# Supplementary material for: Evolution of mechanisms controlling epithelial morphogenesis across animals: new insights from dissociation-reaggregation experiments in the sponge Oscarella lobularis
Source: BMC Ecol Evol. 2021 Aug 21;21:160. doi: 10.1186/s12862-021-01866-x (PMC8380372; doi:10.1186/s12862-021-01866-x)
Supplement: Supplementary file 3 — Additional file 3: Table S1. Estimated percentage of perturbations of the choanoderm after (A) 1 h of dissociation (1hD) regarding the aspect of the microvilli collar, (B) 4 h of dissociation (4hD) and (C) 24 h of reaggregation (24hR) concerning the shape of the choanocyte chambers. Statistical tests were performed with Wilcoxon rank sum test with continuity correction. Table related to Figs. 3, 4 and Additional file 2: Figure S2. [file 12862_2021_1866_MOESM3_ESM.xlsx]

## Sheet: S1A_1hD
Perturbation of choanoderm estimated by the percentage of choanocyte chambers with a typical apical microvilli
control NSW
	Experiment replicates	Buds	Number of chaonocyte chambers observed / acquisition	Total choanocyte chambers observed / bud	% of choanocyte chamber with apical microvilli
	1	B1 acquisition 1	7	14	100
		B1 acquisition 2	7		100
		B2 acquisition 1	7	13	100
		B2 acquisition 2	6		100
		B3 acquisition 1	9	15	100
		B3 acquisition 2	6		100
	2	B1 acquisition 1	8	15	100
		B1 acquisition 2	7		100
		B2 acquisition 1	9	21	100
		B2 acquisition 2	12		100
		B3 acquisition 1	6	12	100
		B3 acquisition 2	6		100
	3	B1 acquisition 1	5	10	100
		B1 acquisition 2	5		100
		B2 acquisition 1	8	14	100
		B2 acquisition 2	6		100
		B3 acquisition 1	8	13	100
		B3 acquisition 2	5		100
Total	3	9		127	100
CMFSW (1hD)
	Experiment replicates	Buds	Number of choanocyte chambers observed / acquisition	Total choanocyte chambers observed / bud	% choanocyte chamber with apical microvilli
	1	B1 acquisition 1	7	12	0
		B1 acquisition 2	5		0
		B2 acquisition 1	8	14	0
		B2 acquisition 2	6		0
		B3 acquisition 1	7	13	0
		B3 acquisition 2	6		0
	2	B1 acquisition 1	7	14	14
		B1 acquisition 2	7		0
		B2 acquisition 1	7	14	0
		B2 acquisition 2	7		0
		B3 acquisition 1	8	20	0
		B3 acquisition 2	12		0
	3	B1 acquisition 1	8	18	0
		B1 acquisition 2	10		0
		B2 acquisition 1	9	16	0
		B2 acquisition 2	7		0
		B3 acquisition 1	6	12	0
		B3 acquisition 2	6		0
	4	B1 acquisition 1	8	14	0
		B1 acquisition 2	6		0
		B2 acquisition 1	8	17	0
		B2 acquisition 2	9		0
		B3 acquisition 1	7	14	0
		B3 acquisition 2	7		0
Total	4	12		178	0.583333
Stastical test
Wilcoxon rank sum test with continuity correction
W = 0, p-value = 3.108e-10

## Sheet: S1B_4hD
Perturbation of choanoderm estimated by the percentage of choanocyte chamber integrity
control NSW
	Experiment replicates	Buds	Number of choanocyte chambers observed / acquisition	Total choanocyte chambers observed / bud	% of structured choanocyte chamber
	1	B1 acquisition 1	5	19	100
		B1 acquisition 2	14		100
		B2 acquisition 1	10	17	100
		B2 acquisition 2	7		100
		B3 acquisition 1	9	16	100
		B3 acquisition 2	7		100
	2	B1 acquisition 1	6	14	100
		B1 acquisition 2	8		100
		B2 acquisition 1	6	12	100
		B2 acquisition 2	6		100
		B3 acquisition 1	8	13	100
		B3 acquisition 2	5		100
	3	B1 acquisition 1	8	17	100
		B1 acquisition 2	9		100
		B2 acquisition 1	7	12	100
		B2 acquisition 2	5		100
		B3 acquisition 1	6	13	100
		B3 acquisition 2	7		100
	4	B1 acquisition 1	6	13	100
		B1 acquisition 2	7		100
		B2 acquisition 1	8	19	100
		B2 acquisition 2	11		100
		B3 acquisition 1	7	13	100
		B3 acquisition 2	6		100
	5	B1 acquisition 1	5	9	100
		B1 acquisition 2	4		100
		B2 acquisition 1	5	12	100
		B2 acquisition 2	7		100
	6	B1 acquisition 1	7	14	100
		B1 acquisition 2	7		100
		B2 acquisition 1	7	17	100
		B2 acquisition 2	10		100
		B3 acquisition 1	8	15	100
		B3 acquisition 2	7		100
Total	6	17		245	100
CMFSW (4hD)
	Experiment replicates	Buds	Number of choanocyte chamber observed / acquisition	Total choanocyte chambers observed / bud	% of structured choanocyte chamber
	1	B1 acquisition 1	7	17	0
		B1 acquisition 2	10		0
		B2 acquisition 1	8	12	0
		B2 acquisition 2	4		0
	2	B1 acquisition 1	8	24	0
		B1 acquisition 2	16		0
		B2 acquisition 1	9	16	0
		B2 acquisition 2	7		0
		B3 acquisition 1	9	15	0
		B3 acquisition 2	6		0
	3	B1 acquisition 1	16	25	0
		B1 acquisition 2	9		0
		B2 acquisition 1	6	16	0
		B2 acquisition 2	10		0
		B3 acquisition 1	10	20	0
		B3 acquisition 2	10		0
	4	B1 acquisition 1	9	18	0
		B1 acquisition 2	9		0
		B2 acquisition 1	11	25	0
		B2 acquisition 2	14		0
	5	B1 acquisition 1	6	12	0
		B1 acquisition 2	6		0
		B2 acquisition 1	8	16	0
		B2 acquisition 2	8		0
Total	5	14		216	0
Statistical test
Wilcoxon rank sum test with continuity correction
W = 288, p-value = 1.037e-08

## Sheet: S1C_24hR
Perturbation of choanoderm estimated by the percentage of choanocyte chamber integrity
control NSW
	Experiment replicates	Buds	Number of chaonocyte chambers observed / acquisition	Total choanocyte chambers observed / bud	% of structured choanocyte chamber
	1	B1 acquisition 1	3	3	100
	2	B1 acquisition 1	7	13	100
		B1 acquisition 2	6		100
		B2 acquisition 1	8	15	100
		B2 acquisition 2	7		100
		B3 acquisition 1	11	17	100
		B3 acquisition 2	6		100
	3	B1 acquisition 1	9	18	100
		B1 acquisition 2	9		100
		B2 acquisition 1	7	17	100
		B2 acquisition 2	10		100
		B3 acquisition 1	5	12	100
		B3 acquisition 2	7		100
Total	3	7		95	100
24hR in NSW (after 4h in CMFSW)
	Experiment replicates	Buds	Number of chaonocyte chambers observed/acquisition	Total choanocyte chambers observed/bud	% of structured choanocyte chamber
	1	B1 acquisition 1	5	5	100	5
		B2 acquisition 1	5	5	100	5
		B3 acquisition 1	4	4	100	4
	2	B1 acquisition 1	7	9	100	7
		B1 acquisition 2	2		100	2
		B2 acquisition 1	5	10	100	5
		B2 acquisition 2	5		100	5
		B3 acquisition 1	3	6	100	3
		B3 acquisition 2	3		100	3
	3	B1 acquisition 1	10	20	100	10
		B1 acquisition 2	10		100	10
		B2 acquisition 1	8	17	80	10
		B2 acquisition 2	5		71.4	7
		B3 acquisition 1	7	18	100	7
		B3 acquisition 2	11		100	11
Total	3	12		94	96.76	7
						7
Stastical test
Wilcoxon rank sum test with continuity correction
W = 22, p-value = 0.1893
