# Supplementary material for: Evolution of mechanisms controlling epithelial morphogenesis across animals: new insights from dissociation-reaggregation experiments in the sponge Oscarella lobularis
Source: BMC Ecol Evol. 2021 Aug 21;21:160. doi: 10.1186/s12862-021-01866-x (PMC8380372; doi:10.1186/s12862-021-01866-x)
Supplement: Supplementary file 5 — Additional file 5: Table S2. Functional transcriptome annotation using groups of orthologs (eggNOG), gene ontology terms (GO), conserved domains (CDs) and analyses of gene expression with DeSeq2. Differentially Expressed Genes (DEG) were identified with a threshold of pvalue ≤ 0.05 and with a log2 Fold Change (log2|FC|) of at least 1.5 at different times of the dissociation/reaggregation process. (A) List of transcripts with orthologs. (B) List of transcripts with GO terms. (C) List of transcripts with CDs. (D) List of transcripts without any annotations. Related to Figs. 6, 7 and Additional file 14: Figure S4. [file 12862_2021_1866_MOESM5_ESM.xlsx]

## Sheet: S2_A_general_infos
	Functional annotation					Deseq2
Transcript_id	EggNOG_ortholog	Ortholog_evalue	Name	GO.ID	CDs	log2FoldChange (1hD_NSW)	pvalue (1hD_NSW)	padj (1hD_NSW)	log2FoldChange (4hD_NSW)	pvalue (4hD_NSW)	padj (4hD_NSW)	log2FoldChange (1hR_4hD)	pvalue (1hR_4hD)	padj (1hR_4hD)	log2FoldChange (3hR_4hD)	pvalue (3hR_4hD)	padj (3hR_4hD)
O_lob_c10022.p1	126957.SMAR001316_PA	2.40e-32	Ubiquitin_carboxyl_terminal_hydrolase	GO:0006511;GO:0008270;GO:0016579;GO:0036459	cl34941;cl09957;cl02553;cl35019;cl34892;cl35014;cl00656;cl11500;cl33629;cl02775;cl36538;cl28904;cl21460;cl17171;cl10011;cl00445;cl10591;cl18945;cl29105;cl01085;cl31052;cl34647;cl35561;cl28922;cl10013;cl35591;cl32289;cl36922	-0.406049506947084	0.099024363581881	0.336959043323431	-1.23866723712992	7.06362217022682e-06	3.83166666965377e-05	0.515982320244528	0.084833553444771	0.20917550760982	-0.797932378678514	0.017146349929971	0.041367980588823
O_lob_c10026.p1	946362.XP_004992691.1	1.40e-62	sulfuric_ester_hydrolase_activity	GO:0003824;GO:0008152;GO:0008484	cl23718;cl34556;cl36290;cl37266;cl34240;cl28922;cl21454;cl00279;cl34295;cl00276;cl21456;cl25366;cl34548;cl14813;cl30686;cl29172;cl15694;cl29173	-0.549471887884598	0.03148611562291	0.158511204759015	-0.976037524615424	0.000447823984682	0.001692239734928	-0.126502661588149	0.689418430108632	0.820366041579168	-0.11392619656177	0.712382097860723	0.794793860061597
O_lob_c10029.p2	7739.XP_002609895.1	2.20e-11	branchiomeric_skeletal_muscle_development	GO:0000003GO:0000122;GO:0000976;GO:0000977;GO:0000978;GO:0000981;GO:0000982;GO:0000987;GO:0001012;GO:0001067;GO:0001077;GO:0001078;GO:0001227;GO:0001228;GO:0001525;GO:0001568;GO:0001655;GO:0001656;GO:0001657;GO:0001658;GO:0001763;GO:0001822;GO:0001823;GO:0001944;GO:0002009;GO:0002376;GO:0002520;GO:0003006;GO:0003674;GO:0003676;GO:0003677;GO:0003690;GO:0003700;GO:0005102;GO:0005488;GO:0005515;GO:0…	cd11390;cd19686;cd11428;smart00353;cl00081;pfam00010;cd11465;cd11431;cd11466;cd11423;cd19716;cd19718;cd19717;cd19704;cd11427;cd19703;cd19724;cd11422;cd11425;cd11417;cd11418;cd19709;cd11471;cd11430;cd11470;cd19712;cd18952;cd19711;cd11464;cd11424;cd11416;cd19710;cd11426;cd19701;cd11412;cd19722;cd11414;cd11415;cd18951;cd19746;cd19713;cd18938;cd11421;cd19723;cd11413;cd19702;cd00083;cd19721;cd19720;cd…	0.193803509101962	0.342456026217216	0.678006254846217	0.286337315680551	0.163757416918825	0.275365120776418	-0.140681406205516	0.499540600696177	0.681824096297636	-1.90477698476684	5.37376424171123e-18	3.09724229931356e-16
O_lob_c10035.p1	45351.EDO43939	2.90e-42			cl21456;cl34999;cl17185;cl00395;cl28904;cl20390;cl29135	0.118170700363967	0.74158614953976	0.927950884459668	-1.0455245567118	0.007863395057212	0.02136805129667	0.675808442440705	0.101969251718959	0.23730595704924	-0.45575660146539	0.301123147100417	0.416542022579166
O_lob_c10055.p1
O_lob_c10062.p1					cd13336;cl17171;pfam15265;PRK08262;cl35667;PRK12861;cl32845	-0.10367000656037	0.745181465547186	0.92924928658911	-1.11093903044137	0.001489803910024	0.004915095545135	-0.270713829429792	0.493796450984772	0.677173431534911	-0.643752891261651	0.108604876260187	0.186974770439911
O_lob_c10082.p1	28377.ENSACAP00000015712	1.40e-46	NAADP_sensitive_calcium_release_channel_activity	GO:0000323GO:0001508;GO:0003008;GO:0003012;GO:0003674;GO:0005215;GO:0005216;GO:0005217;GO:0005244;GO:0005245;GO:0005261;GO:0005262;GO:0005488;GO:0005515;GO:0005575;GO:0005622;GO:0005623;GO:0005737;GO:0005764;GO:0005765;GO:0005768;GO:0005773;GO:0005774;GO:0005886;GO:0006810;GO:0006811;GO:0006812;GO:0006816;GO:0006873;GO:0006874;GO:0006875;GO:0006936;GO:0006939;GO:0006996;GO:0007010;GO:0007033;GO:0…	cl33665;cl23718;cl29893;cl00456;cl27470;cl27170;cl31889;cl37155;cl35008;cl34068	-0.048344297547428	0.769040513424462	0.938807424530073	0.820950910212182	5.57540997688774e-07	3.63947898924984e-06	0.740627655696778	5.49313370410878e-06	0.000104324880754	0.291858189971447	0.073818479123622	0.13735992631668
O_lob_c10084.p1					TIGR03154;cl14783;pfam14575;COG3889;cl28569;cd12841;cl25995;PHA03290;cl30051;TIGR00901;cl28910;pfam06933;cl26400;pfam15102;pfam17410;pfam11877;COG3376;cl21514;pfam17159;cd17343;pfam03209;PTZ00370;cl14106;pfam03929;pfam09900;pfam11359;cl12895;pfam03706;PTZ00046;cd18559;cl38913;pfam05283;pfam07830;pfam14828;pfam11190;pfam08693;TIGR04527;cl24124;TIGR03943;cl01492;COG1822;cl00785;TIGR01478;COG1382;cl…	0.271600661265054	0.168641843894656	0.461145246237905	2.07661538865232	1.01828536649605e-27	5.10893419492176e-26	0.436741716088738	0.015851805057872	0.062166037631088	-0.173946123281788	0.340371637169853	0.458355193536575
O_lob_c10088.p1	69293.ENSGACP00000010278	2.40e-37	fibronectin_type_III_and_laminin_G_domains	GO:0001654GO:0001745;GO:0001751;GO:0001754;GO:0003674;GO:0005488;GO:0005539;GO:0005575;GO:0005576;GO:0005604;GO:0005614;GO:0005615;GO:0005623;GO:0006022;GO:0006029;GO:0006082;GO:0006464;GO:0006790;GO:0006807;GO:0006996;GO:0007275;GO:0007399;GO:0007423;GO:0008150;GO:0008152;GO:0009100;GO:0009653;GO:0009887;GO:0009986;GO:0009987;GO:0010810;GO:0010811;GO:0016043;GO:0018149;GO:0018193;GO:0018209;GO:0…	cl22861;cl21504;cl31525;cl31518;cl11960;cl10507;cl02447;cl17169;cl28912;cl30689;cl19567;cl14615;cl26941	0.160004129819341	0.337416185856079	0.673493201688915	1.10637492461054	3.19564197323507e-11	3.77952726015618e-10	0.065926036184516	0.692347656180209	0.82198507043512	-0.574288313323818	0.000572825695248	0.002274147641739
O_lob_c10093.p1	10228.TriadP56514	4.10e-100	HECT_domain_(ubiquitin_transferase)	GO:0004842	cl27008;cl34867;cl00020;cl37367;cl26125;cl17169;cl36129;cl22854;cl32569;cl33904;cl34594;cl36793;cl36608;cl37018;cl32922;cl37182	0.078395847109931	0.633360215774825	0.881765852916468	0.066887137124309	0.688672202950205	0.797160514043955	0.394207541887385	0.019512919849377	0.072534964755037	0.32990863359906	0.049604233218367	0.099590930578305
O_lob_c10122.p1					cl34000;cl33658;cl33707;cl33699;cl31514;cl33710;cl31517;cl02529;cl21658;cl19190;cl31426;cl31496;cl31515;cl21462;cl05276;cl30770;cl00293;cl29944;cl01709;cl37390;cl34256;cl02415;cl28888;cl33187;cl35283	0.045317931418664	0.772701262192332	0.940178981359205	-0.128760688538673	0.432021474997124	0.579377324150101	0.193490957366036	0.258720544139768	0.44879048844839	0.026244367996784	0.877739974366236	0.918153017540269
O_lob_c10131.p1	144197.XP_008304667.1	5.70e-79	polyribonucleotide_nucleotidyltransferase_1	GO:0000175GO:0000177;GO:0000178;GO:0000957;GO:0000958;GO:0000959;GO:0000960;GO:0000962;GO:0000963;GO:0000964;GO:0000965;GO:0000966;GO:0003674;GO:0003676;GO:0003723;GO:0003727;GO:0003824;GO:0004518;GO:0004527;GO:0004532;GO:0004540;GO:0004654;GO:0005488;GO:0005575;GO:0005622;GO:0005623;GO:0005634;GO:0005737;GO:0005739;GO:0005740;GO:0005758;GO:0005783;GO:0005789;GO:0005829;GO:0005840;GO:0005844;GO:0…	cl36064;cl37293;cl34166;cl03114;cl31238;cl33427;cl35504;cl09927;cl35061;cl33936;cl35465;cl36730;cl34107;cl32266;cl32213;cl35233;cl34007;cl00098;cl35629;cl30919;cl34417;cl36303;cl31166;cl35719;cl35386;cl32204;cl34102;cl33949;cl37040;cl32929;cl30872;cl01425;cl01097;cl27538;cl29684;cl35234;cl00416;cl21469;cl35709;cl19420;cl30447;cl30873;cl33675	0.263297690299196	0.061250813692323	0.247524401741543	-0.380331382043989	0.01087852307414	0.028450163953031	-0.503560709650888	0.002371834327691	0.014696564958847	-0.780483440669074	2.72426250427965e-06	1.98229520146736e-05
O_lob_c10132.p1	10224.XP_006817729.1	2.40e-11	TBC1_domain_family_member		cl17171;cl37372;cl21464;cl18945;cl30538;cl32424;cl17173;cl36106	-0.014545212527889	0.939908350700656	0.996055962077141	-0.558611832348836	0.00726694505669	0.019948175727704	-0.24521512351074	0.291495885372539	0.487852325292763	-0.770164428348196	0.00132367392592	0.004716386851013
O_lob_c10138.p1						0.213034435209125	0.147716066460078	0.429678859614463	-0.519139901590445	0.000868434308948	0.003034638852308	-0.424474995858338	0.013133130846755	0.054075782005909	-0.072807793193586	0.65771691277473	0.751220178748423
O_lob_c10158.p1	7029.ACYPI000010_PA	1.60e-30	Papain_family_cysteine_protease	GO:0006508;GO:0008234	cd02620;cl23744;pfam00112;cd02248;smart00645;cd02698;cd02619;PTZ00200;cl36525;PTZ00203;cl33174;cd02621;PTZ00021;cl36497;PTZ00049;cl36501;PTZ00462;cl33191;COG4870;cl34834;PTZ00364;cl36552;COG3579;pfam03051;cd15464;cl21531;cd00585;TIGR00864;cl28216;pfam11565;cl13078;pfam16151;TIGR03247;cl26192;TIGR00910;cl30095	-0.308155317651905	0.530383113562285	0.823892528209492	-0.943998578158024	0.059060068199741	0.120668702606	-0.415182313933701	0.423513619751361	0.617641931449913	-0.553377122232451	0.284702134747483	0.398801779912373
O_lob_c10166.p1						0.23772241997559	0.628099857449797	0.878960608446438	0.659904128857157	0.178881404813851	0.295088241189195	-0.604411360939223	0.219561737998209	0.402061316930089	-1.84995379027883	0.000188388971924	0.000859539420714
O_lob_c10166.p2	218851.Aquca_034_00278.1	4.80e-07	ankyrin_repeat	GO:0005515		0.192918094536842	0.837187491805179	0.963553441426396	0.702081664439218	0.454589135502185	0.600644062885395	-0.856105292300837	0.362823227481859	0.559626978803317	-2.49779948159879	0.008329251705294	0.02256519245083
O_lob_c10189.p1					TIGR02071;cl37043;TIGR03990;cl29377;cd13253;cl17171;PRK12316;cl36106;PRK14850;cl36429;PRK07562;cl35596;cd03087;cl03757	-0.911520668844728	0.396259652817968		-0.495862021925498	0.649355276808018	0.76613153208283	-0.81754524206071	0.534813143330424		-1.04723654279944	0.426652421432122	0.544761228433361
O_lob_c10218.p1	176946.XP_007425930.1	2.00e-34	negative_regulation_of_fatty_acid_biosynthetic_process	GO:0000122GO:0001101;GO:0001701;GO:0003674;GO:0004857;GO:0005488;GO:0005515;GO:0005575;GO:0005622;GO:0005623;GO:0005634;GO:0005654;GO:0005737;GO:0005829;GO:0005975;GO:0005996;GO:0006006;GO:0006355;GO:0006357;GO:0006464;GO:0006629;GO:0006807;GO:0006950;GO:0007275;GO:0008150;GO:0008152;GO:0008361;GO:0009269;GO:0009414;GO:0009415;GO:0009628;GO:0009719;GO:0009725;GO:0009790;GO:0009792;GO:0009889;GO:0…	cl29593;cl34458;cl31831;cl36561;cl31768;cl28904;cl09939;cl21454;cl29004;cl09930	0.219028355309513	0.250494904556244	0.575727096901653	0.257671582028021	0.185567812585721	0.303249617390082	0.452627828190356	0.020995638853142	0.076634081813968	0.919258249312704	1.66199907021688e-06	1.27085843953343e-05
O_lob_c1022.p1					cl23718;cl32069;cl30011;cl21456;cl34639;cl31875;cl30294;cl11393;cl00493;cl19097;cl30810;cl36973	1.62830080716375	0.343455606753192	0.679221291807954	3.1874591891926	0.062015581206353	0.125603512134509	0.569021663281861	0.730960299545413	0.846231554481789	-0.172999455829664	0.916925301209166	0.94685962341421
O_lob_c10227.p1	7739.XP_002594484.1	1.30e-39	Fragile_histidine_triad	GO:0001650GO:0003674;GO:0003824;GO:0004551;GO:0005488;GO:0005515;GO:0005575;GO:0005622;GO:0005623;GO:0005634;GO:0005730;GO:0005737;GO:0005739;GO:0005829;GO:0005886;GO:0006139;GO:0006163;GO:0006259;GO:0006260;GO:0006725;GO:0006753;GO:0006793;GO:0006796;GO:0006807;GO:0006915;GO:0007154;GO:0007165;GO:0008150;GO:0008152;GO:0008219;GO:0009056;GO:0009058;GO:0009059;GO:0009117;GO:0009166;GO:0009892;GO:0…	cd01275;cl00228;pfam01230;COG0537;cd00468;cd01277;cd01276;pfam11969;PRK10687;COG1085;cl29675;cd09825;cl14561;cd00608;NF033478;cd01278;PRK15474;cl01982;COG5665;cl35042;cd01019;cl00262;PLN03103;cl14728;PRK14283;cl32987;pfam10655;pfam18734;TIGR04236;cl16989;cd06340	0.190197820648336	0.296616046048341	0.629365628516221	0.138897627291636	0.465311752361207	0.61082254210283	-0.150990428428307	0.4578000899816	0.648459406567879	-0.548408458337406	0.007950086330922	0.02172159619215
O_lob_c10263.p1	6087.XP_002166168.2	1.00e-10	amyloid_beta_metabolic_process	GO:0001540GO:0003008;GO:0003674;GO:0003824;GO:0004175;GO:0004190;GO:0005488;GO:0005515;GO:0005575;GO:0005622;GO:0005623;GO:0005737;GO:0005768;GO:0005769;GO:0005770;GO:0005771;GO:0005783;GO:0005788;GO:0005794;GO:0005798;GO:0005802;GO:0005886;GO:0005887;GO:0006508;GO:0006509;GO:0006518;GO:0006807;GO:0007610;GO:0007611;GO:0007613;GO:0008150;GO:0008152;GO:0008233;GO:0008238;GO:0008242;GO:0008798;GO:0…	cl11403;cl36521;cl31411;cl31412;cl31976;cl02614;cl31932;cl00447;cl32300;cl00339;cl37072;cl00570;cl00459;cl37540;cl38913	-0.110145261771495	0.574061504912399	0.849802422746044	1.84374990712358	7.53979509574772e-22	2.41729888058513e-20	0.68183646507656	0.000291055654147	0.002797967111473	-0.285434468363773	0.131816973327232	0.217573728570683
O_lob_c10275.p1	10224.XP_006817368.1	3.20e-17	Sphingosine_1_phosphate_lyase_1	GO:0000003GO:0001501;GO:0001553;GO:0001568;GO:0001570;GO:0001655;GO:0001667;GO:0001822;GO:0001944;GO:0002376;GO:0002520;GO:0003006;GO:0003674;GO:0003824;GO:0005575;GO:0005622;GO:0005623;GO:0005737;GO:0005783;GO:0005789;GO:0006082;GO:0006629;GO:0006631;GO:0006643;GO:0006665;GO:0006672;GO:0006807;GO:0006915;GO:0006928;GO:0006950;GO:0006952;GO:0007154;GO:0007165;GO:0007166;GO:0007167;GO:0007169;GO:0…	cl21474;cl24767;cl12074;cl34501;cl23716;cl32017;cl00456;cl18945;cl30185	-0.108671441763217	0.34630107390998	0.681602289755698	0.61348735421315	9.08792592391508e-08	6.75231243367429e-07	0.933364797682611	1.48235965261823e-16	5.61533861921545e-14	1.32064063802209	3.68647281995027e-32	1.29532883519313e-29
O_lob_c10306.p1	69319.XP_008555228.1	8.60e-90	PPP5_TPR_repeat_region	GO:0000278GO:0003674;GO:0003824;GO:0004721;GO:0004722;GO:0005575;GO:0005622;GO:0005623;GO:0005634;GO:0005737;GO:0006464;GO:0006470;GO:0006793;GO:0006796;GO:0006807;GO:0007049;GO:0008150;GO:0008152;GO:0009987;GO:0016311;GO:0016787;GO:0016788;GO:0016791;GO:0019538;GO:0036211;GO:0042578;GO:0043170;GO:0043226;GO:0043227;GO:0043229;GO:0043231;GO:0043412;GO:0044237;GO:0044238;GO:0044260;GO:0044267;GO:0…		-0.228059164000766	0.017040596657397	0.102547356148532	0.179709241251982	0.062834366264956	0.126983054656577	0.169532954661525	0.089002645339918	0.21586106196302	0.316563897934678	0.001167259254928	0.004233546687067
O_lob_c10322.p1	10224.XP_002738205.1	3.50e-26	Iron/zinc_purple_acid_phosphatase_like_protein_C	GO:0003993;GO:0046872	cl21522;cl02253;cl17916;cl07770;cl26056;cl26168;cl28897;cl35418;cl14643;cl29039;cl01709;cl29036;cl17068;cl26307	0.258198192623643	0.075568196999512	0.284526673591897	0.606385918617101	3.93021125655593e-05	0.00018565606461	0.079231123208374	0.59711807272646	0.754628457448633	-0.255622518221114	0.090713019822798	0.161854793176954
O_lob_c10328.p1	6412.HelroP112326	1.40e-19	SCF_dependent_proteasomal_ubiquitin_dependent_protein_catabolic_process	GO:0000003GO:0000086;GO:0000151;GO:0000165;GO:0000209;GO:0000278;GO:0000578;GO:0000902;GO:0000904;GO:0001667;GO:0001763;GO:0002009;GO:0002064;GO:0002065;GO:0002066;GO:0003002;GO:0003006;GO:0003674;GO:0003824;GO:0004842;GO:0005488;GO:0005515;GO:0005575;GO:0005622;GO:0005623;GO:0005634;GO:0005654;GO:0005737;GO:0005813;GO:0005815;GO:0005829;GO:0005856;GO:0006355;GO:0006403;GO:0006464;GO:0006468;GO:0…	cl29593;cl34458;cl31831;cl31768;cl36561;cl37339;cl31183;cl25129;cl00555;cl37070;cl17068;cl28910;cl00049	-0.16942283143959	0.211720671362561	0.525357389654278	1.06870062217751	1.46023218441626e-15	2.70289449902499e-14	0.837159963022303	2.27744484729929e-10	1.85412205247742e-08	0.24139635966093	0.068619570663586	0.129520494390838
O_lob_c10344.p1	7994.ENSAMXP00000018693	5.00e-08	E3_ubiquitin_protein_ligase_RNF213_like	GO:0000209GO:0001525;GO:0001568;GO:0001944;GO:0002040;GO:0003674;GO:0003824;GO:0004842;GO:0005575;GO:0005622;GO:0005623;GO:0005634;GO:0005730;GO:0005737;GO:0005829;GO:0006464;GO:0006508;GO:0006511;GO:0006807;GO:0007275;GO:0008150;GO:0008152;GO:0009056;GO:0009057;GO:0009653;GO:0009966;GO:0009968;GO:0009987;GO:0010646;GO:0010648;GO:0016043;GO:0016462;GO:0016567;GO:0016740;GO:0016787;GO:0016817;GO:0…	cl17238;cl27118;cl36700;cl35000;cl31984;cl35017;cl34947;cl27117;cl32477;cl21462;cl21453;cl31519;cl33777;cl28890;cl34953;cl34748;cl28899	0.923395993539684	0.025005544837005	0.135535952791824	1.1505615206756	0.006078111456997	0.017068129560803	0.077614624412015	0.849913035279033	0.92110299088873	-0.670870863806009	0.115685805767435	0.196577570319959
O_lob_c10346.p2	7668.SPU_006215_tr	1.60e-22	DWNN	GO:0005634;GO:0008270	cl34947;cl03589;cl19800;cl35472;cl35771;cl34113	-0.378566598368566	0.015622171641944	0.096461331939974	0.042318894254257	0.789005242149051	0.872516602470786	0.169914618267111	0.300852979805239	0.497904754392517	0.760594077803189	1.34181778138009e-06	1.0496988673865e-05
O_lob_c10346.p3					cl28901;cl33474	0.8813645404848	0.051590602922721	0.221682167013883	0.300517226290053	0.52505302445878	0.662583461012805	0.75452725961764	0.108705408263077	0.247943857154644	0.96534744330239	0.037415048725812	0.07905901181275
O_lob_c10356.p2					PLN02193;cl31837;PHA03098;cl33709;pfam01344;pfam13964;smart00612;cl02701;TIGR03548;cl37290;PHA02713;cl31495;pfam13415;PLN02153;cl31833;pfam07646;cd03577;cl02512;pfam13854;pfam13418;COG3055;cl34543;PLN02969;cl10080;COG1770;cl34357;PRK14131;cl36336;cd12197;cl17070;PRK13213;cl00214;COG3617;cl34647	-0.204737492747671	0.526003194523499	0.821517518715239	0.076314890398809	0.816036337543414	0.892804131032808	0.278285164869123	0.408331726835694	0.603889337892569	-0.102458639347806	0.762726444427392	0.833408005410474
O_lob_c10360.p1	45351.EDO46709	4.40e-12	thyroid_hormone_transmembrane_transporter_activity	GO:0016021;GO:0055085	cd17352;cl28910;cd17420;cd17428;cd17319;cd17421;TIGR00892;cl36762;cd17355;cd17325;cd17464;cd17429;cd17465;cd17422;cd17424;cd06174;pfam07690;cd17314;cd17370;cd17430;cd17427;cd17474;cd17410;cd17426;cd17478;cd17324;TIGR00883;cl36757;cd17423;cd17490;COG2807;cl34489;cd17425;cd17371;cd17477;cd17330;PRK14573;cl33010;PRK00421;cl35096;PRK13529;cl36256;cd17369;TIGR00893;cl36763;COG0601;cl33970;cd17502;TIGR…	1.14951690773765	2.38745745780571e-06	7.14006239474589e-05	0.129261021524227	0.628734917643812	0.749752363221488	-0.392417107652617	0.182723686248527	0.354275167583255	-1.34704751145903	3.11589553423624e-05	0.000175564098455
O_lob_c10360.p2					cl28910;cl36762;cl36553;cl28462;cl34840;cl37173;cl26409;cl21453	1.03266640336956	0.294674941092844		-2.30024731095163	0.04883801502887	0.102930912653521	-1.15372784541564	0.455187819349283	0.646406054115068	0.240052432763386	0.8522270182431	0.900364931622467
O_lob_c10362.p2	215358.XP_010729988.1	6.30e-14	Calcium_responsive_transactivator_like_isoform_X1	GO:0000228GO:0000775;GO:0000776;GO:0000779;GO:0000780;GO:0000785;GO:0000790;GO:0000793;GO:0000794;GO:0003674;GO:0003676;GO:0003677;GO:0003700;GO:0005488;GO:0005575;GO:0005622;GO:0005623;GO:0005634;GO:0005654;GO:0005694;GO:0005737;GO:0005829;GO:0006355;GO:0007275;GO:0007399;GO:0008150;GO:0009889;GO:0009891;GO:0009893;GO:0009987;GO:0010468;GO:0010556;GO:0010557;GO:0010604;GO:0010628;GO:0010720;GO:0…	pfam05030;PHA00673;cl17182;COG3264;cl34573;pfam06208;cl05624;pfam17072;cl25304;PRK10733;cl32564;NF033193;PTZ00419;cl36560;PRK09782;cl35890;PRK06164;cl35439;PRK12570;cl36146;pfam13908;pfam15089;pfam07034	-0.065619750125501	0.816404698422616	0.954972711168294	-0.529985075669805	0.070313462013426	0.139425099036764	0.062393274188674	0.838365218648236	0.914354245410277	0.166179050796801	0.581553831650026	0.687594173390583
O_lob_c10364.p1					cd17809;cl28916;cd09147;cl15239;cd09925;cl15255;PHA03309;cl29689;pfam15151;PRK14950;cl36446;PLN02245;cl33439;cd06599;cl29077;pfam09570;cl09793;pfam12012	-0.220565820322131	0.332164980411361	0.667063940369748	0.543964801025271	0.015926910972442	0.03953457165089	0.835954692206002	0.000173099638812	0.001837307487765	-0.078904523445711	0.728681537849357	0.806622195773121
O_lob_c10371.p1					cl12020;cl29529;cl28910;cl32398;cl30455;cl00547	0.355254571649118	0.759371153337275		0.431483361038937	0.712345486599677	0.815551312133295	0.32103630208651	0.784481572649279	0.881103752083684	-0.504110938920915	0.671962373986483	0.762652190027311
O_lob_c10371.p3					cl33414;cl35777;cl28897;cl32043;cl00772;cl33197	0.11995957436794	0.858040836756671	0.969429473776413	0.018781998440313	0.977889922575594	0.999131690097065	-0.373860568365433	0.590089395702236	0.749734212950418	-2.14184546927025	0.004001959872815	0.01214496958697
O_lob_c10380.p1	8469.XP_007059096.1	1.20e-27	Protein_tyrosine_phosphatase_receptor_type_Q	GO:0008150GO:0045595;GO:0045598;GO:0050789;GO:0050793;GO:0050794;GO:0065007	cl21522;cl01351;cl35437;cl14606;cl25607;cl28885	-0.089188837116248	0.625123299413787	0.877073187625482	-0.199732471428326	0.280275408515564	0.418008664027541	-0.340213090645213	0.074726676786185	0.191650338853646	-0.60920468157338	0.001435222287803	0.005065835659991
O_lob_c10435.p1					cl14783;cl21455;cl26113;cl11960;cl02553	-1.0504999513077	0.000161070896957	0.002667520237705	0.577237064959754	0.033875045324723	0.075524950978126	2.39508675819577	3.966960719935e-19	2.47115206447151e-16	2.50325203795474	8.6582649824862e-21	7.25602413647205e-19
O_lob_c10442.p1	313628.LNTAR_19712	2.70e-53	rRNA_binding	GO:0000027GO:0002181;GO:0003674;GO:0003676;GO:0003723;GO:0003735;GO:0005198;GO:0005488;GO:0005575;GO:0005622;GO:0005623;GO:0005737;GO:0005829;GO:0005840;GO:0005886;GO:0006412;GO:0006518;GO:0006807;GO:0006996;GO:0008150;GO:0008152;GO:0008270;GO:0009058;GO:0009059;GO:0009987;GO:0010467;GO:0015934;GO:0016020;GO:0016043;GO:0019538;GO:0022607;GO:0022613;GO:0022618;GO:0022625;GO:0022626;GO:0032991;GO:0…	cl29336;cl29334;cl29333;cl29335;cl31746;cl29331;cl29337;cl28910;cl31645;cl27400;cl02789;cl02341;cl23791;cl27849;cl12318;cl28897;cl29504;cl36157;cl22853;cl29926;cl34868
O_lob_c10447.p1	48698.ENSPFOP00000015954	4.70e-10	Neogenin_1	GO:0000003GO:0000768;GO:0000902;GO:0000904;GO:0001558;GO:0001654;GO:0001764;GO:0002791;GO:0002792;GO:0003002;GO:0003006;GO:0003674;GO:0004888;GO:0005042;GO:0005102;GO:0005488;GO:0005515;GO:0005575;GO:0005622;GO:0005623;GO:0005634;GO:0005654;GO:0005737;GO:0005794;GO:0005886;GO:0005887;GO:0006355;GO:0006357;GO:0006928;GO:0006935;GO:0006949;GO:0007154;GO:0007155;GO:0007165;GO:0007166;GO:0007167;GO:0…	cl21522;cl11960;cl14106;cl00681;cl11475;cl25421;cl29242;cl29768;cl14035;cl17045;cl30665;cl28897;cl11424;cl00427	0.129708842379676	0.773595733704238	0.940721424410241	-0.258147304412375	0.574239952022472	0.705032056926074	1.21637103390444	0.008082594480849	0.037717877224431	1.49252416152714	0.001081196825629	0.003960811986263
O_lob_c1046.p1	10224.XP_002732206.1	4.80e-28	chromosome_segregation	GO:0006367GO:0005669;GO:0000122;GO:0000123;GO:0000296;GO:0000428;GO:0001067;GO:0001932;GO:0001933;GO:0003674;GO:0003676;GO:0003677;GO:0003700;GO:0003712;GO:0003713;GO:0005102;GO:0005488;GO:0005515;GO:0005575;GO:0005622;GO:0005623;GO:0005634;GO:0005654;GO:0005667;GO:0005669;GO:0005737;GO:0005794;GO:0006139;GO:0006351;GO:0006352;GO:0006355;GO:0006357;GO:0006366;GO:0006367;GO:0006469;GO:0006725;GO:0…	cl04653;cl31263;cl30792;cl28910;cl29920;cl37223	0.065803299185982	0.732430837288016	0.924864634770483	-0.312987803431392	0.123951329345582	0.220747298332604	-0.38305312897729	0.088300505267335	0.214603759637068	-0.4760230639848	0.031996794826124	0.069653991513702
O_lob_c10479.p2					cl21494;cl10727;cl14603;cl15354;cl21473;cl28910;cl00258;cl02333;cl00474;cl00459;cl21456;cl25512;cl00546;cl33238;cl35471;cl21455;cl00628;cl33374;cl29627;cl11394;cl02447;cl34754;cl36934;cl28919	-0.176205200173787	0.71067388098692	0.916865395871175	1.12723959550773	0.017311377620433	0.042477115159943	-0.544190383407883	0.251292337181892	0.44043417964952	-1.81183965240309	0.000150409760182	0.00070636879967
O_lob_c10481.p2						0.122802099970754	0.595932654527477	0.862388038200849	0.285816289278422	0.220931756199803	0.34834085146113	0.360607531939791	0.124417640718941	0.272943755253824	0.525961540951483	0.023994132974691	0.054851840680201
O_lob_c10505.p1	400682.PAC_15725706	1.40e-26	ATP_binding		cd10229;cl17037;cd11736;cd11735;cd10170;TIGR00241;cd10227;cd10225;pfam15902;COG1924;cd03220;cl25403;cd04195;cl11394;cd18825;cl14647;cd03870;cl11393;cd18451;cl28903;PRK11281;cl36015;pfam10277;TIGR04051;cl33236;COG3072;cl27585;cd15487;cl00414;pfam17342;PRK09480;cl27693;pfam10670;cd06364;TIGR01068;cl00388;smart00268;cl29667;pfam05943	-0.163121176652502	0.4750867154796	0.788494203230319	-0.052689662489062	0.822767834139544	0.897168198795859	0.029039196155455	0.906875227615476	0.952415593089245	0.537002983827578	0.023691048163045	0.054292450780059
O_lob_c10526.p1	7370.XP_005175228.1	6.80e-08	Calcium_binding_EGF_like_domain	GO:0005509	cl21504;cl33433;cl30664;cl31455	-0.07310669429111	0.782445997326282	0.943865922549847	-0.19597214055589	0.468671279980245	0.613686820870162	0.592800835789853	0.030407962002999	0.100542107910837	0.749541277771046	0.005710564361851	0.016395245033374
O_lob_c10539.p1				GO:0016021	cl35919;cl30119;cl26746;cl33107;cl21473;cl28283;cl00437;cl03990;cl37213;cl22881;cl27635;cl36744
O_lob_c1055.p1					cl00147;cl29295;cl29296;cl35337;cl01709;cl25917;cl08459;cl14876;cl00659;cl05700;cl15383;cl05125;cl10012;cl32426;cl35139	1.77519376374213	0.094558531016804		2.11467121662857	0.048694502016796	0.102658707606069	-0.948419990085368	0.36233264056078	0.559208752970312	-0.752373680373371	0.450585003958069	0.568013605349631
O_lob_c10596.p1	45351.EDO47130	3.40e-18	GPI_anchor_biosynthetic_process	GO:0000139GO:0003674;GO:0005215;GO:0005575;GO:0005622;GO:0005623;GO:0005737;GO:0005783;GO:0005789;GO:0005794;GO:0006464;GO:0006497;GO:0006505;GO:0006506;GO:0006629;GO:0006643;GO:0006644;GO:0006650;GO:0006661;GO:0006664;GO:0006793;GO:0006796;GO:0006807;GO:0006810;GO:0008104;GO:0008150;GO:0008152;GO:0008565;GO:0008610;GO:0008654;GO:0009058;GO:0009059;GO:0009247;GO:0009987;GO:0012505;GO:0015031;GO:0…	pfam10277;TIGR01709;cl36956;TIGR03928;cl37349;PLN03140;cl33646	0.273283173974335	0.163933523510966	0.454677976351236	-0.739990192201439	0.001080135255912	0.003690085778112	-0.137001194326716	0.600427241077231	0.75695435151108	-1.30323958110875	1.47925638421301e-05	9.05373204390097e-05
O_lob_c10600.p1					cd00054;cl21504;smart00179;pfam00008;cd00053;pfam12661;PHA02887;cl31518;cd01475;cl00057;pfam16683	0.208997977654521	0.386354854891488	0.715988931923495	0.391015821483548	0.119164663996822	0.214089148195823	0.262927695322312	0.306637916365556	0.503997307039534	0.05132244061417	0.841552241105026	0.892571173567552
O_lob_c10607.p1					cl21457;cl33129;cl32717;cl12013;cl33307;cl35460;cl19194;cl10013	-0.783809622623747	0.252953483072272		-1.28749443784377	0.09409587725907	0.177152988667208	1.24531663902996	0.1212840553595	0.267998946857757	1.61613233201556	0.038142307862734	0.08033961191021
O_lob_c10630.p1	7070.TC009072_PA	1.40e-103	GTP_binding_It_is_involved_in_the_biological_process_described_with_gluconeogenesis	GO:0003674GO:0003824;GO:0004611;GO:0004613;GO:0005575;GO:0005622;GO:0005623;GO:0005737;GO:0005739;GO:0005975;GO:0005996;GO:0006006;GO:0006094;GO:0008150;GO:0008152;GO:0009058;GO:0016051;GO:0016829;GO:0016830;GO:0016831;GO:0019318;GO:0019319;GO:0043226;GO:0043227;GO:0043229;GO:0043231;GO:0044238;GO:0044281;GO:0044283;GO:0044424;GO:0044444;GO:0044464;GO:0046364;GO:0071704;GO:1901576	cl22860;cl30705;cl36348;cl31688;cl21460;cl30968;cl37685;cl21459;cl00644;cl35909	-0.433405059913336	0.000412631371941	0.005870943936915	0.226546348559538	0.0644528737607	0.129694855320047	0.524369656070742	1.94903957538314e-05	0.000305106448512	0.585553502775361	1.69956520717344e-06	1.29787744131301e-05
O_lob_c1064.p1	8049.ENSGMOP00000008238	3.50e-51	RAN_binding_protein_1	GO:0000082GO:0000226;GO:0000278;GO:0001101;GO:0003674;GO:0005092;GO:0005488;GO:0005515;GO:0005575;GO:0005622;GO:0005623;GO:0005634;GO:0005635;GO:0005737;GO:0005813;GO:0005815;GO:0005829;GO:0005856;GO:0006403;GO:0006405;GO:0006508;GO:0006511;GO:0006606;GO:0006807;GO:0006810;GO:0006886;GO:0006913;GO:0006996;GO:0007010;GO:0007017;GO:0007049;GO:0007051;GO:0007088;GO:0007154;GO:0007165;GO:0007275;GO:0…	cl17171;cl26384;cl32288;cl28533;cl29246;cl19864;cl17169;cl25932;cl36444;cl36447;cl33616;cl25531;cl36455;cl32851	-0.627316039406965	0.000116878670784	0.002048424746194	-0.88564699377166	1.38458939793698e-07	1.00218900537083e-06	-0.265931334865773	0.140288904625243	0.296977690262409	0.362267564415296	0.03651769431771	0.07757881971749
O_lob_c10680.p1					cl34658;cl17173;cl00911;cl31041;cl07946	-1.21712780106632	0.016968555489286		-3.01913044145039	9.21765413831973e-05	0.000402968028905	2.13410660717785	0.009346653929795	0.041944508907179	1.90421439857873	0.020391977412211	0.047906527247439
O_lob_c10682.p1					cl27850;cl34304;cl36651;cl11394;cl21455;cl30776	-0.149452491688638	0.298185128887684	0.631178159352276	-0.091063979165588	0.531187411706266	0.668025400174837	0.386344014309482	0.008690229480004	0.0397710528323	0.547941176968686	0.000174684908404	0.000805074378742
O_lob_c10688.p1	7918.ENSLOCP00000003834	1.80e-28	Coiled_coil_domain_containing_84			0.152189652263465	0.221769082741269	0.537818961334901	0.534048609257245	2.14432059652183e-05	0.000106519507416	0.100446758969049	0.430478293323671	0.623156637765342	-0.050310669984635	0.691707284925084	0.778348513648745
O_lob_c10708.p1	6087.XP_002154066.2	9.30e-14	LETM1_domain_containing_1	GO:0005575GO:0005622;GO:0005623;GO:0005634;GO:0005654;GO:0005737;GO:0005739;GO:0005740;GO:0005743;GO:0006873;GO:0006875;GO:0008150;GO:0009987;GO:0016020;GO:0019725;GO:0019866;GO:0030003;GO:0031090;GO:0031966;GO:0031967;GO:0031974;GO:0031975;GO:0031981;GO:0042592;GO:0043226;GO:0043227;GO:0043229;GO:0043231;GO:0043233;GO:0044422;GO:0044424;GO:0044428;GO:0044429;GO:0044444;GO:0044446;GO:0044464;GO:0…	cl20379;cl36566;cl28017;cl32623;cl23845;cl00130;cl24100;cl36681;cl34538	0.361523968578549	0.161235649260849	0.449726101271659	-0.434208474089553	0.117620675450957	0.211914324736752	-0.631563155901615	0.045396342999852	0.134334454446515	-1.29033896702813	0.000100829664038	0.000500441851939
O_lob_c10711.p1	181119.XP_005522090.1	3.80e-101	Inosine_5'_monophosphate_dehydrogenase	GO:0000166GO:0000902;GO:0000904;GO:0001654;GO:0001775;GO:0002252;GO:0002263;GO:0002274;GO:0002275;GO:0002283;GO:0002366;GO:0002376;GO:0002443;GO:0002444;GO:0002446;GO:0003674;GO:0003824;GO:0003938;GO:0005488;GO:0005575;GO:0005576;GO:0005622;GO:0005623;GO:0005634;GO:0005737;GO:0005829;GO:0006139;GO:0006163;GO:0006164;GO:0006183;GO:0006725;GO:0006753;GO:0006793;GO:0006796;GO:0006807;GO:0006810;GO:0…	cl36546;cl33447;cl36864;cl35339;cl32193;cl15354;cl28888;cl33926;cl32174;cl33927;cl31091;cl32243;cl34478;cl34717;cl35730;cl36831;cl34648;cl36433;cl34614;cl36865;cl00283;cl29823;cl25364;cl33208;cl31092;cl00388;cl34211;cl00454;cl35326;cl00075;cl33079	0.3508101425014	0.007318648327538	0.054536876545364	-0.441442093450511	0.001765338566898	0.005729786895488	0.090963300271435	0.547282767236348	0.718880041281311	-0.421365228597402	0.006438096967545	0.018146386388469
O_lob_c10712.p1	497964.CfE428DRAFT_5188	5.00e-87	Heat_shock_70_kDa_protein		cl35085;cl17037;cl37092;cl33328;cl32872;cl32871;cl36556;cl33653;cl33876;cl31416;cl36495;cl35292;cl37021;cl35157;cl36467;cl34829;cl36045;cl37138;cl36318;cl38210;cl34093;cl21454;cl36317;cl31040;cl32943;cl14057;cl28913;cl01487;cl18945;cl34260;cl01665;cl34090;cl30271;cl21453;cl00342;cl21493;cl34726;cl02511
O_lob_c10757.p1					cl35210;cl36445;cl33039;cl34996;cl19721;cl00445;cl34865
O_lob_c10778.p1						-1.61610925439683	0.043985903627943		-2.63501320076365	0.012483650364609	0.032035842886493	1.61515713693783	0.157836100520068	0.321662055236535	2.57744275706283	0.016664762930533	0.040396571033669
O_lob_c10792.p1					cl22854
O_lob_c10804.p1					cl28897;cl30798;cl30046;cl18945;cl33502;cl00289
O_lob_c10813.p1	6500.XP_005092097.1	1.40e-08	mechanosensitive_ion_channel_activity		cl35926;cl23795;cl19114	0.30456175965595	0.022438495493264	0.125305588811597	-0.179422468729175	0.212842834703635	0.338178753644899	-0.028260855790825	0.856283545521224	0.92462772781917	-0.285897910691253	0.067647108799234	0.127999758711533
O_lob_c10846.p1					PLN00207;cl33427;pfam02993;pfam00100;pfam03154;pfam13334;pfam10814;cl12403;PRK14539;cl29341;cd13980;cl21453;pfam14642;pfam06305;pfam06749;pfam05110;pfam03276;cl26624;cd15293;cl28897;smart00241;cl27758;pfam17663;PRK11551;cl36029	-1.1185179004117	0.001270810424449	0.01422677186815	-0.125588902812185	0.717286862049436	0.819699088147444	0.676920598367526	0.051060953667589	0.145853195827553	0.15002135852598	0.665572273451989	0.757032348317899
O_lob_c10848.p1	7425.NV15686_PA	2.70e-17	Single_stranded_DNA_binding_protein	GO:0003697	cl09930;cl30667;cl00618;cl00020;cl23835;cl21590;cl17171;cl34177;cl02570;cl19252;cl19297	-0.23153921253069	0.149792314546087	0.432341532836639	-0.435751811639039	0.009213977957346	0.024594131523921	-0.689058348811605	0.000245046697476	0.002430630076008	-1.0018130056932	1.22429623038875e-07	1.19665073409558e-06
O_lob_c10851.p1	6669.EFX67852	2.20e-23	PPP4R2		pfam09184;COG1590;cl00689;pfam01509;cl29477;PRK05033;cl35278;PRK01550;cl35159;cd10020;cl02098;cd17063;cl28922;cd20610;COG0130;cl33772;PRK13168;cl36219;PRK00130;cl31997;PHA02816;cl14429;pfam06075;pfam05664;pfam11894;pfam00370;cl37983;PRK01851;cl35168;cd13681;cl21456;pfam11513;cl13029;NF033461
O_lob_c10852.p1	4536.ONIVA03G07320.1	3.10e-09	Ankyrin_repeats_(3_copies)	GO:0005515	pfam12796;COG0666;cl34000;PHA03095;cl33707;PHA02878;cl33699;pfam13637;PHA03100;cl33710;PHA02874;cl31515;PHA02875;cl31516;PHA02876;cl31517;PHA02798;cl33697;PLN03192;cl33658;pfam00023;PHA02859;cl31514;pfam13606;smart00248;cl02529;PTZ00322;cl31426;TIGR00870;cl36751;pfam13857;PHA02989;cl33701;cd02760;cl09928;PHA02736;cl31498;PRK10461;cl19294;COG4230;cl30743;PHA02741;cl31500;cd02518;cl11394;COG5411;cl…	0.288798587980133	0.319502508050125	0.653183467395136	0.985133067964196	0.00062041068027	0.00225789063812	-0.094434879848063	0.743307953470766	0.854446404885556	0.23207730924524	0.404322515384185	0.522494764208808
O_lob_c10877.p1	34740.HMEL010741_PA	2.10e-20	Aconitase_C_terminal_domain		cl36507;cl33409;cl35800;cl36200;cl36874;cl34081;cl31199;cl00285;cl22413;cl17169;cl37108;cl02872;cl25352;cl29893;cl37392	0.025472859948813	0.92008673209499	0.989383029301948	0.740183013026337	0.003496064117337	0.010512085125391	0.624859517863956	0.013261829470181	0.054485258754062	-0.061761256130964	0.807493616867731	0.866978752064592
O_lob_c10905.p1	10224.XP_006815255.1	2.40e-34	extracellularly_glutamate_gated_ion_channel_activity	GO:0004970GO:0016020	cl21456;cl35843;cl33858;cl28330;cl16912;cl30082;cl36634;cl31289;cl30351;cl32389;cl33779;cl21455;cl33238;cl33374;cl30514;cl33240;cl30515;cl36608	-0.370629531348216	0.60332658690554	0.867026888331772	0.394483459794502	0.579179267043991	0.708896583733108	2.17423498865558	0.00200983965944	0.01292790852075	3.55654012854417	3.98932989979916e-07	3.50436196378743e-06
O_lob_c10910.p1					cl00175;cl27671;cl35602;cl17171;cl00941;cl17068;cl17210;cl30932	-0.235481895459514	0.893795758375789		0.190591501956916	0.914912753191151		0.27184670118775	0.882327820548231		0.069798590121075	0.969619470704201	0.984077762544912
O_lob_c10921.p1	7955.ENSDARP00000116237	1.40e-22	Mediator_complex_subunit_23		cl27397;cl17171;cl00452	0.023497128267192	0.844571436544282	0.965642268009518	-0.056899469886627	0.648884429390064	0.765697978116167	0.112545554176107	0.391751644944688	0.588288536513071	-0.012507694244842	0.923592461225033	0.951823405037876
O_lob_c1093.p1						-0.129577459164085	0.611255531253443	0.87046510873643	-0.058862696269204	0.818834037107166	0.89466708521752	0.234590003702956	0.36644641659334	0.563232040242599	0.268538929572149	0.299042891307966	0.414371971402362
O_lob_c10932.p1	9739.XP_004312968.1	1.60e-35	Gamma_glutamyltranspeptidase		pfam01019;COG0405;cl19223;TIGR00066;PLN02198;PRK09615;PLN02180;PRK10734;cl32565;PRK13351;cl36237;cd06275;pfam09731;cd07620;cl12013;PRK10703;cl35941;PRK05841;cl35390;PRK14851;cl33024;cd18619;cl14647;pfam17354	-0.038648618038933	0.942065136531221		-0.382696063090056	0.506816244868634	0.646781969416031	0.288887459939444	0.640411097171404	0.786024076181479	0.760984677545758	0.194520283007291	0.296270604429947
O_lob_c10949.p1						0.960041252539614	9.51953161962028e-05	0.001718894650541	2.85945337671946	2.57694001112687e-31	1.77579109489654e-29	-0.745258470468811	0.00235879954211	0.014648176509623	-2.87618450240064	1.65462781987623e-31	5.48358701578074e-29
O_lob_c10951.p1	400682.PAC_15716108	1.20e-59	ATP_dependent_5'_3'_DNA_helicase_activity			-0.416870400073185	0.003770768054697	0.032974818016999	-0.692302260619262	6.77301391489657e-06	3.68380851917482e-05	-0.229802762616803	0.185539456161323	0.35829719172735	0.158767159963843	0.33391083595074	0.451426646563479
O_lob_c10955.p1					cl03011;cl35146;cl36509;cl02600;cl33512	0.162803909564499	0.56418634420248	0.844100140563781	1.3623434123173	1.05219668582285e-06	6.53577776306733e-06	-0.041865459249181	0.879774936061758	0.937442448341166	-0.983757763306453	0.000469863113116	0.001912503535369
O_lob_c10962.p2					cl29689;cl10013;cl35918;cl21494;cl28756
O_lob_c10962.p3					cl02872;cl36873;cl34481;cl29625;cl00222
O_lob_c1098.p1	10224.XP_002735808.1	5.40e-34	MAP_kinase_phosphatase_activity		cd14515;cl28904;cd14579;cd14498;cd14580;cd14578;cd14575;cd14576;cd14577;smart00195;pfam00782;cd14514;cd14513;cd14568;cd14567;cd14517;cd14512;cd14520;cd14566;cd14519;cd14565;cd14571;cd14522;cd14523;cd14570;cd14641;cd14639;cd14581;cd14518;cd14645;cd14644;cd14638;cd14640;cd14646;cd14569;cd14643;cd14573;cd14516;cd14521;cd14582;cd18534;cd14574;cd14642;cd14572;cd14494;cd14526;COG2453;cl34472;cd14524;cd…	0.083329722716525	0.69669732174814	0.912284409414847	0.188828165592758	0.382508815891427	0.529476627147291	0.127367129647139	0.561534422900771	0.729287108170609	0.418731761028073	0.05317052979834	0.105444398955446
O_lob_c10993.p1					cl00303;cl33664;cl33181;cl38914;cl22850;cl33917;cl17068;cl10023;cl38912;cl21454;cl35675;cl30441;cl37466	-0.167576561470169	0.710459581879881	0.916865395871175	-1.23118672545626	0.017291710778136	0.042439782426461	-0.567599224163693	0.371550634897803	0.568408577050258	0.754135599632742	0.166996589382822	0.262818441139745
O_lob_c11007.p1	6669.EFX75946	1.30e-69	damaged_DNA_binding_It_is_involved_in_the_biological_process_described_with_nucleotide_excision_repair	GO:0003677GO:0003677;GO:0003677	cl36705;cl35015;cl29165;cl11062;cl11063;cl02193;cl17346;cl35136;cl28537;cl33270;cl18945;cl09883;cl00281;cl34101;cl36121;cl35239;cl29566	-0.078039481660628	0.574408502084942	0.850210145767267	-0.515783516483159	0.000812591994109	0.002862590028028	-0.439574436722048	0.016613391342957	0.064493364648355	-0.306357374261267	0.080108786045927	0.1466033204892
O_lob_c11009.p2					pfam09128;cd08754;cl02565;cd08736;cd08755;cd17447;cl28910;TIGR02624;cl00214	-0.515232223702116	0.366085547478667	0.699906656914987	-0.194152392985903	0.734078451038739	0.832186805019078	0.679490361909674	0.235907971161738	0.42220342511689	0.386639345357653	0.500233757040373	0.614705991249545
O_lob_c11064.p1					cl14633;cl11807;cl32742;cl15755;cl21456;cl02565;cl28888;cl28904;cl00219
O_lob_c11066.p1					pfam16095;pfam12891;TIGR01108;cl36823;pfam05369;PRK04940;cl21494;pfam04410	0.071909547514121	0.454083603608249	0.772974061854204	0.003119969965772	0.974987614772021	0.997163858352416	-0.190531922707977	0.07216972079768	0.186770822366163	-0.277795656498963	0.008059824628245	0.021967918267117
O_lob_c11071.p1	7668.SPU_012748_tr	7.90e-29	Crooked_neck_like_protein_1		cl02592;cl07066;cl21455;cl34808;cl34906;cl26712;cl36059;cl12013;cl00780;cl25409;cl34545;cl21456;cl35097;cl28888;cl02777;cl19916;cl21457;cl34526;cl27100;cl29754;cl19107;cl37167;cl03482;cl10637;cl09783;cl35036;cl31226	-0.074125574864484	0.511974187071999	0.81241911527282	-0.005908840149748	0.958999066864665	0.987291838288986	-0.537446770161636	9.83261909390008e-06	0.000168427017834	-1.04435998504488	3.05725028594275e-17	1.55063734503016e-15
O_lob_c11072.p1					cl14633;cl31332;cl35144;cl35228;cl02777;cl31561;cl02216;cl29920;cl31732;cl30404;cl03427;cl01648;cl00453;cl29395;cl33751;cl31864;cl35145;cl05276	-0.022771559058433	0.840411497522798	0.964592337438578	0.213237589340905	0.067305089275306	0.134487908265455	0.27587925996728	0.022036383182868	0.079439801103673	0.475328524410843	4.51052494080118e-05	0.000243601758099
O_lob_c11097.p1					cl33707;cl33710;cl31517;cl34000;cl31515;cl31516;cl33658;cl33699;cl33697;cl31522;cl31514;cl31426;cl36751;cl33701;cl02529;cl02777;cl31500;cl31496;cl33695;cl21454;cl31498;cl26075;cl29946;cl29944;cl30265;cl29945;cl28740;cl00414;cl28209;cl26076;cl00447;cl00935;cl14880;cl34849;cl12013;cl33179;cl02573;cl26164;cl36824;cl05005;cl20319;cl34053;cl02614;cl16912;cl38917;cl17169;cl34019;cl31974;cl36939;cl31127…	0.233083060078982	0.014585165733639	0.091759570889473	0.46839156120865	1.18915789810961e-06	7.31974549507934e-06	0.044556884982921	0.648463993136213	0.791257022789588	-0.478523432202497	1.30976658566861e-06	1.02655288106528e-05
O_lob_c11150.p1					cl00938;cl21463
O_lob_c11155.p2	400682.PAC_15722721	2.30e-25	2_iron_2_sulfur_cluster_binding	GO:0016491GO:0051537;GO:0055114	cl00938;cl33508;cl21454;cl10448;cl34797;cl32410;cl30274;cl00304;cl26936;cl35809;cl30859;cl15239;cl30279	-0.072306940099349	0.84718444918891	0.966206230585787	0.020443058887321	0.958605575852505	0.987249442520857	-1.69092372821682	0.002486416003547	0.015241951695356	-0.425166955594915	0.33026605127061	0.447536433382403
O_lob_c11157.p1					cl00236;cl26053;cl30038;cl33464;cl36877;cl35954;cl26400;cl17036;cl33558;cl31374	0.314591443265508	0.09420523384289	0.326190751382652	0.426463190518306	0.024424450006629	0.0571596089435	-0.030434902876512	0.873731508679283	0.933934858009444	-0.262351404591961	0.170686186444771	0.267263104238618
O_lob_c11168.p1	126957.SMAR003434_PA	1.20e-17	It_is_involved_in_the_biological_process_described_with_carbohydrate_metabolic_process		cl10447;cl33392;cl34587;cl00276;cl36419;cl28907;cl04207
O_lob_c1117.p1	192875.XP_004347363.1	7.10e-25	regulation_of_ARF_protein_signal_transduction			-0.115818151215821	0.474039685017376	0.787859814134545	-0.573133758560945	0.000968496667269	0.00335112736728	0.177185376508567	0.343266314548387	0.540356022377637	-0.320220047516716	0.094061893134349	0.166629475270009
O_lob_c11172.p1					cl24042;cl34546;cl25366;cl35206;cl03236;cl21484;cl28897;cl01148;cl02130;cl36022;cl37273;cl35953;cl36772;cl20349;cl20194;cl30820;cl30117;cl28521;cl26956;cl01565
O_lob_c11175.p1					cl36167;cl21453;cl06244;cl32579;cl00075;cl36947;cl01133;cl21463;cl00751;cl23751;cl00416;cl33579;cl15257;cl15851	-0.34901679692631	0.084401607566748	0.304391748173184	-0.012429802094054	0.9515317783052	0.982840531511977	-0.218041753143567	0.310956806406444	0.508501994935564	-0.21201166084902	0.317919920910728	0.43456208161982
O_lob_c11176.p2	10228.TriadP22634	2.00e-20	TM2_domain		cl00984;cl22799;cl35381;cl28897;cl30604;cl00275;cl17037	1.24787033419961	0.292892615180093		1.1222177716965	0.360667255871314	0.506798456338828	1.36938948671719	0.225657455901333	0.409793069864001	2.44018602312575	0.026414893258116	0.059421425160969
O_lob_c11187.p1	400682.PAC_15724997	1.20e-86	sulfuric_ester_hydrolase_activity		cl23718;cl34556;cl36290;cl37266;cl30604;cl34240;cl32549;cl34422;cl37928;cl34548;cl00330;cl18962;cl29170;cl01053;cl00447	0.273068435918591	0.643387125853768	0.887240567566559	-0.296539473473585	0.63318246272497	0.753453670744754	0.293317654784223	0.649704351779449	0.792158339745183	-0.171187183435402	0.793710324656931	0.856436580889993
O_lob_c11188.p1	1288963.ADIS_3611	1.70e-06	Kelch_repeat	GO:0005515	smart00612;cl02701;pfam01344;PLN02153;cl31833;pfam13964;pfam18035;cd14714;cl21462;PHA03098;cl33709;cd00890;cl09111;pfam07646;pfam13415;PRK00892;cl35126;COG1044;cl34079;pfam13418;TIGR01853;cl36994;cd14691;cd03352;cl00160;pfam17675;cd14717;TIGR02169;cl37070;pfam12644;PRK06843;cl32174;pfam06785;PHA03269;cl29788;PRK12479;cl00224;PRK00045;cl35048;PLN02771;cl31930;pfam06637;PRK00373;cl00613;PRK10722;cl…
O_lob_c11206.p1	7739.XP_002594553.1	3.60e-36	sulfuric_ester_hydrolase_activity		cl23718;cl37266;cl34556;cl36290;cl34240;cl28913;cl37398;cl17173;cl21453	-0.214982733453901	0.502972890774372	0.805377579425137	-1.55012618555352	1.87528498825374e-05	9.41196912848024e-05	0.062611428327973	0.877737740231323	0.936413509745024	0.518156841689726	0.180324071698665	0.278960918046885
O_lob_c11206.p2					cd16171;cl23718;cd16147;cd16022;cd16027;COG3119;cl34556;cd16152;cd16032;cd16144;pfam00884;cd16030;cd16037;cd16146;cd16033;cd16148;cd16025;cd16150;cd16035;cd16157;cd16159;TIGR03417;cl37266;cd16149;PRK13759;cl36290;PTZ00385;cl33179;cd16029;cd16028;cd16031;cd16151;cd16155;cd16145;cd16156;cd16143;cd16161;cd16026;cd16153;cd16142;CHL00176;cl33336;cd16160;cd16034;pfam10553;cl11182;cd16015	0.087640682347629	0.835460415773751	0.962877702081776	-0.693567415208034	0.124280203914802	0.221222785482106	-0.927817879899418	0.079423474430994	0.200143728447467	0.094945519586363	0.841828420177831	0.892766692584228
O_lob_c11236.p1					cl36941;cl35953;cl30598;cl31999;cl36939;cl33905;cl31758;cl36969;cl29689;cl34937;cl21473;cl13995;cl33708;cl31971;cl30717;cl03869;cl33074;cl30933;cl32624;cl32910;cl32541;cl32914;cl34124;cl32578;cl31235;cl34734;cl33087;cl35925;cl31245;cl31688;cl36346;cl31074	1.63170543691715	0.375014015869468		3.40356851627861	0.049206030633214	0.103538670005787	0.496103057828742	0.715466372782883	0.836571008669799	0.495691519681382	0.712972668372602	0.795331047292632
O_lob_c11245.p1	45351.EDO38500	2.70e-29	V_crk_avian_sarcoma_virus_CT10_oncogene		cl15255;cl02600;cl05524;cl30409;cl14813;cl34603;cl00262;cl31557;cl01223	0.026933793112276	0.889522133476933	0.979346140020002	-0.429644940302324	0.032193108832272	0.072259518592364	-0.567195334867127	0.00869233672073	0.0397710528323	-0.626189382976799	0.003407558696981	0.010618446611685
O_lob_c11268.p1					cl21453;cl33378;cl33666
O_lob_c11290.p1	9668.ENSMPUP00000018418	2.80e-55	Aldehyde_dehydrogenase_1_family_member_B1		cd07141;cl11961;cd07091;cd07142;cd07119;PLN02466;cl33499;cd07144;PLN02766;cd07143;cd07114;pfam00171;cd07115;cd07109;COG1012;cd07140;PRK13252;TIGR01804;cd07112;cd07559;cd07117;PLN02467;cd07078;cd07090;cd06534;cd07110;PRK13473;PRK09847;cd07113;cd07088;TIGR02299;cd07108;cd07093;cd07131;cd07118;cd07107;PLN02278;cd07111;cd07116;cd07086;cd07092;cd07097;cd07103;cd07085;cd07120;cd07139;cd07145;cd07149;cd…	0.142097203682438	0.319384794847015	0.65299921176595	-0.42277619017542	0.005303336640177	0.015128660472396	-0.394158914846491	0.018712027640622	0.07033193333627	-0.535516424166116	0.001283260991938	0.004590900830333
O_lob_c11293.p1					cl21453;cl33413;cl26013;cl36538;cl33378;cl31419;cl31758;cl10459;cl32855;cl03635;cl25912	0.002658366600267	0.997580856659261	1	-2.01540863739745	0.025173544870851	0.058663057058068	-1.39794728225899	0.152488748365862	0.31419070887114	-0.065808010577274	0.943235272300919	0.966058419012608
O_lob_c11293.p2					cl31175;cl36470;cl00628;cl25907;cl34152;cl35229	-0.861945234690654	0.240145454638763	0.562378400461993	-2.06586261611171	0.006339470580993	0.017703986584918	-2.89152428805632	0.003469773590107	0.019761213587542	-0.03977821020677	0.959530483361847	0.977877487902154
O_lob_c11299.p2	7739.XP_002612103.1	5.20e-20	lipid_catabolic_process		cl22853	0.079868006698217	0.517458052623496	0.81589548467535	-0.069507073979733	0.584386098436103	0.713312668349803	-0.207488459611398	0.120993811549192	0.267547410692351	-0.28440706781611	0.031980628572525	0.069623996095038
O_lob_c11301.p1	9305.ENSSHAP00000017868	7.70e-11	Zinc_finger_CCCH_type_containing_14		cl21455;cl33553;cl35684;cl09928	0.012610375029078	0.909064700361416	0.985321337888701	0.412231989423143	0.000210695144595	0.000856497476207	-0.327058248791093	0.00475605030027	0.025112375591856	-0.501390400136073	1.40417722558618e-05	8.62680105477044e-05
O_lob_c11307.p1	7955.ENSDARP00000129465	5.10e-12	von_Willebrand_factor_D_and_EGF		cl29788;cl11960;cl31666;cl28910;cl21456;cl02614;cl32973;cl24017
O_lob_c11312.p1	7739.XP_002589843.1	1.70e-36	two_pore_calcium_channel_protein		cl23716;cl28897;cl36815;cl30372;cl03994	0.21079532993353	0.306918776157717	0.640098121263931	0.87515408483581	2.17923790650946e-05	0.000108037210311	0.790877994292807	0.000113179156893	0.001305075329499	0.299651082698726	0.144266155699938	0.233873160913451
O_lob_c11312.p2	28377.ENSACAP00000015712	2.40e-21	NAADP_sensitive_calcium_release_channel_activity		pfam00520;pfam08016;PLN03223;cl33665;cd11724;pfam15572;cl21373;cd04728;cl28888;pfam09443	-0.223015326817379	0.569966377520214	0.847756926144257	0.252379015627134	0.521921037377977	0.659766513147477	1.1064310920598	0.004498613418566	0.024027849793279	0.301462024710963	0.446224163577163	0.563484802189409
O_lob_c11331.p1	45351.EDO40808	1.50e-39	Collagen_triple_helix		cl22949;cl22920;cl27451;cl27706;cl36204;cl33025;cl29460;cl35929;cl02704;cl14647;cl31781	0.234684182353617	0.445954970710658	0.76620430476349	2.44360300485412	1.83889613880259e-16	3.67496518361122e-15	-0.156481686103318	0.583996381824727	0.745065837216036	0.072790599180518	0.797584195698586	0.859694182036204
O_lob_c11343.p1					PRK05711;cl10012;pfam08879;PRK07232;cl35566;cd06131;TIGR03507;cl28266;PLN02573;cl33518;TIGR01406;cl31107;PRK12862;cl32846;pfam06150;pfam02995;cl27313;PTZ00302;cl29592	0.112885345928032	0.930596265469536		1.22708331480919	0.323885525759456	0.46756578827203	-0.600374151096251	0.639096798236828		-2.7617531427809	0.081834140591683	0.148976958565283
O_lob_c11350.p1					cl35343;cl24066;cl30574;cl21457;cl11158;cl30641;cl02720;cl32316	0.173147467550052	0.929121347348509		1.7270627889081	0.340715577606798		-0.845019783850265	0.642288552365051		-2.89555035194048	0.128530893690208	0.213454528989308
O_lob_c11401.p1	192875.XP_004347915.1	3.40e-89	phosphatidylinositol_kinase_activity			-0.122287092991867	0.074703170047028	0.282608262122951	0.154240277722389	0.026966645706218	0.062052794810623	0.101970714671155	0.157047721438757	0.320451428692039	0.026610018441138	0.709432671939176	0.792610568303118
O_lob_c11415.p2					pfam12257;cd14444;cl16774;pfam06537;cd05005;cl00389;MTH00068;cl30834;TIGR04380;cl37430;pfam06368;cd10955;cl15692;pfam08495;MTH00124;MTH00110;COG0599;cl00460;pfam09843;TIGR03100;cl21494;pfam02627;TIGR03418;cl33209;MTH00127;PRK08223;cl30837;TIGR01177;cl36838	-0.757600457274754	0.414760625823111		-1.18013589057342	0.240477970527941	0.372464742263759	-1.56785078913743	0.26082378347862	0.451461086660864	-1.24459337059881	0.32853448907626	0.445583399498677
O_lob_c11425.p1	10224.XP_006819721.1	9.60e-36	deoxycytidyl_transferase_activity		cl00038;cl34924;cl31972;cl36767;cl04533;cl36491;cl33181;cl00803;cl28888;cl28226	0.070001118525678	0.756648933565445	0.9333316483058	-0.341885534090248	0.159219247576154	0.269364059247887	-0.478510943815824	0.084766090334995	0.209095656834791	-0.350455125678509	0.189654206174175	0.290284206406196
O_lob_c11429.p1					cl35079;cl25917;cl35524;cl37070;cl37250;cl35319;cl37069;cl31877;cl35272;cl01853;cl34174;cl25629;cl34566;cl00788;cl34756;cl32341;cl34307;cl34310;cl37559;cl34844;cl27170;cl35972;cl31145;cl19297;cl20389;cl36556;cl36022;cl36015;cl33659;cl25430;cl34971;cl31612;cl25512;cl34561;cl28929;cl35279;cl25734;cl34736;cl32485;cl19849;cl36038;cl32833;cl21453;cl34573;cl31289;cl31889;cl34052;cl33739;cl01720;cl33311	0.15641109632976	0.870739048382025	0.973759488585803	-0.094823279416809	0.921883603934419	0.964972998986733	-0.370179263403385	0.705356296063516	0.83010866381229	-2.30423822423467	0.024125100937731	0.055088039754775
O_lob_c1143.p1					cl35415;cl36807;cl11585
O_lob_c1143.p2	10141.ENSCPOP00000014210	4.00e-39	electron_transport_coupled_proton_transport		MTH00153;cl00275;cd01663;MTH00167;MTH00116;MTH00223;MTH00142;MTH00037;MTH00103;MTH00007;MTH00077;MTH00183;MTH00079;cd00919;MTH00184;MTH00182;TIGR02891;COG0843;cd01662;MTH00026;pfam00115;MTH00048;TIGR02882;TIGR02843;PRK15017;cd01660;pfam05817;pfam03839;pfam15846;PRK14773;cl00458;PLN00194;cl14648;COG3290;cl34582;pfam12787;COG0597;PRK07201;cl35559;PTZ00024;cl36498;PRK14485;cl25382;PRK08274;cl35672
O_lob_c11433.p1	7425.NV17151_PA	1.80e-29	PCAF_(P300/CBP_associated_factor)_N_terminal_domain	GO:0004402GO:0006355;GO:0005634	cl21453;cl00228;cl11966;cl01221;cl30014;cl13453;cl35761;cl33775;cl34135;cl36668;cl25360;cl21541;cl28266;cl28505;cl23877;cl27693	0.179439715632595	0.257400861889087	0.583813109943192	-0.150662276641189	0.350251953457623	0.495743893342297	0.665274716596447	4.18131876760166e-05	0.000570924148531	0.923304543107179	9.95342302335309e-09	1.21711374865019e-07
O_lob_c11450.p1					cl02162;cl38726;cl29375;cl17068;cl28899;cl29376;cl35294;cl34873
O_lob_c11450.p2					cl23717;cl19727;cl30720;cl28481;cl00775;cl30878;cl34999
O_lob_c11455.p1	45351.EDO42431	7.10e-69	spectrin_beta		cl02488;cl31758;cl12013;cl32341;cl29976;cl36754;cl33080;cl21453;cl28910;cl31958;cl29694;cl14876;cl31635;cl34558;cl35246;cl32660;cl30478;cl36203;cl36593;cl00309;cl00464;cl23721;cl14561;cl32074;cl34101;cl29077;cl35847;cl36166;cl35229;cl35381;cl05218;cl11266	0.223789797204509	0.014211819927412	0.09005448147884	-0.187997192672091	0.04571412660969	0.097307971178557	-0.163367270125797	0.096345366484018	0.228195172281811	-0.578756713405813	5.36099035239806e-09	6.88462964601951e-08
O_lob_c1147.p2					cl31632;cl36487;cl00278;cl21454;cl20198;cl02569;cl31373;cl38765	0.156134717400889	0.792090080184867	0.947519292181378	0.36923701009342	0.535439996126756	0.6715650335713	0.689878046829776	0.245998292287789	0.434191167951851	-0.148682575761316	0.804454786869818	0.865062132831657
O_lob_c11481.p1					cl02776;cl25461;cl33984;cl28481;cl00031;cl17011;cl08223;cl14782;cl26631;cl19096
O_lob_c11482.p1						-0.748997408386499	0.140743500394284	0.417678243142281	3.62280920990583	2.22818611894905e-15	4.06647521567996e-14	0.816973951813874	0.055780788333518	0.155447565221709	-0.932612785216694	0.031081793055802	0.067976708862348
O_lob_c11493.p1					cl35467;cl09141;cl03205;cl28050;cl30833;cl32198;cl36060	-0.161676886405753	0.585119939797158	0.856515068982913	-0.997580900186602	0.001393016655526	0.004633882786405	-0.120865006721761	0.718230262376006	0.838299151223058	-0.713475643616243	0.037596323532187	0.079413281631976
O_lob_c11494.p1					cl31179;cl34911;cl32846;cl28929;cl05630;cl31931;cl38906;cl18945;cl34212;cl21455;cl00011;cl33445;cl04057;cl00169;cl37434;cl33468;cl07186;cl17255	-0.559917759302543	0.68805079931393		-0.629108474415005	0.679676575233467		1.2023743897349	0.440731185916037		-0.008388537226852	0.996099981670818	0.99956163732057
O_lob_c11505.p1	69293.ENSGACP00000017348	1.50e-26	Nuclear_receptor_2C2_associated		cl02148;cl03012;cl19548;cl00246;cl00388;cl35167;cl28773;cl02948;cl17169;cl36473	0.838918405735001	0.077966945493412	0.290364128425896	-0.123332993918749	0.810875767654265	0.888622109800564	-1.00401878590131	0.098842681472637	0.23211510823833	-1.1495356274082	0.056151410477618	0.110209282937563
O_lob_c11506.p1	27923.ML04468a_PA	1.30e-34	3_oxo_cerotoyl_CoA_synthase_activity	GO:0016021	cl03120;cl31842;cl33286;cl28885;cl24185;cl00676;cl21460;cl36156;cl00784	-0.929039763938848	0.177734481828056		-0.229014536797202	0.737587830219902	0.834660365963468	-1.23477117195666	0.126517023932875	0.276445959535922	-3.06035252991102	0.003807340513091	0.011653786599893
O_lob_c11509.p1	45351.EDO46979	1.20e-47	calcium_ion_transport		cl00057;cl37326;cl34203;cl30273;cl31034;cl34457;cl37159;cl27002;cl00276;cl35196;cl37115;cl25403;cl02047	0.273812189564102	0.009080949104813	0.064157634400775	1.21107864005966	4.95462424418731e-31	3.29517079384346e-29	0.684574407961747	3.85560131285053e-11	3.91594985513863e-09	0.259574399389553	0.012322957668778	0.031321835232025
O_lob_c11522.p1	45351.EDO35447	1.70e-32	NADH_dehydrogenase_(Ubiquinone)_complex_I_assembly_factor_6		cl00210;cl30250;cl24332;cl35389;cl30871;cl37252;cl28531;cl28043;cl28922;cl23717;cl17011	0.396199382958431	0.376278188050036	0.70889320463403	-0.209722018716937	0.650995854947846	0.767402286059296	-0.891289207158189	0.078416176233939	0.198208901219409	-2.36190386574283	4.09222569379901e-05	0.0002233682765
O_lob_c11548.p1	45351.EDO49501	1.20e-21	thyroid_hormone_transmembrane_transporter_activity	GO:0016021GO:0055085	cl28910;cl36762;cl36760;cl36764;cl27936;cl32521;cl34216;cl31024;cl11424;cl33139;cl33347;cl37407;cl31440;cl33053;cl30947;cl09326;cl30558;cl26866;cl32048;cl32519;cl28899;cl27912;cl21474;cl38903;cl34188;cl00474;cl36103;cl30459	0.124423871732551	0.529453076973354	0.823175777839066	-0.76388960519289	0.000222596793724	0.000900526680848	-0.442944494270603	0.047067552605337	0.137896909974164	-0.059397877865646	0.783256232023591	0.848862309577703
O_lob_c11564.p1	400682.PAC_15698708	1.70e-12	protein_kinase_activity	GO:0004672GO:0005524;GO:0006468	cl21453;cl33378;cl37069;cl34174;cl37070;cl34546;cl27239;cl37461;cl37341;cl32485;cl34756;cl32023;cl30946;cl31020;cl01482;cl36015;cl25927;cl36038;cl18945;cl33052;cl26990;cl37559;cl37531;cl34808;cl35272;cl35870;cl25402;cl35847;cl31416;cl34364;cl25512;cl03242;cl25917;cl37155;cl34844;cl32855;cl37250;cl37899;cl34566;cl09111;cl36022;cl21462;cl27170;cl33068;cl35524;cl00659;cl26645;cl34231;cl36990;cl34310…	-0.066896522946685	0.708309782237331	0.915961193350992	-0.032766530978765	0.858266888408103	0.92165958749934	0.175188187332149	0.355717173087291	0.553079138941869	0.311280866508796	0.094828725612841	0.167733197099278
O_lob_c11565.p1					cl12078;cl25409;cl36464;cl36594;cl19121;cl28895	1.50949902865892	0.000478377000044	0.006645233603205	3.06838684152447	7.41297244175466e-13	1.05418292336798e-11	1.20896027553464	0.002964376627727	0.017461106456914	-0.263624160310673	0.520244098614381	0.633450187541324
O_lob_c11593.p1	7091.BGIBMGA007786_TA	4.80e-41	Serpentine_type_7TM_GPCR_chemoreceptor_Srsx		cl28897;cl32964;cl00322;cl24135;cl33646;cl00087;cl26937;cl03802;cl09506;cl00599;cl32768;cl37451
O_lob_c11601.p1	6500.XP_005100518.1	2.50e-09	Kelch_domain_containing_protein_3		cl31837;cl37289;cl31833;cl36336;cl33709;cl37290;cl22855;cl31495;cl27118;cl34543;cl36628;cl26348;cl19473;cl35157;cl00342;cl21454;cl00219;cl21457;cl30010;cl29947;cl28897;cl27646;cl32896;cl30699	-0.346058536648696	0.338207447356038	0.674254873241948	-0.118523842384898	0.746614499486197	0.840948462241287	-0.707766630959809	0.076348359876684	0.194682161624092	-1.64225323939325	0.000117318627323	0.0005694063313
O_lob_c11619.p1	6087.XP_002163077.1	5.60e-35	DiGeorge_syndrome_critical_region_gene_14		cl35608;cl10029;cl31999;cl27980;cl30251;cl28409;cl22851;cl32834;cl30995;cl00304;cl32955	0.116150145476194	0.368859300617681	0.702480708342521	0.601780049333159	3.48005884324486e-06	1.98410531896165e-05	0.580410451917554	6.28957295755501e-06	0.000116683857807	0.546179493968248	1.90716052372132e-05	0.000113557430612
O_lob_c11619.p3					pfam09751;pfam12583;COG1121;cl34120;PRK06424;cl26727;TIGR03575;cl17190	0.157980527685834	0.398448255234131	0.726041504166058	0.418499904625588	0.027318924787671	0.062742259161406	0.763436395721066	4.82011750713113e-05	0.000640367459526	0.725908823205876	0.000101047844395	0.000501354088797
O_lob_c1162.p1					cl17171;cl25655;cl07893;cl36814;cl12598;cl28481	-0.01657395454536	0.891432634860641	0.97951328858264	-0.556557528275953	3.80174788847291e-05	0.000179974153475	-0.310109459756484	0.049263552421803	0.142102891694585	-0.420050933027561	0.006856550004814	0.019142678952748
O_lob_c11620.p1	10224.XP_006819098.1	1.20e-29	Mannose_6_phosphate_receptor		pfam02157;pfam09451;COG5564;cl15424;cd11013;cl19115;PRK14957;cl33042;COG2441;cl17037;PRK14961;cl33045;pfam12508	0.260806872048373	0.025827644952139	0.138663794350161	-0.028483529786218	0.821552933816022	0.896507452255909	-0.008182734427112	0.952356422589689	0.976859381847905	-0.033387826231224	0.803408150339912	0.864246811128811
O_lob_c11633.p1	9713.XP_006732578.1	3.10e-68	CWC27_spliceosome_associated_protein_homolog_(S_cerevisiae)		cl00197;cl34485;cl32595;cl17169;cl00125;cl00192;cl03075;cl01508;cl32937;cl14615	0.002374047108504	0.981014342218874	1	-0.097856710500964	0.348188384612693	0.49348257622925	-0.241623416712673	0.033101113918906	0.107251388864409	-0.187734159350757	0.089834411934732	0.160681689705355
O_lob_c11643.p1					cl31462;cl02775;cl19499;cl00734;cl09141;cl21572;cl28921;cl26216;cl00826;cl34443;cl15693;cl29106;cl35052;cl31569;cl30679;cl00342;cl35669;cl30678;cl31571;cl33882;cl31032;cl35341;cl31894;cl34135	0.55728693621088	0.744143727948165		-0.275624548579683	0.880200021971598		-0.348321636504483	0.861869467594253		-2.47853310663504	0.236516996725498	0.345654009377879
O_lob_c11670.p1						0.849549151789613	0.073584892892675	0.279795172898349	3.64969509754864	4.34142833381918e-16	8.38893023584871e-15	-0.241432895908712	0.547221714351193	0.718880041281311	-1.40050735669391	0.000652529466241	0.002549620760107
O_lob_c11681.p1	106582.XP_004556160.1	7.00e-33	non_SMC_element_4_homolog_A_(S_cerevisiae)		cl34915;cl33730;cl21453;cl37111;cl02533;cl21454;cl34464;cl31124;cl27307;cl25352;cl33504	0.153011286699211	0.242953440702348	0.565888623745554	-0.224920276772388	0.100320082728301	0.186578797615602	0.021074757492605	0.883604317038243	0.939722141862662	-0.451389468737176	0.002025724978294	0.006794507563768
O_lob_c11687.p2					cl27345;cl37182;cl25409	-0.91365352253347	0.039186774340432	0.184114333664683	-2.64031230776137	1.9618301804659e-06	1.16859861489197e-05	0.313139092398389	0.630739865795664	0.779134531264445	1.69453414885612	0.003505341010293	0.010876073692196
O_lob_c11692.p1					cl14633;cl24704;cl00388;cl32872;cl29418;cl31416;cl34961;cl25352;cl30467;cl34014
O_lob_c1170.p1					cl35832;cl26937;cl25403;cl23832;cl34509;cl31321;cl28720;cl32912;cl21455;cl34121;cl31235
O_lob_c11705.p1	61622.XP_010378728.1	1.70e-177	cytoskeleton_organization		cl17037;cl29667;cl29669;cl29668;cl28725;cl34829;cl26956;cl37138;cl23884;cl27970;cl00285;cl38913	0.353492230591099	0.535471513105865	0.827260014887331	1.14484590511598	0.041315142431547	0.089415047923216	0.551270647599454	0.296296115173725	0.493065915574229	-0.136107338475967	0.802899467346848	0.863897834223822
O_lob_c11706.p2	400682.PAC_15715496	9.20e-70	Glycosyl_hydrolases_family_2_sugar_binding_domain		cl00309;cl28897;cl28913;cl16987;cl00490;cl28121;cl28984	-1.24960421934647	6.97812264048943e-05	0.001324821850767	-2.04597096677117	1.30049704344989e-09	1.26244448230075e-08	-0.516063293752936	0.183301274094432	0.355104380139537	0.318087287319342	0.376490221743084	0.49492003262666
O_lob_c11706.p3	400682.PAC_15715496	3.20e-65	Glycosyl_hydrolases_family_2_sugar_binding_domain	GO:0004553GO:0005975		-1.14506482204423	0.003443497482944	0.030857493989889	-1.8236312121915	2.1376666413389e-05	0.000106225874212	-0.563105572363488	0.274553697153614	0.468343530615841	-0.31369746472755	0.52194812162655	0.634999948930069
O_lob_c11706.p4	400682.PAC_15715350	7.70e-40	Glycosyl_hydrolases_family_2_sugar_binding_domain		cl06508;cl00112;cl21494;cl01432;cl13999	-1.13264093593045	0.140292853443382		-2.20261896305428	0.018222923652044	0.044443047126142	0.140771134731108	0.899677063443767	0.948743909785777	1.55128286301769	0.112220807311254	0.191924437406801
O_lob_c11716.p1	61622.XP_010383018.1	3.40e-25	Hemocyanin_copper_containing_domain
O_lob_c11726.p1					cl31579;cl17190;cl17185;cl14991;cl10012;cl31867	-0.243045845325921	0.422292867967189	0.746334909863123	-0.29863158304905	0.342766620884162	0.487950610983388	-0.389320647545942	0.261486163977055	0.452216678919415	0.390371588515348	0.226870898223911	0.334460724312797
O_lob_c11739.p1					cl02529;cl33707;cl03994;cl31516;cl00319;cl31453;cl34000;cl30140;cl30685;cl33732;cl33710;cl30201	-0.101614974572609	0.509240671959352	0.810128213822935	0.380690194055795	0.014229736615033	0.035912634056133	-0.049986485044963	0.760363236261397	0.865950363162407	0.003883396510067	0.98055559511018	0.990987399098772
O_lob_c11745.p1					cl36839;cl35322;cl07980;cl28897;cl21454;cl29858;cl28996;cl07621	-0.005709142747582	0.992092131211094		0.259977242661848	0.658708400148463	0.773560398630328	0.055149213376379	0.928281236827996	0.964341077387363	-0.613889302422456	0.335096339184066	0.452798481951726
O_lob_c11773.p1					PHA03234;cl29719;pfam08693;PRK04570;cl29321;pfam11130;COG0586;cl29189;cd12828;cl00459;cd12826;NF033444;PRK12581;cl30902;COG3069;cl27904;pfam03599;pfam14610;cd14972;cl28897;PRK07798;cl35619;pfam13572;PRK06073;cl00535;TIGR01433;cl33297;cd17413;cl28910;pfam17359;PRK06007;cl30690;cd03506;cl00615;pfam04688;cd05080;cl21453;pfam00558;cl02898;pfam05270
O_lob_c11793.p1
O_lob_c11795.p1					cl22949;cl27451;cl21460;cl28897;cl02563;cl07521;cl28888;cl28242;cl26330;cl00145	-0.320469415941652	0.42479174273483	0.748419454937758	0.139887896526973	0.729828296618825	0.828930045939281	-0.456007291609753	0.30679532902167	0.504078697798221	-0.692986312823071	0.120685664032232	0.203285012465982
O_lob_c11807.p1	44689.DDB0305173	6.70e-14	Arv1_like_family		cl21705;cl30402;cl27609;cl19836;cl37389;cl35283;cl31269;cl11770;cl31911;cl31240;cl33545;cl21456	1.09303139004275	0.056804731207348	0.236272413357091	0.925383542308308	0.111156032383948	0.20260028268848	1.59071205671043	0.005033867223611	0.026238260693988	0.010396723215501	0.985639902028108	0.993669677980929
O_lob_c11812.p1					cl02658;cl21456	-0.093146167622663	0.44322713564584	0.764021146035285	-0.017970174146521	0.88560970359604	0.940917126850672	0.214999607689502	0.09655524993106	0.228523874203603	0.693867818656663	2.80834542365644e-08	3.12844102121911e-07
O_lob_c11815.p1	10224.XP_002742289.1	1.00e-08	C_terminal_of_Roc_COR_domain		cl15239;cl23776;cl23831;cl17011;cl02872;cl32031;cl26463;cl17018;cl15851;cl22980;cl35381;cl35996;cl00388;cl36071;cl17171;cl01963;cl31899	0.091051622985264	0.427851688400172	0.7509476718137	0.074959076300903	0.528285174867879	0.665452525293965	-0.066029328905616	0.598390538627024	0.755452117406641	-0.295164532285113	0.018525404419622	0.044140105759301
O_lob_c11823.p1	8090.ENSORLP00000002512	4.90e-31	Spectrin_beta		cd00176;cl02488;smart00150;pfam00435;TIGR02231;cl37080;pfam04632;pfam05058;cl25856;PRK02224;cl32023;pfam10186;NF012221;PRK10846;cl32591;COG4372;cl34756;pfam14942;pfam11173;pfam10136;PLN00181;cl31831;cd05348;cl25409;PRK12552;cl23717;pfam09043;smart00483;cl25961;COG1196;cl34174;PRK06200;cl35448;pfam05088;TIGR00020;cl30491;TIGR02239;cl37082;pfam00012;TIGR02168;cl37069;COG3087;cl34549;TIGR00618;cl310…	0.240442615229086	0.057238819447828	0.237184501034609	-0.364945985744167	0.005744985531377	0.016239507386214	0.026887629872897	0.846108744640978	0.918844006112265	-0.448868608471716	0.001398782733597	0.004951525623481
O_lob_c11860.p1	7739.XP_002598670.1	5.80e-19	Family_with_sequence_similarity_133_member		cl17068;cl37297;cl00015;cl30758;cl29112;cl29077;cl00285;cl22825	-0.086627451285716	0.494483187712982	0.799891636786859	0.476041714456792	0.000174473631522	0.000721703624462	-0.350772375952296	0.00726976345643	0.034803281047202	-0.526644596073083	5.32453707838784e-05	0.000282438703809
O_lob_c11865.p1	7739.XP_002613351.1	2.00e-49	HD_domain		cl21469;cl28470;cl28471;cl30758;cl34428;cl36167;cl21457;cl31998;cl33835;cl17173;cl35205;cl15755;cl21453;cl11106;cl19096;cl00938;cl21541;cl30404;cl21456;cl00084;cl35021;cl19801;cl09827;cl02442;cl23717;cl14632;cl20196;cl23723;cl19741;cl21460;cl31359;cl10013	0.482428523892942	0.029371718232352	0.151510714648656	-0.548051670748001	0.03064266771955	0.069290662721886	0.121167510946192	0.666102090853213	0.803657304415825	0.790180674960689	0.002388073679218	0.007822804474187
O_lob_c11895.p1					cl00281;cl29051;cl02563;cl31122;cl00279;cl03757;cl30621;cl23739;cl18945;cl30501	-0.119615250602671	0.613638962579392	0.871931324156371	-0.693773004393505	0.005468590908733	0.015533851289697	-0.697983806976285	0.013216147497572	0.054353733370294	-0.099979177633742	0.705609774281523	0.789261053854422
O_lob_c11903.p1					cl29768;cl29242;cl11960;cl06868;cl35687;cl19574;cl23846;cl32366;cl31509;cl11393;cl36413;cl32579;cl32213;cl35798	0.612428113774125	0.000117038592811	0.002048424746194	0.811740692572185	8.0748296355803e-07	5.12822513698258e-06	0.157356182718984	0.336005176133321	0.533475862770955	-0.65456213926261	0.000192575427033	0.000876173128547
O_lob_c11923.p1	9315.ENSMEUP00000000881	4.50e-45	Syntaxin_6	GO:0048193GO:0016020	cl22856;cl33606;cl37155;cl00219;cl27680;cl27897;cl33865;cl01492;cl33728;cl34174;cl31020;cl37069;cl29315;cl34220;cl21453	0.356904237020571	0.03347990791948	0.165638500473747	2.30917872864699	3.35994075597628e-43	4.71017577153969e-41	0.44018635232119	0.008469380880316	0.039009806907168	-0.839256006861627	5.30651593542053e-07	4.53573360904468e-06
O_lob_c11961.p1	244447.XP_008324718.1	3.00e-15	Mediator_of_RNA_polymerase_II_transcription_subunit_12		cl28904;cl35358;cl21456;cl34000	0.022263096060172	0.941688703633295	0.996369479860783	0.252364317522066	0.411493874497999	0.55928434118596	-0.047604589950985	0.879372287289139	0.937248163845069	0.15389882403886	0.618925335775727	0.719624386738561
O_lob_c11975.p1					cl00470;cl11493;cl01317;cl28907	-0.238297380599508	0.336395192759373	0.671945102956086	-0.244697098590946	0.330796321858059	0.475310918579951	-0.182316555161181	0.483786426375884	0.668844994287275	0.515421410293958	0.042051167148307	0.086952654474845
O_lob_c1199.p1	45351.EDO35523	1.50e-102	inositol_oxygenase_activity		pfam05153;pfam17835;pfam08668;smart00471;cl21469;cd18470;cl28903;cd02165;cl00015;NF033396;pfam01819;cd09641;TIGR01596;TIGR03975;cl37358;cd19933;COG5096;cl34899;pfam06022;cl05524;TIGR00482;cd15849;cl22856;COG5074;cl34889;COG1084;cl34096;cd06457;cl14813;PRK07570;cl32228;cd06813;cl00261;TIGR03421;cl00238;PRK14178;cl31667;TIGR03504;cl37281;pfam01934	0.447703720121661	0.005351080316808	0.043163658689867	1.81154597430013	1.62501257328548e-29	9.62155477656689e-28	1.19296325160505	9.58692172747583e-14	1.81581479638245e-11	0.728310148053918	5.47934322194954e-06	3.70592684890854e-05
O_lob_c11992.p1	7955.ENSDARP00000120838	2.50e-23	Glutaredoxin_(thioltransferase)		cl00388;cl27596;cl36248;cl17068;cl34535;cl35908;cl12346;cl36732;cl37073;cl36050;cl33910;cl31272;cl34241;cl33779;cl31373;cl37223;cl29917;cl34641;cl35620;cl36258;cl25409;cl33754;cl36101;cl04992
O_lob_c12000.p1
O_lob_c12028.p1					smart00741;cl33398;pfam03489;pfam05184;pfam18871;pfam14923;PRK08271;cl29724;PLN00186;cl01993;cd02034;cl28913;pfam05066;pfam07470;cd20477;COG0405;cl19223;pfam14631;pfam08391;pfam13400;PLN03089;cl28226;cd00160;cl02571;PLN02576;cl33520;cd18031;cl28899;pfam01229;PLN02833;cl17185
O_lob_c12039.p1					COG3957;cl34702;TIGR01407;cl36896;PRK09616;cl35873;PRK10631;cl19401;PRK01215;cl30763;cd15055;cl28897;cd05129;cl02569;PRK10503;cl30265;PHA03334;cl33727	-0.322966857882145	0.057406900405761	0.237561418421356	-0.724621244489771	8.81078230412926e-05	0.000386814173063	-0.846567333045881	0.000216878380404	0.002204327323962	-0.284848676412886	0.169677785484045	0.266061774066169
O_lob_c12066.p1	7739.XP_002609264.1	5.60e-14	Fibronectin_type_3_domain	GO:0005515	cl21522;cl15208;cl00350	-0.384200199009548	0.030313481712895	0.154246361728447	-0.071515342174259	0.690832242438238	0.798820171003103	-0.378687183659303	0.049591665169912	0.142799543712682	-0.588209182529179	0.002252007939155	0.00744559115038
O_lob_c12077.p1	7425.NV13715_PB	6.90e-32	Lipocalin_/_cytosolic_fatty_acid_binding_protein_family		cl29077;cl01951;cl26737;cl29589;cl19115;cl00388;cl01294;cl00546
O_lob_c12084.p1					cl36941;cl00192;cl28917;cl36104;cl30513;cl31045;cl32644;cl25543;cl00656;cl06401;cl00125	-0.195516159452814	0.265157126352795	0.593000005872758	-1.19487094695221	1.26599901131417e-09	1.23059868780206e-08	-0.611949426868519	0.010106153359104	0.044613494639747	-0.338978322525669	0.131104724867096	0.216643333674655
O_lob_c12085.p1					cl17169;cl26678;cl35902;cl37096;cl00137	-0.297725168818347	0.7878444100753		1.00495313694045	0.334510835006757	0.479011609810387	0.725094923333973	0.46217204804766	0.65152662061212	-4.18131068518917	0.004935833542142	0.01448029870466
O_lob_c12091.p1	7739.XP_002592547.1	6.40e-76	condensed_mesenchymal_cell_proliferation	GO:0005509GO:0005886;GO:0007155;GO:0007156;GO:0016020	cl28889;cl29226;cl22853;cl36477;cl28983;cl05317;cl34824	0.122325019773015	0.663729191347017	0.896480047265801	0.028107082085484	0.920803855531292	0.964195696257328	0.641213777102786	0.023533228632492	0.083430310487671	0.841822873127107	0.002876732622293	0.009185135778032
O_lob_c1210.p1	215358.XP_010732140.1	1.70e-07	Synapse_differentiation_inducing_1_like	GO:0009607GO:0016021	cl28897;cl21513;cl27806;cl15693;cl00020
O_lob_c12101.p3					cl30533;cl30617;cl17238;cl36885;cl00204;cl00015;cl34202;cl01458;cl00482
O_lob_c12102.p1	13249.RPRC003768_PA	1.10e-69	Ribosomal_protein_S12/S23		PTZ00067;cl00312;cd03367;PRK04211;pfam00164;TIGR00982;COG0048;cd00319;cd03368;CHL00051;TIGR00981;PRK05163;PTZ00115;PRK03659;cl32043;PRK03562;cl35207;TIGR03630;cl29597;PRK07036;cl18945;cd18719;cl28905;PRK06654;cl00681;COG5270;cl34966
O_lob_c12114.p1	81824.XP_001742753.1	1.10e-09	transitional_stage_B_cell_differentiation		cl21453;cl33378;cl33413;cl31825;cl31769;cl26013;cl36498;cl32855;cl37341;cl31758;cl31418;cl31747;cl36071;cl00350;cl34865;cl33408;cl18962;cl38914;cl33899	-0.642104363535515	0.533137537190787		-0.577699600102025	0.595907312002747	0.722720835820804	-0.065224702574664	0.957854816985938		-0.73809886787902	0.572132301247481	0.679726852884847
O_lob_c12118.p1					PRK12568;cl31389;COG2854;cl01074;PLN02229;cl31850;cd03572;cl02544	1.23430814634099	0.011293052937249	0.075255463367397	1.17149297987347	0.01948940502577	0.047078132015116	1.28904034576581	0.005495937617712	0.028052226804463	0.816024092726259	0.081163200408211	0.14796796753798
O_lob_c12142.p1					cl14633;cl17862;cl31205;cl00459;cl29785;cl33486	0.237541402919159	0.267661019539409	0.596380696610277	0.763863376370895	0.00038837700434	0.001489047535876	0.295039380439936	0.164094651911614	0.32964750482918	0.674239581326322	0.000798851622913	0.003046248526493
O_lob_c12144.p1					cl02431;cl28922;cl17173;cl21455;cl23718;cl32141;cl29401;cl02872;cl36495;cl30817	0.003164835021083	0.984963810236554	1	0.297718253758395	0.082606187296546	0.159210927638942	-0.381117506925646	0.04063790746903	0.124416974898628	-1.1463518587859	7.58906013481417e-09	9.50310647366768e-08
O_lob_c12149.p1	42254.XP_004609119.1	1.20e-10	SNF2_histone_linker_PHD_RING_helicase_E3_ubiquitin_protein_ligase		cl28899;cl33945;cl33647;cl35273;cl21453;cl33816;cl36701;cl23733;cl28958;cl10012;cl11393	0.409170869767425	0.103009852928085	0.345135527628387	-0.048683572313814	0.851001951866303	0.916715150650615	-0.043226363100762	0.872097276382635	0.933077513418246	-0.41278494647253	0.126714963825569	0.211087862284166
O_lob_c1215.p1					cl34524;cl23716;cl21453;cl23723;cl15692;cl29373;cl09901;cl01244;cl31561;cl36884;cl31262;cl02467;cl02937;cl34322;cl07906;cl00456;cl00195
O_lob_c12170.p2	9978.XP_004591960.1	2.70e-13	renal_glucose_absorption	GO:0045893GO:0005634		-0.794702629484948	8.74753736449893e-05	0.001592064721369	-0.482442446607258	0.019893373932976	0.047925531938271	-0.067809483803546	0.765816490820164	0.869234945932064	0.597190147690201	0.005056996294047	0.014795569815369
O_lob_c12192.p1					cl29077;cl23724;cl14632;cl35100;cl00458;cl21456;cl35373;cl01255;cl00264;cl22949;cl00319;cl28899	0.259721697280192	0.157059114820213	0.443294899383175	-0.266765123850333	0.15495969177251	0.263562344790666	-0.193287063593953	0.317936917977837	0.515343096952762	-0.550314274957027	0.004639421976201	0.013750416922146
O_lob_c12209.p1	400682.PAC_15720650	8.70e-27	spleen_trabecula_formation		cl06147;cl28910;cl38903;cl23718;cl14880;cl10459	0.029349900478003	0.922237065205701	0.989683305581801	2.79238996645945	7.6756067306068e-21	2.23918757496602e-19	1.17324891376289	7.22725142635665e-05	0.000895246628297	0.422105526768051	0.153553289647259	0.245867362428499
O_lob_c12209.p2	7739.XP_002608828.1	3.20e-20	spleen_trabecula_formation		cl28910;cl06147;cl00354;cl28897	0.182527496057495	0.516361481838775	0.815319792205608	2.82721866860664	5.74898998718063e-24	2.18920926302785e-22	1.13658067041186	4.5031267901313e-05	0.000605137345067	0.364157290772535	0.191280065377472	0.292312504017428
O_lob_c12227.p1	48698.ENSPFOP00000001035	9.60e-59	Si_dkey_3h33		cl15237;cl17238;cl27117;cl29320;cl35000;cl36700;cl35017;cl31984;cl34953;cl27118;cl28715;cl31519;cl26330;cl35140;cl31015;cl34432;cl21460;cl00670;cl27684;cl33708;cl23910;cl14876;cl29077;cl34946;cl15687;cl11961;cl00897;cl28899;cl35710;cl24182
O_lob_c12231.p1					cl15239
O_lob_c12239.p1					cl29788;cl36875;cl36877;cl36510;cl36447;cl36108;cl36446;cl36455;cl36091;cl36084;cl32023;cl31754;cl33436;cl35922;cl30737;cl36702;cl31400;cl37738;cl37168;cl31015;cl37540;cl35530;cl25626;cl25907;cl23750;cl36444;cl33668;cl29056;cl36120;cl11396;cl35102	0.368220403912196	0.027775490212487	0.145818364999213	0.597181927104816	0.000385376024751	0.001478334480996	-0.125566460399286	0.459149667637326	0.649519755914894	-0.640359091827306	0.000176557844817	0.000812807101221
O_lob_c12269.p1	10224.XP_002732720.1	7.30e-59	positive_regulation_of_AMPA_glutamate_receptor_clustering		cl17171;cl28922;cl14643;cl33382;cl36664;cl01949;cl33367	0.168068194442135	0.213095370093219	0.526976654358288	-0.912831078069203	2.34983799299582e-10	2.48156081697542e-09	-0.400272103941435	0.011679178044333	0.049804501190266	-0.302704975047694	0.050918248447817	0.101717912030422
O_lob_c1227.p1	10181.XP_004867770.1	1.00e-82	glutamate_dehydrogenase_(NAD+)_activity	GO:0016491GO:0006520;GO:0055114	cl33839;cl31886;cl32950;cl32951;cl32367;cl33165;cl00224;cl34506;cl23876;cl00445;cl37126;cl21453;cl10022;cl22853;cl29427;cl37299;cl11961;cl35025;cl34348;cl34178;cl14856;cl23718;cl33965;cl29781;cl16968;cl33029;cl09927;cl21457;cl17169;cl31127;cl34019;cl21471;cl33853;cl00749;cl33869;cl00339;cl32616;cl11960;cl25452;cl09109;cl35929;cl29898;cl25409;cl35441	-0.183749461359705	0.059744701957054	0.243759625527887	-0.117767065906183	0.230893467725693	0.360943008091143	0.200921620258941	0.043104905503754	0.129640782796159	0.310342126587936	0.001689435833513	0.005823272266703
O_lob_c1227.p2	7955.ENSDARP00000091816	9.80e-74	Belongs_to_the_Glu_Leu_Phe_Val_dehydrogenases_family	GO:0016491GO:0006520;GO:0055114	cl21454;cl33839;cl29306;cl31886;cl33165;cl32951;cl32367;cl32950;cl32391;cl23805;cl35819;cl21453;cl23936;cl30964;cl34942;cl02495;cl26612;cl34961;cl08418;cl32833	-0.15687076931254	0.020303979835536	0.116523282507477	0.034223007255943	0.617724146755008	0.741165309372759	0.038582755487702	0.584869252585634	0.745602568942676	0.258387711892114	0.000196107066184	0.000890019682258
O_lob_c12289.p1	6500.XP_005095871.1	1.10e-95	mRNA_export		cl29593;cl34458;cl31831;cl27918;cl13094;cl29217;cl30752	0.061002587972347	0.505759914423266	0.807740866567242	-0.537134538741898	2.62710458019858e-08	2.10861456032891e-07	-0.385945478530346	0.000249555827356	0.002467565768053	-0.797675353769488	8.64198439100296e-14	2.62536284145011e-12
O_lob_c12293.p1	1120988.AXWV01000016_gene1490	2.40e-15	Belongs_to_the_peptidase_S41A_family
O_lob_c1230.p1	313612.L8106_00300	5.70e-19	Animal_haem_peroxidase	GO:0004601GO:0006979;GO:0020037;GO:0055114	cl14561;cl31187;cl33223;cl37550;cl37417;cl00184;cl34758	-0.131863411958161	0.48978785395816	0.795973976737568	-0.078307582460036	0.682845786685174	0.792766696667708	0.342991803124242	0.074722243356394	0.191650338853646	0.817270889700346	1.99543146016158e-05	0.000118113990469
O_lob_c1230.p2					cl14561;cl21453;cl02501;cl37516;cl37358;cl19360;cl18945;cl31631;cl38918;cl14876;cl00228;cl28895
O_lob_c1231.p1						1.13690524400938	0.533835831606552		-0.180066315602416	0.930010397982619	0.969621599537955	3.98167640126738	0.028401485816066	0.095898632907247	5.93309000135083	0.000893987339178	0.003359392701945
O_lob_c12337.p1	7739.XP_002589038.1	4.00e-71	gamma_tubulin_binding		pfam07162;pfam15776;cd19012;cl28912;cd08521;cl14603;PRK06075;cl21493;cd04029;TIGR01962;cl30323;pfam00168;cd13929;cl19121;COG0649;pfam00346;PRK13329;cl17037;PLN02338;cl29625;cd00030;smart00239	-0.174740454583772	0.423318657135995	0.747091771391279	-0.699918327409544	0.002857457130592	0.008782769692046	-0.372391217311226	0.161212422684743	0.32592889618941	0.229180351291756	0.355485950809445	0.473807973557272
O_lob_c1234.p1	5286.M7XMB1	9.30e-07	39S_mitochondrial_ribosomal_protein_L46		cd03428;cl00447;cd03671;PRK00714;pfam00293;cd02883;cd03673;COG0494;cd04673;cd04682;cd03427;cd04677;COG1051;cd04664;cd04695;cd03672;cd03426;cd04680;PRK09438;cd03424;cd04666;cd04662;cd04669;PRK11762;cl30858;PRK10776;cd04676;cd04667;cd04679;cd04690;cd04683;cd04670;cd04684;cd04686;cd03674;cd04665;PRK05379;cl28366;cd04694;cd03675;PRK08999;cl35755;cd04696;cd04691;cd04685;TIGR02705;cl30859;cd03425;cd046…	-0.603712878040324	3.85021204877984e-05	0.000800006538938	-0.506995303752197	0.00076906015461	0.002729070889879	-0.437432188444278	0.008458014788447	0.038982498549436	-0.078220764235871	0.623123900034948	0.722777131631835
O_lob_c12349.p2					cl02959;cl05922;cl21460	0	1		0	1	1	5.81157483456197	0.026701833081765	0.091704713834702	5.65286142331786	0.03108598897972	0.067980787537835
O_lob_c12420.p1					cl31034;cl14466;cl36034;cl00303;cl28897;cl33759;cl36886;cl10011	-0.254284089326932	0.497854621209426	0.8026714284404	-0.364122829504952	0.357644246964361	0.503590110444774	0.204475005238446	0.628906773339797	0.777846844558445	1.44583848990211	0.000206825962793	0.00093213914061
O_lob_c12422.p1					cl32952
O_lob_c12426.p1	176946.XP_007442743.1	8.50e-17	HEPN_domain		cl33296;cl28630;cl35195;cl27999;cl27132;cl00340;cl34167	-0.206567477245001	0.678585862260339		-1.00721851257048	0.071380675551696	0.141210885405879	0.214028431904165	0.729639824283053	0.845315901566479	-1.35417483831476	0.065584712418893	0.124997552802549
O_lob_c12426.p2					cl10206;cl11872
O_lob_c12428.p1					pfam00531;PRK14894;cl30464;PRK10997;cl00057;PRK00847;cl27413;COG5096;cl34899;cd01670;cl14633;COG3981;cl17182;COG5380;cl29928;TIGR02170;PLN02465;cl33498;cd09244;cl14649;cd08306;pfam10131;cl21590;cd07133;cl11961;PLN02800;cl29583;PRK14679;cl00516;pfam14053;TIGR04538;cl12078;cd08784;pfam17393;cl38674;TIGR02768;cl37164;cd03680;cl00817;cd03030;cl00388;PRK12514;cl30921;cd20315;cd13137;cl09326;cd13708;cl…	0.149597200127197	0.725831661232142	0.921751967399411	1.43044833547783	0.000671161943376	0.002419499465103	1.77596001298968	1.3417302098848e-05	0.000219818001335	1.94838156642154	1.70657058598649e-06	1.30186828589354e-05
O_lob_c1243.p1					cd05897;cl11960;cd05757;smart00408;smart00410;cl29242;smart00409;cl29768;pfam07679;cd05873;cd05724;cd05731;PLN00059;cl03356;cd05857;cd05889;cd00096;cd04979;cd05740;pfam13927;pfam03718;PRK14726;cl36423;PRK10537;cl35926;COG0656;cl00470;pfam03658;cd05876;cd04976;cd05736;cd05852;pfam08441;PRK05846;cl35392;COG0559;cl00454;TIGR00496;cl00240;cd07204;cl11396;cd13124;cl09326;pfam07077;pfam01671;cl03303;PH…	-0.664739678042255	0.383841242624577		0.319070481748238	0.666020254945246	0.779554178812431	-0.71000429516662	0.385417901310126	0.58171227839116	-0.106707959272745	0.888449949422064	0.925549359705129
O_lob_c12442.p1					pfam07714;cd00192;cl21453;smart00221;cl33378;smart00219;cd05053;cd05032;cd05068;cd05061;cd05062;cd05036;smart00220;cd13999;cd05048;cd14014;cd00180;cd05044;cd05055;cd05034;cd05056;cd05104;cd05049;cd14005;cd05106;cd05071;cd05098;cd05073;cd05092;cd05072;cd05043;pfam00069;cd05057;cd05060;cd05067;cd05117;cd05070;cd14204;cd05035;cd05105;cd05041;cd05075;cd05089;cd05039;cd05033;cd05052;cd05093;cd05063;cd…	0.46648672051658	0.514506772704655	0.814320796579821	0.828293687904075	0.252243927117877	0.386212219066123	2.1391646542522	0.001514510987457	0.010395389814006	2.71994141704241	4.58993646643294e-05	0.000247158247982
O_lob_c12455.p1	400682.PAC_15710356	1.90e-25	Protein_tyrosine_kinase	GO:0004672GO:0005524;GO:0006468	cl21453;cl33378;cl33408;cl31769;cl32855;cl37341;cl26013;cl31987;cl31758;cl36498;cl29315;cl36538;cl31418;cl37899;cl33413;cl34546;cl33733;cl37069;cl36079;cl33666;cl31825;cl34756;cl15693;cl05990;cl25126;cl37155;cl34736;cl35229;cl34364;cl34972;cl31222;cl25402;cl18967;cl27249;cl37666;cl21434;cl31958;cl36941;cl36795;cl06465;cl32157	0.145009707048312	0.209862959257128	0.523498856435497	0.09034754418022	0.443802926313552	0.590664792230543	-0.236278509154937	0.053858368853674	0.151369339854241	-0.326876329536683	0.007252250045451	0.020101180414897
O_lob_c12455.p2					cl31837;cl00810;cl25352;cl36637;cl28057;cl30939;cl19192;cl00459	0.320563545868108	0.428580302499081	0.75170947292591	-0.788511285386501	0.085630237091149	0.163989387285386	0.289982032305985	0.562091725081969	0.729605261969705	0.074977465778332	0.880687199933982	0.920025844427218
O_lob_c12462.p1	192875.XP_004343736.1	1.00e-22	antiporter_activity		cl09326;cl36739;cl31554;cl35903;cl00014;cl00015;cl25409;cl00342;cl36431;cl34067;cl36419;cl34038	0.301808349319375	0.363029830148283	0.69676529780934	2.14375740744592	5.42932509792932e-11	6.20693835781795e-10	0.00611134274269	0.984828238885183	0.993518538615706	-0.28863995398406	0.369368409807604	0.488117282324933
O_lob_c12473.p1					cl25403;cl21455;cl34150;cl35063;cl37294;cl34640;cl32665;cl28899;cl36000;cl33904;cl34856;cl36596;cl30760;cl36608;cl34108;cl31071;cl37329;cl26007;cl32983;cl34152;cl34857;cl32032;cl33313;cl34121;cl30786;cl34768;cl37295;cl32899;cl38114;cl34455;cl36003;cl28913;cl34628;cl35065;cl34734;cl36858;cl33240;cl35251;cl34131;cl33667;cl35934;cl31695;cl01916;cl30810;cl35998;cl35848;cl37252;cl36095;cl34955;cl36658…	-0.211478943803205	0.681438888325644	0.904532501826781	0.353176817547357	0.493124187107274	0.63458423718192	0.28523641285399	0.584373141225579	0.745342974557986	-1.55280275593156	0.008254280609502	0.022387039867526
O_lob_c12547.p1					cl36190;cl17068;cl28352;cl36885;cl02234;cl00195;cl33371;cl30614;cl36132;cl36253;cl25409;cl23776;cl00087;cl32526
O_lob_c12569.p1	45351.EDO41954	1.20e-24	BTB_And_C_terminal_Kelch	GO:0005515	cl38908;cl33242;cl33709;cl31495;cl31506;cl00399;cl35297;cl29957;cl37332;cl30396	0.480721315289738	0.42391221513945		0.778656579837731	0.206771529170125	0.330605861159617	-0.335961738188013	0.606274909553098	0.76122450347543	-0.803892561149767	0.232739565135055	0.341412236688231
O_lob_c12574.p1	69293.ENSGACP00000001753	3.50e-28	Catalyzes_the_first_and_rate_limiting_reaction_of_the_four_that_constitute_the_long_chain_fatty_acids_elongation_cycle_This_endoplasmic_reticulum_bound_enzymatic_process_allows_the_addition_of_2_carbons_to_the_chain_of_long__and_very_long_chain_fatty_acids_VLCFAs_per_cycle_Condensing_enzyme_that_elongates_fatty_acids_with_12_14_and_16_carbons_with_higher_activity_toward_C16_0_acyl_CoAs_Catalyzes_…	GO:0016021	cl03120;cl02990;cl03628;cl28551;cl09827;cl00451;cl28897;cl35195	-0.563609963280513	0.045683228684357	0.204537028428163	0.686787865981348	0.010824487017839	0.028324520060038	0.19610897492521	0.467650362672787	0.655524300752253	-1.56987536142207	3.44386274285791e-07	3.07052317434143e-06
O_lob_c12585.p1	6087.XP_002169021.2	2.00e-71	ATPase_activity		cl36780;cl25403;cl33663;cl36781;cl34128;cl33646;cl34132;cl33210;cl34121;cl34676;cl34129;cl34120;cl34115;cl34857;cl34119;cl31193;cl31355;cl34126;cl34774;cl34118;cl34678;cl34677;cl33863;cl34455;cl34775;cl31087;cl34131;cl34651;cl31235;cl33862;cl34133;cl34856;cl31044;cl31181;cl31072;cl37182;cl34117;cl34509;cl36261;cl32569;cl34782;cl31321;cl34768;cl37201;cl34790;cl31180;cl36262;cl37257;cl31171;cl37178…	-0.207108101317297	0.548988134851025	0.836241476519583	-0.680563033974367	0.050901992362816	0.106530980040894	1.2250214562444	0.000452212091143	0.003995086460425	2.2193771565746	1.71718451843812e-10	2.8964701732637e-09
O_lob_c12602.p1	6669.EFX80708	4.90e-17	Lipid_transporter_activity_It_is_involved_in_the_biological_process_described_with_lipid_transport		smart00216;cl02516;pfam00094;PHA03181;cl28051;cd10912;cl28905;pfam04528;cl04566;PLN02487;cl30686
O_lob_c12643.p1					cl16912;cl33082;cl03352	0.139749188176368	0.943946355975737		3.92465117772615	0.018411976183319	0.04482766004517	1.60802089876375	0.183795477945678	0.355688977409267	0.573058607546263	0.642312524869856	0.738892492714755
O_lob_c12646.p1					pfam01391;cl22949;pfam15231;pfam05783;cd17643;cl17068;pfam15258;PTZ00146;cl17173;COG5180;cl34930;PRK05852;cl35395;PRK14959;cl33044;PTZ00009;cl36495;PRK12269;cl30919;PRK14852;cl33025;pfam05642;cl28437;PRK05691;cl35369;pfam08949;cl07521;cd08361;cl14632;pfam00905;PHA03381;cl31824;PHA03169;cl27451;cd11320;cl07893	0.024125512964517	0.945368307848361	0.997373876376414	0.411701637175429	0.247780356365229	0.381072481702262	-0.905452011246616	0.023593132463856	0.083568699674857	-0.785300718982573	0.041599727888353	0.086159680714149
O_lob_c12653.p2	400682.PAC_15725706	6.80e-25	ATP_binding		cl17037;cl33876;cl36835;cl26818;cl31927;cl36495;cl33653;cl21494;cl33328;cl26254;cl12363;cl21453;cl36317;cl34054;cl35157;cl32871;cl34344;cl16912;cl36559	-0.113641865857727	0.726614950685466	0.922127535685472	-2.10313737416051	1.12221795093211e-05	5.86176967319754e-05	1.71697160250866	0.000764603953241	0.006094221784829	2.84245513828905	2.73989552345053e-09	3.74268445179913e-08
O_lob_c12677.p1					cl22853;cl10023;cl01255;cl00913;cl30773;cl00426;cl01709;cl00094	0.09217699944286	0.963374959897419		1.68906619169454	0.365521311631781		0.195573425707201	0.909744744799623		-1.90334914050206	0.33095837409233	0.448307943429109
O_lob_c12679.p1					cl14633;cl00561;cl14649;cl12004;cl03589;cl35564;cl31946;cl07621;cl34430;cl36092;cl33571;cl21478;cl06646;cl30944;cl25907;cl36022;cl31817;cl22855;cl00264;cl34767	-0.283074385124245	0.337000944095841	0.67295500994198	-0.407626684928588	0.193021609062523	0.312926982764742	-1.31315376102418	0.001351857481183	0.009514252802539	-2.37829227658663	8.541229670566e-07	6.98677917409239e-06
O_lob_c12683.p1	45351.EDO39995	2.10e-07	scavenger_receptor_activity	GO:0005044GO:0016020		-0.29724394007424	0.631809733201526		0.052006830483802	0.934633672518644	0.972441261751086	0.443141019191072	0.498207332640933	0.680592005291941	-0.319934083599341	0.642151008218823	0.738764970559911
O_lob_c1269.p1	7029.ACYPI007451_PA	7.90e-93	Ribosomal_protein_L16p/L10e			-0.325028315101467	0.025199047097846	0.13635927045064	0.099095482691501	0.495171677585305	0.636674743079964	0.366714695531468	0.011695398622821	0.049854837925018	0.415451759855179	0.004255986108438	0.01277891268058
O_lob_c12690.p2	9031.ENSGALP00000015140	2.40e-13	PLAC_(protease_and_lacunin)_domain		cl15278;cl25523;cl02781;cl30519;cl30540;cl30905;cl31288	0.122659650456831	0.667142569984081	0.897731085413518	0.460761638198085	0.106224429038548	0.195169047326977	-0.145627209459542	0.609749925870765	0.763777235838303	-0.619894034079469	0.02981999973396	0.065704931417437
O_lob_c12690.p3					cl34989;cl36447;cl36454;cl07980;cl32714;cl35934;cl37666;cl34174	-0.013481783709013	0.966916180072851	1	0.486694624610414	0.134359129213013	0.235340379569655	-0.259619008993911	0.425101499874136	0.618714706358866	-0.87771600445585	0.007064253767011	0.019649203324855
O_lob_c12693.p1					cl35186;cl00019;cl31234;cl28899;cl11961
O_lob_c12703.p1					cl22949;cl33025;cl17173;cl21462;cl35533;cl21494;cl01264;cl00087;cl10268;cl28897	-0.85513680012244	0.398178841743817	0.725763402151841	1.58392661516847	0.083249416392164	0.160223891916219	1.83700770531988	0.03144076562399	0.10312983173083	3.74456920088057	8.99508845112942e-06	5.77189790074232e-05
O_lob_c12708.p1	7739.XP_002610148.1	1.70e-23	N_acetyltransferase_6		pfam00583;pfam13508;cd04301;cl17182;TIGR01575;cl36933;COG3153;TIGR01211;cl36845;pfam13673;COG1243;cl34206;COG2153;cl28579;COG1246;COG2388;COG0456;cl33885;PRK07757;PRK03624;cl35214;pfam17013;COG0454;PRK10314;TIGR01890;cl36997;pfam13654;PLN02706;PRK05279;cl35297;COG5325;cl34983;COG1247;cl29704;PTZ00330;PRK07922;pfam14542;cd07564;cl11424;pfam04558;PLN02825;cl33573;TIGR01512;cl36923;pfam02431;PRK1097…	0.016869234795504	0.937671207543952	0.995330126025975	-0.585632400131776	0.01527605682481	0.038177459851081	-0.177475053111935	0.522925956624617	0.699212869703502	0.198231178980552	0.446363976656781	0.563612547742926
O_lob_c12709.p1
O_lob_c12768.p1					cl09326;cl21460;cl33524;cl31094;cl00289;cl36762	-1.41382870527872	0.415313021776618	0.741044008083498	0.756904665700344	0.619944185973637	0.743049615694638	4.77537120425658	0.000724227045647	0.005845531973388	5.62108637524359	6.70887093737775e-05	0.000346972002159
O_lob_c12775.p1					cl36000	0.288500017947098	0.178498585791173	0.476525075282538	1.79801018886149	2.19680414830963e-17	4.74861716049575e-16	1.10872619798527	9.27311829636554e-08	3.27385456024835e-06	1.14846198316025	3.04715762917267e-08	3.37641736691458e-07
O_lob_c12776.p1					cl21453;cl33666;cl00276;cl21454;cl33733;cl11961;cl14603;cl15838;cl31090;cl28910;cl27637;cl34238	0.053342202355459	0.838027423535218	0.963648507674212	0.646288019195439	0.013246249558215	0.033747549653971	0.136263851936584	0.601813099852501	0.757930848012639	-0.763180946384236	0.003665646091717	0.011288796475063
O_lob_c12784.p1	7739.XP_002585696.1	1.80e-06	coreceptor_activity_involved_in_Wnt_signaling_pathway_planar_cell_polarity_pathway		cl00937;cl34181;cl01529;cl36987;cl29014;cl21453	-0.306044399929231	0.320888770328298	0.65516226367711	0.234973381102161	0.446517086942046	0.593074899092872	0.336032836532782	0.281673090712441	0.476371648799465	0.0248262829906	0.936783618111495	0.961604200800645
O_lob_c12790.p1	502025.Hoch_1036	7.60e-13	SEFIR_domain	GO:0005515GO:0007165	cl23749;cl13995;cl21606;cl00281;cl23725;cl34062;cl23910;cl07893;cl37374;cl32309;cl16912;cl20126;cl01674;cl35394;cl37450;cl38915;cl00862;cl32590;cl00220;cl18951;cl34653	-0.009771931201997	0.973106391466546	1	0.899751706978898	0.0015833332726	0.00519744776513	0.80362912388779	0.003533529835879	0.020026669704683	0.379848682310836	0.170794742276486	0.267381924083496
O_lob_c12796.p1					cl17173;cl31200;cl35462;cl36547;cl28658;cl17092	-0.280858603539011	0.304981904417925	0.638715980075108	0.105295521242332	0.701351674165542	0.807100526247884	-0.228595034756624	0.412640405544785	0.607453830912268	-0.742564862177597	0.008194884664149	0.02226980411908
O_lob_c12805.p1					cl28436;cl30581;cl30580;cl17171;cl30619	-0.240464725886667	0.431351519878211	0.753764257092978	0.428390505398468	0.157960790166075	0.267759034862747	-0.346847163078532	0.28280186984073	0.477589132801696	-0.40900176753789	0.198584170455218	0.301233160675958
O_lob_c12806.p1	109760.SPPG_01327T0	3.70e-24	Hect_domain_protein		cl36932;cl35109;cl10013;cl23770;cl11681;cl00281;cl33527	0.23824402915152	0.218707700042561	0.533792480930559	0.013285283162975	0.946434504287858	0.979840493560589	0.441956974203096	0.02706959954345	0.092640094543033	0.45059300925978	0.023347207486251	0.053635128722255
O_lob_c12807.p1	69319.XP_008553867.1	5.70e-54	assists_the_folding_of_proteins_upon_ATP_hydrolysis		cd03338;cl02777;TIGR02342;cd00309;cd03343;TIGR02339;cl28954;cd03339;pfam00118;cd03337;COG0459;cl28952;TIGR02343;cd03340;cd03335;TIGR02344;cl28959;TIGR02340;cl28958;cd03341;TIGR02345;cl28955;cd03336;PTZ00212;cl28960;TIGR02346;cd03342;TIGR02347;cl28957;TIGR02341;cl28956;cd03344;PRK12849;PTZ00114;cl28951;TIGR02348;PRK12850;cl28948;PRK12851;cl28947;PRK00013;PRK12852;cl28950;CHL00093;PLN03167;PRK14104…
O_lob_c12810.p2					cl30571;cl05660;cl29043;cl23945;cl31889;cl34146;cl36098;cl00279;cl38914;cl30082;cl37553;cl22853;cl34347;cl24005;cl28899;cl38889	0.180498108585017	0.668783805698534	0.898236283182307	-0.080803368291862	0.859892769842321	0.92292037650406	0.097541748411923	0.843924494185681	0.917502769974132	-0.070932939515622	0.885413660027941	0.923411566436331
O_lob_c12817.p1	6669.EFX67824	6.10e-20	Uncharacterised_conserved_protein_(DUF2368)		cl35529;cl00551;cl25989;cl21456;cl19818;cl34911;cl21590;cl21455;cl00228;cl37401;cl30262	0.262725190867037	0.052751440083408	0.224944408716978	0.308246278309533	0.026534997507578	0.061236915648944	-0.102294641109595	0.477587368816197	0.664040926673064	-0.524818148080201	0.000319824114295	0.001368650105546
O_lob_c1282.p1	136037.KDR16643	1.30e-14	Insect_cuticle_protein	GO:0042302	pfam00379;pfam05104;TIGR02109;cl31452;pfam00748;cd06417;cl10448;PRK07832;cl21454;pfam15782;PRK10253;cl32487;TIGR02745;cl37160;TIGR02813;cl37173;PRK10811;cl35953;smart00468;cl02622;PRK09064;cl18945;PRK06302;cl35466;smart01040;cl10591
O_lob_c12833.p1					cl34174;cl37070;cl31145;cl00459;cl37069;cl25917;cl29770;cl36166;cl34844;cl32023;cl37251;cl33686;cl34307;cl32341;cl36167;cl33912;cl25512;cl37328;cl26265;cl25629;cl34967;cl37461;cl34573;cl33207;cl27170;cl36707;cl00482;cl36797;cl34374;cl34756;cl28929;cl26606;cl37208;cl36015;cl37559;cl35229;cl19850;cl37899;cl31057;cl33249;cl26030;cl30773;cl28905;cl26680;cl25734;cl30585;cl19252;cl33645;cl36733;cl19248…	-0.035204287793016	0.968503907542042	1	-0.387463812669916	0.664451034846618	0.778195212324661	-1.46703779355866	0.104104908673802	0.240603919610971	-2.7044777724795	0.003072639567438	0.009713871040083
O_lob_c12872.p1	45351.EDO46189	1.40e-24	homophilic_cell_adhesion_via_plasma_membrane_adhesion_molecules	GO:0005509GO:0005886;GO:0007155;GO:0007156;GO:0016020	cd11304;cl28889;smart00112;cl29226;pfam00028;cd00031;PHA03393;cl33734;pfam08266;cd17263;cl38903;PRK14616;cl36402;TIGR02928;cl37188;COG3560;cl00514;pfam07452	0.224589346763337	0.352025941948311	0.68696351658475	0.259458304596763	0.288159005186242	0.426916605207282	0.500249630233793	0.04123321905065	0.12575885066128	0.755057185270823	0.001876623421337	0.00636393551859
O_lob_c12881.p1	81824.XP_001749192.1	6.30e-68	Hypothetical_glycosyl_hydrolase_family_15		cl07893;cl14615;cl19843;cl34813;cl33191;cl30172;cl37187;cl00303;cl30438;cl36815;cl15257;cl31168;cl34196;cl33855;cl32659;cl17173;cl30692;cl34448;cl31019;cl00319;cl28471;cl35071	-0.960139313133158	0.340558589839506		-4.13807749906912	0.005892025992729	0.016604339418	1.09759069550363	0.541471439514773	0.714123228644024	1.86211537152846	0.258332532387442	0.369749213513317
O_lob_c12890.p1	7719.XP_002121611.3	5.20e-29	Ankyrin_repeats_(many_copies)		CHL00192;cl33338;PRK12938;cl21454;COG5069;cl26648;pfam01726;cd10486;cl02704;cd08301;cl16912;TIGR00498;cl36676;PRK12364;cl36117	0.057082286877915	0.758017967792007	0.933478798992883	0.738225073194487	6.22096990218161e-05	0.000282796530381	-0.584575472782106	0.002380538550285	0.014737686569473	-0.617470396102475	0.001149192482	0.004175809811245
O_lob_c12897.p1	7668.SPU_003798_tr	1.30e-37	Domain_of_unknown_function_(DUF3452)	GO:0005667GO:0006357;GO:0007049;GO:0051726	cl00050;cl00445;cl33017;cl27867;cl11456;cl32690;cl07055;cl28682;cl21453;cl28898;cl08520;cl11961;cl33499;cl36082;cl36083;cl30743;cl30742;cl36062;cl31187;cl28904;cl30729;cl28917	0.089937232737711	0.606579210406169	0.868330376417219	0.293527985873719	0.098422585047766	0.183606594076714	-0.216708516030245	0.242003418942257	0.429643348080794	-0.784043701420587	3.53908538470013e-05	0.000196112267071
O_lob_c12958.p1					cl13816;cl02872;cl28733	1.9806340634628	0.249186337156174		2.1910958029537	0.213891247040965	0.339618115755789	1.38487085632877	0.330642847359529		0.393820968995777	0.792389850736753	0.85558154782994
O_lob_c12989.p1	5888.CAK74126	3.80e-14	protein_kinase_activity		cl21453;cl33378;cl36538;cl37341;cl33733;cl31529;cl33408;cl33717;cl31418;cl31822;cl31419;cl32855;cl36498;cl34459;cl31987;cl31825;cl31747;cl31758;cl31527;cl35870;cl31769;cl26013;cl32120;cl33030;cl15693;cl14782;cl00292;cl26937;cl19167;cl02675;cl34545;cl31226;cl29092;cl22897;cl26860;cl00089;cl00303;cl26181;cl02111;cl00299;cl29812;cl34547;cl00276;cl03164;cl36792;cl37187	-0.153985884779017	0.668579410122986	0.898059653529966	0.724870037590146	0.042998547478127	0.09244962489884	-0.62652291542884	0.084397775778786	0.20835213127529	-1.11995089062221	0.002166190492044	0.007199405072362
O_lob_c13022.p1						-0.183781096824014	0.290287393340151	0.62315898389622	-0.781653166698459	1.20866212931604e-05	6.27775509883403e-05	-0.583524365540885	0.002136682023852	0.013560215189637	-0.545708560684508	0.003633804321131	0.011202565456816
O_lob_c13022.p2					cl34323;cl30234;cl36784;cl26502;cl30525;cl11443;cl02786;cl03656;cl30524;cl34064;cl30575;cl11698;cl19197;cl21453	-0.215509960066519	0.302856533331882	0.636548559880684	-0.813539179684411	0.00014953161078	0.000627208126295	-0.483026824738307	0.032827138455923	0.106555158082033	-0.748378413763118	0.000960474282727	0.003571044362754
O_lob_c13036.p1						0.592091655613395	0.460745217913293		1.71004861963572	0.02737176335961	0.062833335090555	0.794738773149451	0.248718366164477	0.43772433703683	0.636955875996138	0.353618091105297	0.471922299409457
O_lob_c13051.p1	7739.XP_002600446.1	2.60e-50	Cadherin_repeats	GO:0005515	cl21522;cl28885;cl28217;cl37439;cl15240;cl33658;cl34875;cl30166;cl36645	0	1		0	1		2.50025977605465	0.576645722049897		3.64380722866784	0.41026255965235	0.528508206621367
O_lob_c13068.p1	5888.CAK76938	5.90e-19	GTP_binding	GO:0005525	cl21455;cl35063;cl37294;cl35062;cl34149;cl34150;cl34151;cl37227;cl34153;cl28182;cl33904;cl35299;cl30998;cl32032;cl33159;cl32723;cl35848;cl25403;cl33862;cl30760;cl34132;cl34125;cl31255;cl34447;cl33877;cl36262;cl33203;cl34775;cl34108;cl27084;cl34937;cl36793;cl34122;cl34109;cl25655;cl34715;cl33210;cl36608;cl37295;cl31181;cl31193;cl28885;cl34128;cl36658;cl35856;cl34096;cl31070;cl33854;cl34651;cl29286…	0.255180961405454	0.38529517710575	0.715564778763809	-0.84247748152006	0.009592453316274	0.025480678054878	-0.963434332872382	0.015905520322833	0.062323671469059	-0.86798763570056	0.023526899909765	0.053975653631874
O_lob_c13073.p1	10224.XP_006817933.1	5.00e-14	calcium_ion_binding	GO:0005488	cl18945;cl36045;cl30539;cl30968;cl26969;cl02872;cl27082;cl02098;cl25304;cl35414;cl17037;cl16168	0	1		0	1	1	4.78950217483448	0.084012158049799		4.41324811014427	0.111730849062071	0.191328664320723
O_lob_c13074.p1					cd08319;cl14633;cd01670;PRK12713;cl31394;cd05910;cl17068;COG5072;cl29130;PRK09274;cl35799;PRK07998;cl21457;pfam02759;pfam04168;pfam15746;PRK11253;cl00700;cd02662;cl02553	0.568328883113399	0.449235960578397	0.769053266865818	0.441728215964685	0.558120168426219	0.691513537251113	-0.379996245365609	0.617012642355406	0.768988902298894	-1.48222376512949	0.054236488306973	0.107237487795563
O_lob_c13100.p1	7739.XP_002587364.1	2.90e-13	regulation_of_TOR_signaling		cl10471;cl29642;cl00075;cl19248;cl23709;cl02879;cl00438;cl02570;cl00292;cl33622;cl28773;cl31083;cl33431;cl36563;cl00537;cl31994;cl26728;cl36453;cl30881	0.435311072704451	0.104724711358418	0.348417856352842	-0.623241076093877	0.037578741126042	0.082559486726784	0.009219687328603	0.97777749128043	0.990140113993678	-0.935581630098787	0.009163442643398	0.024445905712775
O_lob_c13103.p1					cl26350;cl14633;cl09795;cl11961;cl36068;cl14909;cl17190;cl30774;cl34555;cl31736;cl00268	-0.175111212464892	0.416625644803052	0.741866544943244	-0.708034488877859	0.002196252783528	0.006954759949434	-0.157372129204682	0.538182498794675	0.711427248326534	-0.388373469912096	0.128740772040802	0.213754390879474
O_lob_c13109.p1					cl29768;cl29242;cl11960;cl33720;cl28912;cl00828;cl11495;cl37035;cl36606;cl10020;cl31826;cl32605;cl37179;cl31953;cl37340;cl25629	0.149234136990037	0.641282862483985	0.885932131014122	0.492812948575117	0.124533966613084	0.221577949181919	-0.341820402604709	0.289974377228311	0.486099853035762	-0.669587405313178	0.038394325983027	0.080736327274426
O_lob_c13109.p2					cl11960;cl36953	0.016154329176411	0.967034054171623	1	0.5375697431249	0.169382242425958	0.283108905254094	-0.184888218448405	0.639902508996568	0.785755242664691	-0.526459921835629	0.183856679551782	0.28332872932355
O_lob_c13109.p3					cl21454;cl36548;cl35850;cl33643;cl00954;cl00400	0.370787010214362	0.270022466691251	0.599744357518927	0.218239407108701	0.537103992545128	0.673098158580437	-1.2575566681164	0.003661484032956	0.020564760651535	-1.20980013800133	0.003597071459094	0.011112816952649
O_lob_c13122.p1					cl33398;cl29772;cl19102;cl21514;cl30884;cl34951;cl21453;cl36654;cl32759
O_lob_c13124.p1					cl34174;cl12096;cl32341;cl35109;cl21462;cl36484;cl37250;cl29400;cl00613;cl33207;cl33505;cl36166;cl36798;cl24135;cl36031;cl33854;cl32961	0.014616044007141	0.94137462049967	0.996369479860783	0.594625820136208	0.002767411098813	0.008541163674062	0.666816031450234	0.000745146368979	0.005976521606646	0.308221112923622	0.119650462983844	0.201949540046347
O_lob_c13140.p1	7739.XP_002606415.1	1.10e-75	HEPN_domain		cl29263;cl35101;cl36121;cl23951;cl35501;cl21456;cl26727;cl10557;cl13978;cl36695;cl34266;cl00075	-0.637542422690872	0.151935953082091	0.435874003702209	-1.5739570834175	0.000647744184177	0.002344950558027	-1.15039470682445	0.026025282263993	0.089920062863462	-0.528461498577056	0.281529972079089	0.395364766490806
O_lob_c13140.p2
O_lob_c13141.p1						1.48778800590461	0.096788447362673		1.34299212015706	0.151676789516014	0.259072617008837	0.083896885036008	0.924739301043173	0.962258884399652	-1.14482791684307	0.25146731854248	0.361939417105428
O_lob_c13163.p1					cl00104;cl28897;cl17037;cl33106;cl31500;cl11961	0.268000655078835	0.432779590271216	0.755086458986321	1.46738232758887	1.65428595337957e-05	8.39561130341595e-05	0.474781698008324	0.161597523541418	0.326479407561299	-0.319277983658254	0.347537750270217	0.46581143199966
O_lob_c13177.p1					cl35528;cl37155;cl28018;cl31754;cl35272;cl34844;cl06337;cl33186;cl28640;cl29366;cl20817;cl19860;cl36166;cl33462;cl29044;cl00281;cl30572;cl37250;cl26164;cl37069;cl34451;cl37171;cl34067;cl01709;cl34546;cl32160;cl33905;cl21478;cl35847;cl35279;cl33614;cl03075;cl34307;cl36167;cl21453;cl07893;cl13095;cl34955;cl18945;cl17035;cl17067;cl32591;cl31056;cl17190;cl35797;cl15755;cl35978;cl13995;cl30043;cl35948…	0.34626332022148	0.132462900193849	0.402203456071588	-1.43327519026108	1.80224797961699e-08	1.48233211737379e-07	-0.503282504914042	0.085242209336814	0.209882267205056	0.396327593024486	0.140935881469765	0.229648790210316
O_lob_c1319.p1	45351.EDO32371	6.10e-32	H2A_histone_acetyltransferase_activity		cl17182;cl15354;cl21454;cl00551;cl09907;cl35214	0.470374887621045	0.259785006672726	0.586360315024362	2.30301009757042	2.67302869412689e-08	2.14367006715201e-07	1.63666377347826	5.97887162896105e-05	0.000761816952287	0.9631870173203	0.018264086145015	0.04360296400894
O_lob_c13213.p1					PTZ00007;cl08298;pfam15003;pfam16459;pfam11459
O_lob_c13232.p1					cl00957;cl36695;cl31379;cl23847;cl29641;cl30820;cl31986;cl01797
O_lob_c13235.p1	10029.XP_007618449.1	7.90e-63	Tubulin_is_the_major_constituent_of_microtubules_The_gamma_chain_is_found_at_microtubule_organizing_centers_(MTOC)_such_as_the_spindle_poles_or_the_centrosome		cl10017;cl30504;cl30501;cl30500;cl30499;cl30505;cl30503;cl30502;cl02775;cl14778;cl11394;cl00599;cl31125;cl22885;cl35765;cl31455;cl30730	0.040557446843561	0.797447850504991	0.94908884687441	0.315917332401781	0.049408049026388	0.103872041906685	-0.133435736892694	0.42706955873312	0.620171142387321	-0.712215022473899	3.75367667363472e-05	0.000206863617744
O_lob_c13289.p1					cl14876;cl34202;cl33608	-0.75720204753418	0.035205007490299	0.171521747644015	-0.758716083494522	0.044774392695848	0.095683431575899	-0.317576758656817	0.463663493919562	0.652614163519937	0.19617853395546	0.627729417678692	0.726645262252178
O_lob_c1329.p1	7739.XP_002600529.1	5.00e-171	positive_regulation_of_Lys63_specific_deubiquitinase_activity		cl36852;cl33891;cl34191;cl32052;cl31081;cl36851;cl33892;cl33178;cl36567;cl33336;cl32564;cl33261;cl34192;cl21455;cl30760;cl31783;cl36234;cl34445;cl34016;cl38244;cl33216;cl33966;cl33683;cl36233;cl34444;cl35251;cl37148;cl31021;cl33938;cl35059;cl34193;cl36630;cl35514;cl00261;cl37188;cl34277;cl36736;cl34967;cl33893;cl34188;cl37184;cl34189;cl35072;cl26115;cl37565;cl34399;cl35307;cl36737;cl36124;cl36633…	-0.274696686214111	0.042932563939559	0.195638818837638	0.883275707067918	7.07900713100631e-11	8.00812681695089e-10	0.881460290568945	7.25955163246948e-11	6.74671760447393e-09	0.858178295601454	2.22815566889903e-10	3.68378298910267e-09
O_lob_c1329.p2	7739.XP_002600529.1	2.30e-100	positive_regulation_of_Lys63_specific_deubiquitinase_activity		cl36852;cl33891;cl32052;cl34191;cl36851;cl31081;cl33336;cl33892;cl32564;cl36567;cl34192;cl33261;cl33178;cl31783;cl21455;cl30760;cl33341;cl11961;cl37210;cl37960;cl33938;cl01709;cl08275;cl09930;cl03170	-0.266514409647827	0.065001194997303	0.257610879433667	0.989759332899095	6.64551365162967e-12	8.5032840899018e-11	0.808129155618424	1.97215913475889e-08	8.61114717532108e-07	0.780440662056243	5.84469652745487e-08	6.12705713611408e-07
O_lob_c1329.p3	126957.SMAR013111_PA	9.60e-49	Belongs_to_the_AAA_ATPase_family		cl21693;cl36852;cl37248;cl35770;cl35262;cl12013;cl00647;cl37150;cl23921;cl35625;cl00722;cl17036;cl26403;cl30154;cl23777	-0.30848395731043	0.022992246974806	0.127554692075672	0.838920656117333	5.41904645045258e-10	5.49552802801571e-09	0.88987265175169	3.91243670394609e-11	3.94508725485672e-09	0.832488912558783	6.21903366834053e-10	9.49591088499912e-09
O_lob_c13294.p1					PRK12486;cl30584;pfam04950;cd00993;cl21456;cd19829;pfam14877;PRK09897;cl21454;cd00991;cl00117;pfam09259;cl07770
O_lob_c13301.p1					cl00254;cl21453;cl32089;cl21460;cl11960;cl21456;cl10459;cl37276
O_lob_c13309.p1					PRK13831;cl30572;TIGR01351;cl36879;TIGR02794;cl37171;PRK09490;cl35842;PRK04011;cl30759;PRK00279;cl35084;PRK13446;cl32876;pfam05191;pfam15402;PRK14139;cl03075;TIGR01843;cl31145;pfam03107;pfam07767;PTZ00491;cl36570;cd03406;cl19107;PRK00247;cl31999;PRK14530;cl36392;pfam09736;PRK10922;cl00311;TIGR00424;cl36649;PRK03980;cl35232;PRK06991;cl35528;TIGR02168;cl37069;COG1011;cl34060;TIGR03674;cl37308;pfam0…
O_lob_c13311.p1	7234.FBpp0182428	1.90e-08	It_is_involved_in_the_biological_process_described_with_cell_communication		cl35542;cl00413;cl21590;cl36550;cl32870
O_lob_c13315.p1	7739.XP_002589797.1	2.30e-23	trans_hexaprenyltranstransferase_activity		cl00210;cl27345;cl17212;cl00452;cl12013;cl19212;cl26958;cl28897;cl29170;cl14615;cl24017;cl00192;cl28910;cl30050;cl33826	-0.092710604118254	0.706229415670231	0.915349882256414	-0.849993463696029	0.001678919219109	0.005473521640226	-0.11430216099187	0.706824278745382	0.830937227166725	0.681661579728588	0.015271540345365	0.037480367132225
O_lob_c13331.p1	121225.PHUM336840_PA	2.30e-29	Sulfatase_modifying_factor_enzyme_1		pfam03781;cl23855;COG1262;TIGR03440;cl37270;TIGR03525;cl30264;TIGR04344;cl37424;TIGR03524;TIGR03529;cl37286;TIGR03530;cl30227;pfam14493;cd01127;cl28885;cd05680;cl14876;PRK05297;cl35301;TIGR02759;cl29732;COG1711;cl17012;COG1364;cl00603;pfam16841;pfam14612;PRK01390;cl35155;cd13931;cl19121;TIGR02361;cl29418	-0.166005432329295	0.487270257765345	0.794429438446008	-1.31279121237817	1.99737645499848e-06	1.18853457886073e-05	-0.191513001312423	0.555822077114096	0.725262042808841	-0.838361278742213	0.014608853643212	0.036078635587318
O_lob_c13331.p2	128390.XP_009468255.1	1.40e-49	factor_1		pfam03781;cl23855;COG1262;TIGR03529;cl37286;TIGR03530;cl30227;TIGR02171;TIGR03525;cl30264;TIGR03524;TIGR04344;cl37424;TIGR03440;cl37270;PLN02548;cl00192;cd11955;cl17036;smart00693;cl02740	-0.124981917217177	0.640055510701201	0.885542146013197	-1.30046277382931	4.94495513140132e-05	0.000229199071066	0.007727990097402	0.983675734399535	0.992920607348953	-1.04722378035442	0.014132002320522	0.03512705324092
O_lob_c13342.p1	7955.ENSDARP00000112797	1.20e-17	Zona_pellucida_(ZP)_domain		pfam01391;cl22949;PHA03169;cl27451;cd02757;cl09928;PTZ00146;cl17173;pfam15710;pfam05473;PTZ00113;cl29440;PRK08596;cl14876;cd02763;COG1747;cl28693;PHA03264;cl33721	-0.076172705036353	0.930750932076872	0.992964856451377	-0.029457924848687	0.973343835441051	0.996067970235383	-0.149000195450828	0.867448056105778	0.931046228179222	-1.74497896265947	0.059179730691173	0.114961544386689
O_lob_c13360.p1					TIGR01970;cl37013;pfam00182;COG0296;cl30708;cd10916;cl15692;PRK06452;cl30765;TIGR04330;cl28213;PRK14849;cl33023;pfam06431;cl05767;CHL00076;cl33327;cd11715;cl12076;PRK08324;cl35684;cd08381;cl14603;pfam16178;TIGR02971;cl33311;PLN02887;cl33591;PRK11783;cl36057;pfam12063;TIGR01344;cl21481	-0.057991049906231	0.70572624428234	0.915349882256414	-0.367679235948539	0.026532522372099	0.061236145169661	-0.220920986425357	0.236732687004684	0.423139111274328	-0.383180517942262	0.038673255361527	0.081211608537124
O_lob_c13388.p1					PRK09881;cl32428;pfam04516;cd01419;cl00242;cd12442;cl17169;PLN02375;cl28974;cd08292;cl16912	0.370857829666167	0.248448471175676	0.572679419622316	-0.175359975280838	0.624298017557714	0.746401442726794	0.688570650703652	0.062108802685654	0.167681205517118	0.573304535628921	0.116909462010231	0.198229508724789
O_lob_c13389.p1	7897.ENSLACP00000021588	2.50e-27	acid_phosphatase_activity		cd07061;cl11399;pfam00328;cd07040;cd03782;cl02446;smart00890;cl11037;cd09675;cl09829;TIGR02564;pfam10371;pfam17718;PRK09929;cl11507;PLN02472;cl33501;PRK10172	0.351411861384361	0.107957530610902	0.354625090221867	0.080256429647703	0.724466212402805	0.825035231853115	-0.377648578169946	0.121982583057642	0.269119689557037	-0.610451686982386	0.012434356120987	0.031552733134295
O_lob_c13401.p1					cl00112;cl23832;cl21585
O_lob_c13414.p1	103372.F4W675	2.20e-47	MreB/Mbl_protein		cl17037;cl36495;cl35085;cl37092;cl32872;cl33876;cl36556;cl32871;cl31416;cl33653;cl33328;cl37021;cl35292;cl35157;cl36318;cl38210;cl21243;cl36317;cl34093;cl31040;cl36045;cl34090;cl15354;cl34353;cl21456;cl34054;cl32654;cl33491
O_lob_c13432.p1					cl21496;cl36474;cl22435;cl01781;cl21456;cl15692	0.414183652129152	0.218732965646909	0.533792480930559	0.290826855015448	0.40291248846791	0.550262241891371	-0.453396397850561	0.220906939274702	0.403810189264902	-0.527901350580917	0.149261750656144	0.240275415142451
O_lob_c13434.p1					cl14876;cl30348;cl01844;cl00944;cl35063	0.124385911049838	0.461027545258389	0.77794452189828	-0.563190309955183	0.003120944673327	0.009505772190276	-0.696943611375017	0.003192540527473	0.01855552479082	-0.390032884609558	0.07529761728399	0.13956692292082
O_lob_c1344.p1				GO:0032981	cl30848;cl11165;cl00452;cl31675;cl23723;cl30472;cl36097;cl21455;cl03117;cl11394	0.215360084917681	0.520371226709866	0.817096224022634	-1.25900790650363	0.000725889816642	0.002590988139832	-0.178888828248506	0.66936101798585	0.805855010143418	0.951220226594074	0.013294826449014	0.03337611419119
O_lob_c13468.p1	7668.SPU_027216_tr	3.10e-26	glutamate_5_kinase_activity		cd07079;cl11961;PRK00197;COG0014;PLN02418;cl33488;TIGR01092;cl31062;TIGR00407;cd07077;cd06534;cd07122;cd07086;PRK10090;cd07078;TIGR02518;cd07082;cd07130;cd07137;cd07094;cd07135;cd07081;PTZ00381;COG1012;PRK07586;cl35598;cd07149;PRK12474;cl31384;PRK11568;cl32706;cd00915;cl00274;PRK13805;cl27185;cd01309;cl00281;TIGR00344;cl36621;pfam02991;cl28922;PRK04036;cl28527;pfam14573;pfam00171;TIGR03392;cl1894…
O_lob_c13470.p1					smart00242;cl29926;PRK09193;cl35781;pfam16095;pfam05456;PRK09526;cl32385;PRK14264;cl32982;COG1567;cl23831;PRK13030;cl36217;cd14896;cl22853;COG1527;cl00660;pfam14396;cd16780;cl17238
O_lob_c13474.p1					cl23730;cl17171;cl25480;cl01487;cl00268	0.137694843923429	0.859629670871382	0.969582537828961	-0.451740279058251	0.563475883544611	0.696171569430543	0.143045109551968	0.855519630935595	0.924123397725969	-1.47593415509371	0.063616550929685	0.121971802729165
O_lob_c13520.p2					cl27586;cl02553;cl01709;cl28898;cl01280;cl04774;cl21453;cl33476;cl01077;cl00806	0.221262072728027	0.269218503904945	0.598447932509793	0.794648649836442	7.24066936509434e-05	0.000323747127115	-0.215444594422799	0.284573654182573	0.479829694679451	-0.541506349046996	0.007248641489509	0.020094998136887
O_lob_c13532.p1						-0.487368398718574	0.792898448532147		3.39249170191134	0.031334309318027	0.070631242837309	0.684684952045685	0.616333220180028	0.768517985324788	-1.30570085753403	0.362032532693703	0.480491343564173
O_lob_c13536.p1					pfam00135;pfam15870;TIGR02945;cl00941;pfam10419
O_lob_c13539.p1					cl11961;cl00195;cl14615;cl17037;cl29731
O_lob_c13549.p1	400682.PAC_15727265	1.50e-49	Belongs_to_the_mitochondrial_carrier_(TC_2A29)_family			0.332180851856044	0.102410734062868	0.344110678962539	0.441328636097737	0.033768609588467	0.075328759517238	0.929576926009571	5.31814139269619e-06	0.000101829330273	1.1783759888401	4.83561304897878e-09	6.2817736730698e-08
O_lob_c13555.p1					cl11960;cl29242;cl29768;cl30037;cl17036;cl30040;cl36994;cl19280;cl31509;cl15693;cl02775;cl22918;cl37317;cl28080	-0.6179630159071	0.355173595673176	0.690426987313566	-0.245279799836071	0.713817771645696	0.81697525247223	-0.168865161943474	0.801497724153797	0.8924893758801	-1.47914734576071	0.028867756190263	0.063964385468229
O_lob_c13570.p1					cl11182;cl36308;cl10023;cl28922	0.100808573389085	0.55986472864951	0.841991224565431	0.586028507744187	0.000734417964544	0.002617834345013	0.797832164087306	2.92273550859524e-06	6.18340541712769e-05	0.838531573921867	7.26113099136849e-07	6.01601205205314e-06
O_lob_c13577.p1					smart00209;cl15278;pfam00090;cd17372;cl28910;PTZ00441;cl25523;pfam05599;cl05262;COG0738;PRK15490;cl33157;TIGR00805;cl36740;pfam11137;pfam08426	0.367874526608185	0.46030681547249		0.464964763395607	0.368112827639244	0.514832288968461	-1.60168890340959	0.016142489190792	0.063040715658441	-1.08362740596769	0.066772824397007	0.126698936285901
O_lob_c13589.p1					cl11960;cl29242;cl29768;cl35266;cl28897;cl12649;cl31505;cl32303;cl30545	0.109566343318492	0.626024381523883	0.877683656893765	-0.083925916398908	0.714221321916805	0.817273582113348	0.568340408362702	0.014004000866528	0.05663014314635	0.420104310808053	0.068761110936215	0.129737273684659
O_lob_c13604.p1	28377.ENSACAP00000016361	1.80e-16	lysophosphatidylcholine_acyltransferase_2		cl33172;cl34916;cl33171;cl25354;cl08302;cl25352;cl28895;cl23634;cl33239;cl32747;cl21530;cl27812;cl33609;cl33503;cl25349;cl30410;cl35500;cl29077;cl21455;cl09141;cl28896;cl28057;cl17068	0.2270418816009	0.11563677859279	0.370130813724135	0.677510312535433	2.82093428162943e-06	1.63504415456097e-05	0.332401467243788	0.021333549624232	0.07751420130479	0.597823054516329	2.97783811458541e-05	0.000168563865073
O_lob_c13604.p2	45351.EDO41615	1.10e-34	1_alkylglycerophosphocholine_O_acetyltransferase_activity			0.243522026800975	0.140225130384323	0.416785416483039	0.539018040632533	0.001137430474142	0.003866885009453	0.52390414781932	0.001535851582016	0.010521258931348	0.73418298401845	8.30614434746619e-06	5.38192387801608e-05
O_lob_c1361.p1					cl28910;cl01133;cl31224;cl01506;cl32465;cl14603;cl10151;cl21460
O_lob_c13652.p1						0.652279231403057	0.454655644503438		0.544000145001676	0.546996288854711	0.682295977173944	1.2820346335119	0.140132952622551	0.296714776638367	1.62914635338824	0.056920604209801	0.111440410125218
O_lob_c13657.p1					PRK11235;cl01171;pfam11277;COG3026;cl19192;pfam07766
O_lob_c13676.p1					pfam15290;COG5141;cl34917;cd16930;cl00075;PHA02682;cl31817;pfam16124;cd11650;cl17008
O_lob_c13678.p1	595460.RRSWK_06562	2.80e-20	Alpha_L_rhamnosidase_N_terminal_domain		pfam08531;pfam09552;cl09776;COG3410;cl34605;pfam02521;cl03635;pfam10168;pfam06553;COG3195;cl01251;cd11335;cl07893	-0.798544896597874	0.165373656777917	0.456667752574877	-2.21786208419399	0.000520305706929	0.001935948816908	0.139786118435943	0.843722017820719	0.917443233147516	-0.273786435910948	0.70345912642498	0.787671118907246
O_lob_c13680.p1	81824.XP_001749192.1	3.60e-58	Hypothetical_glycosyl_hydrolase_family_15			-0.375290038371428	0.709114611094883		-0.675009762150545	0.53796678253157	0.673854585731587	0.876252564763162	0.442815466165077	0.635358711549339	-0.017913102593496	0.988158727297678	0.995291352889292
O_lob_c13682.p1	946362.XP_004997168.1	3.30e-85	translation_initiation_factor_activity		cd01380;cl22853;smart00242;cl29926;pfam00063;cd00124;COG5022;cl34868;cd01378;cd01377;cd01384;cd01383;cd14883;cd01381;cd01382;cd14907;cd14892;cd14891;cd14890;cd01387;cd14888;cd14902;cd14901;cd14872;cd14903;cd14929;PTZ00014;cl36496;cd14876;cd01379;cd14908;cd14904;cd14873;cd14927;cd14909;cd01385;cd14880;cd14913;cd14911;cd14934;cd14920;cd14917;cd14895;cd14916;cd14912;cd14923;cd14897;cd14918;cd14910;c…	0.146730433553679	0.498240820440311	0.802860690388452	0.537819197354322	0.013176214357117	0.033590067586454	0.942912358203047	1.29524804343491e-05	0.000213327809363	0.460531190402056	0.033412345106294	0.072150544121551
O_lob_c13682.p2	13735.ENSPSIP00000005549	1.10e-88	Myosin_VB	GO:0003774GO:0003777;GO:0005524;GO:0007018;GO:0008017;GO:0016459	cl22853;cl29926;cl34868;cl36496;cl33873;cl04015;cl10013;cl31057;cl17011;cl18945;cl37467;cl22833;cl38905;cl00474;cl34964;cl32918;cl32453;cl36348;cl31074;cl32486;cl31694;cl35914;cl36532;cl32490;cl34208;cl35915;cl36782;cl32404	-0.065386073177302	0.702807963326795	0.914657788190479	0.52697289408853	0.002101480021729	0.006688717380234	0.770476706729544	6.56195573133047e-06	0.000120303952296	0.421499155950478	0.013730791628132	0.034284658137231
O_lob_c13700.p1	400682.PAC_15726736	5.40e-53	cytoskeleton_organization		PTZ00280;cl29668;smart00268;cl29667;COG5277;cl17037;pfam00022;cl29669;PTZ00281;PTZ00466;PTZ00004;PTZ00452;cd13559;cl21456;cd10225;cd10227;COG0443;cl33876;cd00012;pfam17989;pfam10543;COG2263;cl17173;PRK11087;cl01077;COG5259;cl34960;cd19126;cd14954;cl18310;pfam02347;cd00408;cl28986;pfam16235;PRK14573;cl33010;pfam03765;COG1152;cl34144	0.041993349124357	0.561859714425396	0.843080371587715	0.220729644071471	0.002646749279533	0.008213970254595	-0.104296465375346	0.168172076511171	0.335263756062602	-0.393121942207141	2.21338188855618e-07	2.06365311374209e-06
O_lob_c13738.p1	8364.ENSXETP00000014654	2.60e-12	Oligomeric_Apaf_1_mediates_the_cytochrome_c_dependent_autocatalytic_activation_of_pro_caspase_9_(Apaf_3)_leading_to_the_activation_of_caspase_3_and_apoptosis_This_activation_requires_ATP		cl29593;cl34458;cl31831;cl00281;cl38890;cl37263;cl09938;cl25850;cl17169;cl35636;cl00015;cl08418;cl37426	-0.167406990307687	0.30440699353947	0.638208400697054	-0.894064850025085	9.03617836608584e-07	5.67200678036266e-06	0.274007710662451	0.170933890282121	0.339037629122508	0.700647951367038	0.000230386942133	0.001026115574276
O_lob_c13764.p1					pfam06468;COG1868;cl34368;pfam06321;COG2515;cl00342;COG5179;cl34929;cd19087	0.189235205054045	0.550405141531014	0.837364730383305	0.635332523058999	0.04558540343605	0.097084552238915	0.742725821978915	0.018371928368465	0.069360524717146	0.63364166076205	0.043824430473216	0.090006738754991
O_lob_c13765.p2					cl14340;cl35869;cl17171;cl02600;cl34927;cl25934;cl34992;cl27756
O_lob_c13776.p1	45351.EDO43340	1.40e-25	Phosphotyrosine_binding_domain		cl17171;cl38774;cl28713;cl26399;cl05934;cl02892;cl11960;cl17238;cl30276	0.000882413740264	0.993780087830796	1	-0.568303560822509	3.2716603596503e-06	1.87350706778693e-05	-0.110619826013792	0.411254974373289	0.606533376471196	0.74490461960129	2.42596777032486e-09	3.34677975656359e-08
O_lob_c13795.p1					cl28531	1.97568479837036	0.199565549600311		1.69842734716137	0.292717945390415	0.431992352269331	-0.78322943254329	0.627414605384696		0.802803871911202	0.555941693082547	0.666289288117835
O_lob_c13796.p1	10224.XP_006813980.1	7.80e-77	protein_serine/threonine_kinase_activity		cl21453;cl31419;cl36538;cl31418;cl32855;cl33378;cl31758;cl33408;cl36498;cl31822;cl31529;cl31527;cl31769;cl31421;cl31747;cl33733;cl33717;cl31825;cl31528;cl37341;cl35870	0.121202941641973	0.34625467565693	0.681602289755698	0.157316589216165	0.23390404907874	0.364632760727927	0.316378182652647	0.018967233073512	0.071029079756599	-0.245091966387699	0.074455740562855	0.138351527096216
O_lob_c13797.p1					cl17171;cl34955;cl26409;cl00464;cl19428;cl30475;cl11440	0.676077600018936	0.323208648800467		1.27721593274795	0.061456308677325	0.124682712510935	0.515037073414825	0.41740107881284	0.611667470399997	0.197030159471266	0.757734097146824	0.830171466995058
O_lob_c13821.p1	946362.XP_004998653.1	7.40e-09	Protein_tyrosine_kinase	GO:0004672GO:0005524;GO:0006468		0.169587363684956	0.907090578424299		0.113977811316997	0.942318374015617	0.977170964540525	1.81942315722576	0.21243759916058		2.57835051910304	0.06543361438869	0.124782968026663
O_lob_c13836.p1	7739.XP_002591541.1	1.60e-13	Fibronectin_type_3_domain		cl02775;cl00388;cl00234;cl02193;cl00425;cl36593;cl05212;cl21861;cl35162
O_lob_c1384.p1	8010.XP_010902685.1	2.50e-11	Down_syndrome_cell_adhesion		cl21522;cl11960;cl29242;cl29768;cl37148;cl25403;cl30689;cl28317;cl35697;cl00292;cl31046	0.370344514962329	0.796743440183898	0.948968032694626	-0.358029430293479	0.803447003537765	0.88343039450214	-0.863017215412114	0.549034208096526	0.720395381078535	-2.6981051325227	0.061843323899718	0.119159533444198
O_lob_c13844.p1	136037.KDR21642	3.30e-68	Larval_serum_protein		cl11393;cl10013;cl36260;cl29351;cl02446;cl24600;cl11965;cl29292;cl29592;cl30506;cl27750;cl32491;cl28187;cl16914
O_lob_c13864.p1	126957.SMAR012019_PA	2.60e-16	PPIases_accelerate_the_folding_of_proteins_It_catalyzes_the_cis_trans_isomerization_of_proline_imidic_peptide_bonds_in_oligopeptides		cl00197;cl29015;cl35087;cl36257
O_lob_c13900.p1					cl14633;cl36415;cl13995;cl00672;cl21481;cl29920;cl00261;cl32343;cl17171;cl28885;cl35300;cl34085;cl36334;cl33338;cl33681;cl27923;cl35229;cl21534;cl02129;cl36811;cl35100;cl31018;cl34364;cl34767;cl29012;cl06123;cl02600;cl34174;cl23718;cl10658	0.014293616314474	0.899989737776275	0.983190613336962	0.721461089110548	2.0233184427603e-10	2.15584429307225e-09	0.129022190704771	0.256009593147566	0.445687549069219	0.080645079949321	0.476269078810888	0.592318206258068
O_lob_c13912.p1					cl30606;cl31416;cl33786;cl33192;cl09775;cl03923;cl19197;cl30984;cl35096;cl18962;cl21499;cl30689;cl36191;cl36986;cl38904;cl10013
O_lob_c13912.p2					PLN00139;cl00184;PRK06341;cl09930;cd06206;cl06868;pfam01335;pfam05314;cl18462;PRK00423;cl35097;cd12217;cl09913
O_lob_c13914.p1	45351.EDO33404	1.10e-34	Collagen_triple_helix		cl22949;cl00020;cl30688;cl17173;cl36168;cl30513;cl21457;cl36112;cl27451;cl01439;cl35929;cl17037;cl28897;cl02759;cl34883;cl38903;cl28080;cl00303;cl31017;cl11960;cl35463;cl00279;cl21456;cl29768;cl29242;cl32749	-0.05288549501666	0.945479740310985		1.33767400007016	0.071565596451873	0.141498022730403	-0.709235444391054	0.348392594829099	0.545594481466441	-0.797222966382466	0.287183098626976	0.401524899964385
O_lob_c13919.p1					cl28610;cl30053;cl35766;cl11808	0.608424589302912	0.261141920588544		0.295263241319213	0.606439367180587	0.731214816705895	-0.483893902601548	0.441280025705813	0.633836937927103	-0.871879012735381	0.172939578023484	0.269842921866932
O_lob_c13929.p2	10224.XP_006815628.1	2.20e-19	Mitogen_activated_protein_kinase_kinase_kinase_kinase		cl02434;cl36798;cl25409;cl22860;cl09211;cl17169	0.111419215938037	0.182911090375037	0.483116613088108	-0.185873982242219	0.037787845050026	0.082942420196534	1.50923258333792e-05	0.999875666487743	1	-0.06361108469836	0.504879322302723	0.618902129193251
O_lob_c13939.p1					pfam01344;smart00612;cl02701;PHA03098;cl33709;pfam13964;pfam03274;cl20250;COG3055;cl34543;PHA03175;cl28637;PLN02210;cl10013;PRK14131;cl36336;PRK06061;cl18951;PHA02713;cl31495;pfam14031;cd08440;cl21456;cd14187;cl21453	0.006411987592572	0.984610153197708	1	0.349905286812647	0.297268109037023	0.437038524688504	-0.001667199808532	0.996133879165668	0.998755150948374	0.056318169649726	0.868211396220792	0.911565098898325
O_lob_c13961.p1
O_lob_c13996.p1					TIGR00600;cl36701;pfam05880;cl05450;PTZ00376;cl18945;cd12363;cl17169;cd07638;cl12013;pfam13971;cd06570;cl02948;pfam15687;COG1194;cl34172;pfam11944;cl10125;pfam12999;TIGR04479;cl37450;pfam10211;PRK10930;cl35974;COG2919;cl11433	0.188601267436202	0.362589530025051	0.696763395852099	0.087031497812301	0.683658770110818	0.793439139958673	-0.071204023221628	0.749449729421219	0.858403808741343	-0.721623042012341	0.001664402604805	0.00574717470596
O_lob_c14003.p1	109478.XP_005859882.1	1.10e-25	Sushi_von_Willebrand_factor_type_A_EGF_and_pentraxin		cl33700;cl29654;cl31493;cl31511;cl31508;cl31523;cl21494;cl19916;cl02565;cl19215;cl15674;cl26833;cl17238;cl30377	0.77879566093518	0.176691221390985	0.473545525726411	2.85691339822588	6.92511266110254e-07	4.44643852452201e-06	0.22128520037333	0.6998493881942	0.826724738721442	-1.26843512646418	0.02728594261628	0.061039137106788
O_lob_c14017.p1	55529.EKX51157	3.50e-07	calcium_ion_binding		cl11785;cl33353;cl23771;cl31791;cl02447;cl36897;cl27801;cl02985;cl19115;cl21455;cl31805;cl21454;cl21457;cl31487;cl27538	0.358961920157793	0.204768755277594	0.516279561725572	0.314871639953504	0.271825332143984	0.40821618697966	1.15225228672947	5.0120152623154e-05	0.000660539782949	1.08512639428319	0.000129945880783	0.000623005370238
O_lob_c14025.p1					cl00788;cl17068;cl35903;cl33720;cl36446;cl36702;cl28715;cl35206;cl14615;cl33729;cl00281;cl09270;cl35960;cl25814;cl30571;cl28572;cl01179;cl33631;cl28905;cl28569;cl25754;cl35172;cl02475;cl19167;cl35711;cl38908;cl33242;cl35310;cl01629;cl14876;cl34133;cl00261;cl01480;cl35971;cl28899;cl28885;cl34177;cl03181;cl21456;cl00490;cl00927;cl11967;cl02776;cl11495	-0.12360947676011	0.493841248124124	0.799471006834536	0.339027209309816	0.060909150773014	0.123855046898721	0.287264345946569	0.113424177658737	0.255916496146951	0.199145574172229	0.271665132595368	0.384175043738123
O_lob_c14032.p1	9913.ENSBTAP00000001942	8.10e-14	Leucine_zipper_transcription_factor_like			0.043065547387018	0.808287720598095	0.951564493722338	-0.205775447502263	0.251972895190185	0.385886316803824	-0.135719390042879	0.458823727440636	0.649222488900909	0.268797597481907	0.137562242442051	0.225056952685963
O_lob_c14032.p3	6087.XP_002167889.2	1.00e-27	negative_regulation_of_protein_localization_to_ciliary_membrane		cl35079;cl37502;cl34499;cl21453;cl36909;cl35279;cl32126;cl02188;cl31748;cl30201;cl12020;cl33743;cl02808;cl31359;cl01455;cl12013;cl21491	-0.203694131256772	0.306989815079777	0.640144493091075	-0.404802024123034	0.045452615834582	0.096884818968822	-0.295432328632791	0.157532583902523	0.321160246687674	0.374524687503402	0.066960694678832	0.12698105856125
O_lob_c14034.p1						0.338709828923897	0.040973562316721	0.189652797928428	0.340343639759643	0.04478161181302	0.095686232413982	-0.42347850506152	0.017648542831219	0.067474625292518	-1.27147940571237	1.17428622485729e-11	2.51076858223886e-10
O_lob_c14042.p1	34740.HMEL003232_PA	4.00e-45	EF_hand_domain		cl34916;cl33172;cl08302;cl25352;cl33171;cl28895;cl33609;cl33239;cl25349;cl25356;cl22853;cl34494;cl00015;cl21493;cl23791;cl22784;cl31864
O_lob_c14082.p1					cl21453;cl36328;cl17036;cl32844;cl17169	1.17255763615863	1.27337411881326e-08	6.28852873946196e-07	2.00124292176433	1.35286915278814e-22	4.62791292242049e-21	-0.303203435031639	0.123123003396699	0.270923928199096	-0.969538976615915	1.33817141795734e-06	1.04712721312873e-05
O_lob_c1409.p1	45351.EDO31625	2.90e-56	L_aminoadipate_semialdehyde_dehydrogenase_activity		cl11961;cl36082;cl30743;cl36083;cl30742;cl33499;cl36062;cl36031;cl35482;cl02788;cl33066;cl00254;cl25393;cl23725;cl23721	0.247204738785769	0.07308177370792	0.278311566911494	-0.148727516749507	0.303612418958592	0.444105567867517	-0.154137157148882	0.316897707491177	0.514286837051622	-0.393568773867749	0.010645582204165	0.027687737293682
O_lob_c14092.p1					cl11960;cl00281;cl17621	0.294318135444888	0.472205711646468	0.786755688216542	0.305936777268249	0.460830394472876	0.606683692277495	-0.597374631059661	0.165908746659602	0.332101827075262	-1.12351154030265	0.010223323566485	0.026776201930217
O_lob_c14094.p1	7739.XP_002599967.1	6.70e-32	Transmembrane_amino_acid_transporter_protein		cl00456;cl26160;cl30100;cl32203;cl00470;cl21456;cl00285;cl36507
O_lob_c14101.p2						3.69385863189925	4.88864885502148e-58	8.03139824895296e-55	4.63335856373021	1.54699057593993e-90	4.02189422643e-87	0.339107352235049	0.10719758377121	0.245624770609548	-1.06947304301499	4.60418415951059e-07	3.98328172138733e-06
O_lob_c14146.p1	6500.XP_005108227.1	1.70e-29	Major_royal_jelly_protein		cl20240;cl31204;cl14782;cl16912;cl32459;cl34084;cl33383;cl14643;cl19115;cl37339;cl00379	-0.073228806773317	0.538839045125753	0.82965009302878	0.467922655436569	8.95046038919162e-05	0.000392463744918	0.800129525244695	7.42042667614605e-12	9.08337993824132e-10	0.647471416476612	2.58884093418862e-08	2.90611843743945e-07
O_lob_c14202.p1					cl29872;cl28897;cl35903;cl14813;cl01982;cl37336;cl21453;cl21456;cl23716;cl27082
O_lob_c14207.p1					cl14633;cl00452;cl35667;cl25403;cl00522;cl34491;cl31389;cl37493;cl21456;cl24762;cl02544	0.036515743729704	0.960096222513356	1	0.076807368644963	0.916660354629059	0.961476355095611	-1.55659176937706	0.043295243824748	0.130080629677957	-2.58260981567395	0.001273687415147	0.004559447621866
O_lob_c14226.p1					cl01370;cl38744;cl11435;cl04825;cl00516;cl29556;cl29544;cl35645;cl21492;cl00013;cl37928;cl21453	0.39506102070435	0.263723240789722	0.591404648694889	1.358749785231	8.62599836150062e-05	0.000379283980846	0.5927674398482	0.069270908017312	0.18130738501786	-0.365737765018841	0.280297406671935	0.393975303300415
O_lob_c14227.p1	8083.ENSXMAP00000001707	2.60e-112	regulator_of_nonsense_transcripts		cl34114;cl30047;cl32576;cl17068	0.027515492835784	0.812157076310117	0.953001610947585	0.413756040176269	0.000382995286941	0.001470582601495	0.642540539685601	3.08919388041508e-08	1.26974021782691e-06	0.745261262988019	9.60561577328099e-11	1.72605162299425e-09
O_lob_c14235.p1					cl02324;cl33609;cl32772;cl34299;cl34566;cl33967;cl17011
O_lob_c14261.p1						0.263060146302518	0.821125225354919	0.957112587587198	-0.332745688887961	0.775168967534973	0.862478392933321	-0.497222192647741	0.67035410571634	0.80636783854726	-2.27080142449051	0.053593926799739	0.106132496855272
O_lob_c14263.p1	6500.XP_005094214.1	1.30e-34	water_channel_activity		cl00200;cl03062;cl34577;cl21495;cl30266;cl28142;cl32063	0.792590352604743	0.004571028833722	0.038184360525225	0.883486773702124	0.001658869667315	0.005419896577844	1.12299038510667	5.33802726602894e-05	0.000695332622311	1.55076605983063	2.15651512783435e-08	2.45929184890085e-07
O_lob_c14268.p1	7719.XP_002122361.1	4.20e-30	Thrombospondin_type_1_repeats		cl15278;cl25523;cl22855;cl38903;cl37293;cl33427;cl36064;cl34166;cl31238;cl00379	1.20351102240077	0.001434452852445	0.015627418940228	0.450575571039726	0.274111710463968	0.410916113427088	-0.125402938642507	0.772890993291281	0.874039064222253	-0.461681516922482	0.293524579949804	0.408433171890647
O_lob_c14276.p1	7668.SPU_000286_tr	3.00e-57	nucleic_acid_templated_transcription		cl06336;cl21455;cl35664;cl32012;cl33602;cl14615;cl36570;cl32312;cl32764	0.084366661819505	0.492836370454747	0.798374508678798	-0.240439222250785	0.066321462134454	0.132819409952458	-0.16889127857758	0.238517819792663	0.425255808991917	-0.290649274813064	0.040467399349192	0.084233190680167
O_lob_c14289.p2					cl25862;cl11592;cl34956;cl34885;cl27117;cl28904;cl32264	0.087877832474598	0.853949150992676	0.967924350563002	-0.073687406640104	0.881944748794212	0.938417826618182	-0.671323939758537	0.223326821397331	0.406962065748552	-1.52889608883872	0.009744667215191	0.025742162560128
O_lob_c14296.p1	303518.XP_005748203.1	4.10e-10	Solute_carrier_family_25_member		cl17171;cl14716;cl27684;cl36356;cl21538;cl21478;cl34682	-0.140551522794939	0.617055108923779	0.873461373382084	-0.484813952563806	0.110569053802838	0.20171305184062	-0.674848222064516	0.063266466263197	0.170065438327454	-0.93722903847019	0.010245183828993	0.026827085131482
O_lob_c14299.p1					pfam12796;COG0666;cl34000;PHA03100;cl33710;pfam13637;PHA03095;cl33707;PHA02878;cl33699;PHA02874;cl31515;pfam00023;PHA02875;cl31516;smart00248;cl02529;PHA02876;cl31517;PLN03192;cl33658;pfam13606;PHA02798;cl33697;PTZ00322;cl31426;pfam13857;PHA02859;cl31514;PLN03226;cl30208;PHA02741;cl31500;PRK12713;cl31394;PHA02743;cl33695;PHA02716;cl31496;PHA02736;cl31498;PHA02946;cl31522;PRK00011;cl18945;PRK09310…	0.005813855186865	0.982193508293271	1	-0.210656151675805	0.436389383398016	0.583365713143343	-0.002406035723794	0.993267870864819	0.997422274893353	-0.40089369131912	0.16439084642886	0.259740743593632
O_lob_c1430.p1					cl00020;cl38657;cl29390
O_lob_c14306.p1	28583.AMAG_00327T0	7.30e-07	PH_domain		cd13282;cl17171;cd01235;cd10573;cd13273;smart00233;cd13255;cd00821;cd13298;cd01252;cd13271;cd13301;pfam00169;cd13384;cd13263;cd13215;cd01251;cd01265;cd13276;cd13378;cd13248;cd13275;cd13324;cd13250;cd01238;cd13379;cd13297;cd13261;cd13296;cd13253;cd13299;cd13284;cd01266;cd13316;cd13252;cd13265;cd14673;pfam14593;cd13308;cd13292;cd13291;cd01244;cd13288;cd13260;cd13267;cd13293;cd01247;cd13277;cd13283;…	-0.269020694248579	0.179187448308286	0.477374733909307	-0.032404147314411	0.874936684344655	0.933670633191106	-0.330199922796645	0.146669764985964	0.306664194233351	0.371326091698165	0.077256616128517	0.142367746289149
O_lob_c14321.p1	7739.XP_002605259.1	1.90e-52	protein_modification_by_small_protein_conjugation			0.358283380563111	0.22337264453587	0.540140523922818	0.080449916480712	0.787089267874878	0.871233119781923	-0.914521541901345	0.003171608021327	0.018452992124085	-1.95797588289409	1.25071680944839e-09	1.80752750400163e-08
O_lob_c14330.p2					cl33462;cl00281;cl21455;cl17068;cl21456;cl09429;cl33905;cl31583;cl31887;cl31884;cl34791;cl33055;cl36109;cl33270;cl33953;cl25409;cl28912	-0.035693677670641	0.864491173778572	0.97166047869671	-0.301266647395655	0.179619233575416	0.29601102056395	-0.526815744066956	0.04336146886565	0.130233939719033	0.040085312528729	0.867073608847677	0.910828611044687
O_lob_c14330.p3	400682.PAC_15714057	2.00e-12	DNA_topoisomerase_binding		cl07042;cl27261;cl21456;cl31234	0.049383089293395	0.843087450722982	0.965346932812916	-0.229382408974337	0.386260194142971	0.533172556815362	-0.583705667222677	0.053451406375075	0.150603057946136	0.283292321193669	0.301363697579709	0.416756170335939
O_lob_c14355.p1					cl30169;cl23447;cl25409;cl00309;cl35107	-0.104796645121202	0.484504404739604	0.793153330248224	-0.123941955304634	0.421463399449704	0.5693958118605	-0.488811350180891	0.003406742545602	0.019489348375166	-0.317530241062881	0.050393221835267	0.100848687408475
O_lob_c14356.p1	8090.ENSORLP00000018167	3.50e-37	UPF0364_protein_C6orf211_homolog		cl33921;cl37162;cl28053;cl26984;cl03075;cl23739;cl33720;cl04659;cl36329;cl34415;cl00313;cl00388	-0.116854472634007	0.42205870464657	0.746325535204178	-0.508920782394527	0.001654122750713	0.005406240277129	-0.712950664529411	0.000434796675326	0.003872964856284	-0.08500841997593	0.636924975838701	0.734607292389459
O_lob_c14359.p1					cl31592;cl01081;cl05506;cl02614;cl11960;cl28897;cl00447;cl38629;cl18945;cl28331;cl36414;cl37096;cl17169;cl12007;cl30495;cl14633;cl37559;cl34912;cl34903;cl29012;cl34554;cl23718	-0.125121179759119	0.89009702297848		-0.315885495757633	0.745080553712689	0.839839655472472	2.76727677886446	0.002634772007246	0.015917657092052	2.75210287223783	0.002666306926486	0.008614176936307
O_lob_c14361.p1	244447.XP_008329418.1	3.10e-20	Neuraminidase_1		cl21531;cl00389;cl34759;cl01577;cl23716;cl32900;cl29667;cl32064;cl03075;cl12013;cl29558;cl00388	0.010307208473674	0.936561425791613	0.994769033343714	0.226845390105487	0.081326228257641	0.157072160175053	0.995132237944302	1.72103384179937e-14	4.08847632655253e-12	0.704687007156225	5.68102567282504e-08	5.97265438796934e-07
O_lob_c14364.p1	7739.XP_002588513.1	1.00e-35			cl00100;cl37270;cl13750;cl00360;cl19115;cl02415;cl30483;cl21473;cl06868;cl07893
O_lob_c14385.p1					cl00599;cl07831;cl37161;cl31982;cl31446;cl32400;cl37035
O_lob_c144.p1	10224.XP_006816647.1	5.30e-61	Arylsulfatase		cl23718;cl34556;cl36290;cl37266;cl34240;cl31757;cl33442;cl00467;cl28892;cl31899;cl14876;cl29172;cl30322;cl11403;cl14615;cl30037;cl30540;cl00459;cl19107	-0.400473312108641	0.448089101944061	0.768132419544506	-1.55936797695383	0.009284675232039	0.024771260592019	-0.685346729986385	0.355036756611631	0.552487622933744	0.887695217011209	0.15871055823266	0.25229667068011
O_lob_c14424.p1	181119.XP_005520454.1	6.80e-52	Glycosyl_hydrolase_family_59_central_domain		pfam02057;pfam02055;cl23815;TIGR03478;cl31352;COG5520;PRK06959;cl18945;PRK03972;cl00935;COG4150;cl21456;cd10555;cl25360;PLN02565;cl29018;cd09140;cl15239;pfam13717;TIGR01306;cl31093	0.115697762261792	0.423075350590799	0.746890598510571	0.898447812762686	2.49696360982837e-10	2.63013500235255e-09	-0.163639851103327	0.256865271485535	0.446742069265948	-0.900263631291893	3.45980077761097e-09	4.6200379980882e-08
O_lob_c14426.p1					cl11394;cl17212;cl36349;cl09170;cl17173;cl29541;cl29539;cl35870;cl21469;cl25432;cl28899;cl36032	-0.207231232051635	0.377458616018338	0.709607315697079	0.262048245988784	0.265648690151604	0.401342978549083	-0.290412527598755	0.229161307029278	0.413694600633997	0.239621984845743	0.310574745305933	0.426551083708561
O_lob_c14445.p1	7425.NV15716_PA	2.70e-35	Ribosomal_L31e		cl00921;cl09930;cl00516;cl23931;cl11434;cl09883;cl15693;cl00593;cl00360;cl26648;cl32208
O_lob_c14448.p1	106582.XP_004553247.1	1.30e-32	retinol_dehydrogenase		cd05327;cl25409;cd09807;PRK06197;cl30682;PRK06196;cl30681;cd05324;cd09809;cd05233;COG1028;cl34069;PRK05854;cl21454;pfam00106;cd05332;cd09808;PRK07201;cl35559;cd05333;PRK05653;COG4221;cl34739;COG0300;PRK05565;cl35338;cd05374;cd09810;cd05370;cd05323;PRK07453;PRK12429;cd08939;cd05346;PRK05557;cl35333;PRK05855;cl35396;cd05347;PRK06181;cl35441;PRK12826;cl32840;PRK07231;cl35565;cd05352;PRK12825;cl36191…	-0.385381623455453	0.474062335616015	0.787859814134545	0.310218189435861	0.561377698242493	0.694389248025035	-0.903634978029049	0.129371066055063	0.281039191231828	-0.550476539437435	0.329928770701961	0.447141719817463
O_lob_c1446.p1	10224.XP_006823329.1	2.50e-17	CREB3_regulatory_factor		cl21462;cl35374;cl19885;cl34095;cl34547;cl32052;cl00057;cl36167;cl37347;cl28730;cl23777;cl31032;cl32023;cl27082;cl32746;cl12078;cl09300;cl35359;cl34736;cl35272;cl31081;cl34756;cl37349;cl02596;cl37155;cl37250;cl32680	0.172077308752767	0.134176758624563	0.405359551647063	2.30408404421454	6.19271398912158e-91	1.77099234660899e-87	0.361857749457775	0.00135037907798	0.009513350440575	-0.059127731369998	0.600676717776742	0.704076837636788
O_lob_c14483.p1					PRK05771;cl35381;TIGR02887;cl19906;TIGR02168;cl37069;pfam10130;COG0557;cl33949;COG0216;cl30485;pfam12128;pfam10731;cl11326;pfam07888;pfam10224;pfam06391;PRK14367;cl00276;TIGR00046;cl00611;PRK13531;cl32888;TIGR02169;cl37070;pfam18757;TIGR02837;cl09775;PRK14165;cl32962;TIGR04473;cl30214;TIGR02063;cl37040;pfam00210;COG5147;cl34920;TIGR03319;cl33207;TIGR02117;cl09819;COG3096;cl34550;PRK14817;cl17194;…	1.19652062407916	0.061972273476209	0.249553456468313	1.84607629036113	0.003868637575816	0.01148860824436	-0.191840684209432	0.752108534678234	0.860117051215928	-1.86043454512745	0.006651313560078	0.018662585016944
O_lob_c14485.p2					cl21683;cl21457;cl35000;cl02447	-0.18392724086078	0.739211347309079	0.927231254796785	-0.475815132781043	0.4295842452462	0.576934828850888	1.29448946230402	0.032561420275364	0.105925697244865	1.9527437308133	0.000797672417366	0.003043343587134
O_lob_c1452.p1	10224.XP_006823058.1	8.00e-55	C5L2_anaphylatoxin_chemotactic_receptor_binding		cl08267;cl02512;cl36442;cl34073;cl27277;cl00382;cl11961	0.07331846523545	0.841511985267187	0.964681346607289	0.575509704907892	0.116527538761125	0.210382231912288	-0.036969414128971	0.919709531602107	0.959411193430719	0.293150926648533	0.423974497173103	0.541969973545104
O_lob_c14530.p1					cl17238;cl27118;cl36700;cl27117;cl21515;cl35000;cl31984;cl34400;cl01090;cl21456;cl34142;cl22853;cl21460;cl37335	0.232577385142444	0.506747602655947	0.80863699878589	0.994796658436786	0.004452795433147	0.013013903300679	0.159520884791586	0.647679113910988	0.790858601783892	-0.300052065710553	0.390923820848697	0.509082487663827
O_lob_c14537.p1					pfam03154;COG2369;cl26983;PRK05901;cl35405;cd08755;cl02565;CHL00170;cl21461;COG1471;cl29896;pfam04921;PRK05653;cl21454;pfam16001;cd06534;cl11961;PTZ00121;cl31754;pfam13846;PRK04195;cl35251;PTZ00108;cl36510;PLN00095;cl31536;PTZ00372;cl30509	0.110445055611137	0.616241360342991	0.872844835773236	-0.221784325783564	0.338656459508041	0.483712787384426	-0.165726452325919	0.50659883494157	0.687562659696718	-0.098973136582137	0.685145847103345	0.772902304471413
O_lob_c14539.p1					cl14633;cl31316;cl00231;cl33221;cl38915;cl31844;cl28897;cl14615;cl34155;cl13129	-0.536911192500309	0.086578043624703	0.309209091165732	0.390565897165333	0.199920974937138	0.321940426896349	-0.445813250943225	0.173750815192376	0.34273329473455	-0.675390521095546	0.039311982027584	0.082254536986863
O_lob_c14591.p1	69319.XP_008543830.1	2.50e-74	GidA_associated_domain_3		cl30496;cl33878;cl21454;cl21460;cl26300;cl28885;cl29077;cl34363;cl31415;cl35001;cl35486;cl00278	0.270701343278416	0.181966226289426	0.481601730689542	0.002732637302104	0.989778995367882	1	-0.514388661650534	0.029353593736109	0.098003804146093	-0.945101098974178	8.91192597457526e-05	0.000448425481578
O_lob_c14591.p2	192875.XP_004348922.1	7.10e-72	mitochondrial		cl30496;cl33878;cl21454;cl26300;cl34401;cl31109;cl11221;cl36613;cl30615;cl29174;cl36332;cl34320;cl19237;cl36398	0.23557850313914	0.229484601420913	0.548514940137299	0.054855543394586	0.790871633945051	0.873999033447738	-0.038807143163046	0.860394813213296	0.92713874851984	-0.765275014084137	0.000980528217861	0.003636333284041
O_lob_c14624.p1	9940.ENSOARP00000016726	4.80e-20	Centrosomal_protein_of_112		cl33600;cl28905;cl35791;cl00445	0.028596420830246	0.891001016453497	0.979389716243522	-0.15690445273093	0.47718311335055	0.621509435514825	-0.158718683994459	0.510190536666134	0.689968213229692	-0.739759118286646	0.003105811536813	0.009805985456277
O_lob_c14626.p1	144197.XP_008296010.1	1.90e-37	Mediator_complex_subunit_23		cl35110;cl37096;cl24008;cl21639;cl17018	0.21346162839952	0.160204365009575	0.447770887508052	-0.209539915160999	0.18076899291402	0.29734451048862	0.278797492701189	0.08206717288331	0.204529503294276	0.032439771417082	0.839736740079424	0.891307131632214
O_lob_c14631.p1	7070.TC014581_PA	1.50e-25	Calcium_binding_protein		cl33172;cl34916;cl33171;cl08302;cl25356;cl25352;cl28895;cl17068;cl01629;cl21457;cl07362;cl19194;cl12013
O_lob_c14653.p1	10224.XP_002734473.1	1.90e-06	Apolipoprotein	GO:0005319GO:0006869		0.047899713198282	0.862939552586405	0.970713442935444	-0.153178885563781	0.612856852916427	0.736853901774898	0.295903237336906	0.362018299346099	0.558891826377805	-0.288128720132764	0.394802307733745	0.513056523605158
O_lob_c14653.p2					cl26969;cl34622;cl00257;cl20071;cl12018;cl27831;cl32383;cl34202;cl00599;cl14632;cl29843;cl30483;cl05310;cl02554	0.142634692140304	0.630796102198585	0.880427637643731	-0.354068920483974	0.287498099950756	0.426180316317216	0.508426138924265	0.150807883963758	0.312196041892922	-0.247235428551094	0.509902105598816	0.623748378462119
O_lob_c14684.p1	296587.XP_002501312.1	5.10e-16	Belongs_to_the_protein_kinase_superfamily	GO:0004672GO:0005524;GO:0006468	cl33378;cl21453;cl31825;cl31418;cl37341;cl33408;cl31758;cl32855;cl36498;cl33413;cl31747;cl33733;cl33666;cl31769;cl31822;cl31419;cl31987;cl34967;cl31130;cl36536;cl03075;cl14602;cl28756;cl36218;cl00391;cl09912;cl31759;cl35251;cl26284;cl37089;cl37078;cl33466;cl31400
O_lob_c14684.p2					cd13999;cl21453;smart00221;cl33378;pfam07714;smart00219;cd00192;cd05112;cd05041;cd13992;cd14061;cd05059;cd05032;cd14146;cd05060;cd05056;cd14145;cd05046;cd14058;cd14014;cd05045;cd05038;cd05044;cd05083;cd05067;cd05075;cd14147;cd05052;cd05114;cd05043;cd05039;cd05072;cd14027;cd14060;cd05057;cd14043;cd14148;cd05109;cd05064;cd05073;cd14059;cd05099;cd13978;cd05036;cd05033;cd05053;cd05085;cd05040;cd06620…
O_lob_c14687.p1	12957.ACEP25111_PA	8.30e-21	Recruits_TFIIH_to_the_initiation_complex_and_stimulates_the_RNA_polymerase_II_C_terminal_domain_kinase_and_DNA_dependent_ATPase_activities_of_TFIIH_Both_TFIIH_and_TFIIE_are_required_for_promoter_clearance_by_RNA_polymerase	GO:0006367		0.287538973665608	0.036910692365284	0.176756741538612	-0.305637462423683	0.03828297423899	0.083836166420603	-0.41218544215908	0.012077104372763	0.05102417328972	-0.684151294210444	3.34435394954573e-05	0.000186812370398
O_lob_c14688.p1					cl19167;cl09938;cl19548;cl21456;cl33461;cl34037
O_lob_c14694.p1					cl34000;cl33710;cl02529;cl33699;cl31516;cl33658;cl33707;cl31517;cl37055;cl26099;cl31498;cl32495;cl31515;cl36291;cl26078;cl33697;cl21455;cl35638;cl31500;cl14813;cl33695;cl18945	-0.191584546299985	0.692033080072124	0.910051905993892	0.734976817961968	0.122658824805784	0.219045652041702	-0.019703729594779	0.967274639321474	0.984554926995627	-1.1467210547086	0.023615518171463	0.054136375723358
O_lob_c14695.p1					cl05475;cl37028;cl37187;cl37942;cl04145;cl02475;cl34550;cl02872;cl34877	-1.71196853444909	0.440275350816415		-1.14083262982892	0.60706372465226	0.731761212026669	4.85717118460204	0.015496405447483	0.061156587006032	5.59198717223858	0.004914477306002	0.01443071044626
O_lob_c14697.p1						0.792040963986589	0.002539778055779	0.02439117327691	1.15009885289671	1.2291887372756e-05	6.37857730150748e-05	0.476545463482457	0.067389334955175	0.178068005115987	-0.447979089491184	0.088456386491813	0.158694762281448
O_lob_c14700.p1	7425.NV10756_PA	9.50e-13	snRNP_Sm_proteins	GO:0031417	cl00259;cl25005;cl14603;cl00094;cl21454;cl30730;cl14615;cl17171	-0.073594492323268	0.682270829929737	0.905005924316853	-0.416207077592731	0.031618711640143	0.071154541665472	-0.152888967197704	0.478779823527787	0.665138071817372	0.219656355636231	0.282453993605391	0.396414257435401
O_lob_c14727.p1	5341.XP_007325856.1	1.60e-07	Kelch_motif		cl31837;cl31833;cl33709;cl37289;cl34782;cl35892;cl00304;cl10447;cl21456;cl35283;cl33315;cl17036;cl15242;cl34543	0.890722805627929	0.175934549905089		-0.229410435177826	0.762888941805192	0.853414437770183	0.374567003825854	0.643603876581952	0.787976234641216	0.66212696407455	0.392320841853815	0.510559796154604
O_lob_c14729.p1	45351.EDO31103	3.70e-26	laminin_subunit		cl21504;cl35739;cl34490;cl15414;cl29447	0.246023780330328	0.329006254981066	0.66364092178918	0.963474456418467	0.000115982745493	0.000497431697003	1.00893898970556	2.17232805053719e-05	0.000334035655034	0.166844126941966	0.493576910488604	0.608627565189321
O_lob_c14732.p1	7739.XP_002613173.1	3.30e-24	polypeptide_N_acetylgalactosaminyltransferase_2		cd00161;cl23784;pfam00652;smart00458;cl26069;PRK06975;cl35524;pfam14200;PRK14711;cl29390;TIGR04243;cl30835;PLN02899;cl31947;TIGR03703;cl17185;pfam08740;pfam00758;pfam03498;cd05673;cl14876;PRK01286;cl35149;cd03791;cl10013;PRK08383;cl00807	-0.223918451421299	0.08655586594389	0.30920407606462	-0.851320170788339	1.10953547152192e-09	1.08703307346982e-08	-0.196445869061216	0.202823969384769	0.380780343306266	0.317647967191332	0.030195705259594	0.0663873010321
O_lob_c14755.p1					cl30267;cl30453;cl00224;cl32117	0.014903919242525	0.985202070984732	1	-1.23957144428419	0.129422292430599	0.228498500983471	-0.573519200567748	0.497295988552962	0.679744546085266	-1.84413087091344	0.035651025849029	0.076008956638721
O_lob_c14757.p1					cl33673;cl35719;cl18945;cl31863;cl10447;cl00548	-0.822030503720699	0.705128156028565		2.95381518541219	0.126726998911895		-2.03901031339028	0.291805036633602		-0.788615795536724	0.651451100452591	0.746247686678604
O_lob_c14758.p1					pfam02389;cl25524;pfam15856;TIGR02750;cl19475;pfam01986;PRK13808;cl31642;pfam11546;COG5594;cl35025;pfam12643;pfam15771;TIGR00354;cl36623;PLN02381;cl33481;PLN03237;cl33668;pfam18624;PTZ00007;cl08298;MTH00205;cl33365;PRK15076;cl33073
O_lob_c14760.p1						-0.615766395438809	0.001304640344492	0.014560802540454	-1.89688356010776	1.36145564916339e-16	2.74189497568835e-15	0.007465197975187	0.97815077886801	0.990287660073647	1.29299030106886	7.65010406696049e-08	7.79551485006414e-07
O_lob_c14788.p1	10228.TriadP59276	9.20e-35	deoxynucleotidyltransferase_terminal_interacting_protein_1		cl20215;cl34224;cl20157;cl03230;cl00447;cl18945;cl01053	-0.026826697799492	0.815447164057629	0.954532486145186	-0.726212163404917	8.90860586133127e-09	7.6783698138141e-08	-0.159373130427642	0.26263363877164	0.45358146669584	0.439307425108114	0.000931682905033	0.00347818743502
O_lob_c14824.p1					cl30487;cl33427;cl30491;cl30493;cl33443;cl30490	0.826739314587986	0.020841728251862	0.118669757234433	0.291079849840196	0.452173002607744	0.598419340486661	0.47388665390154	0.226105023062756	0.410344167195077	-0.021028838978935	0.958084704480916	0.977080893851853
O_lob_c14830.p1					cl00264;cl25409;cl18945;cl21456;cl21513;cl00490;cl22851	0.229671289262878	0.245198077773445	0.569180127220329	1.56453720446166	1.35280010193781e-15	2.51053713920945e-14	1.00731595485536	1.69079158569531e-07	5.44784709542654e-06	1.19057396011117	5.85080565315108e-10	8.97123533483165e-09
O_lob_c14847.p1					cl19727;cl00706;cl10017;cl27252;cl27897;cl12263;cl02432;cl36206;cl28899;cl02475	0.013499332042177	0.975569889871005		-1.64397640779193	0.00258293793219	0.00803774308866	-0.621340307667436	0.381681244360255	0.578152417697324	-1.68911059056073	0.041758144485873	0.086438677392717
O_lob_c14848.p1	400682.PAC_15725706	7.10e-21	ATP_binding		cl17037;cl33876;cl34625;cl21456;cl28895;cl37148;cl36004
O_lob_c14859.p1	7739.XP_002609650.1	4.50e-13	extracellularly_glutamate_gated_ion_channel_activity	GO:0004970GO:0005234;GO:0016020	cl21456;cl34049;cl33371;cl35843;cl36819;cl35282;cl16941;cl37099;cl35711;cl02712;cl19114;cl32158;cl00222	-0.602462956392431	0.006404576912465	0.049506897382021	0.960966674400634	7.60360088358143e-06	4.09969415664898e-05	0.748616185138078	0.000399263685398	0.003605325777972	1.43595707738129	6.85714401610096e-12	1.53713872471613e-10
O_lob_c14861.p1	10224.XP_006821987.1	1.20e-26	Cadherin_repeats	GO:0005509GO:0007156;GO:0016020	cl28889;cl29226;cl00596	-0.185111961887623	0.731453779493205	0.924464841935125	-0.253142032921167	0.642780778153554	0.761043499777897	0.61497363984196	0.263567158360922	0.454889458390183	0.352769022149974	0.521503852687513	0.634560178562192
O_lob_c14866.p1	5346.XP_001833113.1	1.70e-33	60S_ribosomal_protein		cl00354;cl33949;cl36278;cl19620;cl17185;cl33823;cl21456;cl34357;cl26984
O_lob_c14872.p1					cl30034;cl30180;cl30035
O_lob_c14897.p1	126957.SMAR007341_PA	6.50e-40	Small_nuclear_ribonucleoprotein_SM		cl00259;cl26756;cl14603;cl33254;cl00213;cl28904;cl00395;cl09927;cl17238
O_lob_c14938.p1					cl07893;cl00467;cl14647;cl00012;cl31755;cl02776;cl07906	-0.866919992500196	6.80241808505708e-05	0.001299472781938	-1.05125056454772	3.95850767008465e-06	2.23505236622075e-05	-0.06924719391101	0.781164726155608	0.879316130730996	1.18128746839116	3.24047574690956e-07	2.90964392496523e-06
O_lob_c14950.p2	6669.EFX67939	7.80e-31	Belongs_to_the_eukaryotic_ribosomal_protein_eL19_family		cl00232;cl33183;cl32957;cl23709;cl12078;cl35085;cl17008;cl29366;cl35183;cl33905;cl21478;cl29770;cl10013;cl06315;cl36875;cl34566;cl31754;cl30581;cl34788;cl32981;cl37459;cl32672;cl34152;cl28913;cl31287;cl32984;cl34700;cl35307;cl32919;cl35248;cl31230;cl36708;cl31231;cl31451;cl32714;cl32579
O_lob_c15037.p1	6669.EFX87611	6.50e-160	Adds_a_myristoyl_group_to_the_N_terminal_glycine_residue_of_certain_cellular_proteins	GO:0004379GO:0004379	cl34897;cl17182;cl14782;cl17169;cl02166;cl36611;cl14603;cl35678;cl17171	-0.123132756939871	0.229786223448694	0.5489400125107	-1.1689772555091	7.30763925580903e-27	3.53013289590586e-25	-0.031525251115446	0.787592378401309	0.883182236632751	0.303511275522913	0.007580000711849	0.020866824689481
O_lob_c15040.p1					cl01240;cl21488;cl10013;cl29776;cl28897;cl27167;cl30737;cl00489;cl28899;cl21541;cl35915;cl33905;cl32541;cl32723;cl34782;cl31694;cl36349;cl37264;cl31681;cl34728	0.284910081182668	0.060201850469013	0.244924235485718	0.936171978812145	6.26605509547868e-10	6.31418758352711e-09	0.687841124655682	4.38127984636296e-06	8.63720357276618e-05	0.673417512556992	6.56878741220152e-06	4.36084944433064e-05
O_lob_c15042.p1					cl28897;cl36698;cl34050;cl14491;cl05817;cl01482;cl15243;cl21456;cl31883;cl02570;cl15430;cl28910;cl31288	-0.194583330821888	0.360516397056606	0.695219154289533	3.17931845488236	2.0272024804705e-53	5.57441697466301e-51	-0.016920226347302	0.933253601996525	0.966936901898494	-0.955063666201972	2.48722411254572e-06	1.8257589735284e-05
O_lob_c15049.p1	1392244.V5E2X0	9.40e-32	Cytoskeletal_regulatory_complex_EF_hand	GO:0005509	PTZ00184;cl33172;COG5126;cl34916;PTZ00183;cl33171;cd00051;cl08302;pfam13499;cd16180;cl25352;cd16185;cd15898;cl28895;cd16183;cd15902;cl23634;pfam13833;pfam13405;cd16182;pfam14658;cd15897;cd16252;cl25356;smart00054;cl33239;smart00027;cl27812;cd16181;cd16184;cd16251;cd16202;cd16190;cd16178;cd16176;pfam00036;cd16221;cd16226;cl25354;cd15899;cd16179;cd16220;cd00052;cd16177;cd16227;cd16189;cd16188;cd162…
O_lob_c1505.p1	31033.ENSTRUP00000013389	9.20e-08	DCC_netrin_1_receptor		cl21522;cl29242;cl29768;cl11960;cl27307;cl11961;cl21579;cl36067	-1.04653503992427	0.573632270430358		-1.5647538917514	0.433528482281856		0.201714724357998	0.926587456595184		-1.93254788791972	0.395438036876196	0.513768205437581
O_lob_c15054.p1	13037.EHJ75770	1.60e-33	EF_hand_domain
O_lob_c15058.p1					cl22861;cl17169;cl01709;cl17171;cl01255;cl35570;cl21522	0.006509457916881	0.990942052415471		-0.755644737017822	0.256891475568142	0.391400235391461	-0.447840858075478	0.585824247127639	0.746326615108962	0.44177074797125	0.537545756902761	0.649823189816046
O_lob_c15078.p1	10224.XP_006817218.1	3.00e-07	negative_regulation_of_serine_type_peptidase_activity	GO:0005515	smart00280;cl00097;cd00104;pfam01759;cd17404;cl28910;cd17458;pfam07648;cd17461;cd17460;cd01328;cd01327;cd17402;cd17336;cd03578;cl02512;pfam03137;cd17459;cd17401;cd17403;cd03579;cd17462;pfam00050;cd01330;TIGR00805;cl36740;cd17400;cd03581;PLN02976;cl33613;TIGR01977;cl31156;cd03575;cd17457;cd17463;cd00224;cl00169;pfam03559;cd11606;cl17007	-1.3801982866782	2.28172212498503e-13	2.54427503737584e-11	-1.91126526652515	6.33063851902625e-23	2.24898882443618e-21	-0.60498803621133	0.003916603388075	0.021620761357721	1.59086282936933	4.12949523104608e-16	1.77891578904325e-14
O_lob_c15091.p1	400682.PAC_15705619	2.20e-13	Caspase_domain	GO:0004197GO:0006508;GO:0006915;GO:0008234;GO:0097200	cl00042;cl36897;cl28891;cl22428;cl11972;cl10383;cl36310;cl21456;cl33754;cl32933;cl36708;cl37312	0.043625692963086	0.939634766586927	0.996055962077141	1.17522809700026	0.041194385070785	0.089200955875997	0.286743776674597	0.618162523431849	0.769908555420163	-0.048061770378509	0.933423234884081	0.95904016988407
O_lob_c15113.p1	10224.XP_006813504.1	7.60e-17	BTB/POZ_domain	GO:0005515GO:0051260	cl38908;cl33242;cl03922;cl00391;cl01868;cl34550;cl21462;cl36704;cl03075;cl35609;cl36590;cl06904;cl10727;cl33403;cl21478;cl34844;cl34310;cl01888;cl33207;cl30973;cl36999;cl34873;cl17862;cl29642;cl19828;cl18945;cl37124;cl34095;cl32023;cl20817;cl25603;cl34496;cl34476;cl32321;cl32694;cl11961;cl33044;cl32870;cl21455;cl30270;cl30760;cl31021;cl23718;cl34445;cl16905;cl38912;cl34016;cl35523;cl33046;cl35634…	-0.353586278452551	0.474848308517687	0.788417118097383	-0.981747572687841	0.065643958632128	0.131656212144021	-1.25795920962128	0.062427642255336	0.168363639378641	-0.063601580591009	0.912464246477683	0.943555908388298
O_lob_c15156.p1	6500.XP_005111229.1	7.20e-10	Mannose_6_phosphate_receptor			-0.125117855773281	0.590258781011422	0.859166483007162	-0.928866715829269	0.000184400425638	0.000757357945196	0.281597821060773	0.285717089120567	0.48119872396577	0.657024619672553	0.010243598057621	0.026826894194724
O_lob_c15172.p1					cl21455;cl15385;cl34152;cl34108;cl17190;cl38114;cl37341;cl28051;cl33240;cl22557;cl34996;cl35065;cl31590;cl36095;cl23910;cl14649;cl36532;cl35170;cl25403;cl33904;cl27202;cl37178;cl34127;cl36201;cl00828;cl29056;cl33180;cl31127;cl35903;cl03114;cl10448;cl14603;cl34878;cl30618;cl32663;cl00117;cl35042;cl36170;cl32828;cl34876;cl35855;cl33436;cl36108;cl13357;cl26890;cl25313;cl05062;cl35524;cl16912;cl33044	-0.531847454067866	0.003956156141087	0.034195564989411	0.030815775932531	0.867411796130985	0.928168919619618	0.313491574327824	0.09154836559245	0.220189698611819	-0.071235359391308	0.702029499109713	0.786855815220433
O_lob_c15181.p1	4113.PGSC0003DMT400007850	1.30e-19	Protein_kinase_domain		cd13999;cl21453;pfam07714;cd14066;cd00192;smart00219;smart00221;cl33378;cd05068;cd05034;cd05071;cd05069;cd05072;cd00180;cd05038;cd14203;cd14014;cd05067;cd14158;cd05070;cd05039;cd05148;cd14664;cd14143;pfam00069;cd05122;smart00220;cd05073;cd05059;cd13979;COG0515;cd14056;cd14064;cd14219;cd14061;cd14205;cd14220;cd13978;cd14144;cd14060;cd14150;cd14160;cd14142;cd14159;cd14003;cd05044;cd06627;cd05033;cd…
O_lob_c15198.p1					cl00281;cl07893;cl34791;cl37281;cl00803;cl21457;cl02153;cl17171;cl28560;cl37204;cl17718	-0.172345563093414	0.648051012826552	0.889024766322271	0.628045859809167	0.092217396119641	0.17421278202071	-0.372270733255107	0.336484186788156	0.533834666593785	-0.688774691525544	0.077097119660948	0.142145681994682
O_lob_c15201.p1	13616.ENSMODP00000003108	2.50e-59	belongs_to_the_aldehyde_dehydrogenase_family		cd07141;cl11961;cd07091;PLN02466;cl33499;cd07142;pfam00171;cd07143;cd07078;cd07119;PLN02766;cd07112;cd07115;cd07118;COG1012;cd07089;cd07103;PRK13252;cd07090;cd07559;cd07093;cd07114;cd07138;TIGR01804;cd07144;cd07139;cd07140;cd07110;cd07106;cd07117;cd07097;PLN02467;cd07107;cd07100;cd07104;cd07088;cd07092;cd07109;cd06534;cd07131;cd07116;cd07149;TIGR03216;TIGR02299;cd07111;cd07108;TIGR01780;cd07086;c…	-0.048791298435235	0.819620161554347	0.956158854439679	0.19427572218128	0.368005145845631	0.514757210119509	0.069662947652219	0.750863533426544	0.859373483316773	-0.378548819505929	0.086688133883405	0.156117866899815
O_lob_c15208.p1	10224.XP_002736703.1	1.10e-48	structural_constituent_of_ribosome
O_lob_c15222.p1					cl25907;cl15240;cl36357;cl36086;cl33237;cl04730;cl36101;cl28957;cl34711;cl14633;cl07893;cl34235;cl37189;cl34280;cl28221;cl25409;cl12078;cl29847;cl37224
O_lob_c15223.p1	6500.XP_005095121.1	5.40e-18	homophilic_cell_adhesion_via_plasma_membrane_adhesion_molecules	GO:0005509GO:0005886;GO:0007155;GO:0007156;GO:0016020		-0.072908834642188	0.854335548521724	0.968151351127012	-0.422526538718479	0.299480261573657	0.439590233561744	0.812142973443902	0.04841837718964	0.140464762273341	1.10950766360139	0.006437861241504	0.018146386388469
O_lob_c15225.p1	7668.SPU_011228_tr	1.00e-20	C_terminal_domain_of_apextrin		cl15239;cl36323;cl32809;cl36237;cl32435;cl29204;cl30819;cl19122;cl21559;cl36058;cl00231;cl10465;cl29561;cl14633;cl10396;cl29717	1.14947301896645	0.624738614394211		3.60363879306289	0.10074550012235	0.187207265269589	-0.117368332993536	0.951736068848095		-3.88116605858332	0.077122636679528	0.142175203009018
O_lob_c15232.p1	10228.TriadP51756	7.10e-47	Ankyrin_repeats_(many_copies)	GO:0005515	cl33707;cl33710;cl33699;cl31515;cl31517;cl31426;cl34000;cl02529;cl33658;cl31516;cl31500;cl31514;cl33695;cl36751;cl29946;cl21499;cl30825;cl33697;cl22853;cl11961;cl31498;cl31496;cl02091;cl00381;cl00192;cl34604;cl14454;cl19482;cl17037;cl09933;cl36244;cl34882;cl14783;cl17068;cl30320;cl21522;cl26767;cl34810;cl26936;cl34082;cl36195;cl28910;cl31224;cl16058;cl00454;cl21454;cl00013;cl00303;cl27734;cl29768…	0.207898784380948	0.345112775705016	0.680695864550881	0.494658281669623	0.025278640113319	0.0588600024394	-0.33738226119555	0.132254070873697	0.285412635723885	-0.365617298316927	0.101339618709491	0.177005967541689
O_lob_c15232.p2	6500.XP_005093507.1	8.60e-21	Ankyrin_repeats_(many_copies)		cl11396;cl02529;cl28910;cl33716;cl17037;cl14876;cl26307;cl21502;cl32957	0.383549177708542	0.183819192192422	0.484321218132991	0.599113117863795	0.041624816711911	0.08999671190196	-0.321934111760319	0.293832595513605	0.490485042424664	-0.313240028915599	0.298577117588082	0.413864213751846
O_lob_c15234.p1	7070.TC011997_PA	5.00e-59	ATPase_activity_It_is_involved_in_the_biological_process_described_with_transport		TIGR00955;cl36780;pfam01061;TIGR00956;cl36781;PLN03140;cl33646;PLN03211;cl33663;COG0842;cl34051;pfam12698;TIGR00025;cl21474;pfam12273;TIGR01494;cl36918;TIGR00749;cl17037;COG1668;cl34332;TIGR04286;cl28191;pfam12679;PRK07392;cl30140;pfam13965;PLN00183;cl00200;PLN00184;pfam09843;COG3581;cl21559;PRK00944;cl07906;cd01076;cl21454;pfam18517;pfam11893;PRK14077;cl01255;pfam07850;pfam01940	0.49330057969474	0.205367328152354	0.516942499250098	-0.105369215043842	0.787277958752129	0.871408254224305	0.729973039965789	0.061708915207059	0.166826532074866	2.27119205518349	5.68667631430995e-09	7.2516933987991e-08
O_lob_c15259.p2					pfam01093;pfam09531;cd01040;pfam11761
O_lob_c15261.p1	10224.XP_006824032.1	4.10e-23	Plasmin_dissolves_the_fibrin_of_blood_clots_and_acts_as_a_proteolytic_factor_in_a_variety_of_other_processes_including_embryonic_development_tissue_remodeling_tumor_invasion_and_inflammation_In_ovulation_weakens_the_walls_of_the_Graafian_follicle_It_activates_the_urokinase_type_plasminogen_activator_collagenases_and_several_complement_zymogens_such_as_C1_and_C5_Cleavage_of_fibronectin_and_laminin…		smart00130;cl00100;cd00108;pfam00051;pfam00040;cd00062;cl09951;smart00059;pfam10888;COG4909;cl12104;TIGR03768;cl13995;pfam00041;cd03687;cd00063;cl21522	0.097671056753282	0.895143535856007	0.980880526217243	0.486325353149282	0.513004636281338	0.651953365701182	1.94895594170674	0.00777619902913	0.036641857654154	1.95126453188085	0.007626847549201	0.020974010553976
O_lob_c15267.p2	400682.PAC_15705066	4.10e-19	Angiopoietin_related_protein_4		cd00087;cl00085;smart00186;pfam00147;pfam13369;pfam15120;pfam03403;cl21494;COG5647;cl35036;cd03426;cl00447;TIGR00133;cl36594;TIGR02552;cl30292;TIGR03145;cl25673;pfam02946;PRK08116;cl30760;PHA03334;cl33727;pfam15169	-0.052571256779276	0.935517289221502	0.994485367046268	3.12580712321014	3.67878742786929e-07	2.48068764117439e-06	-0.127625516142553	0.827378853548737	0.90839885959113	-1.39992682216446	0.018639223472274	0.044353321911341
O_lob_c15278.p1	400682.PAC_15728284	5.30e-67	Belongs_to_the_glycosyl_hydrolase_5_(cellulase_A)_family	GO:0004553GO:0005975	cl27621;cl03749;cl23718;cl36935;cl08443;cl32992	0.496178911668935	0.051739596318721	0.222023194444518	2.95691148099886	2.94327933248682e-31	2.01851084773281e-29	0.327837917349888	0.195325301575448	0.371261110236165	-1.74501813406703	6.2358399069659e-12	1.40542530948032e-10
O_lob_c15285.p1	400682.PAC_15716308	1.10e-41		GO:0008138GO:0016311;GO:0016791	cl28904;cl34472;cl25999;cl33376;cl12078;cl31502;cl11625;cl31179;cl37081	-0.012254982336538	0.923433857472754	0.990001764104284	-1.54168211328431	5.4278686166601e-27	2.64439841054933e-25	-0.190635156665506	0.243335789504692	0.431011951197597	0.908992151368733	1.1330300184192e-09	1.65965179228215e-08
O_lob_c15287.p1	10224.XP_002739315.2	1.90e-76	serine_threonine_protein_kinase		cd14005;cl21453;cd14101;cd14100;cd14102;pfam00069;smart00220;cd14003;cd14004;cd05117;cd14007;cd00180;cd14080;cd14008;cd14078;cd14075;cd14081;cd14663;COG0515;cd14162;cd05118;cd14084;cd05122;cd14074;cd14071;cd14073;cd14014;cd14069;cd14079;cd14161;cd14095;cd14098;cd05123;cd14099;cd14077;cd14163;cd14164;cd14116;cd05581;cd14105;cd14091;cd14086;cd06606;cd14195;cd14165;cd14194;cd14002;cd05572;cd14118;cd…	-0.409434822666588	0.020597439174453	0.117823280774381	-0.31901628806949	0.071570351031376	0.141498022730403	1.4113713908009	1.54338040457115e-15	4.65204725816544e-13	1.23133276625401	3.48100826352452e-12	8.14768258406333e-11
O_lob_c15288.p1					cl31852;cl25409;cl10013	0.437923942344782	0.499821879408765		1.67509576145904	0.007515241440033	0.020546928747807	-0.556016351212322	0.367221982496246	0.564052965114233	-0.690959767941569	0.259116211965112	0.370668662711931
O_lob_c15331.p1					cl08341;cl06465;cl32023;cl29778;cl33754;cl30260;cl21455;cl35272;cl35182;cl37069;cl37155;cl28105;cl37070;cl37428;cl36015;cl36635;cl08141
O_lob_c15350.p1					cl11960;cl29242;cl29768;cl00342;cl30037;cl33777;cl28889;cl02872;cl02623;cl14057;cl09938
O_lob_c15370.p1	7739.XP_002604867.1	5.20e-22	iron_sulfur_cluster_assembly		pfam08241;pfam13649;COG0500;cl33914;PRK11873;cl30592;cd02440;cl17173;pfam01234;PRK08317;cl32293;pfam03141;cl28725;PRK14314;cl29380;PRK00216;TIGR01934;TIGR02931;cl02775;pfam13847;TIGR01455;cl03757;pfam05401;pfam08242;COG2226;PRK00517;cl29228;COG0220;cl30732;COG2521;cl25590;pfam08123;cd08261;cl16912;pfam17987;TIGR02072;cl37044;PRK07432;cl00303;pfam03829;pfam01209;cd08232;COG2264;cl34448;smart00138;…	-0.507656779996624	0.004215754638026	0.03588895155933	-0.629729277364688	0.000584107446186	0.002142951218221	0.514406376676513	0.006527042736173	0.032026266756589	1.23779759394025	1.50054130619628e-11	3.13479847091033e-10
O_lob_c15406.p1					cl33707;cl33710;cl34000;cl33699;cl31517;cl31515;cl33658;cl31426;cl31516;cl31500;cl33697;cl31498;cl02529;cl31496;cl31522;cl33701;cl31514;cl36751;cl28888;cl11961;cl00288;cl11424;cl21463;cl31704;cl28944;cl35757;cl36973;cl02570;cl31527;cl21462;cl06792;cl18942;cl00268;cl28913;cl33733;cl25395;cl29462;cl28885;cl29770;cl37070;cl37069;cl30493;cl34174;cl38903;cl36022;cl26030;cl21494;cl36166;cl29077;cl17068…
O_lob_c15417.p2						-0.130201187855411	0.432804294654944	0.755086458986321	0.590423039689486	0.000360882893622	0.001393159961097	0.642645487760248	9.58722737918065e-05	0.001137321870052	0.411132410290835	0.012571792816123	0.031846066680224
O_lob_c15441.p1	6500.XP_005106159.1	1.80e-19	C2_domain		cd00147;cl11396;cd07200;cd07201;cd07202;smart00022;cl29865;cd01819;cd07203;pfam01735;PRK11750;cl36051;cd11573;cl01529;cd03011;cl00388;pfam12134	-0.405982507242514	0.046926681258486	0.208100451008256	-0.386779895924135	0.062032219734755	0.125628313856987	0.947320249426126	5.5223178009349e-06	0.000104808133105	1.46973426759063	1.02803761062886e-12	2.65559688896192e-11
O_lob_c15461.p1					cl00049;cl21504;cl36190;cl36858;cl36782;cl34148	0.077845177236142	0.743469447337739	0.928554943527642	0.545545707785667	0.022475897491908	0.053244343644266	0.534038112766428	0.024495838352395	0.086037757260286	0.461847495324884	0.05032897990313	0.100754693155882
O_lob_c15478.p1					cl00489;cl02569;cl30117;cl22949;cl30109;cl25925;cl21519;cl37251;cl02095;cl38632;cl00437;cl30114;cl14496;cl36566;cl33723;cl29556;cl22429;cl11979;cl00208;cl28044;cl33596;cl21460;cl15693;cl00997;cl15239;cl21588;cl36063;cl37321	0.552103292837244	0.018979903043497	0.111335813068529	0.458473770041613	0.059727744287126	0.121806605656652	0.169046085709661	0.494639628822491	0.677794696016032	-0.737312983470358	0.004612787290395	0.01367981782968
O_lob_c15482.p1					cl15278;cl25523;cl15693;cl31653;cl37446	-1.04021573183602	0.022918241056384	0.127273746250972	0.154936176830286	0.71545099475864	0.818165748030762	0.152003746342715	0.733570530268812	0.847812468987903	0.881814572795991	0.033923907344392	0.072969912369274
O_lob_c15496.p1	1347342.BN863_9950	8.60e-07	Kelch	GO:0005515
O_lob_c15498.p1	8364.ENSXETP00000034881	1.60e-09	Transient_receptor_potential_cation_channel_subfamily_A_member			-0.35158287588829	0.187817667817186	0.491128054755827	0.194350854173735	0.466974270055145	0.61217648051965	0.4451109019917	0.098339436743904	0.231301484377002	0.087959252458981	0.744901008680592	0.820137629667402
O_lob_c15513.p1	6500.XP_005101256.1	2.80e-45	telomere_maintenance_via_base_excision_repair		cd09087;cl00490;TIGR00633;cd09073;cd09085;PRK13911;TIGR00195;COG0708;cd10281;cd09086;cd09088;PRK11756;cd08372;pfam03372;cd09076;cd09084;cd09083;cd09080;cd09078;PRK13529;cl36256;pfam16476;cd10283;pfam14529;TIGR02145;cl09821;pfam07739;cd16190;cl25352;cd18922	0.385819636109528	0.042448470870415	0.194057076568154	0.301773664089344	0.127494488769749	0.225708022151621	-0.000277464493298	0.998926773648399	1	-0.735931805257445	0.000650779588737	0.00254482916679
O_lob_c1556.p1					PTZ00121;cl31754;TIGR02794;cl37171;COG3064;cl34546;PRK05035;cl35279;PRK09510;cl35847;PLN02316;cl33462;pfam03154;pfam05672;pfam07946;COG2268;cl34451;pfam13904;pfam10454;pfam01984;pfam16515;COG0488;cl33905;pfam03760;pfam12922;pfam04696;cd16269;cl20817;COG0330;cl33838;pfam11875;pfam11593;pfam10211;cd03405;cl19107;pfam12569;PTZ00399;cl36555;pfam06637;pfam10883;PRK00247;cl31999;pfam09831;TIGR01147;cl0…	1.0180282716636	0.322526603634143	0.65686240981327	0.554655404934216	0.591023909196726	0.71859622274597	-0.685264641333369	0.509164957580776	0.689399074763317	-2.27626428139478	0.031041505915582	0.067908969958895
O_lob_c15572.p1					cd07842;cl21453;cd07840;smart00220;cd05117;cd07829;cd00192;COG2818;cl01059;cd06608;cd14121;cd07868;cd05053;pfam07714;cd14066;cd06613;COG0661;cl33997;cd07866;cd06606;cd13999;cd05052;pfam00069;smart00221;cl33378;cd05044;PLN03225;cl33666;cd00180;cd05085;smart00219;cd05121;TIGR02520;cl37137;cd05122;cd07835;cd14007;cd07838;PTZ00024;cl36498;cd13979;cd07830;cd07841;cd06612;cd05581;cd06639;PRK06457;cl321…	-0.164494696022505	0.562035488832725	0.843196466398197	0.219787084961553	0.444454918904725	0.59131743412745	-0.358206929471806	0.247679845778898	0.436280095316958	-0.048492402196199	0.870102185649373	0.912859573335373
O_lob_c15590.p1	10224.XP_002735062.1	1.80e-14	MAM_and_LDL_receptor_class_A_domain_containing_protein	GO:0016020	pfam00629;cd06263;cl27660;smart00137;TIGR00699;cl18945;COG2524;cl34478;PLN03109;cl04813;PRK04031;cl26535;TIGR02635;cl23721;PTZ00301;cl17190;PRK13841;cl01503;PRK00870;cl21494;TIGR01887;cl30338;cd16197;cl25352;PRK15481;cl28326	0.153112698958131	0.898761645008797	0.982784367900615	0.438008839354928	0.719111589023737	0.821149439378746	3.84135248152015	0.000897665918548	0.006894112265221	4.27662537873554	0.000211266343221	0.000950535580636
O_lob_c15598.p1	45351.EDO45380	1.50e-14	rRNA_base_methylation		cl33775;cl32744;cl33194;cl31922;cl33209;cl00281;cl28922;cl36439;cl00157;cl09928;cl00447;cl30441;cl35036;cl00254;cl30765;cl37319;cl21460;cl00489	-0.106175834440644	0.692228197561342	0.910059421399651	-0.180010226743683	0.521529255416943	0.659513769602208	-0.135995934348194	0.655327084387312	0.796243285056786	0.043970881301425	0.88135933633451	0.920398312917952
O_lob_c15615.p1					pfam05110;TIGR01567;cl23990;PRK12330;cl32750;pfam05956;COG4992;cl18945;cd03341;cl02777;PRK06590;cl35495;TIGR00641;cl00817;PRK13960;cl00231;pfam00662;cd10329;cl00456;pfam06365;pfam17372;cd14025;cl21453	-0.038821452919046	0.839951667729018	0.964535365696467	-1.02946578312157	4.43159820999525e-06	2.47916364650712e-05	-0.242637247366834	0.365090608658935	0.561856708313328	0.458640798754346	0.05835302998157	0.113711597379562
O_lob_c15619.p1					cl14633;cl24762;cl21494;cl00399;cl34303;cl31732;cl33913;cl10206;cl10012;cl35198;cl21456;cl30153;cl11961;cl01666;cl11394	0.072964521966624	0.789170231851134	0.945799145195384	0.13572257164242	0.622296371264194	0.744869898937445	-0.331691411930698	0.240131949965721	0.427335499475367	-1.36375402257656	2.89271750227138e-06	2.09182279286493e-05
O_lob_c15628.p1					PRK15319;cl33126;pfam04930;pfam09421;COG1071;cl01629	-0.43077826731239	0.801860916804809		-4.23133653748338	0.037833015904519	0.083022451568249	0	1		0	1	1
O_lob_c15649.p1	679190.HMPREF0650_1756	3.60e-07	Concanavalin_A_like_lectin/glucanases_superfamily		cl22861;cl00489;cl32429;cl14561;cl27660;cl00342;cl29510;cl12314;cl35106	0.282252747112226	0.378392096917765	0.710138512636514	-0.510123606305259	0.128858005565176	0.227695081901855	0.76091580157944	0.02613094464156	0.090201857960174	1.05392645673093	0.001763524227663	0.00603639926381
O_lob_c15660.p1
O_lob_c15667.p1	946362.XP_004992723.1	5.10e-48	ABRA_C_terminal_like			0.487314258580063	0.000583843441882	0.007781316353866	0.698017283113527	9.1710662652865e-07	5.74910462636263e-06	-0.052194974226734	0.714480444054498	0.835956799604984	-0.580075926537443	5.15017315236572e-05	0.000274136977214
O_lob_c15676.p1	471853.Bcav_3390	6.90e-81	unsaturated_chondroitin_disaccharide_hydrolase_activity	GO:0016829GO:0016829	pfam07940;pfam16332;cd04434;cl04955;cd19458;TIGR03198;cl31307;COG1067;cl34088;PRK12755;cl17225;pfam12062;pfam04426;pfam10239;pfam06834;TIGR03897;cl29697;TIGR01984;cl21454;COG0722	0.203204151015541	0.425821336306678	0.749108737193424	-1.32835633936746	8.15864017641513e-07	5.17570522992724e-06	-0.46864233907098	0.109342940076417	0.248871492060905	-0.454111482312282	0.115480632025536	0.196320440244403
O_lob_c15681.p1	400682.PAC_15699195	1.50e-08	negative_regulation_of_negative_chemotaxis			-1.21767119593806	0.215923807750868	0.530323448073558	-0.840364740775385	0.397834652837323	0.544921664359514	3.44698568044949	0.000408674023623	0.003677672626067	4.43295675991549	4.9194604393032e-06	3.35997995905945e-05
O_lob_c15688.p1
O_lob_c15693.p1	45351.EDO42254	2.90e-14	Von_Willebrand_factor_A		cd00198;cl00057;smart00327;cd01465;pfam13519;cd01462;pfam00092;cd06128;cl10012;PRK15079;cl33074;COG3525;cl34630;cd01461;pfam18787;cd05970;cl17068;cd01450;COG3273;cl34576;cd07819;cl14643;COG1131;cl34128;cd02079;cl21460;cd19710;PRK08927;cl35749;PRK07523;cl21454;cd07589;cl12013;pfam04695;cd01832;cl01053;pfam16808;PRK06404;cl29921;COG2217;pfam09902;PTZ00347;cl28451;pfam11724;pfam10138;cd11424
O_lob_c15699.p1					PRK05480;cl17190;pfam15149;cd03118;cl00012;cd07005;smart01057	0.675196557501946	0.456107527831302		-0.091335403470301	0.926405063405547	0.967651557882751	-0.225427166070561	0.83550647258257	0.913025005435623	0.14172304489026	0.890515092200272	0.926854672916587
O_lob_c15700.p1					pfam06804;pfam10459;PRK11679;cl19507;COG4765;cl01970;pfam00767;cl02961;PRK10852;cl21456;cd13727;cd14701;cl21462;pfam04229;PRK07342;cl30490;TIGR01586;cl04145	0.291016922176388	0.692609774710836		0.169656140976201	0.82173397449668	0.896568166138493	-0.807431504191639	0.318201873865025	0.515623645629334	-4.01643526197292	0.001324583496407	0.00471905119585
O_lob_c15708.p1					cl14615;cl33340;cl21456;cl00015;cl25826;cl29008	-0.104901076384602	0.427027156144859	0.750319444483262	-0.009145768531805	0.945774702392291	0.979476531433864	0.10892541244889	0.431067481062971	0.623577439836784	-0.015269062491873	0.911704267616994	0.94300408784161
O_lob_c15715.p1	400682.PAC_15717671	5.60e-24	transmembrane_transport		cl31037;cl28910;cl36763;cl36756;cl34240;cl29721;cl28903;cl30553;cl21460	0.216297796874144	0.256492385890058	0.582576816752486	-0.462603218138442	0.031740402610611	0.071366619534417	-0.160816986165685	0.51513052130624	0.693537235159527	-0.62592223332126	0.014111805415729	0.03508582209244
O_lob_c15739.p1	10224.XP_006817840.1	4.30e-11			cl28904;cl37382;cl37336;cl17173;cl15536;cl32927;cl11396;cl06408;cl13995	-0.146489730490569	0.680386432935121	0.903944918283541	0.572534219274194	0.104115382714501	0.19220106457386	-0.217894807660041	0.550978817661906	0.721723108284128	0.054413362777613	0.877639597927312	0.918124730395012
O_lob_c15742.p1	45351.EDO37827	6.70e-30	protein_serine/threonine_kinase_activity		cl02916;cl34559;cl28047;cl33637;cl36455;cl00997	0.12893508102008	0.538798539593625	0.829643364859142	-0.052787854749404	0.805526677195242	0.884892661349571	0.582784354031949	0.007093425617578	0.034162710754124	0.191946225693139	0.377360745962324	0.495691775301559
O_lob_c15745.p1	5762.XP_002678503.1	1.50e-21	GTPase_activity		cl21455;cl33240;cl30516;cl33374;cl33238;cl30518;cl30513;cl34108;cl30512;cl30511;cl36608;cl30510;cl30515;cl30514;cl30517;cl30519;cl33241;cl26944;cl00474;cl09098;cl27084;cl05378;cl35094;cl36658;cl17190;cl22980;cl35013;cl34152;cl29375;cl04659;cl32054;cl35299;cl33010;cl33904;cl38114	-0.128235290721941	0.711111464302938	0.917098587754726	-1.0353426664243	0.006029253506165	0.016957571967871	-0.821830138535025	0.067768435948191	0.178646562273115	0.133039832485813	0.741666248594036	0.817365925027263
O_lob_c15767.p1	8364.ENSXETP00000060654	1.10e-12	Chromosome_9_open_reading_frame_72	GO:0005085	cl23751;cl37129;cl31145;cl30834;cl00020;cl00490	0.325855939586496	0.015338210181363	0.095208945465828	-0.10682464433644	0.466465053009015	0.611840920329854	-0.421969910860024	0.012024686353039	0.050864042228519	-0.510182275558976	0.001995976154825	0.006712482539129
O_lob_c15788.p1	10160.XP_004639655.1	7.10e-18	1_phosphatidylinositol_45_bisphosphate_phosphodiesterase_eta_2		cl17171;cl19867;cl21454;cl32108;cl02808;cl23718;cl26678;cl03051	0.829075202607925	0.015739029388906	0.096988472425809	-0.322687681601036	0.382344808336327	0.529379919161712	-0.321454735784807	0.424204582991759	0.618179604409701	-0.309146276814523	0.433564055152031	0.551335107446035
O_lob_c15791.p1	7739.XP_002607023.1	6.20e-24	3_beta_hydroxy_delta5_steroid_dehydrogenase_activity		cl25409;cl33882;cl21454;cl31460;cl33099;cl34097;cl31362;cl37394;cl36839;cl32123;cl36965;cl34100;cl34586;cl30671;cl33444;cl35644;cl37146;cl35476;cl27680;cl34098;cl35398;cl34378;cl35565;cl35510;cl33243;cl34469;cl30078;cl34488;cl31069;cl37553;cl37341;cl37751;cl36058;cl35478;cl36446;cl35814;cl28314;cl35629;cl33897;cl36908;cl34937;cl35219;cl36151;cl20200;cl32890;cl35848;cl15998;cl19857;cl12013;cl21455…	0.216842055123354	0.628822932772523	0.87910637800822	0.53155543592452	0.239554035153658	0.371436038675142	0.122674048870383	0.787740063944203	0.883305410626253	0.442916584549756	0.32350740347227	0.440239368898571
O_lob_c15809.p1					cl29984;cl27999;cl01817;cl33366;cl34415;cl17018	-0.028997937034862	0.862182801200209	0.970349414047166	-0.057737055136205	0.737260713831688	0.834521349462047	0.585508859253784	0.000806578040349	0.006352906891561	-0.026494951845672	0.881709013614956	0.920631616235243
O_lob_c15825.p2	10036.XP_005075688.1	1.40e-63	ribosomal_protein		cl33163;cl35708;cl00349;cl35524;cl21459;cl34459;cl15692;cl00913;cl33271;cl17068;cl18945;cl00452;cl21460;cl00340;cl29166;cl17037;cl02872;cl35774;cl09938;cl07893;cl34178;cl34245;cl30662;cl17012
O_lob_c15882.p1	132113.XP_003486336.1	1.80e-14	RNA_recognition_motif		cl17169;cl34019;cl31974;cl31127;cl36948;cl36941;cl36947;cl26037;cl25888;cl31758;cl31769;cl36538;cl28905;cl33733;cl31825;cl36198;cl31344;cl36701
O_lob_c15885.p1						0.345686734349665	0.000694440646154	0.008915078513376	0.725331843032815	1.57120178496697e-12	2.1458084358398e-11	-0.094214267804013	0.3643686027602	0.560991963122642	-0.670618746575505	2.22585826234902e-10	3.68207205689999e-09
O_lob_c15898.p1	400682.PAC_15725914	1.10e-12	negative_regulation_of_non_canonical_Wnt_signaling_pathway		pfam11957;COG5290;cl27115;cd14215;cl21453;COG5644;cl35035;TIGR00834;cl26877;COG4342;cl34751;pfam15937;PRK11669;cl21491;pfam02641;pfam08839;PRK15489;cl36493
O_lob_c15902.p2	48698.ENSPFOP00000004613	7.30e-26	Stores_iron_in_a_soluble_non_toxic_readily_available_form_Important_for_iron_homeostasis_Iron_is_taken_up_in_the_ferrous_form_and_deposited_as_ferric_hydroxides_after_oxidation		cl00264;cl06558;cl31972;cl30995;cl36513;cl09928;cl33174;cl28891;cl29059;cl10014;cl38908;cl31353;cl37378;cl27811;cl21469;cl21455;cl02777;cl09776
O_lob_c15905.p1	7668.SPU_010800_tr	7.40e-24	cytoskeleton_organization		pfam00022;cl29669;smart00268;cl29667;COG5277;cl17037;PTZ00004;PTZ00280;cl29668;PTZ00466;PTZ00281;TIGR02987;cl28091;PTZ00452;cd00012;cd07376;cl00261;PHA02360;cl10427;cd04588;cl15354;pfam11318;cd05133;cl02569;COG2925;cl34521;pfam16192;PRK05711;cl10012;TIGR02632;cl31229;PRK11779;cl36056;COG3933;cl28140;cd01347;cl21487;cd05075;cl21453;PRK05605;cl35349;cd06606;PLN02430;cl31878;TIGR03997;cl37365;PRK079…	-0.31295669887533	0.218196339720205	0.533466673002506	0.059538236763808	0.817617494200528	0.89378177818687	-0.19213755505428	0.490196221452411	0.674158084212883	0.111434054817992	0.675833148095179	0.765684113551902
O_lob_c15911.p1	10224.XP_006817933.1	3.80e-36	calcium_ion_binding	GO:0005515	TIGR04172;cl17621;cd03603;cl02432;pfam06933;cl26400;cd06290;cd00460;cl11409;TIGR01238;cl11961;cd04920;cl09141;pfam04584;cl04609;cd05708;cl09927;cd18607;cl14647;cd12169;cl21454;cd06097;cl11403;PRK05677;cl31567;PRK06663;cl32156;TIGR03663;cl25705;pfam15189	0	1		0	1	1	3.94091148324149	0.164101802796587		4.53171900677297	0.106855300818852	0.18458378209329
O_lob_c15914.p1					cl33686;cl37069;cl34174;cl37070;cl36166;cl25512;cl31057;cl27170;cl33207;cl26030;cl34756;cl30493;cl33789;cl36022;cl35229;cl36167;cl21528;cl35381;cl32052;cl30486;cl33739;cl37461;cl32023;cl34310;cl29770;cl35319;cl37208;cl29538;cl37559;cl12013;cl34171;cl00847;cl36795;cl02775;cl30491;cl33738;cl26850;cl00015;cl33865;cl26554;cl37155;cl00617;cl35528;cl10013;cl37328;cl29077;cl36621;cl25603
O_lob_c15916.p1	7070.TC015765_PA	6.60e-43	It_is_involved_in_the_biological_process_described_with_microtubule_based_process	GO:0005875GO:0007017;GO:0030286	cl03131;cl31629;cl27854;cl02553;cl34162;cl21375;cl21460;cl35620;cl32576;cl34282;cl00656;cl36187
O_lob_c15950.p1					cl29410;cl21456;cl14633;cl35981;cl38910;cl33893;cl14813;cl28905;cl17212;cl32275;cl31902;cl02446;cl21460;cl03589;cl36527;cl33829;cl00204;cl36047;cl35786;cl31813;cl00210;cl28897;cl36564;cl27778;cl32728;cl21479;cl32011	0	1		3.24888812598358	0.465122144083653	0.610611599178494	2.45464037912513	0.56856497533437		0.893067486434309	0.836558441144664	0.889085324060456
O_lob_c15954.p1	7217.FBpp0115575	3.80e-08	CD80_like_C2_set_immunoglobulin_domain		cl11960;cl29242;cl29768;cl15278;cl31509;cl21453;cl31531;cl21456;cl17036;cl28650;cl28922;cl21464;cl37333;cl33000	0.18901674934951	0.588547259408578	0.857996338949691	-0.15401915815929	0.662814315371382	0.776691816881409	0.133512422062958	0.708628513769079	0.832046347406167	-0.474764575014103	0.186922067492435	0.28684005137329
O_lob_c15959.p1						0.416165791501154	0.762270865416758		-0.255957011508879	0.865476985680839	0.926896260214232	0.921925149021548	0.547434324243206		-0.063307270298192	0.9688644217527	0.983660239321009
O_lob_c15974.p1					cl36247;cl32190;cl28910;cl17169;cl00259;cl21496;cl00257;cl36031;cl37055;cl28899;cl21454	0	1	1	1.67264596961862	0.489946531924097	0.632030805176839	6.34439137200698	0.002812401307236	0.016770311304924	7.51549374786219	0.000391493705264	0.00163183152297
O_lob_c15991.p1					cl36751;cl26654;cl32023;cl37070;cl03219;cl00038;cl34174;cl36644;cl09855;cl00289;cl35822;cl29996;cl23716;cl34143;cl17171;cl01350;cl17169;cl33166;cl00342;cl33865;cl36896;cl35229;cl31704;cl00984;cl25997;cl31018;cl00268;cl33600;cl29555;cl33227;cl00456;cl11961;cl28897	-0.758561526172551	0.707958377952917		2.74822377123757	0.110579678011152		-1.90720012183552	0.27248094351629		-1.48811384180724	0.358342611457925	0.476617552372852
O_lob_c15993.p1					cl33707;cl34000;cl31516;cl33710;cl33699;cl33658;cl31515;cl31426;cl31517;cl31514;cl33697;cl02529;cl17185;cl10429;cl36751;cl31496;cl31522;cl21464;cl28944;cl17182;cl26075;cl31498;cl02233;cl33701;cl11396;cl29944;cl08267	-0.748364398567867	0.00027121797013	0.004123148943801	0.222274019309799	0.259933559711559	0.394749659280823	0.729861682824693	0.000208982889855	0.002137252232187	0.825464541482626	1.90896731682745e-05	0.000113641810222
O_lob_c16024.p1					cl14633;cl27319;cl23774;cl34898;cl20753;cl17036;cl22853;cl28897;cl30412;cl13995;cl12013;cl00264;cl36838;cl21457;cl36620;cl00182;cl23716;cl29058;cl11425;cl31024;cl25409;cl33882;cl31460;cl36839	0	1		0	1	1	3.90023487904181	0.191587007783179		4.30040316216517	0.147516820428355	0.238229168335597
O_lob_c16044.p1					cl11960;cl11901;cl10727;cl28923;cl00319;cl36830;cl18945;cl29242;cl29768;cl35088;cl28596;cl02533;cl36335;cl30344;cl14998;cl35664;cl31754;cl31084;cl01665;cl01244;cl35479;cl21454	-0.172549341810564	0.649419942852691	0.889864800934721	0.717513773797488	0.056082433365061	0.115442699875766	0.98037110127494	0.007842456013134	0.036866516454875	0.551472250968357	0.136226388761218	0.223284797495204
O_lob_c16047.p1					cl14633;cl19860;cl11434	-0.173232278556412	0.751964939031627		-1.68615328360654	0.011421496136601	0.029658762055253	0.551392384409676	0.459899647990831	0.650046173692053	1.36391112813529	0.049107694517933	0.09872996021791
O_lob_c1605.p1	48698.ENSPFOP00000017026	5.70e-28	Cysteine_conjugate_beta_lyase_2		cl30197;cl30196;cl33870;cl30187;cl32347;cl30195;cl29034;cl30194;cl30159;cl30189;cl30198;cl30186;cl30183;cl30178;cl30184;cl30180;cl30190;cl30185;cl18945;cl30181;cl30176;cl30192;cl30149;cl30193;cl30182;cl30177;cl30166;cl30147;cl30011;cl30010;cl30140;cl30148;cl30174;cl30164;cl30165;cl30009;cl30150;cl36239;cl30008;cl30188;cl30191;cl30151;cl30175;cl30863;cl30171;cl30146;cl34157;cl30173;cl30143;cl30145…	0.582663863776312	0.010045585486486	0.069129674153442	0.42626329614727	0.072145763802815	0.14243869887697	-0.194888989189018	0.435404433322492	0.628165572562846	-0.492972860326959	0.049931315860087	0.100082260875848
O_lob_c1605.p2	5786.XP_003287463.1	1.10e-15	Aminotransferase_class_I_and_II		cl30195;cl32347;cl33870;cl29034;cl30196;cl30197;cl30171;cl30181;cl30173;cl30198;cl30177;cl30187;cl30186;cl30203;cl30178;cl30183;cl30190;cl30007;cl30193;cl30179;cl30167;cl34157;cl30175;cl30168;cl30182;cl30174;cl30176;cl00226;cl35993;cl30189;cl37443;cl30180;cl30192;cl30144;cl12013;cl37341;cl02544;cl07893;cl30009;cl14057;cl30506;cl36235;cl30191;cl21454;cl21456	0.14423167960413	0.492861908295327	0.798374508678798	0.090605663231691	0.682796931569239	0.792766696667708	-0.044881427628036	0.850491812496007	0.921177175838958	-0.610678776778235	0.013465160062578	0.033727470089998
O_lob_c16059.p1	506534.Rhein_1997	4.10e-09	Flavin_containing_amine_oxidoreductase	GO:0016491GO:0055114	pfam01593;cd16031;cl23718;PRK07411;cl32216;TIGR02310;cl29812;PRK13412;cl36248;PRK12370;cl36119;TIGR01613;cl36938;COG1231;cl34196;pfam00851;cl20022;COG1232;cl34197;COG1478;cl00644;PRK14593;cl27500;PLN02676;cl33542;pfam09520	2.79649384315137	3.49756390411915e-10	2.25040384567124e-08	7.00060042987626	1.15188008244925e-56	3.83040309277717e-54	2.00561395435707	1.03928758512524e-06	2.62192438768142e-05	0.598582434078209	0.145077868841337	0.235006163457495
O_lob_c1606.p1					cl11960;cl28630;cl11800;cl01033;cl32865;cl31906;cl28013;cl00947;cl31119	1.76762169823974	0.242380325226063	0.565194772383221	2.59952652190778	0.085054230302563	0.163017282902801	1.93473846689196	0.187119706883728	0.360306334892476	0.227704607061557	0.877189167572516	0.917851064978648
O_lob_c16070.p1					COG3653;cl00281;cd01670;cl14633;TIGR03098;cl33277;PRK11448;cl36022;cd13841;cl19121;PRK11072;cl35985;COG0373;cl33855;pfam07959;CHL00093;cl02777;cd08818	2.15265696145247	0.150592197046233		0.198459746450485	0.906454352884341	0.954944246443728	0.235707995522044	0.892759594219503		0.805577740006522	0.627083753659804	0.726186094017412
O_lob_c16074.p1	10228.TriadP12078	7.30e-18	calcium_ion_binding		cl11960;cl29242;cl29768;cl31505;cl31509;cl17238;cl38857;cl28435;cl28175;cl12013;cl02614;cl33189;cl32424;cl28899;cl00241;cl00231;cl36872;cl11961;cl00620;cl11397;cl35425;cl34073;cl02569;cl02776;cl36106;cl26744;cl36778;cl34009;cl23754;cl26745;cl37366;cl00196;cl35839;cl37394;cl28581;cl31157	1.43092823836282	0.540382289038785		0.587705148831906	0.812871997935327		0.259839749737344	0.916983647893734		-1.77552862184504	0.486868505408572	0.60231751470839
O_lob_c16085.p1	10224.XP_002737138.1	4.80e-18	eukaryotic_initiation_factor_4G_binding		cl02106;cl10023;cl35380;cl14615;cl25523;cl29643;cl00281;cl21457
O_lob_c16093.p1	106582.XP_004547113.1	1.20e-132	Zgc_152830	GO:0004177GO:0005622;GO:0005737;GO:0006508;GO:0008235;GO:0019538;GO:0030145	cl29532;cl33819;cl35128;cl35276;cl33466;cl17173;cl28660;cl21456;cl34763;cl36687;cl21453;cl30786;cl17171;cl00342;cl00388;cl28897	0.130834523147914	0.703471646938592	0.914657788190479	-0.394856422444637	0.255074059935343	0.38942646045589	-0.343900909422176	0.329812518608437	0.527125978212432	-0.304812522973246	0.385711486551784	0.503824508164833
O_lob_c16093.p2					cl12033;cl35239;cl36420;cl38871;cl33295;cl00335;cl00348	-0.100596909834363	0.752743667888591	0.932341285071299	-0.615844691912207	0.065182383012615	0.130877328469758	-0.363612775120057	0.315347021294159	0.512898619142318	-0.176996627140144	0.615779601447555	0.717053156183529
O_lob_c16114.p1	756272.Plabr_3368	9.00e-64	6_phosphogluconolactonase_glucosamine_6_phosphate_isomerase_deaminase	GO:0004342GO:0005975;GO:0006044	PRK00443;cl00339;cd01399;TIGR00502;COG0363;PRK02122;cl27404;PTZ00285;PRK09762;PRK12358;cd01400;pfam01182;TIGR01198;cd00458;PLN02360;PLN00203;cl33425;pfam01232;smart00860;cl01747;cd09868;cl28905;pfam01776;PRK07432;cl00303	0.327334058272506	0.04708942655112	0.208596933039593	-0.868513376928744	3.72989954292566e-06	2.11474359890143e-05	-0.901237888033732	0.000139703099968	0.001547888260204	-1.34490045113619	3.95856674092222e-08	4.30293106344598e-07
O_lob_c16120.p2	28737.XP_006899984.1	1.60e-16	Filamin_type_immunoglobulin_domains		cl27659;cl36478;cl17169;cl26586;cl00263;cl21455;cl09927;cl14880;cl09839;cl21481;cl11961;cl18945;cl31576	-0.151244338496391	0.291955989655121	0.624754381128096	-0.059401391466242	0.681329639825961	0.791737709863585	0.226676731838431	0.121155443258819	0.267778079747001	0.634242213797242	1.19223966453687e-05	7.45667543996425e-05
O_lob_c16131.p2	6500.XP_005112801.1	7.10e-27	single_stranded_viral_RNA_replication_via_double_stranded_DNA_intermediate		TIGR03897;cl29697;cd00352;cl00319;PRK07207;cl35560;cd01903;cl00467;TIGR03151;cl29821;COG3185;cl14632;PRK07849;cl00224;COG3242;cl01275	-0.559496916182539	0.025858393260863	0.138724604226978	-1.33401039687352	6.7292548977015e-06	3.66166501598604e-05	-0.715017490972806	0.069380460025808	0.181509384549085	-0.996013722426189	0.012214719444522	0.031092788503101
O_lob_c16135.p1	7739.XP_002599971.1	1.90e-26	aspartic_type_endopeptidase_activity		cl11403;cl31411;cl36521;cl31412;cl31976;cl14406;cl00259;cl02867;cl33050;cl11961;cl36595;cl31972
O_lob_c1614.p1	7739.XP_002590626.1	2.10e-36	Domain_found_in_Dishevelled_Egl_10_and_Pleckstrin_(DEP)		cl14603;cl34878;cl17171;cl31539;cl31960;cl31849;cl33609;cl31851;cl00203;cl32009;cl21453;cl28897;cl33659;cl31845;cl02781	0.221103490720183	0.051490105233644	0.221404757158033	-0.291983707882621	0.014041140766768	0.035508115699058	-0.454128025699731	0.000435410385497	0.003877199468312	-0.805469780346398	6.41453816685687e-10	9.78418363484382e-09
O_lob_c16153.p1	400682.PAC_15723666	5.40e-24	2_oxobutyrate_metabolic_process		cl00342;cl35789;cl33913;cl30630;cl12004;cl28913;cl28105;cl35775;cl11961;cl31358;cl00214;cl14057;cl28885;cl31977;cl28917	0.492443773102201	0.165624761538996	0.457049490026529	0.163609999892166	0.659173814108261	0.773979829851701	0.444467884494456	0.237601999838936	0.42417903830627	1.30922975587755	0.000289858553682	0.00125757733704
O_lob_c16189.p1					cl14633;cl02284;cl36790;cl31653;cl28913;cl00015;cl11404;cl37271;cl35645;cl31418;cl31987;cl31769;cl31527;cl30322;cl32120;cl34459;cl13995;cl31529	0.038694272592453	0.927344670368924	0.991781406321172	0.138569155968771	0.750691646298161	0.844111182355003	0.014236242820644	0.975055409616692	0.988495620622733	-0.303745389017317	0.507288454665225	0.621254744765962
O_lob_c16199.p1					cl01891;cl03589;cl11960;cl21453;cl00561;cl32401	0.34777536535941	0.454251999709071	0.772974061854204	-0.428507973632895	0.395288599506428	0.542463497912651	1.52442892567753	0.002334283584864	0.014518446294855	0.647363104879185	0.208530530806819	0.313177012227718
O_lob_c1620.p3	45351.EDO42431	1.30e-18	spectrin_beta		cd00176;cl02488;pfam00435;smart00150;PRK12467;cl36129;smart01040;cl10591;PTZ00176;cl31413;cd01581;cl00285;COG5188;cl34936;PRK12316;cl36106;COG1049;cl30660;COG5178;cl34928;COG4799;cl34826;NF012221;PRK10096;cl00768;cd01018;cl00262;COG3219;cl01262	0.219676742201497	0.112238240986575	0.363406513287632	-0.306028717079214	0.036966829695907	0.081365150130343	-0.174516081910679	0.271034840764683	0.464035219954535	-0.700862030304657	1.6450855800245e-05	9.94553811273518e-05
O_lob_c16202.p1	10042.XP_006984937.1	9.50e-09	Ganglioside_GM2_activator		cd00258;cl00274;pfam02221;smart00737;PRK08385;cl35692;PHA03246;cl33719;TIGR04209;cl16949;pfam05966;cl27938;cd00912;PHA03093;PRK05327;cl29643;TIGR01542;cl19531;TIGR01685;cl21460;cd18480;cl28903;TIGR00199;cl00666;pfam08912
O_lob_c16222.p1					cl25932;cl37161;cl26028;cl30037;cl11960;cl28057;cl12022	-0.358933932934714	0.619592390723978		-0.490335463794586	0.513757147927212	0.652503749008411	-0.49767596108281	0.549353547926507	0.720551178145907	-0.719878633792692	0.386099355961472	0.504160722668566
O_lob_c16233.p1
O_lob_c16256.p1					pfam13418;pfam13415;pfam01344;PLN02193;cl31837;PLN02153;cl31833;COG1770;cl34357;cd06375;smart00612;cl02701;COG3681;cl27283;pfam13964	-0.241643912733276	0.367946383697596	0.701489533020194	0.266014537799836	0.324410863412487	0.468229629144559	-0.749496041315267	0.015641689913443	0.061539347600508	-0.621679554943202	0.03603440077191	0.076714158997882
O_lob_c16270.p1
O_lob_c16280.p1	7719.XP_004227022.2	3.80e-24	pyroglutamyl_peptidase_activity		cd00501;cl00237;pfam01470;COG2039;PRK13197;PRK13194;TIGR00504;PRK13196;PRK13193;PRK13195;PRK03188;cl35200;pfam17910;cd16890;cd03814;cl10013;pfam05497;TIGR01891;cl36998;pfam08217;pfam09886;pfam09278;cd17216;cl28922	0.148402379360961	0.716137867277472	0.919011897272236	-0.156209121945799	0.710435678562471	0.81408180212083	-0.405614856026928	0.363869119516157	0.560530810478481	-0.56908797351755	0.200811788643342	0.303979809197261
O_lob_c16285.p1					cl37540;cl27491;cl25692;cl21487;cl33436;cl31870;cl29689;cl00388;cl28714	0.024491749693241	0.871840878605401	0.973968664557455	-0.330348227328177	0.036117401357949	0.07972734461003	-0.634263698339453	0.000238819518781	0.002381866662707	-1.29239239130548	5.65552751712521e-13	1.53003529229536e-11
O_lob_c16285.p4	176946.XP_007428361.1	2.70e-10	mesenchymal_cell_differentiation_involved_in_bone_development		cl17171;cl25409;cl00133;cl28139;cl01251	0.211332985087523	0.367980976072396	0.701489533020194	-0.182179206532164	0.470418438439045	0.615463653058742	-0.731040141439559	0.013679341367344	0.055759676779029	-1.35307832499185	1.61941414188482e-05	9.81475353988546e-05
O_lob_c16300.p1	5341.XP_007325856.1	2.80e-08	Kelch_motif		cl31833;cl31837;cl33709;cl36336;cl34543;cl14632;cl36927;cl37289;cl35193;cl11851;cl21494;cl17113;cl37466	-0.056168706128226	0.745283176147014	0.92924928658911	0.490398890039407	0.004632189910309	0.013460553989316	-0.146266168238859	0.417277607174339	0.611614425323455	-0.285272253569357	0.11098825777833	0.190269312829015
O_lob_c16301.p1					PTZ00493;cl00192;TIGR00460;cl36662;pfam06025;PRK13566;cl36267;PRK00005;cl35043;cd12387;cl17169	0.377229706546802	0.914164540788361		-1.19000357482629	0.74320839855567		-0.757885992216402	0.839843758589315		-0.988410210444901	0.792116255847103	0.855349469991296
O_lob_c16303.p1	400682.PAC_15704461	2.10e-07	C_terminal_of_Roc_COR_domain		pfam16095;PTZ00051;cl00388;pfam16936;cl25208;PLN02952;cl31960;TIGR01108;cl36823;PRK10246;cl32485;pfam15585;COG5104;cl34905;COG1630;cl09134;cd01079;cl21454;TIGR04433;cl22804;PRK13750;cl11495;TIGR00111;cl30759;cd19147;PRK02901;cl29117	-0.09471521168632	0.398105494184233	0.725683385840821	0.623928987586348	1.89086027535967e-08	1.54986592590243e-07	-0.02719934669392	0.810373621764147	0.898200678711501	0.124583953536646	0.259824669899578	0.371265393089236
O_lob_c16303.p2						-0.655551903153174	0.39116202931794	0.719825861877651	1.09834512964201	0.129509027627043	0.22860639503998	1.18041725898724	0.0908999807699	0.219192108468115	2.23144621984587	0.001181733435669	0.004274968481297
O_lob_c16311.p1	10224.XP_002742289.1	3.10e-09	C_terminal_of_Roc_COR_domain	GO:0004674GO:0006468;GO:0006915		-0.036224101530021	0.650063908384159	0.89004205074789	0.3207911026164	7.81739775090332e-05	0.000346876556835	0.128991379180603	0.124757853547697	0.273601356540427	-0.278923515456852	0.00107985110861	0.003956379111997
O_lob_c16317.p1					pfam10272;PRK15444;cl12104;cd08267;cl16912;TIGR02411;cl37108;PRK10870;cl21459;PLN03083;cl10727;PLN02769;cl30823;pfam14480;cd19982;PRK15083;cl36468
O_lob_c16318.p1					cl00274;cl15239;cl11394;cl19107	0.270698085108476	0.769126449451676	0.938807424530073	0.389203323392838	0.67568480557554	0.787514124377442	1.11668928773781	0.225995003944843	0.410250741521942	0.187869659243378	0.840272758222839	0.891733005378657
O_lob_c16345.p1						-0.176033659837144	0.908902733964379		2.96237240928339	0.042164519515647	0.090964161821701	0.082327113805164	0.952942564086324	0.977141193033082	-3.12901272088641	0.039629949800258	0.082797324734918
O_lob_c16347.p1	32264.tetur05g02350.1	8.80e-99	Metallopeptidase_family_M24			-0.377763065441944	0.014530422199235	0.091485231031103	-0.555407499140111	0.000398353978983	0.00152280805921	-0.138996556038062	0.389511093065991	0.585834046615831	0.069590076955634	0.66302385730619	0.755004793818192
O_lob_c16369.p1					cl34169;cl33504;cl00268;cl35103;cl00555;cl35695;cl17185;cl11394;cl36677	-0.380630041056297	0.692358139335331	0.910059421399651	-0.537683544756542	0.578814429790285	0.708601672223569	-0.13204449716818	0.893084873744744	0.945321722645193	-2.15660571280805	0.036615660860213	0.07773597825779
O_lob_c16371.p1					cl30423;cl10013;cl19190;cl18945;cl35953	0.389948515488079	0.440093432139696	0.761383914230763	0.082513438789974	0.875654610366545	0.934157889628174	-1.44459104629409	0.022887296023815	0.081750341760904	-4.39870534626607	0.000105830645568	0.00052188788423
O_lob_c16384.p1					smart00942;cl07362;pfam08708;PRK08566;cl35711;TIGR02773;cl33308;PRK09603;cl32391;COG1328;cl34229;PRK09913;cl00163;pfam14314;cl16792;PRK14704;cl33017;COG5101;cl34903;TIGR01127;cl31066;TIGR01798;cl00416;cd10452;cl15257;pfam03231;cl20249;pfam17885;pfam02029
O_lob_c16396.p1					cl14633;cl21494;cl17037;cl30861;cl09873;cl12013;cl18962;cl21496	0.387774893560677	0.21272642464515	0.526644291996226	-0.228145409467407	0.501662702069238	0.642133647559577	0.595238783773943	0.089990994079951	0.217693091650775	0.404133509616168	0.248356741540247	0.358479386799295
O_lob_c16403.p1					cl21461;cl21455;cl29930;cl26615;cl21521;cl00467;cl17169;cl37162;cl00490
O_lob_c16405.p1					cl36544;cl32115;cl36798;cl17190;cl35400;cl28897;cl00416;cl32855;cl30117;cl25409	0.728760450598156	0.467063834656342		-1.84634574940889	0.181565883280556	0.298346422090172	2.27641923484699	0.105682541301881	0.243345900917886	2.40933356122652	0.082495970523054	0.149966495314738
O_lob_c16406.p1					cl14633;cl14605;cl26885;cl17171;cl21453;cl36701;cl31137;cl31014;cl34985;cl29035;cl31989;cl33472;cl36203;cl27082	0.029495422382124	0.847385033655574	0.966206230585787	-0.409542770005405	0.014297720200308	0.036069707329606	-0.243241376521826	0.199564026141993	0.376991628870702	-0.278314405091733	0.133657393875851	0.219964123638357
O_lob_c16409.p1					cl21453;cl31747;cl19096;cl21456
O_lob_c1641.p1	69319.XP_008547514.1	5.20e-66	SCP_2_sterol_transfer_family		PRK08256;cl32282;cd00829;cl09938;cd00826;COG0183;cl33796;PRK06064;cl35422;cd00327;PRK12578;cl32794;PRK06289;cl35463;PRK06059;cl32105;PRK06365;cl35471;PRK08313;cl32291;PRK06157;cl32121;PRK07516;cl32224;pfam00108;cl37960;cd00827;cd00830;PLN02644;cl33536;PRK06366;cl30629;COG0332;cl30434;cd00751;cd00834;TIGR00747;cl30433;TIGR01930;cl37004;pfam07451;pfam08545;PRK08304;PRK09352;cl30439;PRK06065;cl32108…	-0.001975179226688	0.987471759739971	1	0.078533462464617	0.539506267092743	0.675339237779841	-0.431687137745735	0.001356125376805	0.009534714462653	-0.513490582898118	0.000121591367325	0.000587587512291
O_lob_c16415.p1	7918.ENSLOCP00000013577	4.10e-52	WD_repeat_domain_3		pfam04003;PRK02472;cl35183;COG4594;cl30254;pfam04558;pfam02194;COG0771;cl34040;PRK11411;cl00262;PRK14106;cl32957;TIGR01460;cl30379;PRK01710;cl32017;cd18409;cl38908;COG0216;cl30485;pfam13490;TIGR01353;cl36880;PRK08071;cl35638;TIGR00019;cl30973	0.181578916520521	0.113519274135105	0.365811139033967	0.023328864760798	0.845458222796259	0.912494565939041	-0.541860321638994	4.02437550604675e-05	0.000552454917657	-0.864404803518423	8.57009835292634e-11	1.55337693203694e-09
O_lob_c16416.p1	6669.EFX78811	4.20e-11	Lipoprotein_amino_terminal_region		cl29442;cl36358;cl31710;cl09261;cl33653;cl05429;cl28944;cl14603;cl01792;cl32472;cl28899;cl21454
O_lob_c16425.p1					cl21522;cl15354;cl02872;cl28897;cl36120;cl03449;cl21487	-0.283499558702369	0.124916420570627	0.387946668076998	-1.14937441677122	1.68761030088619e-08	1.39285077589447e-07	0.074268752092604	0.742487228333745	0.85411454212502	0.91358565284948	1.44918046607806e-05	8.88270262982357e-05
O_lob_c16441.p1	7739.XP_002606415.1	7.00e-65	HEPN_domain		cl00075;cl29638;cl33166;cl01416;cl31437;cl38843;cl33837	-0.349229328504082	0.403954235370409	0.730637276248297	-0.967340513155505	0.025014302052505	0.058372828241333	0.440289420655442	0.321241590979318	0.518596799661436	-1.14796766304154	0.015153709614491	0.037228774930252
O_lob_c16455.p1	32264.tetur23g01280.1	4.60e-20	chitin_binding_It_is_involved_in_the_biological_process_described_with_chitin_metabolic_process	GO:0005576GO:0006030;GO:0008061
O_lob_c16457.p1	28737.XP_006888246.1	3.20e-18	Interleukin_1_receptor_associated_kinase_4		cl21453;cl33378;cl26013;cl33413;cl30474;cl01737;cl35561;cl00057;cl36288;cl33408	0.018344918959542	0.967716676697757	1	1.18271248870022	0.008826001265729	0.02367119799281	1.66170902336149	0.000210369022064	0.00214907595718	1.73415999868648	0.000108933120832	0.000535106204471
O_lob_c16458.p1	443143.GM18_2128	3.50e-39	PFAM_Beta_ketoacyl_synthase		cl37173;cl25409;cl21454;cl35333;cl35338;cl34069;cl36191;cl32316;cl36987;cl31208;cl32123;cl32840;cl32276;cl34739;cl33276;cl32849;cl35539;cl36986;cl36192;cl30670;cl35476;cl32218;cl32234;cl30673;cl32128;cl36193;cl35569;cl35543;cl32117;cl32177;cl31572;cl32180;cl32839;cl32173;cl32280;cl36988;cl30669;cl30675;cl21456;cl35538;cl35604;cl32758;cl32867;cl35559;cl30677;cl30676;cl32118;cl00020;cl32281;cl32310…
O_lob_c16477.p1	32264.tetur19g00580.1	2.40e-15	Glycosyltransferase_like_family	GO:0005484GO:0006886;GO:0016020;GO:0016192	cl22856;cl34983;cl34889;cl32023;cl36536;cl00236;cl26727;cl21453;cl25311;cl00015;cl30821;cl31124	0.43223262799611	0.006239619591225	0.048490364423386	1.33586729531003	2.14925620240454e-17	4.64935165479312e-16	0.57101811938028	0.000243350060085	0.002419003150459	0.356317484674491	0.02202334458448	0.051048229332521
O_lob_c16489.p2					cl31583;cl22791;cl35652;cl17068;cl14647;cl28897;cl21453;cl26952;cl28899;cl09462;cl00097;cl31904	0.115084289424251	0.684862482591396	0.906552893188539	-0.407892865143456	0.18578960033495	0.303507996708494	0.096280442503756	0.773603554571473	0.874456826555406	0.211969597383111	0.514404393977955	0.628175602795958
O_lob_c1650.p1					cd05752;cl11960;pfam13927;cd04973;smart00410;cl29242;smart00409;cl29768;smart00408;pfam00047;cd00096;cd05895;cd05729;pfam13895;cd04979;PLN03059;cl31552;cd05742;pfam16680;cd05857;cd04968;cd05900;cd05750;cd05888;cd05757;cd05756;pfam07686;cd16608;cl17238;cd05743;cd05740;cd00283;cl29963;PRK09672;cl19913	2.8333029961953	0.075598232682871		3.19583751444337	0.047022432266319	0.099603549215035	1.22005506400423	0.297774198989718	0.494590646802143	0.204304949493373	0.867359883625761	0.911096515129726
O_lob_c16515.p1					cl17171;cl34955	-0.05116818048829	0.602691513780704	0.866670185802526	0.279540954015782	0.004975592604189	0.014312210550653	0.318628478368227	0.001603890760703	0.010859967585515	0.318476821252761	0.001431932696499	0.005056409391052
O_lob_c16533.p1					cl12076;cl30860;cl34261;cl38913;cl21464;cl34692;cl36654	-0.106543671612902	0.814815499051787	0.954332736432235	-0.311966579448863	0.50978653772994	0.649248515074631	0.134540898448516	0.786566698827291	0.882491002662663	-0.605886879605762	0.239273477421658	0.348873697406521
O_lob_c16537.p1					cl36698;cl35342;cl30559;cl31342;cl25686;cl32999;cl21460;cl34182	-0.458583439849284	0.284259316000915	0.616203582354904	-0.325984169453463	0.465077378820016	0.610580860280715	0.095148038246016	0.844267496961532	0.917697718981957	-0.141111416762207	0.770930669364226	0.839685615526528
O_lob_c16541.p1					cl21453;cl28485;cl29403;cl29665;cl31058;cl28899;cl32333;cl25734;cl33048;cl00459;cl34174;cl37069;cl34805;cl25512;cl32466;cl27632;cl25690;cl32577;cl33780;cl30084
O_lob_c1658.p1	13616.ENSMODP00000005400	7.50e-38	Calcyclin_binding_protein	GO:0015631GO:0031625;GO:0044548	cl00175;cl34896;cl33632;cl27170;cl11403;cl31379;cl06549;cl02600;cl28913;cl18968	-0.292486412969987	0.04871017742871	0.21328445315844	-1.04281344993238	2.99593877935702e-11	3.55067787865943e-10	-0.302244359368752	0.078365186180025	0.198171664321015	-0.377016832209492	0.026437191274849	0.059462784195894
O_lob_c16595.p2					cl36240;cl01416;cl33426	0.310884399116942	0.50959128160951	0.810556629513476	0.897992123080455	0.056719363655562	0.116560819331831	0.791284251765669	0.089294724901914	0.216419654889369	0.208714603861667	0.655520114388413	0.749532996785998
O_lob_c16595.p3					cl21504;cl19567;cl31331	-0.053454526370021	0.907460515676385	0.985136356473165	0.741452800865987	0.104911052328167	0.193364673529319	0.398747323775076	0.380860397010755	0.577501955374344	-0.202424609546266	0.659152906400986	0.75229378511294
O_lob_c16596.p2					cl27239;cl22678;cl15422;cl29994;cl04955;cl31817;cl00935;cl00427	0.109812658616674	0.76058527846509	0.934771483577638	0.991224503573121	0.004972936942926	0.014306010531516	0.955341127591607	0.004098193633456	0.022380783933964	0.643552609782768	0.053948449379051	0.106733096648169
O_lob_c16609.p1					TIGR00605;cl36705;pfam04147;PLN03029;cl33622;pfam18775;PTZ00420;cl36561;TIGR03533;cl29295;cd02733;cl19114;pfam03467;PLN02290;cl12078;PRK00441;cl29498
O_lob_c16624.p1	81824.XP_001747751.1	1.20e-33				-0.099920535048512	0.812010341103412	0.952948935794403	-1.89059789562087	0.000312588935184	0.001220565042106	-2.31086741820887	0.01793538316771	0.068236246058256	-0.789527999443868	0.245882653352605	0.355934525035894
O_lob_c16630.p1					cl13647;cl26280;cl18945;cl23757;cl31426;cl31517;cl33658;cl02529	-0.454463785414665	0.546707921617698		-1.28020722822798	0.119392362852038	0.214382962445043	-1.81714310138393	0.115466418548924	0.259293010074777	-0.444347082975882	0.632477069060019	0.730864618514399
O_lob_c16642.p1	10228.TriadP59079	2.90e-12	Tetratricopeptide_repeat		cl38244;cl30760;cl21455;cl29281;cl34108;cl28913;cl31458;cl34083;cl36645;cl33894;cl28885;cl36725;cl36293;cl28899;cl23728;cl22860;cl33216;cl29749;cl36737;cl25403;cl31288;cl17190;cl35251;cl25360;cl33991;cl30785;cl35809;cl32036;cl29470;cl32837;cl34188;cl28901;cl30228;cl32754;cl32629;cl35584;cl33793;cl36630;cl32653;cl34087;cl32385;cl33938;cl37161;cl35631;cl37071;cl22853;cl34016;cl34193;cl26099;cl35414…	-0.16007339040959	0.446598713658355	0.766661130369779	-0.703000770827186	0.001696654600228	0.005525672276202	0.114484106790468	0.633847376635434	0.781664232187078	1.01114624957793	8.19278755768745e-06	5.31674357659984e-05
O_lob_c16642.p3					cl14633;cl36195;cl00020;cl31340;cl08267;cl21455;cl14058;cl05660;cl34387;cl26299;cl35427;cl32640;cl35790;cl14876;cl07893;cl13978	-0.103297186247063	0.77074749571452	0.93952558128037	-0.184213276773115	0.615854541520222	0.739449499470792	0.020095546335125	0.958602243393084	0.980247987699082	0.485501727888849	0.192704804058735	0.294036778765294
O_lob_c16669.p1	7739.XP_002588517.1	1.10e-45	Fibronectin_type_3_domain		PRK09221;cl18945;PRK13360;pfam00041;cd04883;cl09141;cd16197;cl25352;cd15087;cl28897;pfam13742;PLN02341;cl30536;PLN02682;cl29893;PRK10162;cl21494
O_lob_c16674.p1	7739.XP_002586337.1	1.60e-26	Domain_of_unknown_function_(DUF4347)	GO:0005089GO:0035023	cl02571;cl17171;cl12013;cl34999;cl01132;cl19114;cl00489;cl21456;cl35300;cl32747	-0.13565524184468	0.409439806921771	0.735517215481353	-0.263823896810239	0.119391949447747	0.214382962445043	-0.01387070884548	0.937730106242825	0.969443125141024	0.500717941347446	0.003551187315015	0.010990855020173
O_lob_c16677.p1					cl02879;cl30749;cl32206;cl36877
O_lob_c16681.p1					cl23777;cl35367	0.689230174721719	0.063769343479429	0.254241697356991	0.830627188830913	0.029748676387108	0.067509335606929	0.428318487786429	0.250736229649962	0.439812151276373	0.290612257838944	0.433069393486075	0.550884673083665
O_lob_c16695.p1	9258.ENSOANP00000000735	1.60e-22	protein_disulfide_reductase_activity		cl00388;cl34555;cl33185;cl36828;cl17238;cl29689;cl36382;cl01729;cl34556;cl35714;cl14615;cl32948;cl32339;cl21456;cl34941;cl30131;cl18945;cl36622;cl32621;cl23716	-0.172008479592391	0.484858471256689	0.793278934217142	-0.849643304175294	0.001382206804424	0.004602206332858	-1.54727157512463	9.76420844073608e-06	0.000167509358024	-1.52392238170588	5.91121947400599e-06	3.96492191214146e-05
O_lob_c1672.p1	7897.ENSLACP00000013718	1.70e-49	positive_regulation_of_interleukin_4_mediated_signaling_pathway		cd02907;cl00019;PRK00431;COG2110;cl27277;cd02903;pfam01661;cd02908;smart00506;cd02749;cd03330;cd02906;cd02904;cd02905;PRK04143;cd02901;cd02900;COG1239;cl34202;pfam16930;pfam15327;pfam14431;TIGR03353;cl01406;pfam11765;TIGR04454;cl22815;cd19082;pfam17150;cd06829;cl00261;cd09369;cl02475;pfam01986;PRK13740;cl27023;PRK15016;cl33062;pfam16489;TIGR02637;cl29569;cd10225;cl17037;pfam10925;PRK13927;cd00433…	1.09303215635945	0.495387879006646	0.800514328023657	1.70933506517435	0.286340457193486	0.424948852870748	-1.73631537109714	0.279024139964643	0.4731232535496	-2.92522619298878	0.068435027923302	0.129188889530402
O_lob_c1672.p2	9371.XP_004712363.1	4.30e-38	Poly_ADP_ribose_polymerase_14		cl00283;cl02729;cl01522;cl33640;cl35343;cl14651;cl32854;cl11574;cl31670;cl06858;cl38908;cl26612;cl34548;cl00303;cl36805;cl30770	1.24792991775184	0.430320261179919	0.752991706046776	2.2035692497061	0.163709451031783	0.275300651570441	-1.88762204691442	0.233075606227569	0.41892635251162	-3.06157941668381	0.053388393874357	0.105790129022405
O_lob_c16742.p1					TIGR00323;cl00241;PRK09564;cl32389;pfam18615;COG1756;cl00764;pfam07712;COG5161;cl34923;cd09701;cl19000;cd00620;cl00223;pfam09634;cl09850	0.435192217140074	0.002971912861452	0.027741230547257	-0.056540034639543	0.710468077752616	0.814086308501054	0.203472485685916	0.194323423885939	0.369933732996309	-0.212584251156962	0.179028103140978	0.277388088175725
O_lob_c16774.p1	7719.XP_009857846.1	5.30e-12	complement_activation_classical_pathway	GO:0005509	cl21504;cl25767;cl13647;cl33250;cl37894;cl00057;cl26284;cl32851;cl29654;cl35206;cl33720;cl35643;cl31400;cl36081;cl36444;cl37336;cl35903;cl34554;cl36177;cl31363;cl25866;cl27455;cl35718;cl35960;cl35901;cl35972;cl36702;cl34261;cl32772;cl34559;cl32925;cl36450;cl33723;cl33260;cl27452;cl31557;cl25519;cl34047;cl37540;cl33558;cl33186;cl36084;cl36446;cl26622;cl36455;cl13689;cl09930;cl20029;cl33622;cl35970…	-0.597440256585576	0.150363126802687		-2.32187382934077	3.09512493989158e-05	0.000149137613491	-0.790244311880379	0.321118719729179	0.518465611764102	-1.28505117321481	0.125889838697058	0.210025242020537
O_lob_c16802.p1	126957.SMAR010131_PA	2.60e-38	Palmitoyl_protein_thioesterase		pfam02089;PLN02606;cl21494;PLN02633;cl26879;pfam00561;PLN02219;cl29077;PRK10189;cl09326;cd03357;cl00160;COG1075;pfam15403;cl21237;pfam17544;cl38812;COG1511;cl34288;cd14949;cl00635;pfam11791;TIGR02079;cl37047;PRK03522;cl17173;COG3243;cl26470;cd03564;cl02544;cd16378;cl29343;pfam18041;pfam03635;TIGR01772;cl31140
O_lob_c16815.p1					cd19136;PRK12396;cl21453;COG3096;cl34550;pfam16465;COG1239;cl34202;PRK15387;cl33133;cd14041;TIGR04184;cl17255;pfam18001;cd19005;cl28912;pfam05871;cd15091;cl28897;PRK14327;cl32990;PRK07408;cl32215;pfam11521;PLN02484;cl31888;PHA02698;cl14389;cd14040	0	1		0	1		1.92279006156193	0.652757620966093		3.99604717154483	0.337314447005142	0.455057754300025
O_lob_c16816.p2	13249.RPRC012274_PA	5.70e-79	Myosin_N_terminal_SH3_like_domain		cl29926;cl34868;cl22853;cl36496;cl23911;cl19504;cl21453;cl33675
O_lob_c16819.p1						0.205384315606051	0.547639206123748	0.835167581936229	0.019265029936854	0.957750378622587	0.986697839542085	-0.402230382236663	0.324508104476569	0.521774187489227	-0.585996235549882	0.14897724469256	0.240005635821411
O_lob_c16824.p2					cl21454;cl13152;cl36353;cl05225;cl36636	-0.514475358446042	0.036583251673497	0.175830968668594	-0.197300756561667	0.43197022290275	0.579377324150101	-0.244172840961547	0.375018842992515	0.571830298453339	0.0633323149344	0.809831258529793	0.868944769086199
O_lob_c16833.p1					cl04394;cl14876;cl19531;cl26584	1.0492916709224	0.135044127273093		0.894471584488816	0.227170664029688	0.356330992207164	0.62885443703439	0.370713341963034	0.567711010478498	1.33439743402605	0.04507618851142	0.092071856124602
O_lob_c16841.p1					cl17068;cl31194;cl32526;cl33538;cl36848;cl36530;cl33509;cl32346	0.483134021495041	0.483642909774392	0.792913767223428	-0.158368228519813	0.820963336512295	0.895952555194443	-1.28948664310767	0.080830126476783	0.202594871525025	-2.85541158055442	0.000399922421677	0.001662628297334
O_lob_c16841.p2	1249975.JQLP01000003_gene277	2.00e-08	Acetyl_coenzyme_A_synthetase_N_terminus		COG0365;cl17068;pfam00501;COG0318;cd05972;cd04433;cd17634;cd05930;TIGR02188;cd05969;cd05966;cd05973;PRK10524;cl32526;PLN02654;cl33538;TIGR01733;cl36960;cd05928;cd05967;cd17631;cd17655;cd05936;TIGR02316;cl31194;cd05922;cd12118;cd05904;cd05903;cd05907;PTZ00237;cl36530;cd05974;PLN02479;cl31887;PRK08162;cl35652;PRK00174;cd05945;cd05971;PRK04319;cl35259;PRK08314;cl35680;cd05970;PRK13383;cl31401;PRK092…	0.504621989670217	0.530829861467281		0.187771656357427	0.819718051723848	0.895222517497847	-0.874068732376271	0.320126668819119	0.5174865370592	-3.41783738938002	0.003029681352499	0.009597830432791
O_lob_c16852.p1					smart00494;cl02629;pfam01607;cd03858;cl11393;PHA03195;cl28045;cd12807;cl21494;PLN02568;cl33517;pfam12954;cl15192;cd06371;pfam01431;cl14813
O_lob_c16854.p2					cl21463;cl36522;cl36702;cl31763;cl37059;cl28897;cl01598;cl21456;cl02766	0.252856961163	0.454317912262967	0.772974061854204	0.396416153881908	0.251495418681499	0.385303531551477	-1.19359619183326	0.002621800412659	0.015873500900142	-0.702872591715164	0.056602322219864	0.110902022390514
O_lob_c16858.p1	45351.EDO45977	7.30e-51	1_phosphatidylinositol_4_phosphate_3_kinase_activity		cl14603;cl00271;cl35559;cl28984;cl17169;cl31760;cl21453;cl28910	-0.049351516531659	0.762588418456656	0.936218934890003	-0.068807246025718	0.681989707575974	0.792262860404255	-0.167654808951102	0.344104282479523	0.541179939988633	-1.02535594073738	3.48140627935498e-08	3.8155480169526e-07
O_lob_c16889.p2	469371.Tbis_2139	2.00e-09	Glycosyl_hydrolase_family_10	GO:0004553GO:0005975	cl23725;cl00342;cl25409;cl12950;cl00944;cl00600;cl00518	-0.720416772076336	0.581137021697315		-0.235423193299068	0.857710994743057	0.921275275642918	0.642230293688488	0.631936559697558	0.780234568421509	0.499654510082081	0.708236780560842	0.791622622576897
O_lob_c16913.p1					cl33166	0.335164500353491	0.001536183892643	0.016459208550609	0.211585968230892	0.055807013829124	0.114994351417612	0.068933527769952	0.55016263757398	0.721115534867807	0.100278272143802	0.375607104584246	0.494100387825664
O_lob_c1692.p1					cl25349;cl33407;cl36548;cl18951;cl36313;cl01247;cl31396;cl00216;cl02612;cl00276;cl35073	0.357004855774637	0.366693331067791	0.700452366003975	1.19078137225684	0.002599707341762	0.008082012236082	-0.11442787275704	0.77225286256607	0.873637411811906	-0.033308734157103	0.932841321404022	0.958611145081991
O_lob_c16934.p1					cl37069;cl34174;cl37070;cl31754;cl34550;cl33865;cl34756;cl37559;cl29770;cl27170;cl36510;cl37461;cl37899;cl32023;cl26990;cl37155;cl36166;cl34972;cl35272;cl34844;cl30946;cl34299;cl34451;cl34808;cl33207;cl36167;cl33686;cl37208;cl25512;cl31145;cl33600;cl31124;cl36022;cl33665;cl35079;cl33739;cl21528;cl37080;cl37666;cl34971;cl35229;cl30973;cl33462;cl23887;cl35319;cl36015;cl02775;cl35381;cl27082;cl00459…	-0.445922824577381	0.150857949006881	0.433792536528809	-0.866856684511616	0.006478506893217	0.018029616595193	0.467362781698036	0.151967769620598	0.313655979293533	0.009580663898801	0.976724905528901	0.988829282634252
O_lob_c16946.p1					cl28889;cl29226;cl00337;cl34862;cl22428	0.336268728444944	0.483279705631085	0.792695805768559	2.14661342794188	6.16869730409446e-06	3.37373122016626e-05	1.10264429621426	0.018250978799893	0.069071343015876	-0.080665777762558	0.863418448142772	0.908302695374035
O_lob_c16964.p1	27923.ML02447a_PA	1.80e-14	Belongs_to_the_ATP_guanido_phosphotransferase_family	GO:0003824GO:0016301;GO:0016772	cl02823;cl21460;cl02565;cl25409;cl29007;cl29006;cl29625
O_lob_c16981.p1	10224.XP_006815686.1	1.80e-41	U11_U12_small_nuclear_ribonucleoprotein_35_kDa		cl17169;cl34019;cl31128;cl31127;cl36948;cl36941;cl36944;cl36947;cl36939;cl31974;cl00393;cl36393;cl21453;cl35274;cl35419;cl21528;cl14377;cl33746;cl22853;cl36671;cl00015	0.990246207052909	0.196949903251887		-0.173706415475311	0.833356984725044	0.904693582703823	1.07542201979824	0.192983694777039	0.368333828010482	1.08462832026333	0.185538875398686	0.285227756160838
O_lob_c17016.p1					cl14633;cl31958;cl19730;cl28899;cl36408;cl21462;cl28964;cl33479;cl08141;cl32052;cl37069;cl23880;cl06392;cl28560;cl00211;cl01709;cl33784;cl03075;cl04214;cl28897;cl28129;cl28888;cl25512;cl21494	-0.116934389117835	0.527281541409048	0.822288256229791	-0.488530801016035	0.011176385452408	0.029125212983945	-0.365499189970103	0.079133874214653	0.199590445050641	-0.628004591369169	0.00261134022935	0.008457204491813
O_lob_c17017.p1						-0.312482418208843	0.313632977884851	0.646928724702133	-0.357305777002188	0.264484321817469	0.400060089804091	-0.296597853942949	0.391356049533674	0.587914940006857	-0.701655518527863	0.045469828797583	0.092739498360216
O_lob_c17022.p1	946362.XP_004991816.1	1.10e-08	serine_type_endopeptidase_activity			0	1		0	1	1	3.55574665616749	0.230827820267697		4.53919620817195	0.121541597399012	0.204466955845914
O_lob_c17034.p1					PRK05218;cl29642;PRK13945;cl32944;PRK15057;cl33071;pfam17380;pfam17623;cl14340;PTZ00121;cl31754;TIGR00699;cl18945;COG5638;cl35032;PRK10905;cl35970;PRK12316;cl36106;cd07630;cl12013;smart00281;cl02548;cd07106;cl11961;pfam05278;cl12213;TIGR03752;cl26990;TIGR03998;cl19511;PLN02610;cl33529;PRK11767;cl19504;smart00435;cl26030;cd03871;cl11393;PHA00727;PLN00084;cl14548;PRK15178;cl19730;pfam04521;cl04562	-0.401309804044765	0.006560414360207	0.05038278801004	-0.256244120490807	0.087067168953789	0.166209949224798	-0.682752264984539	2.08884644199612e-05	0.000323863625343	-0.467429691060975	0.002835857740905	0.009082468169969
O_lob_c17037.p1					cl17068;cl22980;cl32245;cl32094;cl11394;cl23831;cl28922;cl11533;cl25403;cl17279;cl33813;cl31047;cl33768;cl00604;cl10591;cl00013;cl34209;cl32375;cl21494;cl34647;cl09939	0.036063370506082	0.903203739969305	0.984138586240922	-0.258830019308654	0.419638480420968	0.567441546317975	-0.265221050182179	0.464950570625368	0.653731814547311	0.129967555104298	0.702340982117418	0.786977517433337
O_lob_c17073.p1	7070.TC005103_PA	1.30e-56	EF_hand_calcium_binding_motif	GO:0005509	cd15899;cl25354;PLN02964;cl33609;pfam13499;cd00051;cl08302;cd16225;cd16227;smart00054;cl33239;cd16226;pfam00036;cd16228;cd16230;pfam07887;TIGR00755;cl17173;pfam04444;cd16224;pfam07366;cd16185;cl25352;cd15898;cl28895;cd00052;cd03458;cl21470;PRK07914;cl27925;COG5126;cl34916;PRK14669;cl36408;cd16253;cl25356;pfam17660;PRK14108;cl36334;PLN02883;cl31943;PRK05561;cl35336;PRK12739;cl36172;pfam13405;cd159…
O_lob_c17074.p1	9371.XP_004704685.1	1.10e-15	Cell_division_control_protein_42_homolog	GO:0003924GO:0005525	cl21455;cl30515;cl33240;cl33238;cl33374;cl34108;cl36608;cl30513;cl30717;cl30518;cl37345;cl35062;cl31908;cl35869;cl33590;cl29847;cl10013;cl21456;cl36319	-0.255157048044649	0.422316679174934	0.746334909863123	1.28459052706182	5.02727776388076e-05	0.000232788357337	0.024211670085043	0.939007859243005	0.970441981650933	-0.74759287872375	0.018369264275968	0.043800279890797
O_lob_c17078.p1	7719.XP_002132030.1	7.90e-28	coiled_coil_domain_containing_83		cl27170;cl25512;cl34174;cl37069;cl26554;cl36167;cl37070;cl31754;cl29576;cl30946;cl34844;cl26956;cl35381;cl29770;cl36713;cl33207;cl25907;cl27082;cl36015;cl33865;cl12013;cl34225;cl22856;cl37299;cl36166;cl29077;cl31057;cl34451;cl33912;cl02600;cl26358;cl37461;cl00583;cl33328;cl20817;cl15692;cl11961;cl37155;cl34307;cl34875;cl36644;cl35085;cl34191;cl35319;cl37164;cl34971;cl34967;cl10252;cl28929;cl19511…	0.071353121307847	0.515722153835641	0.8149939639626	-0.390607821395402	0.000685487228101	0.002464307196635	-0.052770813139377	0.665765498963805	0.803389516442246	0.22634693153529	0.056611077836565	0.110907301548884
O_lob_c17084.p1					cl35549;cl28974;cl36852;cl36540;cl30705;cl00851;cl15239;cl26259;cl33891;cl06646;cl31817;cl34642;cl34550;cl22855;cl02488;cl27170;cl36555	0.687360495386734	0.185865374462386		-0.699210984639353	0.275542872079442	0.412630365882676	0.070366930705398	0.924283071790983	0.962013244975052	0.918213551805914	0.165557515192666	0.261089026825226
O_lob_c17086.p1					cl31613;cl11964;cl33924;cl11961;cl01416;cl30668;cl32824;cl33281;cl30300;cl00438;cl36875;cl00467	-0.152721621233848	0.426502888313953	0.749772483715277	-0.49124965974144	0.01723594578594	0.042339354431004	-0.472767069011974	0.046962715889838	0.137632917075162	1.14451361056368	3.00274797023927e-08	3.33095465906511e-07
O_lob_c17092.p1					pfam13388;cl25767;pfam09770;PRK10263;cl35903;smart00818;cl33250;pfam03157;pfam15991;PRK08667;cl35737;PHA03378;cl33729;pfam08549;pfam04695;pfam09849;PRK14971;cl36455;PRK03427;cl35206;PHA03247;cl33720;pfam09606;cl26621;pfam15258;TIGR01628;cl31127;PHA03377;cl31823;pfam13197;pfam11498;cl29315;pfam14179;pfam05111;pfam16913;cl27776;PRK14965;cl36453;COG3115;cl34554;PHA03379;cl33730;COG5602;cl35027;pfam1…	0.627577165899782	0.528589680816685		1.97107058027688	0.034530613590198	0.076799375130324	1.15560498885693	0.117177099942249	0.262032239019523	0.195844864867581	0.800866856075388	0.862180915119329
O_lob_c17114.p1					cl32402;cl15693;cl11960;cl11968;cl02844;cl25403	0.152379529277354	0.507045005248944	0.808664262457047	0.852643401837342	0.000204040719186	0.000831692771849	0.679712452005423	0.003017582929169	0.017711240508891	0.63930735971698	0.005257462915303	0.01527177773525
O_lob_c17114.p2	7739.XP_002612485.1	1.00e-08	osteoclast_fusion		cl21456;cl38908	0.188554212749964	0.452660594940329	0.771699414812489	0.928284136554341	0.000214126722107	0.000868718399604	0.621358092215606	0.012854994841713	0.053266994146769	0.616775817663416	0.013431592351727	0.03366440008128
O_lob_c17122.p1	10228.TriadP36922	3.40e-22	aspartic_type_endopeptidase_activity		pfam00026;cd06098;cl11403;cd05485;cd05488;cd05471;cd05478;cd05490;cd05477;cd05487;cd05486;cd05470;cd06097;PTZ00013;cl31411;PTZ00147;cl31412;PTZ00165;cl36521;pfam14543;cd05473;cd05474;PLN03146;cl31976;cd05476;cd06096;cd05475;cd05472;TIGR01319;cl29100;pfam06863;PRK11679;cl19507;COG0165;cl33786;PRK07940;cl35631;TIGR01542;cl19531;PRK10251;cl28580;cd15731;cl28890
O_lob_c17133.p1	10224.XP_006812111.1	3.40e-18	bHLH_transcription_factor_binding		cl00081;cl11797;cl33730;cl11200;cl36004;cl16915;cl24005;cl31127;cl14020;cl34255;cl00261;cl28929;cl12013;cl28583;cl31569;cl30675;cl32180;cl35544;cl32118;cl32867;cl35533;cl32187;cl32177;cl33199;cl32104;cl35426;cl32315;cl35433	-0.572943910731398	0.005507763564169	0.044124778124777	0.790301781413072	0.000123169874621	0.000526125776609	-0.076121619120735	0.711675038024056	0.834225753361643	-1.14771670526843	2.82285157850155e-08	3.14220013112287e-07
O_lob_c17150.p1					cl00238;cl02475;cl21469;cl23716
O_lob_c17158.p1					cl03230;cl32574;cl32925;cl31866;cl35609;cl35547	0.036999025289138	0.936299399436977	0.994664228146977	0.795198237901084	0.084922933496997	0.162809281500779	0.733746377763667	0.10912039754857	0.248587496067579	0.085710376998659	0.85226561179433	0.900364931622467
O_lob_c17159.p1	482537.XP_008566892.1	5.00e-33	Serine_arginine_rich_splicing_factor_4		cd12337;cl17169;cd12596;cd12594;cd12373;cd12595;cd12338;cd12599;cd00590;smart00360;cd12597;pfam00076;cd12382;cd12598;cd12645;cd12646;cd12343;cd12234;cd12233;cd12600;cd12606;cd12341;cd12340;cd12399;cd12398;cd12339;cd12358;cd12342;cd12371;cd12608;cd12766;cd12332;cd12449;COG0724;cl34019;cd12251;cd12764;cd12355;cd12392;cd12324;cd12380;cd12354;cd12566;cd12272;cd12765;cd12312;cd12527;cd12414;cd12495;cd…
O_lob_c1716.p1					cd01671;cl14633;pfam00619;cd08810;cd08785;cd08323;cd08330;cd08786;PRK09709;cl35886;cd08329;cd09608;cl14813;PRK11083;cl35986;cd02771;cl09928;PRK05134;cl29228;TIGR01854;cl13995;PRK05340;cd13685;cl21456;cd04742;cl28888;PRK06207;cl30166;pfam15667;PRK07877;cl35627;PHA03111;cl27958;cd00192;cl21453;cd16234;cl25349;pfam04678;PLN03064;cl33625	-0.113707179817646	0.724095040734019	0.921293182392617	0.563240080414849	0.080021437146451	0.155044245224539	-0.306201052755555	0.345077609723056	0.54198717752303	-0.806176295530374	0.013313325514859	0.033416802247641
O_lob_c17184.p1	6500.XP_005092234.1	2.10e-23
O_lob_c17194.p1					cl34000;cl02529;cl33707;cl33710;cl33699;cl31516;cl31515;cl33497;cl31426;cl31522;cl31498;cl31517;cl33658;cl29944;cl22853;cl33697;cl28905;cl16483;cl28021	-0.253484256072191	0.077760078041851	0.289812704655978	-0.095696758001398	0.515311831757852	0.654032015398858	0.150547597689686	0.325886838652977	0.523240727482688	0.519710653715006	0.000469980817	0.00191271567778
O_lob_c17196.p1	478741.JAFS01000001_gene1275	8.50e-19	CRISPR_associated_protein
O_lob_c17216.p1	10224.XP_002738938.1	1.50e-08	Cancer_susceptibility_candidate			-0.485138323804248	0.020980703358823	0.119323210909639	-1.03562481274715	8.17834467890117e-06	4.37657749115299e-05	-0.459653069068442	0.097787723488328	0.230371078647349	0.176852414287594	0.48518873960345	0.600621605407489
O_lob_c17219.p1	10029.XP_007626413.1	1.50e-65	protein_heterodimerization_activity	GO:0000786GO:0003677;GO:0046982	cl23735;cl29652;cl36437;cl17169;cl29689;cl14813;cl36422;cl19566;cl22885;cl00957;cl29915;cl34412;cl33553;cl32744;cl29734;cl07980;cl17011;cl00568;cl34356
O_lob_c17223.p1	45351.EDO29162	7.40e-16	serine_threonine_protein_kinase		cl25801;cl30347	0.045874368022428	0.750930411205872	0.931216852850618	-0.06421634480137	0.671827941930247	0.784457597718488	0.539333866013301	0.000517816049114	0.004458052668543	0.04259235057526	0.787752095654966	0.851930215362533
O_lob_c17226.p1	6669.EFX77157	2.40e-11	Belongs_to_the_peptidase_S1_family	GO:0004252GO:0006508	smart00020;cl27237;cd00190;cl21584;pfam00089;COG5640;cl35033;cd15171;cl28897;PRK08289;cl30353;PRK13709;cl36287;PRK09693;cl08044;cd19985;COG2216;cl34432;PRK15083;cl36468
O_lob_c17227.p1					cl00147;cl11961;cl10030;cl21514;cl00954;cl31429;cl25801;cl01887;cl21484;cl32392;cl02948;cl35678	-0.973032629334365	0.255132315308116		-0.197263249757547	0.813114256700563	0.890527018731721	0.024371018034646	0.978708211585507	0.990438577153968	0.493862740456951	0.564316178763766	0.673172326467051
O_lob_c17242.p1	400682.PAC_15717011	2.70e-24	positive_regulation_of_interleukin_4_mediated_signaling_pathway	GO:0003950	cl00283;cl33640;cl33639;cl00447;cl28910;cl03356;cl22853;cl34352;cl00333;cl06868;cl19096
O_lob_c17243.p1					cd13240;cl17171;CHL00071;cl31776;PRK06460;cl18945;pfam01589;cl03274;cd11750;cl17067;cd07691;cl11960;PRK13265;cl04705;cd15144;cl28897;cd17290;cl38903	0.407762442244152	0.46810901457556	0.78420504647007	0.835172520748869	0.14112672310199	0.244632199495133	0.146930495735878	0.794703485953446	0.887817954656744	0.387623267320888	0.478897924533576	0.594727434470159
O_lob_c17246.p1					PRK11889;cl32737;PRK06731;cl30898;PRK13763;cl36292;pfam13628;PRK08013;cl21454;TIGR03665;cl37305;pfam00277;PRK14962;cl36451
O_lob_c17250.p1					pfam15740;TIGR04403;cl37439;TIGR04028;cl01709;cd03203;cl02776;TIGR03119;cl29456	-0.362692322537934	0.017236647135436	0.103499682104909	-1.16176691947961	7.63540410712376e-12	9.70045698158709e-11	0.089208532580686	0.639268248908141	0.785148894931962	0.100147889462841	0.590818834205554	0.695793913776885
O_lob_c17272.p1	10224.XP_006816240.1	4.90e-18	Belongs_to_the_peptidase_C19_family		pfam06337;smart00695;cl12116;PLN03143;cl00447;pfam01931;TIGR01666;cl26307;PRK08493;cl35703;CHL00059;cl31775;PRK11448;cl36022;pfam11241;PRK15347;cl36484;cd00997;cl21456;cd19605;PRK03114;cl00866	0.037841891121964	0.950454020757584	0.998870245672134	0.424874457708441	0.486154307070515	0.628954574693625	-0.377520261272496	0.540015713090312	0.712967241397308	-1.74460132803656	0.005737500340257	0.016453142568657
O_lob_c17277.p1	400682.PAC_15719680	7.30e-39	Glucosylceramidase_activity_It_is_involved_in_the_biological_process_described_with_sphingolipid_metabolic_process	GO:0004348GO:0006665	cl23815;cl21456;cl25403;cl00303;cl29977;cl28984;cl00275;cl27103;cl15674;cl38204	-0.471550128538654	0.04315019835784	0.19633499596238	-0.86402182905756	0.000750186851323	0.002668388504247	-1.06699512823472	0.001578558104653	0.010732462061816	-2.50721076785068	7.36361945976712e-09	9.24860456178503e-08
O_lob_c17278.p1					cl22850;cl15236;cl31916;cl00245;cl11265;cl38912;cl38919;cl21456;cl37287;cl32264;cl36040
O_lob_c17279.p3						0.006250955972004	0.988998835225288	1	-0.278992132221825	0.548642946536719	0.683783273121986	0.853422101584137	0.068612659214979	0.180207070468875	1.02405392941916	0.027514937227421	0.061452414558164
O_lob_c17282.p1					cl25692;cl30028
O_lob_c17306.p1	126957.SMAR003350_PA	5.70e-80	Belongs_to_the_spectrin_family		COG5069;cl26648;pfam00307;cd00014;cl00030;smart00033;pfam11971;COG4143;cl21456;pfam15213;pfam02239;PRK04863;cl35272;TIGR00390;cl36633;TIGR00594;cl36697;cd00599;cl10448;TIGR02469;cl17173;pfam16319;cl26767;TIGR00871;cl29399;pfam00435;cl02488;COG1220;cl34189;COG2265;cl34449;TIGR02653;cl31233;TIGR00743;cl11449;PRK07502;cl30685;cd00668;cl00015;TIGR01818;cl36982	0.189168872284681	0.115937027760169	0.370562409220992	-0.363164572143684	0.003809432790082	0.011331616281543	-0.151943367996536	0.252748108241649	0.441943285214275	-0.602962936828755	7.58707369118456e-06	4.95786280819418e-05
O_lob_c17306.p2	109478.XP_005864537.1	4.30e-08	Belongs_to_the_spectrin_family		cl00030;cl26648;cl31693;cl00949;cl37197;cl34355;cl00075	0.082021466349285	0.677951008583928	0.902873397468084	-0.337931146425616	0.098665196062716	0.183946182794281	-0.040316003869482	0.85078103049784	0.921306560825142	-0.559409098166152	0.010207644684906	0.026742341860455
O_lob_c17332.p1	45351.EDO27330	3.30e-08	GON_domain	GO:0004222GO:0008270		0.688781728375433	0.000416508142924	0.005909044424916	0.934863375501353	2.21649856402589e-06	1.30534237920124e-05	0.003896066059177	0.984248161697277	0.9932877752485	0.053080337966944	0.785371694961005	0.85036495681614
O_lob_c17334.p1					cl00342;cl00301;cl22918;cl28904	0.586687585407778	0.011725436135554	0.077612119980783	0.462694041510569	0.063816060466531	0.128657856695232	0.399883208238769	0.111015225353857	0.251711241562675	-0.333038012543625	0.210472849909528	0.315429473008494
O_lob_c17349.p2					cl24331;cl33949;cl17185;cl15239;cl21453;cl33378
O_lob_c1736.p1	7955.ENSDARP00000055955	2.10e-47	enolase_superfamily_member_1		cl25395;cl34846;cl33149;cl17160;cl12850;cl21526;cl17037;cl21464;cl00788;cl14813;cl23266;cl00581;cl28283;cl04176;cl34628;cl13995;cl35381;cl00970	0.085458748276122	0.693468577114757	0.910547002655528	0.948023711282044	1.13478026460697e-05	5.91981868063302e-05	-0.581323015615158	0.007673181304875	0.036241145562614	-1.72260699716997	1.33645503584359e-14	4.55331479735311e-13
O_lob_c17380.p1	7739.XP_002597597.1	1.00e-09	Chitin_binding_domain_type_2	GO:0005576GO:0006030;GO:0008061	cl02629;cl21460;cl31770;cl00464;cl35580;cl10447;cl33780
O_lob_c17423.p1	400682.PAC_15711863	1.60e-33	kynurenine_oxoglutarate_transaminase		cl30197;cl30195;cl32347;cl30196;cl33870;cl29034;cl30187;cl30177;cl30198;cl30182;cl30186;cl30181;cl30176;cl30190;cl30201;cl30172;cl30010;cl26221;cl30194;cl30009;cl34157;cl12078;cl11961;cl09159;cl32669;cl21460;cl30159;cl35894;cl30906;cl18945;cl33769	0.561298675756058	0.003898170123668	0.033824861393503	0.621700060293635	0.001863223831267	0.006013370401375	-0.463445649506776	0.028075459472156	0.095107103314015	-0.920665895037421	1.93568416246235e-05	0.000115067861627
O_lob_c17459.p1					cl36306;cl09938;cl35940;cl35370;cl32871;cl31270;cl17037;cl31867;cl32652	0.545221419879591	0.428319533390955	0.751465062035691	-0.168423542943005	0.819072184773726	0.894824706427742	1.6546123129554	0.021969581609027	0.079260143071331	1.67036699335576	0.019920028209312	0.046945268904756
O_lob_c17469.p1					cl00279;cl12013	0.51374685355092	0.250126464133432	0.57525821082492	0.196603434329855	0.680513262312008	0.791269920550935	-0.482315377600346	0.365556523777557	0.562234197000575	-0.456627854920019	0.377774233793113	0.496056179844321
O_lob_c17470.p1	7955.ENSDARP00000097807	5.10e-12	Si_ch73_389b162		cd18286;cl38908;cd18287;cd18186;cd18300;pfam00651;cd18247;cd18238;cd18358;smart00225;cl33242;cd18309;cd18314;cd18295;cd18237;cd18251;cd18303;cd18256;cd18294;cd18359;cd18292;cd18298;cd18345;cd18250;cd18285;cd18255;cd18280;cd18297;cd18353;cd18279;cd18234;cd18242;cd18281;cd18343;cd18259;cd18261;cd18315;cd18249;cd18305;cd18257;cd18339;cd18248;cd18235;cd18246;cd18360;cd18338;cd18244;cd18266;cd18270;cd…	-0.0167982697795	0.934812305850869	0.994485367046268	-0.771447358006419	0.00061823458887	0.002251116981474	-0.303854267815025	0.23691143641893	0.423350633371291	0.367016667206116	0.122751127422339	0.205990786589855
O_lob_c1749.p1	1231241.Mc24_08979	1.30e-36	PFAM_AAA_ATPase_central_domain_protein		cd02907;cl00019;PRK00431;COG2110;cl27277;cd02908;pfam01661;smart00506;cd03330;cd02903;cd02749;PRK04143;cd02904;cd02906;cd02905;PRK13341;cl36233;cd02901;pfam09551;pfam06953;PRK13775;cl17011;PHA03420;cl14724;pfam04592;TIGR03651;cl12130;pfam04487;pfam11704;cd19127;PHA00028;cl27276;COG4977;cl34854;TIGR03344;cl01226;PRK04833;cl32066;PRK13735;cl26833;pfam03217	1.81050677036562	0.165348235340353	0.456648723914861	3.07618554380415	0.018329146957804	0.044675440611888	-2.21238194367579	0.089869255918201	0.217492444263058	-3.57327607205995	0.006552166002325	0.018425163368219
O_lob_c17508.p1	7230.FBpp0161602	1.20e-09	serine_type_endopeptidase_activity_It_is_involved_in_the_biological_process_described_with_proteolysis	GO:0004252GO:0006508	cl27237;cl21584;cl35033;cl21460;cl28458;cl28888;cl30574;cl10701;cl35985
O_lob_c17524.p2	7460.GB48079_PA	9.10e-11	Trypsin_like_serine_protease	GO:0004252GO:0006508	smart00020;cl27237;cd00190;cl21584;pfam00089;COG5640;cl35033;COG3591;pfam13365;TIGR02513;cl08444;PRK12668;cl36162;cd02769;cl09928;TIGR04284;cl11961;COG3204;cl26172
O_lob_c17536.p1					cl34700;cl38849;cl37245;cl21478;cl27755;cl11076;cl26265;cl34381;cl33264;cl32241;cl37005	0.371424458633312	0.656317769526135		-0.302448128301157	0.740084780299325	0.836490765640851	1.22724802850259	0.178103434177803	0.34841317263287	-0.860418456571493	0.418496420516869	0.536484817932042
O_lob_c17566.p1					cd05125;cl00182;pfam04430;pfam15752;cd00248;COG2443;cl00481;PRK09400;pfam13678;TIGR00327;PHA02666;cl14378;pfam05705;PRK02113;cl23716;COG5429;cl10501;COG2951;cl30298;COG3737;PHA03308;cl29994;pfam00803;cl02970;PHA02857;cl21494;PRK05978;cl02211;cd01859;cl21455;pfam02794	-0.30064718788198	0.240594993948834	0.562842456415522	-0.230719027419623	0.379879591019999	0.526806155755501	0.212376995054142	0.436631735416857	0.629482658259891	1.07237978156641	4.13092932746339e-05	0.000225101687044
O_lob_c17569.p1					cd16859;cl28919;cd00632;cl09111;cd13576;cl21456;pfam03534;PRK00831;cl00380	-0.487342615658489	0.255795423523114	0.581876664405866	-0.091806896441293	0.831359891599172	0.90301471238282	-0.286270988769795	0.522091230879036	0.698613842379165	0.299680536741743	0.491363695093221	0.606406799064719
O_lob_c17609.p1					pfam12796;PHA02875;cl31516;COG0666;cl34000;pfam13637;PHA02874;cl31515;PHA03100;cl33710;PHA03095;cl33707;pfam00023;pfam13857;PHA02878;cl33699;PHA02876;cl31517;COG4573;cl09211;PLN03192;cl33658;smart00248;cl02529;pfam13606;pfam08151;pfam00406;cd08441;cl21456;cd07219;cl11396;cd02654;cl00226;PRK09285;cl35805;cd01598;cl00013;cd14768;cl21461	-0.320428037592651	0.667210040482734		0.807684903148823	0.250664452179422	0.384473156525992	-0.357372974904253	0.628920474169419	0.777846844558445	-2.02978220616192	0.030105643206368	0.066219245679954
O_lob_c17611.p1						-0.355477872777841	0.679371022189701		-0.593322117424647	0.524591826994953	0.662118327672419	0.239568259704962	0.814473029319326	0.900198899500596	-0.801762815572007	0.476006178743807	0.592059976069808
O_lob_c1762.p1	946362.XP_004995368.1	3.60e-48	L_arabinose:NADP_reductase_activity	GO:0016491GO:0055114	cd19071;cd19136;cd19157;COG0656;cl00470;cd19131;cd19126;cd19127;cd19156;cd19135;cd19120;cd19132;cd19133;cd19125;cd19073;cd19134;cd19119;cd19154;cd19116;cd19117;PRK11565;cd19121;cd19130;cd19106;cd19118;cd19123;cd19124;cd19111;cd19122;cd19107;cd19140;cd19113;cd19155;cd19128;cd19112;cd19114;cd19108;pfam00248;cd19115;cd19129;cd19139;cd19072;cd19110;PRK11172;cd19109;cd19137;cd19138;cd19085;COG0667;cl3…	-1.25810316804598	0.00149126389259	0.0160968971113	-0.294598733475879	0.453234045033816	0.59936331765775	-0.006448591043953	0.987128162203669	0.994364548041298	-2.00033630301461	2.87181474496537e-06	2.07825323131936e-05
O_lob_c17636.p1					COG5180;cl34930;PHA01075;cl10285;PTZ00121;cl31754;PRK11889;cl32737;COG0297;cl33831;pfam11221;cd01702;cl28996;PLN03188;cl33656;COG4671;cl29701;PRK12349;cl00416;pfam03342;cl04018;PLN03187;cl33655	0.180596310130413	0.445835735331251	0.766052853560732	0.153101778919034	0.531356101818206	0.668149399806405	-0.04337143292566	0.865321081212101	0.929980468064932	-0.220649337810349	0.38646030206661	0.504496500926404
O_lob_c17638.p1	45351.EDO34324	3.40e-09	Kelch_motif	GO:0005515	cl31833;cl37289;cl33709;cl36336;cl31837;cl34543;cl33564;cl34284;cl31947;cl23724;cl00458;cl30787
O_lob_c17671.p1					cl14879;cl17238;cl02092;cl09262	1.10147879210428	0.769180980939302		1.67261217617561	0.655884220648327		2.06118919115314	0.57106016616652		1.85195264784694	0.610632872592203	0.712938752403179
O_lob_c17700.p1	29073.XP_008706157.1	9.40e-20	Sushi_von_Willebrand_factor_type_A_EGF_and_pentraxin		smart00032;cl29654;cd00033;pfam00084;PHA02927;cl33700;PHA02831;cl31511;PHA02954;cl31523;smart00602;cl33391;PRK12328;cl36111;pfam12940;cl20149;PHA02817;cl31508;pfam05117;PRK09525;cl35850	0.156031593366801	0.580750768895428	0.854131090974979	0.887357022554553	0.001668952792862	0.005446617821553	-0.081144874860068	0.773902988340219	0.874654218003992	-0.519658436301929	0.066168329013563	0.125813870605786
O_lob_c17704.p2					pfam12593;cl13968;TIGR04426;cl28179;pfam06405;pfam05054;cl09353;cd00018;cl00033;PRK06214;cl35449;PRK10820;cl35955;TIGR03326;cl29830;pfam08433;COG4398;cl34757;pfam13355;cd05252;cl25409;TIGR02622;cl37146	-0.31819449525466	0.485561629354554	0.793538688424059	-0.939995314176192	0.057352058388962	0.117641239837005	-1.22310205856787	0.052514099017947	0.148619406731053	-3.44839177565134	0.000320177370821	0.001369475117854
O_lob_c17706.p1	45351.EDO43086	1.10e-38	Cancer_susceptibility_candidate		cl01709;cl29130;cl21456	-0.334180087479873	0.264279397261244	0.592165592535811	-0.94428148774263	0.002371750037262	0.007450275435591	-0.120192379054488	0.714713386160026	0.836133244954488	0.302073688202194	0.345308552050265	0.463555462861084
O_lob_c17711.p1	400682.PAC_15719680	7.00e-32	Glucosylceramidase_activity_It_is_involved_in_the_biological_process_described_with_sphingolipid_metabolic_process	GO:0004348GO:0006665		-0.568096950998364	0.05160377004589	0.221700088082439	-0.886653595628738	0.003820608336617	0.01136013279378	-1.8610101682701	5.36792704269947e-06	0.000102572413675	-2.47584605928016	1.57160108975448e-08	1.84369164045051e-07
O_lob_c17718.p1	31033.ENSTRUP00000038674	1.20e-86	Phosphoethanolamine_methyltransferase	GO:0008152GO:0008168	PLN02336;cl31863;pfam13649;pfam08241;cd02440;cl17173;TIGR02072;cl37044;PTZ00098;cl30046;COG0500;cl33914;pfam13847;pfam13489;pfam08242;pfam05401;COG2227;cl34436;PRK14896;pfam05891;smart00650;TIGR01934;COG2226;PRK08317;cl32293;PRK10258;cl30595;COG0030;COG4123;cl29228;TIGR00755;pfam03848;TIGR04345;COG2265;cl34449;pfam05175;PRK11705;cl30044;TIGR00477;COG2263;PRK11207;cl30596;COG2518;cl30240;PRK12335;…	-0.070157067748388	0.75696523695393	0.933348060355034	-0.382794284596779	0.095519722216149	0.179337025049894	0.290548146799878	0.211696675834423	0.392219651740514	0.841815179284463	0.000254303910681	0.001118630354617
O_lob_c17718.p2	7739.XP_002594089.1	1.00e-41	Phosphoethanolamine_methyltransferase		cl31863;cl30046;cl17173;cl32293;cl33438;cl33914;cl37044;cl33373;cl29216;cl30592;cl34436;cl34853;cl34235;cl34437;cl27618;cl06868;cl28903;cl36494;cl25581;cl22853;cl29707;cl29246	-0.107202048446697	0.650047665161256	0.89004205074789	-0.368756538387687	0.125607503121277	0.223043984741526	0.516435862623279	0.034380130545781	0.110129564559402	0.901835611365482	0.000185749588302	0.000848824975435
O_lob_c17742.p1	48698.ENSPFOP00000025943	5.30e-10	Rho_GTPase_activating_protein_21b		cd00992;cl00117;smart00228;pfam00595;cd00136;cd00988;pfam17820;cd00989;COG0793;cl34043;cd00987;PLN00049;cl31826;pfam13180;pfam02163;cl10020;cd00990;TIGR00054;cl36580;TIGR00225;cl36606;COG3975;cl28340;TIGR02037;cl37035;PRK10779;cl32572;COG0265;cl21584;cd00991;PRK14079;cl32952;PRK08699;cl32321;cd11314;cl07893;cd02903;cl00019;COG0420;cl33866;pfam12812;PRK10898;cl32605;TIGR02860;cl37179;COG0750;cl340…	0.995180808374258	0.014378384357091	0.090806387932289	2.12485308559586	1.48271514537665e-07	1.06915501077866e-06	1.38760044955449	0.000426714913037	0.003819180217834	1.57618462964602	6.14227833044717e-05	0.00032112914373
O_lob_c17743.p1
O_lob_c17806.p1					cl15278;cl25523;cl14813;cl23716;cl17190
O_lob_c17806.p2					cl36876;cl23821;cl21531;cl00222;cl32676;cl17346;cl00288	0	1		0	1		3.07203856487012	0.463347034850113		4.29824052889948	0.300269649632741	0.415657113247069
O_lob_c17833.p1					cl00020;cl33644;cl15239;cl33667;cl00057;cl32579;cl37162;cl31760;cl22861;cl32438;cl25403;cl37454;cl19194
O_lob_c17837.p2						-0.210212317179914	0.663118576510368	0.896314526572884	-0.659999386232461	0.195473536699733	0.316095685752839	1.51224185685086	0.003069748340757	0.017972260962427	-0.67030006322664	0.237983543188889	0.347305447035666
O_lob_c17839.p1	10224.XP_002741733.1	2.40e-211	nuclear_transcribed_mRNA_catabolic_process_endonucleolytic_cleavage_dependent_decay		cl28899;cl34114;cl36628;cl36908;cl36909;cl30760;cl35965;cl21455;cl34176;cl34083;cl37388;cl30559;cl28913;cl35251;cl36783;cl29711;cl34711;cl30609;cl17190;cl32202;cl21315;cl35094;cl36456;cl36581;cl34488;cl30608;cl34277;cl34192;cl34016;cl35099;cl35059;cl33894;cl37349;cl33920;cl36234;cl36715;cl31904;cl08223;cl18945;cl32006;cl28885;cl38244;cl19253;cl34177;cl33891;cl28888;cl35584;cl35809;cl19115;cl36124…	0.031856451742741	0.768606091401829	0.938807424530073	0.333552485854941	0.002159439136286	0.006850320623352	0.736053272162281	1.18857427538072e-11	1.32741490388336e-09	0.781787590986809	5.00639495576329e-13	1.36015460144425e-11
O_lob_c17851.p1					cl00281;cl32137;cl00015;cl00292;cl36951;cl14649;cl00599;cl33726;cl35749;cl37278;cl02422	0.104518764821437	0.951343659586767		2.02396128021133	0.181182414969982	0.297853225069644	1.03467953898622	0.396604430940288		0.972325148680327	0.421583492480804	0.539753452310829
O_lob_c17852.p1					cl21493;cl31199;cl36122;cl33611;cl12049	-0.820107536331375	0.349043499892326		-0.541744816546536	0.5484181043416	0.683563534406763	0.66105847174208	0.484852816145259	0.669658757498222	0.293309210715326	0.75906770174753	0.830985377393579
O_lob_c17866.p1					cl31516;cl33710;cl34000;cl31426;cl31515;cl33707;cl19252;cl30973;cl31517;cl33658;cl28740;cl37069;cl30946;cl33699;cl02529;cl05886;cl34174;cl09111;cl29173;cl32023;cl31754;cl31522;cl36015;cl36696;cl30485;cl30254;cl26616;cl32672;cl21457;cl34096;cl29624;cl35599;cl33697;cl30486;cl00327;cl00057;cl31050;cl37155;cl25777;cl35085;cl29770	-0.142945512796533	0.694555049309006	0.911030843047031	0.023678758550186	0.949859859751839	0.981751861982113	1.00544691831636	0.007210442349256	0.034598274552266	0.871440553881228	0.019237698334045	0.045584029429159
O_lob_c17897.p1					cl27637;cl33180;cl31090;cl33107;cl28910;cl37162;cl21464;cl15755;cl23716;cl28907;cl36186	-2.59622991347359	0.140677970153169	0.417678243142281	0.176968038767438	0.91197500285715	0.958658511738908	5.60205368405739	0.000356814997225	0.003302158468873	5.7502620466197	0.000247147159673	0.001090273750524
O_lob_c17899.p1	61622.XP_010357705.1	2.80e-41	mesoderm_development		cl33172;cl34916;cl33171;cl08302;cl32391;cl00210;cl28899;cl07893;cl28895;cl19704;cl35595;cl35027;cl10013;cl18945;cl34245;cl37296;cl21460;cl33044;cl28437;cl21494;cl00451;cl29689;cl33025;cl32269;cl00474;cl32602;cl32103;cl36437;cl27756;cl25826
O_lob_c17913.p1					cl29418;cl05457;cl28898
O_lob_c17971.p1	373903.Hore_07660	8.00e-15	Associates_with_the_EF_TuGDP_complex_and_induces_the_exchange_of_GDP_to_GTP_It_remains_bound_to_the_aminoacyl_tRNAEF__TuGTP_complex_up_to_the_GTP_hydrolysis_stage_on_the_ribosome		cl35818;cl33821;cl36589;cl29530;cl31189;cl37540;cl00342;cl21454;cl38913;cl17173;cl21460;cl29329
O_lob_c17975.p1					cd16025;cl23718;PRK11498;cl36025;COG5171;cl26384;cd16147;TIGR01257;cl31083;pfam14800;cd09673;cl25403;pfam15804;PLN00128;cl31829;PRK15310;cl33123;PRK05347;cl35308;cd08942;cl25409	-0.58361166763633	0.013309107139956	0.085655506198186	-1.1075613455452	1.02205898136337e-05	5.37294903474809e-05	0.253849505919823	0.345943870017539	0.542939496495283	0.977172327627025	0.000142726191363	0.000674411316413
O_lob_c18002.p2	9315.ENSMEUP00000008037	2.40e-38	Beta_13_glucuronyltransferase_3		cl11394;cl00829;cl00814;cl37117;cl33838;cl08122;cl36755;cl23789;cl27948;cl28899;cl33877;cl37971;cl34467;cl36537;cl35500;cl36293;cl31918;cl33087	0.442085449202227	0.177100186980839	0.47414768472056	0.218252183036646	0.515115132140406	0.653919039514983	-0.548215940936606	0.119972628294943	0.266023787087789	-1.38126298200075	0.000169415457443	0.000784549321937
O_lob_c18061.p1					cd00117;cl10471;cd03282;cl25403;smart00134;PTZ00166;cl36522;pfam17064;pfam06024;TIGR01998;cl37023
O_lob_c18095.p2	45351.EDO35926	2.70e-10	Sortilin_related_VPS10_domain_containing_receptor		cl33391;cl29654;cl21531;cl00281;cl14615;cl07893	0.06593294814264	0.525307134566175	0.820827178615285	-0.057559451059136	0.593497117923834	0.720681733974489	0.169117500813808	0.132042913125035	0.285163862921493	0.579113987373849	9.57803933771936e-08	9.55968306794139e-07
O_lob_c18095.p3	126957.SMAR006707_PA	3.00e-09	VPS10			0.059830104772875	0.593952200108509	0.861340791341963	-0.140985653695111	0.232395990485671	0.362716833264706	0.330841819594326	0.007120535950118	0.034271487108415	0.641098417402136	7.31267543104459e-08	7.48042322942772e-07
O_lob_c18096.p1	7918.ENSLOCP00000014158	1.40e-41	Sphingosine_1_phosphate_lyase_1			-0.120563108504588	0.345402596973894	0.680994975376244	0.70779892194241	2.43100371500937e-08	1.96168580626274e-07	0.892705108644979	9.8963538059891e-13	1.53267729220711e-10	1.30305199887129	8.87895450254564e-26	1.49679670007076e-23
O_lob_c18152.p1	45351.EDO33366	2.20e-20	membrane_addition_at_site_of_cytokinesis	GO:0000278GO:0000775;GO:0005634	cl31888;cl17113;cl01053;cl10012;cl30743;cl33192;cl00457;cl32098;cl34154	-0.011393921630927	0.942118813398595	0.996369479860783	0.136625516157328	0.404933574013398	0.55244205465295	-0.143189066635721	0.425643688331577	0.619150219049908	-0.547303342613557	0.002904931091101	0.009257940153082
O_lob_c18159.p1	7668.SPU_003235_tr	1.00e-31	Dephospho_CoA_kinase		cl17190;cl30785;cl32036;cl33950;cl30783;cl25403;cl35248;cl34122;cl34110;cl37329;cl34123;cl37257;cl33877;cl31839;cl22853;cl37330;cl34787;cl15787;cl21455;cl36259;cl37071;cl26944;cl34964;cl01455;cl35915;cl27783;cl30790;cl35925;cl34455;cl31083;cl31244;cl30082;cl00509;cl00388;cl14876;cl30403;cl32623;cl05055;cl05084;cl08224;cl00348;cl28910;cl06147;cl15697;cl28017;cl23754;cl35417;cl37143;cl05624;cl06123…
O_lob_c18202.p1					cl19548;cl00413;cl00337;cl20167;cl31179;cl35846;cl36787;cl01106;cl21492;cl00569;cl14643;cl00276;cl00613;cl00339;cl28910;cl37243;cl27476;cl34901;cl19825	0.65536968645792	0.062194395757436	0.249903227564079	2.19940293500679	3.28290690515542e-10	3.4065519475194e-09	1.46638039776212	2.2930451917897e-05	0.000347452123331	0.596075781717762	0.08553314509894	0.154409696296223
O_lob_c18218.p2					cl01709;cl35772	-0.06209904210757	0.744504715772794	0.92924928658911	0.898495717045416	1.93260029742538e-06	1.15214724423121e-05	-0.375650971705421	0.049006901119448	0.141697932148568	-0.004062464532094	0.982745746267306	0.992169382218289
O_lob_c18230.p1						-0.239085366062337	0.363925447590038	0.697804374258998	0.254553387861424	0.337331552567486	0.482446876391526	0.615921290423642	0.020670087991631	0.075682328445845	0.746692687733876	0.004058131271658	0.012292411758063
O_lob_c1825.p1					cl30486;cl00210;cl23943;cl30973;cl30485;cl31976
O_lob_c18258.p1	314271.RB2654_10169	4.40e-24	Transposase_and_inactivated_derivatives		COG3677;cl34657;pfam12760;PRK15482;cl33155;pfam14205;cd09707;cl11865;TIGR03116;COG3058;cl19312;PRK11295;cl00083;cd00350;cl00202;TIGR03670;cl37306;COG2046;cl29097;cd00729;PRK08565;cl35710;COG5151;cl34921;PRK14351;cl32997;COG2804;cl34488;pfam06044;cd00924;cl00016;smart00532;cl29874;cd06289;PRK14706;cl36416;COG4946;cl27624
O_lob_c18261.p1	185453.XP_006876984.1	9.60e-50	Alpha_mannosidase		cl26659;cl35817;cl14632;cl18916;cl19913;cl30519;cl28885	0.604842634041227	0.002372938868358	0.023104042881447	0.278964745361622	0.166499530074636	0.279024527458214	0.145525444856252	0.474151275357238	0.6614506457468	-0.045370950403574	0.823270085269841	0.879030854756156
O_lob_c18266.p1	7165.AGAP007580_PA	9.00e-43	60S_ribosomal_protein_L18		cl12022;cl36385;cl00264;cl00342;cl29694;cl21453;cl35139;cl25409;cl35110
O_lob_c1829.p1	439375.Oant_3353	1.50e-09	Amidohydrolase_family	GO:0016810	cl34308;cl00281;cl28964;cl30661;cl30683;cl31933;cl29344;cl37034;cl02570;cl03656;cl29346;cl36812;cl22781;cl33608;cl32345;cl36746	-0.582920767337961	0.000485523028777	0.00671799213821	0.005932096120448	0.971656504890195	0.994980094102496	-0.415755214778783	0.018466187712867	0.069622619228928	-0.315835607842498	0.068324167896374	0.128996312069001
O_lob_c18294.p1					cl03379;cl02570;cl15354
O_lob_c18317.p1	6669.EFX62881	1.30e-13			cl37219;cl34556;cl21453;cl25767;cl06868;cl00248;cl12078;cl04114;cl34179
O_lob_c18324.p1	10228.TriadP52127	3.30e-91	cytochrome_b5_reductase_activity_acting_on_NAD(P)H			-0.025256409535089	0.774389100829605	0.941036077308741	0.389887134345553	1.05301841399273e-05	5.52351808572343e-05	0.29783681411077	0.000818781947712	0.006427358039275	0.602925765442931	6.99494615923647e-12	1.56218036910607e-10
O_lob_c18340.p1					cl33707;cl33710;cl34000;cl31515;cl33699;cl33697;cl31522;cl14643;cl32911;cl35756;cl02529;cl19424;cl02553;cl36667;cl31517;cl21453;cl31069;cl11394;cl31514;cl32910
O_lob_c18356.p1					COG0474;cl21460;TIGR01647;cl36943;pfam07539	-0.643375309616139	5.555438680857e-09	2.92527084214443e-07	0.142472368233027	0.187457827842271	0.305866318287972	0.470984643450624	1.96148088234219e-05	0.000306660524784	0.615534852233947	1.06235262407009e-08	1.29255118599834e-07
O_lob_c18356.p2						-0.578274782527402	0.000731720174038	0.009299525656941	-0.08645164208796	0.615420625973286	0.73911886740535	0.55046262389627	0.001714167049083	0.011445433330566	0.80334937640348	2.95663079650498e-06	2.13117104669479e-05
O_lob_c18364.p1					cl21453;cl33378;cl26013;cl36538;cl35407;cl35801;cl31636;cl36617;cl26481;cl36505;cl14876
O_lob_c18395.p1					cl02758;cl02648;cl15243;cl25395;cl35790;cl25409	0.425286433855113	0.606810726086884	0.868387730717716	0.123161230509884	0.890559253725112	0.944386440894051	3.57289324545859	9.79036650129155e-06	0.000167855384565	3.86333502549307	1.51105532995946e-06	1.16954399264697e-05
O_lob_c18395.p2	7955.ENSDARP00000129792	8.50e-09	Alpha_tectorin_like	GO:0007160	cl02648;cl21460;cl33385;cl17190;cl30447;cl28897;cl11805;cl00264;cl33496	0	1		1.6726242609764	0.602015453951999	0.727803249217256	3.53376456627398	0.241241531580053	0.428629182560185	4.40293288084087	0.141967020259487	0.230929007688531
O_lob_c18423.p1	7739.XP_002601137.1	2.40e-09	Mitochondria_eating_protein	GO:0005741GO:0033554	pfam16026;pfam03639;pfam06529;PRK11706;cl18945;pfam15274;pfam01927;cd09604;cl14813;cd07630;cl12013;pfam13535;cl17255	0.261889557098209	0.325885033937874	0.660915553561932	0.446878778771854	0.101379742529475	0.188153538637026	-0.58718851784907	0.046812716162545	0.137293791532585	-0.87155324022072	0.003336144861566	0.010422638322732
O_lob_c18426.p1	8364.ENSXETP00000062942	1.30e-23	ribosomal_L1		cl00322;cl23936;cl19097;cl29566;cl00188;cl13446;cl33369;cl30261;cl21453;cl34321;cl17165;cl38908;cl30589	-0.253159591635705	0.095576481880017	0.329319245381608	-0.656336099290665	9.98178046836829e-05	0.000433235631863	0.283423043571212	0.127466583739604	0.277784597324776	0.583088197018314	0.000998422261644	0.00369376973723
O_lob_c18436.p1					cl14633;cl28913;cl38913;cl33462;cl19107;cl09928;cl00485;cl02570;cl17037;cl30684;cl35146;cl28910;cl23808	0.074396972139968	0.726579677345207	0.922127535685472	0.22646101108242	0.294368499954065	0.433823775402544	-0.161650371624599	0.468790129035946	0.65643263385462	-0.55803429341529	0.013140945417619	0.033049545719165
O_lob_c18444.p1					cl31833;cl31837;cl36336;cl29677;cl37289;cl30416;cl37290;cl29676;cl37217;cl14647;cl33709;cl33083	-0.428356193073704	0.330855526164264	0.665377346514242	-0.314382377424263	0.478285341545662	0.622293184600675	-0.791930169451384	0.08442285529571	0.208352756898763	-1.23728466406018	0.007418931969039	0.020491119608397
O_lob_c18445.p2	7176.CPIJ003607_PA	1.40e-29	tumor_protein		cl08291;cl28914;cl28888;cl17018;cl28964;cl00370;cl36678;cl02569;cl37354
O_lob_c18454.p1	10042.XP_006981120.1	3.10e-83	Tubulin_is_the_major_constituent_of_microtubules_It_binds_two_moles_of_GTP_one_at_an_exchangeable_site_on_the_beta_chain_and_one_at_a_non_exchangeable_site_on_the_alpha_chain		cl30499;cl30500;cl10017;cl30501;cl30503;cl30502;cl30504;cl30505;cl14647;cl36808;cl01412;cl28922;cl21453;cl23717;cl00092;cl26990;cl31269;cl25917;cl11961;cl27084;cl35079;cl25346;cl30006;cl00452
O_lob_c18491.p1	583355.Caka_1196	1.60e-22	Belongs_to_the_HesB_IscA_family		cl00400;cl31338;cl14388;cl32658;cl00509;cl23717;cl35628;cl17210;cl33723;cl00342;cl11394;cl28899;cl27763;cl27544;cl31383;cl35470;cl30051;cl32064;cl12141;cl00478;cl17037;cl03593;cl10571;cl37414
O_lob_c18495.p1	13037.EHJ68016	1.70e-58	Hydroxyacylglutathione_hydrolase_C_terminus		PLN02469;cl31885;TIGR03413;cl30131;cd07723;cl23716;PLN02398;cl30129;PRK10241;cl30128;pfam16123;cd07724;cd06262;cd16275;smart00849;COG0491;cl33908;cd16322;cd07737;PLN02962;cl30130;cd07722;cd07726;cd07721;cd16278;cd16282;cd07725;cd07712;pfam00753;cd07729;cd07727;cd16272;cd07716;cd16277;cd07715;cd17150;cl28922;cd17119;cd07711;COG1408;cl13995;COG0595;cl33967;COG4851;cl34832;cd03682;cl02915;TIGR03286;…	-0.043888850546899	0.799835649823264	0.949561942103788	0.755513631233351	8.6341119367355e-06	4.59212075816927e-05	-0.598116881261248	0.001082641069288	0.007986472224808	-1.29535287775215	2.79687340651968e-11	5.56335521008209e-10
O_lob_c18539.p1						0.019558142517363	0.957313275390357	1	-0.080552907746755	0.834021873562445	0.90514034411028	0.573529481467628	0.145609197013987	0.304856001993883	0.53440682575921	0.169921263590138	0.266300377846353
O_lob_c18549.p1	69319.XP_008557220.1	1.90e-48	troponin_C	GO:0005509
O_lob_c18551.p2
O_lob_c18552.p1	31033.ENSTRUP00000023522	1.10e-24	FAT_atypical_cadherin_4		smart00112;cl29226;cd11304;cl28889;pfam00028;cd00031;PRK07473;cl31582;COG2706;cl34482;cd13723;cl21456;pfam03717;PRK04031;cl26535;pfam02239;pfam10282;pfam16153;pfam18528;pfam17964	0.052611838663529	0.932016020303241	0.993497308951153	-0.371211161419115	0.55639132033744	0.690130326771847	1.10306441225373	0.081381124108676	0.203503628101195	0.985659844598331	0.118713496376952	0.20068168376637
O_lob_c18555.p1					cl21504;cl25304
O_lob_c1856.p1	45351.EDO45827	5.60e-67	V_ral_simian_leukemia_viral_oncogene_homolog		cd04139;cl21455;smart00010;cl33238;smart00173;cl33374;cd00876;pfam00071;cd04138;cd04145;PTZ00369;cl30514;cd04177;cd04144;cd04175;cd04136;cd04176;cd00154;cd04137;cd04141;smart00175;cl33240;cd04140;cd01868;cd01860;cd04147;cd01869;cd01862;cd01867;cd04123;cd04143;cd04146;PLN03110;cl30516;PLN03118;cl30518;COG1100;cl34108;cd01866;cd04148;cd01863;cd04119;PLN03108;cl30513;cd04111;cd01861;cd04120;cd04127;…	-0.278486633853509	0.021307141177923	0.120466391760485	-0.32519871003373	0.008003125367687	0.021706504103293	0.118731110995799	0.343541213771057	0.540533638551318	0.820688129582018	2.47494251029061e-11	4.98131286198174e-10
O_lob_c18561.p1	400682.PAC_15715189	1.40e-25	DEAD/DEAH_box_helicase	GO:0003676GO:0005524	cl28899;cl33925;cl36892;cl31019;cl32633;cl34181;cl33645;cl33924;cl30906;cl34780;cl00204;cl36006;cl34180;cl34176;cl34083;cl35080;cl35929;cl34179;cl33478;cl30664;cl32068;cl36294;cl34113;cl33426;cl06868;cl15692;cl28091;cl32526;cl35270;cl37188;cl22881;cl35147;cl36037;cl36412;cl10459;cl17225;cl31816	1.12374577175061	0.461715258295674		1.71964958339755	0.259124437774856	0.393837195550879	0.561635565150583	0.6653320093501		-0.037782163730803	0.977554369697023	0.989394261247405
O_lob_c18584.p1					cl11424;cl02608;cl28912;cl23832;cl21492;cl21453
O_lob_c1862.p1						0.121197109470577	0.874300105291677	0.975025746901425	0.489693454152872	0.52320960176232	0.661127016670389	0.046534904839757	0.951744096858294	0.976655215548255	0.507688220541553	0.507383090932679	0.621318460864992
O_lob_c18624.p1						0.204815682527883	0.709717279684763	0.916595719473383	0.058821624109019	0.915630633617025	0.960732715693659	1.46374042348929	0.008062461414745	0.037630189540148	1.7992383632899	0.001086591446294	0.003979574650222
O_lob_c18629.p1	103372.F4WD56	1.10e-36	Calponin_family_repeat		COG5199;cl34939;cd00014;cl00030;pfam00402;COG5261;cl34962;TIGR03429;cl19121;PLN02205;cl31841;TIGR00221;cl00281;pfam08368;cd07371;cl00599;cd13929;PHA02624;cl33693;COG0855;cl34056;PRK14333;cl36372;cd10527;pfam10281;pfam14882;TIGR01340;cl36873;pfam02603;pfam15871;cd06411;cl02720;COG4946;cl27624;smart00729;cl33397
O_lob_c18664.p1	45351.EDO34496	1.50e-78	mRNA_cleavage_involved_in_gene_silencing		cl38915;cl36628;cl34114;cl00997;cl28899;cl32691;cl00210;cl21496;cl36909;cl34091;cl28964;cl32525;cl00339;cl33920	-0.079783892167657	0.441393937845773	0.762461153114635	-0.533318883441423	1.61183214372784e-06	9.71447326582272e-06	0.094903799374723	0.4299228356035	0.622648678914773	0.772264374337357	9.55459580418795e-12	2.07947934353237e-10
O_lob_c18679.p1					cl26516;cl15755;cl26350;cl14876;cl15255;cl00235;cl00464;cl21453;cl33462
O_lob_c18682.p1					cl36215;cl31526;cl06244;cl33120;cl33484;cl02872;cl33034;cl14782;cl28471;cl33119;cl21463;cl35217;cl36132	-0.156212304935418	0.826616173351756	0.958963669977294	-0.661940327911743	0.366729044577953	0.513524811087514	1.0582354059228	0.152546005591448	0.314285582003489	0.095642468659678	0.89896138837699	0.933019890067618
O_lob_c18691.p1	7739.XP_002593069.1	2.00e-79	Bystin_like		cl18945;cl36533;cl28221;cl19000	-0.325044419610746	0.064516295984775	0.256436699500215	-1.26227350464299	3.85605072129215e-10	3.9810591526178e-09	-0.731340990746745	0.004285375636358	0.023141523760046	-0.478854652259133	0.045680564892468	0.093052175352654
O_lob_c18710.p1					cl34627;cl00057	-0.879814541008529	0.008847259535001	0.062776566864676	0.717442262896387	0.025215639896912	0.05873722161537	-0.945962446407497	0.005222414513991	0.026975257721798	0.27639182432576	0.384127887485278	0.502386013301971
O_lob_c18723.p1						-0.156706554982174	0.770896865445718	0.93952558128037	-0.753737175247209	0.182707365034331	0.299739859181494	-2.03433737258999	0.006467804857441	0.031791251229843	-4.27597893974181	0.000222657801412	0.000995949711715
O_lob_c18726.p1	8083.ENSXMAP00000011280	6.20e-34	dimethylaminohydrolase_1		COG1834;cl19186;pfam02274;COG2235;PRK01388;PRK13800;cl36300;TIGR01078;PLN02363;cl33477;PRK12724;cl32815;cd00494;cl21456;cd14788;cl38917;pfam08306;PHA00669;cl10250;TIGR03569;cl30262;cd02173;cl00015;TIGR00578;cl36692;cd16019;cl23718;COG2079;cl00912;PRK05729;cl35374;COG1339;cl34230;TIGR03757;cl06515;COG4555;cl34774;PRK10876;cl35966	-0.29649671050423	0.151801101820344	0.435639286381593	-0.192760824503051	0.370657987802961	0.517253556589522	-0.754674689503627	0.002962881081592	0.017461106456914	-1.17074271104718	7.10213366410342e-06	4.67765641779386e-05
O_lob_c18741.p1					cl28901;cl07578;cl34550;cl38903;cl00716;cl37070;cl30218;cl00264;cl35272;cl31409;cl36022;cl36935;cl33601;cl01853;cl37069;cl37334;cl34174;cl15692;cl07747;cl21462;cl29630
O_lob_c18749.p2	7091.BGIBMGA012549_TA	1.20e-48	ATP_synthase_alpha/beta_family_beta_barrel_domain		cl28885;cl38909;cl33325;cl32796;cl31327;cl36784;cl35802;cl32864;cl35252;cl37277;cl34147;cl32335;cl37278;cl37142;cl33254;cl32303;cl36800;cl31775;cl32021;cl31593;cl31333;cl31461;cl32170;cl31568;cl36802;cl31374;cl35749;cl32137;cl32178;cl32241;cl31053;cl31415;cl35416;cl32197;cl35650;cl30909;cl26551;cl32166;cl32253;cl35852;cl14860;cl21454;cl09927
O_lob_c18773.p2					cl09825;cl35675;cl29801;cl21457;cl12013;cl33876;cl11394;cl00130;cl07410;cl18945;cl02916;cl14631;cl17238	0.844008088304796	0.593433339177634	0.861044381615311	-0.309803738517568	0.854831837365897	0.919490009590774	5.74947729419488	0.000380985633102	0.003478705957384	8.56582862355287	1.13664581005567e-07	1.11990332447512e-06
O_lob_c18781.p1	38654.XP_006030178.1	1.60e-06	Ankyrin_repeat_and_EF_hand	GO:0005515	cl34000;cl33707;cl31515;cl33710;cl31517;cl33699;cl31426;cl31516;cl31522;cl02529;cl31514;cl33697;cl31498;cl29944;cl33701;cl33658;cl00447;cl34040;cl30416;cl14785;cl31496	0.141237283740342	0.225438016140819	0.543215902195971	-0.214792325915119	0.088793594855004	0.16897253298266	0.009280453451872	0.946322485786289	0.974118611715829	0.189303944179627	0.153537343565073	0.245855327937835
O_lob_c18787.p1					cl34548;cl29254	0.175918823571288	0.695568536958392	0.91148044757031	-0.698549889634984	0.141363901324287	0.244954244429954	-0.458298147939258	0.37811885579061	0.575017838233855	-2.83905269361199	3.60517649626359e-05	0.000199357920624
O_lob_c18805.p1	588596.U9U0D6	2.20e-13	AIG1_family		cl21455;cl31754;cl34228;cl33665;cl34174;cl08298;cl00591;cl34628;cl00489;cl25779;cl37069;cl30946;cl31145;cl25512;cl00015;cl33207;cl36015;cl25603;cl37070;cl33249;cl00087;cl35272;cl36204;cl05990;cl27170;cl01709;cl10252;cl36294;cl26164;cl35374;cl36022
O_lob_c18807.p1	6087.XP_004209038.1	2.50e-07	major_facilitator_superfamily		cl28910;cl01204;cl00109;cl00622;cl32350;cl28885;cl15456;cl10507;cl18945;cl28018	0.457409628186106	0.18208462715088	0.481708155327873	0.131795519966948	0.716524517241398	0.819057004719382	0.219724554664416	0.559286841172359	0.727784269415261	-0.196741898454214	0.606349845957967	0.709124617850698
O_lob_c18825.p1					cl31538;cl21506;cl30742;cl00509;cl33705;cl36082;cl03825;cl35977;cl33709;cl21454;cl33240;cl30517;cl30513;cl30516;cl30518;cl34108;cl33374;cl33238;cl30515;cl30514	0.262406585007875	0.162128494280973	0.45124604524125	0.125717185240138	0.528303872098545	0.665452525293965	0.0882999008059	0.675855160449226	0.810350814593821	-0.409950399993981	0.059104751641912	0.114846490564643
O_lob_c18825.p3					TIGR03752;cl26990;TIGR02168;cl37069;TIGR02169;cl37070;PRK11448;cl36022;TIGR04211;cl25512;PTZ00310;cl36545;pfam14362;COG4026;cl26606;TIGR03346;cl37251;pfam10359;TIGR00618;cl31020;pfam04816;pfam11180;PRK12704;cl36166;COG1196;cl34174;PRK13729;cl28929;pfam09726;pfam02601;COG3096;cl34550;COG1579;cl34310;PRK02224;cl32023;COG4372;cl34756;COG3206;cl34566;PRK06800;cl28683;pfam17253;TIGR03345;cl37250;pfam0…	0.792731453997885	0.302556931404366		0.984402200950465	0.215257719131416	0.341276208655075	-1.07990726710015	0.239038848273195	0.425851230864554	0.186030565803745	0.805612872667027	0.865820084701547
O_lob_c18838.p1	10224.XP_002740645.1	1.60e-54	glycerol_3_phosphatase_activity		cl21460;cl31914;cl36910;cl33992;cl30379;cl31111;cl32515;cl31447;cl30378;cl29577;cl28371;cl28872;cl13995;cl30983;cl32635;cl03119;cl00381;cl32568;cl34401;cl14615;cl00895;cl21457;cl17173;cl35806;cl02916;cl28080	-0.146343590844545	0.47164713039665	0.786115559876471	-1.15285628598956	6.86616522720011e-08	5.18506979581381e-07	0.22214288600716	0.32205240559264	0.519320586202117	0.946770330921795	1.3126053803117e-05	8.12411360598695e-05
O_lob_c18843.p1	10224.XP_006820079.1	1.30e-34	snRNA_processing		cd16294;cl23716;cd07734;cd16292;cd16293;cd16295;TIGR03675;cl37309;pfam16661;cd16291;COG1236;cl34201;COG1782;cl34358;cd11412;PLN03004;cl10013;PRK09846;cl04285;PRK14245;cl31676;PLN03239;cl17182;TIGR00138;cl17173;cd08461;cl21456;smart00849;pfam06423;PRK06676;cl35504;cd11464;PRK05965;cl18945;pfam09643;TIGR04335;cl00911;TIGR00743;cl11449	-0.028172833807419	0.841095635216312	0.964592337438578	-0.214528917904223	0.151648115140918	0.259054584361744	0.026048480434831	0.872405488475221	0.933236320536074	-0.254259037273962	0.118767610199275	0.200726621688204
O_lob_c18847.p1					cd00033;cl29654;smart00032;pfam00084;pfam15733;PHA02639;cl31493;PHA02927;cl33700;PHA02954;cl31523;cd15723;cl28890;TIGR02217;cl02268;PHA02817;cl31508;cd16031;cl23718	0.887457317960564	0.004853924596824	0.040125885219566	0.740177741173171	0.022761552545745	0.053827410874325	0.802998528776103	0.01103330094325	0.04760435463155	1.03768641821692	0.000854541061833	0.003231984895254
O_lob_c18854.p2					cl15774;cl00388;cl21457;cl29452;cl01553	0.124570333483231	0.614499749693549	0.872349636021553	0.747249143735708	0.002439315999385	0.007640696489639	0.422932719343121	0.081809954932884	0.204078661478995	0.106240022771408	0.663438003269125	0.755387910023455
O_lob_c18874.p1	10224.XP_002736947.1	2.90e-58	Serine_threonine_protein_phosphatase	GO:0016787	cl13995;cl35074;cl30936;cl32906;cl37383;cl36723;cl30142;cl37394;cl11625;cl08232;cl23718;cl02872;cl32147	0.311869172921255	0.219882108870122	0.535536154268276	-0.009609058994673	0.971364100426078	0.99484548737546	-0.113280106446292	0.691350840783781	0.821462647035052	-0.351425890548567	0.218332619166381	0.324553102429768
O_lob_c18960.p1					cl28045;cl00268;cl35726;cl19123	-0.525251420829335	0.010687124466261	0.072312687595298	0.703892628235608	0.000396170062978	0.001515675111845	-0.001804054438058	0.992827168824043	0.997202737341918	-0.107066150930674	0.591428482134479	0.69622041665587
O_lob_c18977.p1					pfam05695;cl37550;PRK15426;cl36488;pfam15335;PRK14101;cl32956;PRK05922;cl30909;PLN02834;cl02872;pfam16043;cd05803;cl03757;TIGR00254;cl11967;cd11756;cl17067;pfam03945;cl04339;PRK06917;cl18945;TIGR01151;cl08220	0.110735893044065	0.780050576618033	0.943403335276707	-0.46385889627075	0.303359498365386	0.443867314688656	0.724597853093419	0.126086638459426	0.275781411078064	0.471750103633195	0.320312785427729	0.436870508077177
O_lob_c18996.p1					cl34756;cl25512;cl20817;cl37070;cl34546;cl36959;cl26990;cl34174;cl37069;cl34566;cl35272;cl29770;cl37155;cl33311;cl36166;cl32023;cl28683;cl32872;cl26554;cl35381;cl34844;cl23717;cl35758;cl33686;cl33865;cl09222;cl26606;cl32341;cl31145;cl19252;cl33207;cl29574;cl29576;cl37334;cl19297;cl31124;cl37461;cl29315;cl27170;cl34213;cl10252;cl34573;cl34310;cl21478;cl32601;cl36797;cl34629;cl33328;cl37250;cl35973…	0.270330969120695	0.737367837280264		-0.182036849510782	0.835137291600182	0.9056636557272	0.127250196987989	0.892232185938439	0.944847290855137	1.73249455305636	0.039755541621615	0.082988377056243
O_lob_c18997.p1					cl34565;cl36512;cl21453;cl00295;cl28897;cl33560;cl33441;cl29057;cl36986;cl22418;cl21487
O_lob_c19000.p1	34839.XP_005407881.1	1.60e-10	Membrane_bound_transcription_factor		cl17171;cl34621;cl00117;cl33411;cl28691;cl30922	-0.327624024693795	0.234037671713387	0.554450138822631	0.924987534165096	0.000662635694051	0.00239238171676	1.05890462371869	7.79026920844649e-05	0.000951533012859	0.771373617300964	0.004019054969858	0.012191774406172
O_lob_c19005.p1					TIGR03978;cl37360;cd13305;cl17171;cd04183;cl11394;cd06281;pfam03140;pfam18293	-0.283532384748541	0.0927388702032	0.323110982386182	-0.986498354731985	2.55807075620973e-07	1.76832747126144e-06	-0.138701346050453	0.535316174881912	0.709200955351848	-0.19873679338018	0.364875944008897	0.483495026174541
O_lob_c1902.p2					cl34550;cl23757;cl29689;cl09933;cl28904;cl34651;cl34119;cl31443;cl34120;cl34678
O_lob_c19028.p1	7739.XP_002600446.1	4.10e-09	Cadherin_repeats		cl11394;cl34831
O_lob_c19028.p2
O_lob_c19036.p1	7918.ENSLOCP00000011467	8.00e-08	Belongs_to_the_peptidase_M10A_family		cl09951	-0.17831644645192	0.472511715472936	0.786938243788769	-0.563064193585506	0.027763120651604	0.063609175163802	0.186138904105483	0.482507872555208	0.667768979682428	0.548510095955012	0.03477924905307	0.074444184908898
O_lob_c19055.p1	8083.ENSXMAP00000000527	1.10e-13	Forkhead_box		cl25395;cl00087;cl38865;cl32947;cl33137;cl09741;cl27896;cl00628;cl38908;cl34566;cl31888;cl20265;cl00489;cl09810;cl21460;cl31791;cl29672;cl30437	0.289180091820448	0.128418519628401	0.394984720319855	-0.466291526520317	0.023913842607212	0.056166891498116	0.232715190874	0.290173921816478	0.486306328195199	-0.52892221839354	0.021691307438119	0.050418848340264
O_lob_c19058.p1					cl28903;cl00681;cl19950;cl01767;cl00020;cl21511;cl20097;cl15846
O_lob_c19079.p1					cl26599;cl33460;cl28874;cl03400;cl32239;cl15239;cl33895;cl34408	0.003521296707629	0.995183216137625		-0.856605834940111	0.182770642861258	0.299757690230329	-0.462498652524543	0.536096836768513	0.709698537345689	-3.188389693639	0.007373302243151	0.020376668873236
O_lob_c19079.p2					cl28216;cl01879;cl11960;cl10447;cl09388;cl28550	-0.058395421246773	0.941524852409778		-1.07688714702223	0.231879048389153	0.362107629871293	-2.65823879517888	0.068014854484549	0.179039571876316	-3.85055939497204	0.008206617593072	0.022290937457796
O_lob_c19088.p1	45351.EDO34607	8.40e-13	May_antagonize_Nodal_signaling_and_subsequent_organization_of_axial_structures_during_mesodermal_patterning		cl14876;cl34031;cl37052;cl35378;cl34144;cl00015;cl32656;cl32633;cl36696;cl23751;cl02594;cl22942;cl23718;cl11394;cl30599	-0.437460983545755	0.794159137192335		-1.73176610179286	0.330345090889279	0.47494891706056	3.61711189492967	0.031412423570957		4.15780363575861	0.011073089224357	0.028580898675913
O_lob_c1909.p1	45351.EDO41260	9.20e-08	bZIP_Maf_transcription_factor		cl21462;cl36166;cl36167;cl07433;cl34933;cl01648;cl29731;cl26893;cl12013;cl21478;cl33179;cl28922;cl28905;cl15239;cl32485;cl25512;cl33938;cl28885;cl23521;cl28888;cl33614;cl37421;cl31366;cl36780	2.26831810354319	6.23880170510262e-11	4.60307755745041e-09	3.87250567595129	6.08826676915419e-29	3.40062994266156e-27	0.664836657413127	0.054791503003762	0.153392131449262	-1.13773598616755	0.001018148786369	0.003755316960373
O_lob_c19095.p1					cl16912;cl37276;cl07664;cl31461;cl00263;cl27392;cl37278;cl31234;cl32200;cl00289;cl15838;cl34933;cl31145;cl20268;cl34364;cl25857;cl27170;cl36023;cl34550;cl29071	0.112844505798756	0.844294754925385	0.965642268009518	0.636786205395475	0.268345425704217	0.404429295506605	2.28903536985483	4.13023891869417e-05	0.000564774913994	3.65702104022843	4.22609847337847e-11	8.15145078555621e-10
O_lob_c19104.p1	7425.NV11158_PA	2.70e-63	Lysine__tRNA_ligase		PLN02502;cl33504;cd00775;cl00268;COG1190;cl34169;PRK00484;cl35103;TIGR00499;cl36677;PTZ00417;cl31767;PTZ00385;cl33179;pfam00152;PRK02983;cl35195;PRK12445;cl31614;cd00669;TIGR00462;cl36664;COG2269;cl34452;PRK09350;cl35813;cd00777;COG0173;cl33790;TIGR00459;cl33271;TIGR00458;cl36661;PRK05159;cl35289;PRK00476;cl35101;COG0017;cl33742;cd00776;PLN02903;cl33595;PRK03932;cl35230;PRK12820;cl30925;PTZ00425;…
O_lob_c19116.p1					cl34462;cl07433;cl20185;cl28910;cl15528;cl21453
O_lob_c19123.p1
O_lob_c19127.p2	400682.PAC_15727459	5.10e-20	Hint_domain			0.850273561376188	0.006476979259849	0.049894404470289	2.01508815780918	1.00108578237798e-10	1.10793541812869e-09	-0.047123470276965	0.879126700312176	0.937128937260939	-1.34918662989589	1.49661636544567e-05	9.15038148466616e-05
O_lob_c19134.p1	7217.FBpp0114573	4.00e-76	It_is_involved_in_the_biological_process_described_with_RNA_processing		cl36650;cl32058;cl00130;cl33772;cl00607;cl31660;cl35159;cl36298;cl35184;cl32011;cl31997;cl29476;cl34393;cl32027;cl32959;cl35315;cl35201;cl35168;cl32016;cl35278;cl37313;cl36428;cl34966;cl36395;cl29081;cl32061;cl34303;cl15495;cl02570;cl32022;cl32053;cl00020;cl00490;cl17169;cl34680
O_lob_c19154.p1	45351.EDO43818	2.40e-42	intraciliary_transport			-0.054869010579084	0.785819103505036	0.944903544897986	-1.00818820701098	5.28775513563393e-06	2.91928998781581e-05	-0.007319872576043	0.976131792780788	0.989152529198968	1.11024919765354	8.70476285671051e-07	7.09232122225118e-06
O_lob_c19161.p1					TIGR03548;cl37290;PHA03098;cl33709;COG1672;cl26116;pfam01344;TIGR03547;cl37289;pfam07646;smart00612;cl02701;pfam13964;cd09729;cl08044;PLN02254;cl33443
O_lob_c19163.p2					cl28962;cl35847;cl37269;cl33240;cl28897;cl23751;cl21455;cl29884;cl37188	0.468039712937348	0.117346462717474	0.373662852950469	-0.74723544724628	0.023320111764251	0.054971031671121	-0.08472857334179	0.815427222901022	0.900810085216215	0.278863013139138	0.421943596790064	0.540096693152451
O_lob_c1918.p1	45351.EDO46979	1.90e-87	calcium_ion_transport		cl00057;cl38916;cl37326;cl07034;cl12313;cl33437;cl00348	0.367799484924475	0.000511845283924	0.007026248460545	1.23717940121449	1.2906097414696e-31	9.06851532839008e-30	0.688583328882497	6.49822637352545e-11	6.11269401686796e-09	0.244670465055041	0.020352396781101	0.047828952435457
O_lob_c1918.p2	10224.XP_006824793.1	2.30e-26	calcium_ion_transport		cl26992;cl15255	0.29592814208221	0.008091842691137	0.058956094438225	1.31316895414191	4.17268551956735e-32	3.03639848571469e-30	0.653122651791188	3.36219565919957e-09	1.88121893650064e-07	0.14674096380031	0.184699272381449	0.284296700255058
O_lob_c19207.p1					cl23716;cl28912	0.588168163411899	0.025066232584936	0.135789661374058	2.33506805007263	4.92897730104416e-19	1.22786492034199e-17	1.18809538943094	5.2214229436688e-06	0.000100182702229	1.46540550848442	1.90398291602774e-08	2.19824852585246e-07
O_lob_c19207.p2	7739.XP_002586402.1	5.10e-47			cl35151;cl17225;cl02442;cl28718	0.518178533593274	0.037879731410874	0.179703277733312	2.3308503650688	7.68495595622097e-21	2.23918757496602e-19	1.14648761007056	3.67378372081468e-06	7.45716909933941e-05	1.45241619022572	4.46055334683944e-09	5.82829649673949e-08
O_lob_c1921.p1	121225.PHUM051820_PA	1.80e-38	Domain_with_2_conserved_Trp_(W)_residues			-0.078085235013373	0.515312242400949	0.814707101397741	-0.15549136889614	0.195940373719751	0.316778947800183	0.093235179629999	0.439291400713068	0.631844626254868	0.133812043223409	0.266565167307434	0.378670557201852
O_lob_c19246.p1					pfam00503;pfam10021;pfam16197;TIGR02452;cl19419;cd13409;cl22855;COG4295;cl21615;pfam10936;cd11266;cl15693;TIGR02025;cl37030;TIGR00292;cl30473;pfam11605;pfam08134;COG5619;cl02396;pfam01946;cl21454;COG0377;cl17194;TIGR02813;cl37173;pfam04498;cl28005;pfam08842;TIGR03744;cl37323;cd12808;cl21494;TIGR04216;cl26284;PHA00664;cl10246;pfam01456;cl26627;pfam06949;COG1623;cl34323;PHA03070	0.099517184140852	0.873263870550495		-0.202526435753118	0.7581411405797	0.849947874800982	-1.43537066614442	0.08156856793417	0.203772399637346	-1.47256005699942	0.066147844621834	0.125783121898101
O_lob_c19253.p1					cl02446;cl01483;cl25314;cl19756;cl32961;cl21464;cl21356;cl27860	-0.17671228829885	0.163717061406818	0.45425905509309	0.29370472088488	0.021647357019865	0.051563477932208	0.033236014668794	0.803230463181662	0.893565299859576	-0.413153536568534	0.002374026170168	0.00778200369747
O_lob_c19255.p1					cl35274;cl33039;cl37252;cl00464;cl10011;cl32602;cl06067
O_lob_c19258.p1					cl28910;cl15239;cl33373;cl31875;cl31900;cl37157;cl27971;cl32114
O_lob_c1928.p1	112098.XP_008607215.1	2.10e-12	protein_kinase_activity	GO:0004672GO:0005524;GO:0006468	cl21453;cl33378;cl33408;cl32855;cl36538;cl31822;cl31418;cl37341;cl31419;cl31825;cl33733;cl31747;cl33717;cl36498;cl31987;cl31769;cl33413;cl26013;cl31529;cl31831
O_lob_c19289.p1	10224.XP_006818088.1	3.50e-77	E3_ubiquitin_protein_ligase_4		cl34550;cl00445;cl21456;cl30629;cl34095;cl28172;cl01548;cl19102;cl14410;cl10013;cl30403	0.050390428724398	0.578006112943445	0.852562137806602	-0.255607923811815	0.007403777547124	0.02027319324901	-0.220072083694078	0.033865469267015	0.10893372409787	-0.333425514901897	0.001169899954124	0.004239835237074
O_lob_c19292.p1				GO:0005184	TIGR03303;cl37245;PHA03414;cl28619
O_lob_c19294.p1					cl34927;cl30538;cl31759;cl21453;cl34761	-0.404133221438685	0.000910538008321	0.010867397539528	-0.526818493051182	4.76776924713535e-05	0.000221597050105	-0.270235287480635	0.066433548026222	0.17620425811825	-0.051453727505854	0.71457478633633	0.796569798513597
O_lob_c19295.p1	6500.XP_005107496.1	8.80e-29	regulation_of_nucleic_acid_templated_transcription		pfam11573;COG2366;cl29466;pfam11055;pfam09753	0.117143063635018	0.431656706641246	0.753991793433529	-0.022586054136454	0.882498662838891	0.938656171023144	-0.02904214163263	0.854464429342771	0.923341581833981	-0.160981565646367	0.306974359609334	0.422771072140471
O_lob_c19303.p1	7668.SPU_004394_tr	3.80e-17	DNA_topoisomerase_binding		cd16574;cl17238;cd16504;pfam00097;pfam13923;cd16635;pfam13639;smart00184;cd16711;cd16636;cd16669;cd16469;PHA02929;cl29320;cd16532;cd16741;cd16454;cd16449;cd16503;cd16474;cd16545;cd16594;cd16465;cd16547;cd16583;cd16527;cd16461;cd16506;cd16712;cd16742;cd16667;cd16535;cd00162;cd16798;cd16797;cd16683;cd16448;cd16634;cd16673;cd16734;pfam15227;TIGR00599;cl36700;cd16536;cd16534;COG5574;cl27118;cd16593;c…	0.349480573793284	0.079902831540867	0.294679059811672	-0.468020803272596	0.04040334697073	0.087800525582746	0.168122103768604	0.505563562694118	0.686740833017124	0.115638225522571	0.640773483508752	0.73770400572593
O_lob_c19304.p1	1229909.NSED_09685	2.90e-68	Belongs_to_the_small_heat_shock_protein_(HSP20)_family		cl27671;cl00175;cl00338;cl21493;cl18310;cl02516;cl33539;cl11424;cl37275;cl21454
O_lob_c19339.p1						0.450559214442063	0.223317797995701	0.540105592863797	-0.369541567759625	0.383814577040832	0.530767954572505	-0.054857823760044	0.909029065810242	0.953503660582165	-2.11639540948395	0.001501414391809	0.005257203664633
O_lob_c19343.p1
O_lob_c19365.p1					PRK09782;cl35890;pfam11923;pfam09445;pfam18173;PLN03137;cl33645;pfam07701;pfam03807;cd14661;cl09159;pfam13676;PRK10640;cl32547;PRK12410;cl36126	0.77349619808567	0.639161498436149		1.46318623701004	0.373226115895675	0.519645592131671	0.909712922789923	0.559929543438206	0.728041347003004	-2.99374225951114	0.118146640412061	0.199920430575999
O_lob_c19384.p1	10224.XP_006821126.1	1.30e-15	Nucleoporin			-0.244333514883497	0.180876329688813	0.479824711754394	-0.472746239787171	0.015991586383322	0.039677892364241	-0.176967803694755	0.423889217255245	0.6178806374135	0.459576031321988	0.02464386576874	0.056044424616309
O_lob_c19387.p1	10224.XP_006823392.1	2.20e-16	beta_D_xylosidase	GO:0004553GO:0005975	cl31969;cl33080;cl34276;cl01250;cl36257;cl00934;cl19424;cl36304	0.556661277878721	0.574052651585446		-1.09493833689361	0.330566333582666	0.475113039015264	1.12157429654803	0.335327609355281	0.532797035289907	-3.40089856121134	0.033192843585867	0.071732944819432
O_lob_c19400.p1	9305.ENSSHAP00000004959	1.50e-70	DnaJ_(Hsp40)_homolog_subfamily_C_member_10		cl00388;cl33903;cl35946;cl37091;cl36366;cl36362;cl36355;cl36361;cl32988;cl36359;cl32989;cl02542;cl36351;cl32985;cl32987;cl36356;cl31697;cl36358;cl36499;cl36354;cl36364;cl36365;cl36353;cl36360;cl37336;cl34431;cl36363;cl32986;cl31699;cl36352;cl31696;cl36357;cl31700;cl31698;cl32492;cl33185;cl36828;cl34997;cl31759;cl36508;cl32621;cl33693;cl34555;cl34965;cl33459;cl29860;cl26371;cl36649;cl31556;cl33273…	0.102087111947614	0.448481457544365	0.768455608278806	0.21863197224368	0.112252698799709	0.204185388644834	0.083400498158069	0.556216986078142	0.725515394221895	0.621394730029815	5.62394091266655e-06	3.79080310972426e-05
O_lob_c19405.p1					cl32952;cl32655;cl37505;cl19619;cl00057;cl14647;cl00281;cl20225;cl29668;cl11961	0	1		0	1	1	5.95093176236097	0.013151982989571	0.054121607041053	6.90145634630766	0.00390656204931	0.01190713290598
O_lob_c19406.p1	28377.ENSACAP00000001760	1.40e-19	zinc_ion_binding		cl28899;cl36628;cl36908;cl34083;cl36909;cl37164;cl32675;cl34176;cl33920;cl21455;cl33924;cl31017;cl36513;cl38244;cl35094;cl35965;cl14880;cl30760;cl37071;cl36293;cl17190;cl33950;cl36096;cl28913;cl36737;cl07806;cl33646;cl20200;cl34202;cl36798;cl33906;cl36124;cl17182;cl31469;cl34328;cl36412;cl31839;cl37188;cl36006;cl34190;cl09280;cl34277;cl29219;cl28885;cl34175;cl33891;cl34016;cl00509	0.604946616622412	0.112349152655432	0.363622296938246	0.322871814185587	0.428729495495098	0.576165700759812	0.608047211725006	0.13566956978558	0.290020622652335	0.225780335777634	0.584029157195266	0.689786977819779
O_lob_c19416.p1					cl17068;cl36526;cl37738;cl10012;cl23724;cl29401;cl21453;cl15383;cl29397;cl00477;cl21463;cl14605;cl19820;cl15693
O_lob_c19428.p1	121225.PHUM286740_PA	8.20e-09	Death_associated_protein		cl37054;cl29513;cl36247;cl36218;cl11864;cl36444;cl35415;cl22853;cl28897;cl17068;cl11960;cl29768;cl29242;cl19755;cl17037;cl31491
O_lob_c19430.p1	7918.ENSLOCP00000014065	1.00e-08	Kelch_domain_containing_2		PLN02193;cl31837;PLN02153;cl31833;PHA03098;cl33709;pfam18402;pfam07646;pfam13964;pfam09846;pfam17132;pfam01344;cd03332;cl28888;PRK14536;cl33007;cd15101;cl28897;cd15343;pfam13854;TIGR03204;cl31310;pfam04757;cd00525;cl01287;cd05649;cl14876;COG3055;cl34543;PRK07677;cl32234;PHA02605;cl28641;cd02213
O_lob_c19462.p1	400682.PAC_15716494	4.40e-41	iduronate_2_sulfatase		cl23718;cl36290;cl34556;cl22853;cl37266;cl35362;cl17036;cl35512;cl11493;cl29224;cl30580;cl14813	-0.204991397906899	0.403775836411043	0.730637276248297	-1.1588170178376	2.66886787630876e-05	0.000130201780155	0.283693947284811	0.350856799236036	0.548289541542232	-0.514621881562293	0.109786954064217	0.188558622939915
O_lob_c19472.p1					cl36259;cl02544;cl09872;cl05920;cl21473;cl17182;cl22853	2.126038193195	0.413861408735908		2.53554876508071	0.33378909977642		0.292401728334786	0.908676385976706		1.01967988523303	0.677468512383743	0.766812531831075
O_lob_c19495.p1						-0.42124581017314	0.24664078879952	0.570672283219819	-1.60136405002405	0.000612447694561	0.002234027955238	-0.070435888051826	0.904150657092708	0.951037569216616	1.17840304825591	0.017752189544655	0.04258420999176
O_lob_c19505.p1					cl15693;cl00269;cl18945;cl21493
O_lob_c19519.p1					cl18945;cl33166;cl36792;cl21453;cl37378;cl26936;cl37187;cl21727;cl30163;cl34062;cl34722;cl17036;cl06868;cl37333;cl00281	0.289770686537713	0.507250931086319	0.808759361721025	0.744829376796515	0.089733203411945	0.17047699137546	-0.063619328454066	0.88596724271696	0.941199596310374	-0.829640574514902	0.069538961361189	0.13089158830113
O_lob_c19532.p1					pfam08687;pfam00526;cl15494;TIGR01863;cl12004;cd19547;PRK08226;cl32280;pfam13355;COG1467;cl01287;TIGR03157;cl11869;pfam02751;NF033446;PRK12826;cl32840;cd09709;pfam07065;PRK06125;cl35426;cd09236;cl14654;pfam04746;cl04720;cd05368;cl25409;PHA00965;cl19585;PRK06484;cl31572;cd01779;cl28922	-0.346676270078456	0.270871478441203	0.600925985166238	-0.66919818846472	0.056067569037887	0.115420410260978	-0.394690014445873	0.352622912206319	0.550068195601977	-0.329599393969012	0.418696724140973	0.53662365470654
O_lob_c19548.p1					cd14980;cl28897;cd15137;cd15098;cd15136;TIGR01271;cl36858;cd14986;cd15329;cd15359;cd14971;COG1800;cl17362;cd15967;cd15363;cd15360;PRK06277;cl35461;cd15161;cd00637;cd15074;cd15085;cd15002;cd14999;cd14982;PLN02763;cl33563;PRK01209;cl00561;cd14997;cd15383;cd15195	0.499877636431803	0.240022108870682		-0.206807534818436	0.662518759670375	0.776504569223499	-0.711065340165723	0.212229857095824	0.392947645581912	-1.13606034603757	0.053213243506584	0.105514756161683
O_lob_c19559.p1	7668.SPU_000371_tr	3.00e-86	histone_acetyltransferase_activity_(H4_K12_specific)		cl34891;cl17182;cl28975;cl26616;cl00332;cl30434;cl32746;cl01103;cl27002;cl28139;cl09938;cl31344;cl21455;cl36997	0.038073356437023	0.815950339986809	0.954654297905994	-0.380879092069311	0.028637529997877	0.065324725443031	0.331402812915518	0.070086817798729	0.182886671076727	0.491869176162606	0.005904499331375	0.01685249740656
O_lob_c19562.p1					cl18962;cl02544;cl36495;cl15397;cl29294;cl17036;cl00849;cl12013;cl00064;cl35784;cl35520;cl28888	-0.236280241124646	0.279855054057585	0.610631140175409	-0.040591507895243	0.855235639135877	0.919647633314827	-0.167006513280458	0.475157345339982	0.66210720806136	0.242300672043162	0.284479288402034	0.398566197490244
O_lob_c1957.p1					cd17762;cl38914;COG0775;cl00303;TIGR01721;PRK07115;cd17877;COG2820;cd09007;TIGR01717;cl36958;pfam01658;PHA03181;cl28051;TIGR01718;PRK15017;cl00275;TIGR04015;cl37369;cd09005;cd17765;cd09008;TIGR00844;cl36744	-0.176497150244328	0.611578952263695	0.87046510873643	0.302549457075038	0.387195745628867	0.534119150324691	0.235480311703571	0.511006046971373	0.690538059617312	0.87728283920482	0.01021251109695	0.026752687831801
O_lob_c19576.p1	588596.U9UUE8	6.60e-08	zinc_finger		cd10456;cl15257;cd10449;COG2827;smart00343;cl33244;PRK00329;pfam18456;PRK11720;cl29677;pfam10237;cd12870;cl15819;PRK14283;cl32987;cd03680;cl00817;TIGR00302;cl00789;PRK14281;cl36355;pfam02566;cd12510;cl17169;cd05802;cl03757;COG1569;cl28905;pfam16547
O_lob_c19582.p1					cl15188;cl06998;cl27928;cl00388;cl36024;cl35893	0.061650618171558	0.828635641052819	0.959733201184786	-0.244389616520463	0.419869409841228	0.567646451219185	0.000371185014835	0.999093311861069	1	-0.389341800261604	0.240092576064607	0.349735771856961
O_lob_c19597.p1	7213.XP_004534316.1	1.40e-46	Belongs_to_the_mitochondrial_carrier_(TC_2A29)_family		cl33169;cl36523;cl37447;cl33516;cl21453;cl37417;cl37349;cl26937	-0.288410439302823	0.016049957010599	0.098476110068479	-0.995097291270093	2.21206795884334e-13	3.31555133579674e-12	-0.388402009392319	0.017436946505447	0.066893729908403	0.379144656428703	0.009721835468292	0.025688844050926
O_lob_c19602.p1					cl33720;cl34523;cl19843;cl27999;cl33588;cl14632;cl23849;cl31937;cl33151;cl36978;cl32772;cl30201;cl33848;cl11960;cl29242;cl29768;cl14876;cl24009;cl33330;cl28068;cl33696	-0.656751679937033	0.00784869619784	0.057618135177596	-1.36413477378933	2.16919001060667e-06	1.28064607603901e-05	-0.695430060084541	0.066434888843172	0.17620425811825	-1.9202767955891	3.14699462288525e-05	0.000176940333877
O_lob_c19604.p1					cl30685;cl34485;cl16901;cl21453;cl32833;cl36756;cl21454	0.281905639164299	0.330426717349845	0.665145041304708	0.340512229162658	0.258379691349387	0.39303949006435	-0.456460186010792	0.167390006733457	0.334292546200377	0.56290380906166	0.058125398990516	0.113388216864106
O_lob_c19607.p1	400682.PAC_15717353	1.50e-29	protein_depalmitoleylation	GO:0016787	cl21552;cl00020;cl34159;cl29077;cl17169;cl11394;cl17255;cl07134;cl27410	-0.50654990575619	0.289980323700799	0.622960955187759	-0.865075616897231	0.088222765772037	0.167986860346809	-0.842073153430085	0.16081016570521	0.325451632737597	0.170055030201634	0.751969078796019	0.825662671360533
O_lob_c19664.p1	10224.XP_002732905.2	4.30e-23	Translin_associated_factor_X_interacting_N_terminus	GO:0005488	pfam13838;pfam05308;TIGR02169;cl37070;cd11385;cl21455;pfam12128;COG0525;cl00015;pfam12761;TIGR03321;cl31332;pfam04670;TIGR02168;cl37069;PRK05724;cl23717;COG0825;COG2433;cl27170;pfam03255;TIGR03799;cl18945;COG4581;cl34780;TIGR03185;cl25734;NF033443;TIGR04211;cl25512;cd07093;cl11961;COG1196;cl34174;COG5512;cl02324;cd14887;cl22853;PRK14900;cl36437;CHL00094;cl33328;pfam03357;PTZ00108;cl36510;PRK14139…	0.123650311354833	0.162922109907481	0.452636928348372	0.507022677001346	1.64924331663054e-08	1.36394043866398e-07	-0.060404307448147	0.516033210421831	0.694232014064777	-0.356056729580463	0.000140572503192	0.000666285792799
O_lob_c19679.p1					PRK13004;cl32850;COG4160;cl34725;COG1621;cl34321;cd08312;cl14633;PRK08285;cl00913;PLN02772;cl33564;PTZ00141;cl33168;COG1393;cl00388;TIGR04378;cl01508;cd02977;cd17666;cl28904;PRK11920;cl21459;pfam00016;pfam14508	-0.097505324356475	0.651778021017308	0.890885005930973	-0.336932897012438	0.142845529957484	0.247108724632597	-0.255710952377414	0.318566764244856	0.515914006551176	-0.233152015347592	0.351197031060462	0.469498289532173
O_lob_c19687.p1					cl00846;cl35610;cl33171;cl36885;cl27998;cl29093;cl33694	0.014505405648049	0.959211436920566	1	-0.219323682857207	0.460157206971443	0.606013161638007	-0.1686567246231	0.597677031456546	0.754994481807485	0.414319565811841	0.171985658295225	0.268755813026948
O_lob_c1969.p1						0.052297242658245	0.819937879627648	0.956438945738149	-0.544651095410979	0.035429102687562	0.078451527577149	-0.257500342935581	0.395026732770023	0.591242958674211	-0.341214727866527	0.25081394401701	0.361185950193171
O_lob_c19695.p1	6669.EFX79598	4.90e-48	serine_type_endopeptidase_activity_It_is_involved_in_the_biological_process_described_with_proteolysis	GO:0004252GO:0006508	cl21584;cl27237;cl35033;cl23718;cl18962;cl02216;cl31942;cl37365;cl23818;cl28897;cl35747
O_lob_c19708.p1					cl02570;cl31131;cl25798;cl21457;cl00957;cl25814;cl00231;cl31944;cl17238;cl10013;cl33960
O_lob_c19718.p1	400682.PAC_15720837	3.00e-17			cl37422;cl01416;cl35351;cl37075;cl33221;cl34245;cl10080;cl36668	0.388720814538116	0.59422712882396	0.861536690922448	-0.369061970331301	0.627218776887337	0.748443736185599	1.50525658300912	0.046670968647657	0.137014840962038	0.488521990217534	0.526339379905351	0.639124291135009
O_lob_c19731.p1					cd13184;cl17171;cd13192;TIGR02082;cl37048;PRK00910;cl00336;TIGR00033;cl00323;PRK14596;cl00234;PRK07188;cl30375;TIGR02688;cl11979;TIGR04412;cl22796;cd19540;TIGR00926;cl36771;pfam11207;pfam13597	-0.230967615030989	0.375561842962761	0.708162100859387	-0.501357132806717	0.070383439129884	0.139508618509327	-0.098028332829138	0.747611470955888	0.857208964080311	-0.13024121307491	0.663548649274713	0.755454903476254
O_lob_c19739.p1
O_lob_c19744.p1					cl37096;cl34490;cl23721;cl00289;cl31580;cl31048;cl17037;cl35771
O_lob_c19746.p1					cl21453;cl36090;cl35388;cl33774;cl18945;cl16483;cl19107;cl32874;cl33666;cl37353;cl14876;cl00447;cl35489;cl33895;cl32594;cl35094;cl31918;cl36293;cl09939;cl32487;cl36281;cl35822;cl34334;cl21456;cl35059;cl36781;cl36736
O_lob_c19753.p1					cl28905	-0.387076908350146	0.200009799282011	0.509598995420449	-0.177140649035828	0.569498670101297	0.701068527724028	-0.328223374752298	0.344515687139109	0.541550145341978	-1.17687467335158	0.001706177224644	0.005875422432344
O_lob_c19768.p1	7897.ENSLACP00000018294	2.20e-09	synaptic_vesicle_membrane_organization		cl28057;cl30830;cl28897;cl36640;cl00389	0.255800594465015	0.379163882534534	0.710709281224697	-0.885950679050419	0.003132046598105	0.009532808494319	-0.560272835258873	0.077019404024139	0.195816750209756	-0.494565292660415	0.114072171351923	0.194401963729765
O_lob_c19770.p1
O_lob_c19776.p1					cl28962;cl02776;cl00591;cl00019;cl35686;cl00226;cl30143
O_lob_c19783.p1	32264.tetur27g01790.1	1.40e-08	Protein_tyrosine_phosphatase_activity_It_is_involved_in_the_biological_process_described_with_protein_dephosphorylation		cl21522;cl28984;cl21456;cl01416;cl30452;cl38903;cl01629;cl37284;cl15846;cl30265	0.018822250478316	0.952407004587984	0.999666318002457	0.192931825712103	0.553604376960733	0.687390498971997	-0.196485127708033	0.575627408366688	0.739267307066248	0.894097003847477	0.004985404345745	0.014606623702964
O_lob_c19786.p1					PRK10557;cl26458;PRK13692;cl00509;pfam14294;TIGR02566;cl09832;PTZ00290;cl36540;PRK14894;cl30464;PRK09417;cl00451;TIGR04299;cl30099;PRK00405;cl35093;PLN00131;cl23204	0.021065385589481	0.909238509499573	0.985321337888701	0.441523909877896	0.018192647846948	0.044376777817044	0.8036898063624	1.15409637722449e-05	0.00019314405759	0.993588551076781	3.09202883043102e-08	3.42223638750247e-07
O_lob_c19795.p1					cl21457;cl31115;cl29145;cl30776;cl32537;cl00555;cl36261;cl32350	-0.12720864628252	0.717816893306679	0.91963408899176	0.898144419035235	0.010124155714942	0.026711929618591	-0.252952186223213	0.471149654893958	0.658654691493723	-0.428039739327813	0.222146624595876	0.328867216229143
O_lob_c1980.p1	400682.PAC_15718565	1.80e-17			cl35279;cl29366;cl23822;cl31813;cl19107;cl10013;cl00333;cl33905	0.386372901706729	0.074871093591072	0.283069708402086	0.102890995603427	0.642449515271266	0.760714277812507	-0.391580835229912	0.089174246433681	0.216165035976215	-0.965984605435333	3.76487470168927e-05	0.000207324029079
O_lob_c19803.p1					cl34279;cl35855;cl38916;cl17035	-0.08795948102328	0.907817618823682	0.985153801569325	0.267272287787811	0.725210681079047	0.825652894522019	-0.339227771404475	0.657119617836196	0.797487969832204	-1.86441000207168	0.016176628130888	0.039386807714913
O_lob_c19804.p1						0.200339149157418	0.569802375075684	0.847756926144257	0.994137390848777	0.004477480134262	0.013072687787609	0.319194616664475	0.354766583612284	0.552213719352521	0.370125347781728	0.27936350608053	0.393022541791249
O_lob_c19804.p2						0.590462838170048	0.200219799959605	0.509832122901694	1.02891861425945	0.026504706813879	0.061186503237476	0.989298062583967	0.02527694297216	0.087976566351574	1.03724134186872	0.018081204852832	0.043246047148019
O_lob_c19805.p1	40483.S8F0M0	7.70e-67	Carbohydrate_binding_module_48_(Isoamylase_N_terminal_domain)		PLN02447;cl33494;cd02854;cl28984;pfam02922;cd02855;COG0296;cl30708;PRK12313;cl36104;PRK14706;cl36416;PRK05402;TIGR01515;cd02688;PRK12568;cl31389;cd07184;cd11294;PLN02960;cl33608;PLN03244;cl31992;PRK14705;cl36415;cd02860;cd02853;cd02859;TIGR02402;cl37103;TIGR02104;cl37056;TIGR02103;cl37055;TIGR02102;cl37054;cd02858;cd02857;pfam01915;TIGR04277;cl33287;cd10039;cl15240;pfam01171;cd10956;cl15692;PLN00…
O_lob_c19808.p1	6087.XP_002159857.2	4.80e-75	Nucleoside_diphosphate_kinase		cl00335;cl28969;cl28971;cl28972;cl17185	-0.19454303213844	0.312566073962446	0.645863303761241	-1.11629690342248	4.24352967186952e-08	3.31303471351691e-07	-0.205449194146943	0.351371617646232	0.548788120451258	0.474771437280456	0.024202217523495	0.055220894371398
O_lob_c19827.p1					cl35121;cl30585;cl14633;cl32206;cl11961;cl34613;cl17068;cl02526;cl29773;cl00635;cl20030
O_lob_c19828.p1					cl00049;cl00245;cl36821;cl21455;cl35133;cl31493;cl29654;cl35912;cl11961;cl29808;cl14603	-0.099115023595766	0.75846583686254	0.933836965065431	-0.38794261714798	0.251129565134517	0.384938806009376	-0.54034425305447	0.151907100141486	0.313591562792999	-0.199461180327237	0.57945986879879	0.685739636976461
O_lob_c19852.p1					cl14633;cl14643;cl30229;cl11394;cl21456;cl14615;cl33737;cl03075	-0.190540934181929	0.218636198887495	0.533783293333718	-1.0292439477251	2.65817384660664e-09	2.46413146402777e-08	-0.54452607234453	0.008645274636873	0.03965057896283	-0.159495449721745	0.410033136175438	0.528282664049323
O_lob_c19864.p2	6087.XP_002165698.2	3.30e-32	cellular_zinc_ion_homeostasis		cl30791;cl36863;cl27062;cl29883;cl35229;cl35872;cl23904;cl21460;cl32937;cl35319;cl00583;cl27170;cl37069;cl05660;cl27261;cl27283;cl28440;cl35988;cl00297;cl21454;cl00803;cl29306;cl17068;cl07980;cl33481;cl23754;cl25779;cl32064;cl35335;cl21462;cl04943;cl36095;cl34152;cl25403;cl34728;cl38114;cl32079;cl31469;cl36285;cl31323;cl33904;cl17190;cl34857;cl35299;cl22853;cl35065;cl30511;cl33905;cl30905;cl35863…	0.150859518111945	0.35786454663093	0.692766503404923	0.714582840786488	1.34492987926147e-05	6.92016996889518e-05	0.109961504971222	0.50608386606604	0.687166041829171	0.067916808104965	0.676824129576968	0.766261603842496
O_lob_c19866.p1	400682.PAC_15725914	1.90e-18	negative_regulation_of_non_canonical_Wnt_signaling_pathway		pfam14876;cl20770;pfam10018;TIGR01235;cl31080;pfam18601;PTZ00136;cl00241;PRK13613;cl36276;COG1038;cl34075;TIGR01612;cl31124;cd05060;cl21453;cd18807;cl38915;COG4770;cl34813	1.23073477581143	0.036165997729589		0.399308026958485	0.538543704607456	0.67440000281841	0.66695353798598	0.298580146392011	0.495353816020993	-0.199447868123465	0.768981168344166	0.838320796063511
O_lob_c19874.p1					pfam00261;PHA02562;cl33686;TIGR02168;cl37069;COG1196;cl34174;TIGR04211;cl25512;TIGR01069;cl31057;pfam10359;pfam10168;TIGR02169;cl37070;PRK12704;cl36166;pfam04375;pfam01496;PRK03992;cl32052;PRK00409;cl29770;pfam14688;TIGR03319;cl33207;smart00435;cl26030;pfam04420;TIGR00634;cl36713;COG2433;cl27170;COG4372;cl34756;pfam09798;PRK05431;cl35319;COG0172;cl33789;pfam14817;pfam02601;pfam05911;pfam10779;PRK…
O_lob_c19877.p1	3218.PP1S60_322V6.2	1.10e-23	Protein_of_unknown_function_DUF72		cl00777;cl00269;cl21456;cl14876;cl36821	0.331325751543895	0.526364836565345	0.821794771127712	0.556026122670019	0.295188206466078	0.434695794465339	-0.450495330964542	0.418169518874878	0.612312118740678	0.100791343761719	0.849685195316601	0.898452522976446
O_lob_c19890.p1	10224.XP_002736918.1	1.20e-41	alpha/beta_hydrolase_fold		cl21494;cl30390;cl30391;cl28068;cl30159;cl31215;cl33279;cl33968;cl10571;cl02614;cl10630;cl32224;cl35276;cl33403;cl14647	0.760089917968007	0.046744970064362	0.207743245680087	-0.764595698228304	0.055221019672761	0.113948388816048	0.42582802624584	0.298140708312824	0.494876855484669	0.841246037840675	0.03675022503046	0.077970577825428
O_lob_c19897.p1	497964.CfE428DRAFT_4490	1.60e-32	Produces_ATP_from_ADP_in_the_presence_of_a_proton_gradient_across_the_membrane_The_gamma_chain_is_believed_to_be_important_in_regulating_ATPase_activity_and_the_flow_of_protons_through_the_CF(0)_complex		cl00365;cl00456;cl35062;cl00599;cl21455;cl32378;cl37294;cl33474;cl36020;cl31321;cl28986;cl28554;cl35063;cl34149;cl21453
O_lob_c19899.p2					PLN02235;cl29684;pfam03362;cl10610;cd11261;cl15693;PRK14607;cl36397;NF012197;COG2457;cl00381;cd07617;cl12013;PTZ00440;cl36566;pfam12205	-0.548545380815217	0.173183081507864	0.469116866199653	-0.00774143200671	0.984691765716167	1	0.716485828845307	0.078216029985809	0.197973070208777	0.442972704348864	0.277053501737303	0.390582893830266
O_lob_c19910.p1					pfam10866;cl12451;PRK09989;cl30224;PRK12563;cl00292;PRK04930;cl00438;TIGR02887;cl19906;pfam14362
O_lob_c19911.p1					cl21454;cl12013;cl00389;cl25403;cl02556;cl21453;cl34891;cl36774
O_lob_c1992.p1					pfam10310;NF033201;NF033395;PTZ00449;cl33186;TIGR04216;cl26284;PRK10905;cl35970;COG4932;cl34840;PHA01819;cl27982;pfam09007;cd17534;pfam16922	-0.42014452328137	0.499725718134196		-0.412775474481581	0.528737434859175	0.665764052575849	-0.143460058237489	0.844459925342688	0.917790670905651	1.09518994609384	0.094680204632068	0.16753145782609
O_lob_c19924.p1	51337.XP_004657113.1	1.20e-13	calcium_ion_binding		cl06646;cl22855;cl00066;cl29917;cl33626;cl35535;cl23717;cl27665;cl33834;cl00013;cl36888;cl30241;cl36755;cl35375;cl35699;cl32116;cl33778	0	1		0	1	1	5.83705785953883	0.031604229177302	0.103508558511291	6.05282856697421	0.025618860928767	0.057922975434262
O_lob_c19928.p1					cl17185;cl01404;cl21488;cl02777;cl17171;cl26384
O_lob_c19945.p1					cl37844;cl01511;cl32928;cl19475;cl27932	-0.6594774352813	0.027409784452206	0.144483276632237	-1.13966549069864	0.00061450281847	0.002240381387379	0.450121188159473	0.21891547944637	0.401392424406746	0.898975591942016	0.009754333158764	0.025759403644819
O_lob_c19989.p1					pfam12796;pfam07960;PTZ00434;cl30359;pfam15665;PRK00252;cl35079;PRK00409;cl29770;TIGR03346;cl37251;PRK14471;cl21478;PRK11020;cl27836;COG4942;cl34844;pfam05667;pfam03892;TIGR02168;cl37069;pfam14817;COG4372;cl34756;PRK00478;cl35102;PRK05771;cl35381;cd07618;cl12013;TIGR02169;cl37070;pfam15927;PRK06800;cl28683;PTZ00421;cl31768;PRK08170;cl30648;cd07619;pfam17380;pfam06785;PRK12585;cl00583;TIGR03785;cl…	-0.01002121902905	0.970291477677357	1	-0.679699121793972	0.021871577859891	0.051980668464818	-0.976957882451153	0.008664402688612	0.039699335757957	-1.21521683890591	0.00111354766071	0.004063658967897
O_lob_c19998.p1	45351.EDO46189	4.10e-38	homophilic_cell_adhesion_via_plasma_membrane_adhesion_molecules	GO:0005509GO:0005886;GO:0007155;GO:0007156;GO:0016020	cl28889;cl29226;cl37325;cl26045	-0.016977525095126	0.959247783055169	1	-0.312937254929404	0.356530846306238	0.502508516127296	0.8846231919808	0.009587556198787	0.042836846567484	0.95499382916523	0.004927042261158	0.014458871050956
O_lob_c20007.p1					cl36431;cl29306;cl00388;cl23723;cl10263;cl28910;cl36537;cl10345;cl19167;cl25409;cl03627
O_lob_c20008.p1					pfam04534;cl04570;smart01017;cl02844;TIGR03486;cl11893;cd19906;cd09714;PRK06406;cl35477;TIGR02388;cl37097	0.261685772242114	0.306103036770975	0.639522145683663	-0.252629573988874	0.3628700948414	0.509268242247355	0.25546678131546	0.386722821377655	0.583299119120712	-0.170321466261023	0.57065628181024	0.678414836855109
O_lob_c20018.p1	400682.PAC_15725195	6.90e-41	CDK5_regulatory_subunit_associated_protein_1		cl36371;cl38018;cl36374;cl31701;cl36586;cl33981;cl36370;cl36932;cl32991;cl36368;cl32990;cl36373;cl32992;cl36369;cl32995;cl32994;cl36372;cl31702;cl32996;cl36934;cl36825;cl32993;cl36935;cl09098;cl05661;cl36430;cl36609;cl00687;cl11961	0.099724534342613	0.685150275722788	0.906726719544422	-0.078031433554162	0.756685473475551	0.849148138850016	-0.456704355406866	0.085850991203979	0.211029023625916	-1.48177942637742	1.36786985107141e-07	1.32138311814e-06
O_lob_c20024.p1					cl33967;cl28620;cl37406;cl31473;cl37012;cl17190;cl34833;cl32088	0.20944037470725	0.296600940870231	0.629365628516221	0.334464041510461	0.097456160391471	0.182160214044137	0.899025699578693	7.85237417080905e-06	0.000139491605042	0.848826395146153	2.3743095525898e-05	0.000137904042458
O_lob_c20024.p2					cl00049;cl14643;cl36537;cl13816;cl37244;cl00335	-0.061016760382397	0.694505163318293	0.911030843047031	0.156800238773118	0.319915955525549	0.46298044107685	1.05172818987573	1.73171765064983e-11	1.85280569400825e-09	1.15024146290218	1.21737551603312e-13	3.62128427279263e-12
O_lob_c20029.p1					cl21493;cl27929;cl36814;cl07498;cl02059;cl32993;cl00954	0.858290827140019	0.000909876091579	0.010867397539528	1.67352907885779	8.72177797404672e-11	9.72797997276865e-10	0.738370197185571	0.003454452300057	0.01970999529314	0.48200156815613	0.05632625882777	0.110519365392403
O_lob_c2005.p1	4792.ETI45638	3.10e-10	Photosystem_II_12_kDa_extrinsic_protein_(PsbU)			0.440926929460855	0.647281659905907	0.88863297744074	-0.1788967203153	0.853887063250142	0.918715659700059	0.463032273213186	0.635026344168006	0.782464108998574	0.852159130165078	0.380387250116574	0.498768715151505
O_lob_c20051.p2					cl11960;cl28941;cl11961;cl32711;cl29426;cl02541;cl29242;cl29768;cl00635;cl36953;cl00599;cl35279;cl33518;cl28730;cl37451;cl09930;cl28910
O_lob_c20066.p1					cl31889;cl29510;cl32147;cl15255	-0.420211965532002	0.354587008069528	0.689988322402377	-0.599427776775643	0.20137551244733	0.323795202244623	0.843867342061295	0.077471747452751	0.196532852904572	1.10500547261316	0.019004909052232	0.045113069151823
O_lob_c20093.p1	7668.SPU_026338_tr	1.40e-09	anatomical_structure_morphogenesis		cl22861;cl30235;cl12020;cl21454;cl11409;cl10017;cl17169;cl35360;cl37070;cl33584;cl30761;cl27401;cl09300;cl33403;cl34806	0.079773036542141	0.603031254838762	0.866878819199068	1.04214215374874	9.95134249691608e-12	1.25203912330315e-10	0.125238897849583	0.412744706452695	0.607514116443228	-0.417641194672786	0.0063895527918	0.018037452097577
O_lob_c20104.p1					cl21453;cl31418;cl31419;cl36538;cl33413;cl33378;cl31831;cl00339;cl31822;cl15239;cl25409;cl35863;cl11964
O_lob_c20122.p2					cd01999;cl00292;PRK13384;cl00338;pfam00764;PRK00509;PRK13820;PRK15078;cl36466;pfam14083;cl16599;COG0137;smart00892;cl00089;PRK11049;cl30105	-0.173559656231326	0.58846592315658	0.85797960716403	0.365796129184534	0.255481927084556	0.389792581666887	-0.508005641438484	0.152631801015554	0.314395037468806	-0.480754685021442	0.163488158154022	0.258474347008032
O_lob_c20137.p1					cl31870;cl36895;cl35086;cl30915;cl01950;cl00262;cl27225;cl34716;cl29024	-0.028560431865398	0.906123963057446	0.985136356473165	-0.125207996978665	0.624823033055994	0.746550620402562	0.141688509788292	0.603877335599933	0.759404668769338	0.289511896166895	0.274147768232849	0.387254535486056
O_lob_c20138.p1					cl31116;cl15255;cl27025;cl32328;cl15354	-0.063941152465117	0.782025695737975	0.943777927462091	0.430382952191346	0.063502450041647	0.12814303318452	-0.288951261159084	0.230862032241623	0.416014688081588	-0.545171832139302	0.023997686876407	0.054852930485425
O_lob_c20171.p1	400682.PAC_15727972	1.30e-16	zinc_ion_binding		smart00473;cl00112;pfam00024;cd01099;pfam08585;cd00129;PRK14158;cl03075;pfam01491;smart00946;cl08531;TIGR04380;cl37430	0	1		0	1		3.23153469649011	0.497275991217947		3.16579358835338	0.505582254803222	0.619604499193834
O_lob_c20173.p1					cl31516;cl34000;cl02529;cl33697;cl33710;cl31515;cl31517;cl21453;cl33699;cl37030;cl35224;cl10459;cl14647;cl32486;cl33625;cl31522;cl31426;cl00388;cl01053;cl00826;cl00348;cl31177;cl17169;cl21652;cl29001;cl30606;cl37070;cl25512;cl10013;cl29770;cl36166;cl30485;cl36644;cl30905	0.16661411088831	0.328138105568265	0.662603620349843	-0.393771393441525	0.028073276409745	0.06422716470127	0.012649818294584	0.946867388705578	0.974397453751644	0.004675916224641	0.980085067764865	0.990775767433433
O_lob_c20174.p1	9361.ENSDNOP00000021121	1.00e-32	Belongs_to_the_fatty_acid_desaturase_type_1_family		cl00615;cl09261;cl09326;cl33189;cl33175;cl00649;cl01629;cl21455	-0.605412561356482	0.030391875280224	0.15461333247947	-2.08661205046898	2.87264264314122e-09	2.65091430489037e-08	0.027133428850665	0.94932599789886	0.975638157101512	0.757335487393027	0.050193048829709	0.100523971711964
O_lob_c20178.p1					cl21453;cl03398;cl33019;cl29369;cl36513;cl00454;cl33969
O_lob_c20181.p1					cl17362;cl30614;cl09827;cl31437;cl35148;cl34658;cl32370;cl34183;cl00204;cl33614;cl02777;cl28955;cl21453;cl09938	0.732754366872602	0.002070857182155	0.020774036955579	1.13124216040723	2.38686957386549e-06	1.40077357014991e-05	0.105512340960714	0.653893994926756	0.795354307444215	-0.47693253245754	0.047137803995386	0.095404249128458
O_lob_c20193.p1	10228.TriadP51365	5.30e-12	Calcium_binding_EGF_like_domain	GO:0005509	cd01475;cl00057;pfam12662;pfam14670;smart00179;cl21504;pfam07645;cd00054;pfam12947;cd00053;smart00181;COG5597;cl11394;PLN02193;cl31837	0.097177888735928	0.786569183968927	0.944957257016795	-0.405402903164166	0.265158231119655	0.400771370094599	0.650364343842898	0.075877625324296	0.193750610735004	1.01306725549052	0.005390821932225	0.015593922915237
O_lob_c20196.p1					cl00410;cl22411;cl14813;cl19424;cl36751;cl34532
O_lob_c20216.p1	126957.SMAR002261_PA	1.60e-26	Elongation_of_very_long_chain_fatty_acids_protein		cl34322;cl31942;cl00509;cl00203;cl00466;cl00478;cl03120
O_lob_c20217.p1					cl31960;cl28899;cl00259	-0.257283452132545	0.427928360304893	0.7509476718137	-0.250783357172575	0.458117855292705	0.604162067127543	-0.864380648859861	0.02958027607319	0.098537646926162	0.190397347459995	0.588434926066039	0.693801727117088
O_lob_c20264.p1						0	1		0	1	1	4.11593420083246	0.330069467630685		3.84038292854618	0.363565866144133	0.482131453266074
O_lob_c20272.p1					cl33709;cl31837;cl37289;cl36336;cl31833;cl37239;cl19186;cl36930;cl34543;cl36090;cl14633;cl31561;cl22855	-1.07822465784663	0.257852538257175		0.396545292771946	0.665601421659655	0.779191512408318	-1.97443162868859	0.062623146307219	0.168702337667213	-0.900237367742066	0.347938907148731	0.466177713423328
O_lob_c20276.p1	946362.XP_004987930.1	7.70e-18	vesicle_docking_involved_in_exocytosis		cl21455;cl33240;cl33374;cl33238;cl30516;cl30513;cl30514;cl30517;cl34108;cl30518;cl36608;cl30515;cl30510;cl30511;cl36100;cl36098;cl30512;cl37400;cl28568;cl30717;cl00327;cl11393;cl37345;cl33313;cl34149;cl35065;cl35299;cl37294;cl21453;cl36803;cl13995;cl36299;cl34133;cl35854;cl35925;cl31355;cl33646;cl34722;cl33208;cl34721;cl32620;cl33663;cl34788;cl34730;cl36464;cl32604;cl36841;cl33334;cl32671;cl32870…	0.829482217016468	0.010120826596494	0.069550342949636	1.17981712046493	0.000270362474871	0.001072672871305	1.3939834460547	9.35395179772607e-06	0.000161459345316	1.52654148914448	1.12452532966439e-06	8.95077967094221e-06
O_lob_c20288.p1	121225.PHUM000250_PA	9.20e-54	HEAT_repeats	GO:0005488GO:0006417;GO:0019887;GO:0019901;GO:0033554;GO:0033674;GO:0043022	cl27231
O_lob_c20291.p1					cl32425;cl37069;cl36621;cl33789;cl35728;cl34771;cl34388;cl29576;cl34213;cl36876;cl11394;cl34174;cl25409;cl31754;cl35381;cl37461;cl33739;cl37155;cl30043;cl00204;cl00263;cl33377;cl33609;cl04813;cl00283;cl37070;cl05660;cl00224;cl36167;cl33974	-0.197018342547064	0.160086759032853	0.447635747429176	0.669950487778834	1.54948181740951e-06	9.37226755801124e-06	0.861894699982919	4.51532852010952e-10	3.38432323731845e-08	0.873541236171776	2.36020230805287e-10	3.88886667299739e-09
O_lob_c20324.p1					cl01762;cl18945;cl00733;cl11961;cl35174	0.087671603367767	0.738961152795049	0.927068053120904	0.747721163480815	0.004354445100671	0.012768217060288	0.169176477801246	0.51887178385154	0.696297081707574	0.191403150821306	0.461654643277886	0.578672074244917
O_lob_c20327.p1	103372.F4WVN8	1.90e-11	ATPase_activity_It_is_involved_in_the_biological_process_described_with_transport		cl36780;cl33663;cl36781;cl33646;cl22855;cl09326;cl12009;cl12318;cl02563;cl09400;cl00410;cl34960;cl34549;cl30050;cl33186;cl33412;cl30129;cl28054;cl01106;cl00489;cl31243;cl30572	-0.254427858990324	0.480570759848057	0.790623269399101	-0.685522624203284	0.062232322670554	0.125971118610737	1.23616291973201	0.00081232806024	0.006391013242954	1.93287855798563	1.2795975759921e-07	1.24518464151596e-06
O_lob_c20332.p1	870187.Thini_1346	1.50e-59	The_beta_subunit_is_responsible_for_the_synthesis_of_L__tryptophan_from_indole_and_L_serine	GO:0004834GO:0006568
O_lob_c20351.p1					cl34640;cl35063;cl34150;cl21455;cl33904;cl36000;cl37294;cl04713;cl25403;cl26020;cl34108;cl34856;cl35299;cl32983;cl36596;cl34734;cl34455;cl34121;cl35848;cl38244;cl30760;cl34857;cl32353;cl32032;cl36608;cl36908;cl36985;cl34768;cl32665;cl36658;cl28899;cl31017;cl33240;cl34628;cl34016;cl32647;cl37252;cl36279;cl34115;cl37329;cl34152;cl35915;cl30998;cl36239;cl36779;cl37182;cl32712;cl37348;cl34733;cl28913…	0.855870742154996	0.207306487004026	0.519985866461199	0.824653647267399	0.231161598451489	0.361169237276231	-1.95295673127223	0.012377047951626	0.051915817474185	-2.26654550198616	0.004001730706292	0.01214496958697
O_lob_c20356.p1					pfam14199;PRK05335;cl21454;COG1206;pfam06286;cl05667;cd11733;cl17037;cd03326;cl25395;PRK06731;cl30898;TIGR00347;cl28913;cd05499;cl02556
O_lob_c20374.p1					cl23716;cl11907;cl12013;cl15239;cl00997;cl35562;cl11473;cl36792;cl34930;cl23849;cl30159;cl25626;cl33057;cl34873;cl14633;cl17000	0.780480345479891	0.547208474917895		-1.50459480763253	0.368643630890405	0.515301560028567	2.02205339421008	0.237729132199789		3.04210315640152	0.059933590965891	0.116124318823361
O_lob_c204.p2					cl34628;cl28897;cl32410	-0.417672781924358	0.023050559089478	0.127648298346521	0.376039425057775	0.037716329800535	0.082810871373183	0.482888947177778	0.007808883122582	0.036746451517914	-0.460372782280951	0.015515604130848	0.03798984794493
O_lob_c20408.p1					PHA03095;cl33707;COG0666;cl34000;PHA03100;cl33710;pfam12796;pfam13857;PHA02741;cl31500;PHA02874;cl31515;PTZ00322;cl31426;PHA02859;cl31514;PHA02876;cl31517;pfam13637;PHA02798;cl33697;pfam00023;PHA02946;cl31522;PHA02878;cl33699;pfam13606;cd19963;PHA02917;cl29946;PHA02792;cl29944;TIGR00870;cl36751;smart00248;cl02529;COG5021;cl34867;PHA02875;cl31516;cd17960;cl28899;PRK06476;cl29090;TIGR01631;cl19421;…	-0.798361799641544	0.011339112384974	0.075480752702029	-1.14186555566545	0.00103716015298	0.003558573011988	-0.43986453458678	0.300850232731546	0.497904754392517	-0.426409654667335	0.300451464348373	0.415798980032808
O_lob_c20438.p1					cl34845;cl35242;cl28897;cl36446;cl00983	-0.175300489094518	0.636524032358411	0.883487354475098	-0.774563553884179	0.060751872066035	0.123613094083562	1.17491703746033	0.005580716535967	0.028412394830408	1.40135952019823	0.000713663566337	0.002759650523556
O_lob_c20453.p1	126957.SMAR007123_PA	5.70e-22	chitin_binding_It_is_involved_in_the_biological_process_described_with_chitin_metabolic_process	GO:0005576GO:0006030;GO:0008061
O_lob_c20459.p1	8081.XP_008418600.1	2.50e-31	Phosphoethanolamine_methyltransferase		cl31863;cl17173;cl37044;cl34436;cl37029;cl29228;cl34168;cl34449;cl33914;cl34477;cl02563;cl34476;cl28097;cl36767;cl37287;cl30238;cl34491;cl30595;cl37019;cl30596;cl30240;cl31874;cl36219;cl17212;cl34853;cl08031;cl30239;cl01642;cl31004;cl30597;cl34511;cl32293;cl32069;cl16912;cl25409;cl30733;cl32752;cl21453;cl34101;cl03400	-0.687385095163699	0.106619173045926	0.352153368364933	0.469926885681464	0.254631320569122	0.388888998965861	1.13115484186031	0.005080424131121	0.026426878686876	0.390943898154454	0.340142883898402	0.458152921947765
O_lob_c20537.p1	400682.PAC_15722722	1.20e-09	Protein_of_unknown_function_(DUF2781)		cd06570;cl02948;PRK05812;cl35387;PRK07364;cl21454;cd12789;cl02569	0.716593390472706	0.065603326937959	0.259288337727686	0.48193909259494	0.239044685293349	0.370706572855008	0.55130016405144	0.174789060080801	0.343934222391198	-0.646887615545318	0.141152972131771	0.229852690234227
O_lob_c20548.p1					COG5072;cl29130;PHA00330;cl10192;pfam04952;TIGR04244;cl30233;TIGR01959;cl31152;TIGR04426;cl28179;pfam01355;cd03792;cl10013;cd06361;cd06943;cl11397;smart00928;cl29146;PRK09027;cl30403;cd02750;cl09928
O_lob_c20553.p1	7234.FBpp0183126	1.60e-18	Belongs_to_the_argonaute_family		cl00628;cl33661;cl28910;cl35685;cl28899;cl35340;cl37009;cl11961;cl38903;cl31873;cl35572;cl22853;cl31113;cl17173;cl21017;cl36010;cl36812;cl34588;cl35335
O_lob_c20553.p2	400682.PAC_15728264	1.70e-25	Belongs_to_the_argonaute_family		cl00628;cl33661;cl11394;cl36498;cl37380;cl29023;cl30530;cl11393;cl34982;cl12049;cl00490;cl36034;cl14813
O_lob_c20558.p1	10224.XP_006820484.1	2.70e-17	hydrolase_activity_acting_on_ester_bonds
O_lob_c20559.p1	8090.ENSORLP00000023219	1.50e-38	insulin_receptor		cl21453;cl33378;cl31418;cl33408;cl31769;cl36498;cl31822;cl31825;cl31529;cl33717;cl31419;cl35870;cl31987;cl31527;cl37157;cl36538;cl14647;cl32855;cl00388;cl10012;cl31528;cl30561;cl30745;cl36287	1.26637821257551	0.001926203147043	0.019606536205113	1.44500321573472	0.000504134441478	0.001885345463239	-0.235263179496638	0.562536664744476	0.729988133366783	-0.852001106669707	0.041813257268453	0.086528193782528
O_lob_c20582.p1	1229909.NSED_09505	4.90e-42	Ribose_phosphate_pyrophosphokinase		cl36854;cl33889;cl35131;cl33478;cl32068;cl32001;cl35147;cl32034;cl31561;cl36518;cl35192;cl35181;cl35557;cl32171;cl00416;cl17037;cl16912;cl34085;cl25352;cl10013;cl00292;cl35091;cl31992;cl01252;cl32850;cl10459;cl23844;cl14603;cl29733;cl21453;cl31140;cl14378;cl11394;cl37412;cl31824;cl09868;cl30236;cl24704;cl15692;cl36409;cl22826;cl31426
O_lob_c20583.p1					cl29654;cl33700;cl31523;cl31508	-1.35715075152248	0.575884742681191		2.1320066230841	0.328218134794586	0.472532330792166	-0.387193480043629	0.854466465980141	0.923341581833981	1.03689387680178	0.6125353622863	0.714490948720359
O_lob_c20587.p1					cl37117;cl03545;cl27392
O_lob_c20592.p1					pfam15782;PTZ00004;cl17037;cd07954;cl10970;COG1560;cl17185;pfam00067;COG2124;cl12078;TIGR02046;cl28666;cd13210;cl17171;PRK12292;cl30586;pfam03279;PRK05628;cl32083;PRK00676;cl35115;pfam07395;cl17182;pfam05903;cd10148;cl00846;pfam04656;cl27998;COG1205;cl34181;TIGR04182;cl37399	-0.489646425523974	0.566190651989723		0.823512453624949	0.309528935683474	0.450914803253832	0.10743853024115	0.894435665682927	0.94574208142018	0.550382787073081	0.482009104887906	0.597801978947518
O_lob_c20596.p1	6669.EFX84951	2.10e-27	Essential_subunit_of_the_N_oligosaccharyl_transferase_(OST)_complex_which_catalyzes_the_transfer_of_a_high_mannose_oligosaccharide_from_a_lipid_linked_oligosaccharide_donor_to_an_asparagine_residue_within_an_Asn_X_Ser_Thr_consensus_motif_in_nascent_polypeptide_chains		cl28910;cl21455;cl21473;cl00807;cl27008;cl32549;cl21456;cl02219;cl27569;cl22853
O_lob_c20608.p1	45351.EDO49623	5.50e-31	Mycolic_acid_cyclopropane_synthetase			0.201049533919719	0.307830036236339	0.640797870661726	-0.814367315784348	0.000330514303129	0.001285118700326	-0.152651006374904	0.561312706869385	0.729066712953508	-0.832363983969643	0.002865896471582	0.009162574511863
O_lob_c20644.p1	7739.XP_002608570.1	2.10e-32	histone_methyltransferase_activity_(H4_K20_specific)		cd19186;cd10524;cd19185;cd19184;smart00317;cl02566;cd19171;cd19209;pfam00856;cd19208;cd16971;cl28917;cd08161;cd08587;cl14615;cd10526;pfam05176;PLN02481;cl23789;PRK13567;cl32898;cd20071;PLN02549;cl31901;cd19167;TIGR00739;cl00806	-1.26176959733527	0.006705520727017	0.051143344870278	1.48016878686189	4.40894167863741e-05	0.000206024369486	0.694928173130792	0.033682691156101	0.10850301062834	0.378840367728162	0.249225973885411	0.359404867471603
O_lob_c20676.p1						-0.072710663099608	0.663608383268061	0.896480047265801	-0.975515550467322	3.81427247290844e-07	2.56471782824511e-06	-0.60484125134084	0.011340151845426	0.048628902635917	-0.498436808984807	0.028818629715861	0.063874944294983
O_lob_c20680.p1					cl19362;cl00445;cl02570;cl38734;cl17169;cl28903;cl18951;cl36823;cl05950;cl34926;cl05126;cl36042;cl10234	-0.217973257813694	0.860518288059655	0.969822685357999	1.13561592902864	0.339664320256955	0.484910155286961	4.89021346732971	7.33976848353272e-06	0.000131721120442	5.7995549691705	1.00630697292741e-07	9.99589119838383e-07
O_lob_c20685.p1					pfam11014;PRK08230;cl00851;cd10814;cl15692;cd01008;cl21456;pfam02502;PRK13188;cl36220;PRK11143;cl35995;cd14639;cl28904;COG2255;cl34444;cd12955;cl17165;COG3105;cl11473;cd08600;cl14615;PRK00080;cl35059;pfam02689;cl28079;pfam01397;pfam12495;pfam09822;pfam06295;pfam03338;cl04015;pfam04500;TIGR03707;cl11971;CHL00189;cl31782;COG4081;cl01691;TIGR03591;cl37293;pfam01074;PLN02371;cl33480;pfam05049;TIGR003…	0.039322769459767	0.819222688014841	0.956158854439679	0.030794609582081	0.861828760906167	0.924061896535489	-0.20473924693056	0.273324709806891	0.466986566935557	0.208756142661617	0.246622963154285	0.356711304800832
O_lob_c20691.p1	7897.ENSLACP00000012985	3.50e-29	actin_filament_reorganization		cl35937;cl18945;cl02776;cl14876;cl34210;cl01053;cl32155	0.316710953157156	0.033132490912854	0.164547354608114	-0.093198222706924	0.548787451684907	0.683839081242046	-0.059784145558082	0.714930237771507	0.836292957152849	-0.377480074066701	0.021844700215738	0.05070668872109
O_lob_c20696.p1	7739.XP_002613800.1	4.00e-07	ionotropic_glutamate_receptor_activity		pfam10613;cd13714;cl21456;cd13717;cd13685;cd13719;cd13724;cd13723;cd13725;cd13715;cd13687;cd00998;cd13721;cd13730;cd13716;cd13720;cd13722;cd13731;pfam00497;cd13693;cd13729;cd00997;cd13707;cd13718;cd13530;cd13726;cd13694;cd08465;cd13727;cd01009;cd01072;cd13728;smart00062;cl33371;cd00994;cd08175;cl02872;cd01004;cd13690;cd01000;COG0834;cl34049;cd13689;cd13622;cd13706;cd13627;COG5085;cl12377;PRK09495…	1.30015393261303	0.004016706637699		-0.687240275790561	0.23711464704619	0.36839271343657	0.312703850502245	0.63189065615375	0.780212257115884	0.190148734533005	0.768012821125819	0.837508447327004
O_lob_c20715.p1					cl15693;cl19755;cl16912	0.32801118445802	0.192511284564782	0.498279100190612	0.338184514890861	0.180046673815759	0.296395048226058	0.211682035024644	0.402125897477858	0.598098223975592	0.349454609089022	0.165959454865712	0.261482525213594
O_lob_c20717.p1					pfam17834;pfam08624;cd16011;cl23718;pfam00041;cd00794;cl00254;PRK04135;cl29170;PLN02218;cl31843;PHA02869;cl30006;pfam09194;pfam13096;cl16092;PRK13486;cl31406;pfam17572;cl38836;cd17982;cl28899;pfam12416;COG5241;cl34952;PLN02426;cl12078
O_lob_c20719.p1	6087.XP_002154946.2	7.50e-45	transmembrane_receptor_protein_tyrosine_kinase_activity		cl21453;cl33378;cl33408;cl31825;cl36498;cl31418;cl31419;cl31528;cl32855;cl31769;cl31822;cl33733;cl33717;cl31747;cl31987;cl36538;cl26013;cl31529	0.135624570046225	0.369280364346093	0.702519826415909	0.278368270870673	0.068500634230394	0.136447805093043	0.247965881892844	0.108197989744514	0.247112659936354	0.409285735927415	0.007391926729792	0.0204223333789
O_lob_c20729.p1					pfam04991;COG3475;cl01378;PHA03159;cl24088;pfam12685;cd13926;pfam04860;PLN02784;cl33565;cd11306;cl03449;pfam05838;TIGR03607;cl37299;PTZ00150;cl29824;cd06630;cl21453;PRK00919;cl32008;pfam07905;cd14222;TIGR01537;cl19194;cd08183;cl02872	1.11319867338156	0.589459174585333		-1.14063224350535	0.613848313648955		3.31104201079162	0.118706370128394		2.83621408091926	0.185243030342216	0.284908118178482
O_lob_c2075.p1					cl38869;cl13357;cl37284;cl21473;cl31327;cl28885	1.10152142089807	0.656527519679253		4.75266533199625	0.033145627843909	0.074095103969366	0.647122642653138	0.738543323913322		-1.63210091060755	0.430524355322844	0.548480355523127
O_lob_c20763.p1	10224.XP_002732558.1	2.60e-12	negative_regulation_of_aldosterone_biosynthetic_process		cl29917;cl17173;cl00013;cl05897;cl16033;cl05203;cl21459;cl00334	1.17778182107295	2.0262703939073e-10	1.36467547901753e-08	1.1404535876809	9.46001429040417e-10	9.33853947797647e-09	-0.417036008192575	0.025800862353803	0.089301120323719	-0.543215687685914	0.003617806026749	0.011169775033254
O_lob_c20785.p1						-0.291604785928784	0.668403750266636	0.898059653529966	0.190971130028242	0.780394544511011	0.866505792200881	1.57134380799585	0.01776654643369	0.067824026913957	2.57673731207287	6.71282197326409e-05	0.000347114787284
O_lob_c20805.p1	8479.XP_008169951.1	1.60e-34	Mov10_RISC_complex_RNA_helicase		cl38915;cl34114;cl36628;cl02872;cl36710;cl21454;cl02614;cl34091;cl31069	-0.412606376506	0.383842110684294	0.714678460999163	1.32372505223237	0.003073019800776	0.009380106763004	0.897775742662309	0.035339402435158	0.112284569725575	0.466676901297518	0.276331136639175	0.389752926872607
O_lob_c20807.p1					cl00605;cl28905	0.45923152419009	0.097253611542882	0.333002744094935	0.909822051976312	0.001082880022027	0.003699020887472	0.503308308941119	0.064445111434253	0.17246938308811	-0.605653316155123	0.033389190697289	0.072109179316923
O_lob_c20809.p1	8049.ENSGMOP00000005331	5.90e-20	Transmembrane_protein_45A		pfam04819;cd06913;cl11394;pfam11225;TIGR00930;cl36775;cd18248;cl38908;pfam13965;cd11265;cl15693;PRK14872;cl19252	0.0800304565734	0.904232884783846		0.824497685601971	0.210010661999884	0.334701566644711	-0.740213076274649	0.293926061345819	0.490611846590806	-2.46382280426416	0.004880590568308	0.01435143610951
O_lob_c20824.p1					cl31836;cl32653;cl00262;cl36894	-0.311589852338991	0.04134695785059	0.190771968229187	0.163296789357854	0.285920915832414	0.424516833889678	-0.242516172854894	0.120235890972478	0.266375760352525	-0.628259693635082	6.12147232599409e-05	0.000320196897946
O_lob_c20884.p1	45351.EDO48495	2.10e-16	Golgi_organization			-0.128653697851526	0.458869292159375	0.776109977092636	-0.108731303351742	0.550370337097961	0.685159798899856	-0.422875123460009	0.039829346977939	0.122537621906924	-0.166448689135585	0.394292638034856	0.512531221949035
O_lob_c20897.p1	101162.XP_007690331.1	3.70e-12	protein_xylosyltransferase_activity		cl02568;cl28216;cl25975;cl17185;cl36409;cl28904;cl00276;cl23959;cl11455	0.625710053696147	0.607813406479239	0.869131275025353	1.12410401023799	0.356606943912885	0.502549912877381	-0.304177307465014	0.80306532605384	0.893491852349325	-2.23315302847881	0.069509127954169	0.130851801650546
O_lob_c20910.p1	52644.XP_010567041.1	1.30e-08	Belongs_to_the_TRAFAC_class_myosin_kinesin_ATPase_superfamily_Kinesin_family		cl33135;cl34174;cl27170;cl33490;cl25927;cl37069;cl37070;cl29770;cl33134;cl28929;cl34868;cl25512;cl33789;cl25603;cl37208;cl35272;cl37251;cl31057;cl36038;cl25402;cl33686;cl27082;cl31015;cl34601;cl31754;cl12613;cl33207;cl36022;cl33153;cl35319;cl19842;cl35079;cl35302;cl33762;cl14813;cl36644;cl34013;cl36621;cl33481;cl33953;cl37319;cl36166;cl02891;cl35988;cl14106;cl36495;cl28905;cl36647;cl24680;cl27167…	0.358935967800821	0.023881004700743	0.130907442811441	0.053174639813967	0.758046322449669	0.849908210664352	0.027966815469749	0.880743310235208	0.938031780870568	-0.258432730467248	0.168419705047651	0.264540349619879
O_lob_c20916.p1	7217.FBpp0118425	4.00e-79	RNA_binding_It_is_involved_in_the_biological_process_described_with_translation		cl29356;cl29354;cl29355;cl29353;cl29606;cl29604;cl29607;cl00452;cl27933;cl32181;cl02511;cl02529;cl31514;cl31522;cl31516;cl36751;cl33701;cl19471;cl31496;cl11403;cl29961;cl02235
O_lob_c20928.p1	6669.EFX74446	5.80e-25	Vacuolar_protein_sorting_55		pfam04133;pfam17555;cd17320;cl28910;TIGR00797;cl36739;COG4658;cl00779;TIGR00978;cl36791;cd06886;cl02563;pfam08337;TIGR04477;cl28191;COG3799;cl29961;pfam00798;cl12243;PLN02636;cl33533;TIGR00840;cl36743
O_lob_c20934.p1					cl33815;cl33718;cl01461;cl19115;cl36536
O_lob_c20941.p1					pfam03314;pfam15718;pfam05185;cd04590;cl15354;COG0558;cl00453	0.178130787569323	0.389587734816559	0.718664922367993	-0.765502765434648	0.001229091753798	0.004139626189507	0.27326501225135	0.295340657600826	0.491977021266124	0.919458142619089	0.000160585269163	0.000749569268544
O_lob_c20955.p1					cl33710;cl33707;cl34000;cl33658;cl31515;cl31517;cl31516;cl31426;cl33699;cl02529;cl36751;cl31522;cl31498;cl31514;cl33695;cl33697;cl29945;cl17182;cl25409;cl17169;cl02570;cl31496;cl29966;cl18793;cl35393;cl21454;cl15257
O_lob_c20955.p2	13616.ENSMODP00000024782	1.70e-08	Ankyrin_repeat	GO:0005515	COG0666;cl34000;PHA03100;cl33710;PHA02875;cl31516;PHA03095;cl33707;PHA02874;cl31515;pfam12796;pfam00023;pfam13637;PHA02876;cl31517;PHA02878;cl33699;PLN03192;cl33658;PHA02736;cl31498;TIGR00870;cl36751;smart00248;cl02529;PTZ00322;cl31426;pfam13857;PHA02798;cl33697;cd07509;cl21460;PHA02946;cl31522;pfam13606;COG4669;cl01907;PHA02743;cl33695;cd10282;cl00490;COG4003;cl01632;PRK02427;cl29624;PHA02741;cl…	0.378364809595246	0.797790291579591		-1.48572039420912	0.394337124151666		-0.66820642619306	0.744362454505682		-1.86052625932465	0.363915901507727	0.482494084418477
O_lob_c20969.p1	400682.PAC_15712268	3.40e-88	serine_type_carboxypeptidase_activity		cl08270;cl29586;cl31759;cl16914;cl21456;cl29259;cl11961;cl26516;cl28462;cl38799;cl10012;cl35394	0.061866806345681	0.254433271216061	0.580018418369787	0.219592436107496	9.22467813998867e-05	0.000403190196313	0.092140530553528	0.117300910583931	0.26216646882217	-0.030518062709281	0.600513034459077	0.703969858387512
O_lob_c20980.p1	10116.ENSRNOP00000020853	1.50e-31	protein_arginine_omega_N_asymmetric_methyltransferase_activity			0.315419051117011	0.155856170540113	0.441384444501544	-0.250760632675311	0.29287318723211	0.432182292206372	-0.456502030440834	0.087533864516106	0.213350951231675	-1.99402530430684	5.38645979407757e-10	8.32489207389922e-09
O_lob_c20981.p1	13616.ENSMODP00000014515	1.60e-24	Glycosylphosphatidylinositol_specific_phospholipase_D1		cl31199;cl00020;cl07893;cl00366;cl36063;cl15385;cl19248;cl29078;cl17036
O_lob_c20982.p1	244447.XP_008308373.1	5.00e-23	TNF_receptor_associated_factor		cl08341;cl29366;cl17238;cl00240;cl36419;cl37310;cl00195;cl00516;cl19527;cl27117	-0.039732002331705	0.874711304003371	0.975025746901425	0.537241632688793	0.032986345252465	0.07381982170201	0.480180490237902	0.056410715615287	0.156549369382014	-1.10921859455625	1.67571768463025e-05	0.000101202382594
O_lob_c21000.p1					cl14058;cl27538;cl34221;cl32271;cl34685	0.501500367008819	0.03180179115781	0.159611311507516	1.91383459685762	3.37385944832715e-17	7.15238194983393e-16	0.284230463573816	0.186448068456549	0.359457514097247	-0.419664407113913	0.054644612974825	0.107861623878023
O_lob_c21009.p1						-0.634636794656375	0.537540109296342		1.10309328987993	0.235117240041606	0.366025194921604	-0.078948226055535	0.931686382496262	0.965962852020527	-0.744328338150571	0.43667227116242	0.554544311612489
O_lob_c21013.p1					cl33710;cl33707;cl33699;cl34000;cl29092;cl31517;cl31496;cl28996;cl31515;cl31514;cl12013;cl00281;cl36941;cl17037;cl12363;cl03493;cl31498	0.899551782179188	0.460293668673657		-1.44119899448682	0.266228561303933	0.401921786209676	-2.00334538710523	0.220322777780081	0.403086288130221	-0.920816134215032	0.520069525129742	0.633290506508719
O_lob_c21025.p1					cl10970;cl14782;cl29658;cl33776;cl21457;cl01886;cl34181	-0.008572754357133	0.984286572821225	1	-0.162435309747909	0.716590640813325	0.819099849953214	1.77835857582039	5.52814080264939e-05	0.000715772946789	2.22132622510895	3.74300089736123e-07	3.31323201142011e-06
O_lob_c21027.p2	132113.XP_003490975.1	1.90e-48	troponin_C	GO:0005509	cl33172;cl34916;cl33171;cl25352;cl08302;cl28895;cl27812;cl25356;cl23634;cl25354;cl33239;cl37357;cl35259;cl35489;cl28896;cl33609;cl36603;cl30284;cl32294;cl30127;cl29667;cl00638;cl12015;cl34344;cl35704;cl34366;cl36156;cl29312;cl33013;cl37049
O_lob_c21034.p1					cd13175;cl17171;pfam16171;cd06974;cl18957;cd07521;cl21460;COG1067;cl34088;TIGR02440;cl31216;COG4889;cl34837;pfam02342;cd08577;cl14615	0.001424756360151	0.997490642483389	1	0.92144509885708	0.036696376191518	0.080856997174283	0.17524719285708	0.687030861913078	0.818620854059679	0.432693478657991	0.304720597590051	0.420234404708779
O_lob_c21040.p1					cl15755;cl33726;cl00447
O_lob_c21040.p2					cl14633;cl32369;cl21453;cl01531;cl23966;cl31026;cl29738;cl30932;cl01629;cl31783;cl00192;cl23778;cl31287;cl37229;cl33924;cl36858;cl14813;cl34628
O_lob_c21043.p1					COG4801;cl28360;PRK06690;cl30642
O_lob_c21047.p1					cl22861;cl00281;cl29181;cl21455;cl14876;cl28979;cl30323;cl28045	-0.063196358259027	0.932748603756838		0.083130124212409	0.914657913557543	0.96008027204693	-0.329190424264175	0.700040520609715	0.826781639461768	0.281490455625733	0.722333776561991	0.802122463528687
O_lob_c2105.p1					cl11423;cl19190
O_lob_c21092.p1					cl33991;cl30834;cl01005;cl02993;cl21467
O_lob_c2110.p1	946362.XP_004995368.1	1.50e-18	L_arabinose:NADP_reductase_activity		cl00470;cl30127;cl35903;cl34270;cl00630;cl30391;cl00019;cl28905;cl06868;cl21460;cl33852;cl11396;cl17011;cl29226;cl28889
O_lob_c21131.p1	10224.XP_006823827.1	4.40e-09	skeletal_muscle_satellite_cell_commitment		cl00084;cl35021;cl25932;cl00630	-1.01953729821392	0.00018945644715	0.003049493943246	1.37384147770923	3.26864517347845e-07	2.22899609005741e-06	0.913541006907109	0.000634720858168	0.005264051803603	-0.136404460436825	0.610998488344492	0.713165769394011
O_lob_c21143.p1	144197.XP_008284180.1	1.10e-57	Belongs_to_the_protein_kinase_superfamily_RIO_type_Ser_Thr_kinase_family		cl21453;cl30321;cl33899;cl35870;cl31754;cl03922;cl37171;cl02788;cl14454;cl00583;cl17190;cl32545;cl33579;cl00467;cl37173;cl37540;cl33551;cl00281;cl25753;cl33039;cl31557;cl25812;cl27923;cl36805;cl35427;cl32140;cl33044;cl04930	0.442364524364188	0.003299340579585	0.029979959403657	-0.000901065900803	0.995495554143265	1	-0.083423320980037	0.623460517811902	0.773651221277331	-0.646100624701192	0.000222765621853	0.000996183764283
O_lob_c21147.p1	7165.AGAP002955_PA	8.40e-12	Leishmanolysin		cl30593;cl34339;cl17225;cl11394;cl14782;cl31039;cl31467;cl38014	1.73140220434398	0.000116812066132	0.002048424746194	1.8610040081383	4.77295671754157e-05	0.000221802106286	1.3077920758089	0.001063591306594	0.007883287019154	1.01067957935009	0.011574249916199	0.029707628047095
O_lob_c21153.p1					cl30243;cl14805;cl32741	-0.73937987035379	0.004440649782445	0.037259425464352	-0.188916202124075	0.467583030578672	0.612773325473782	-0.189465827320331	0.48322959149375	0.668437794658416	0.790699941399741	0.002401418523055	0.007859383885801
O_lob_c21161.p1					cl03759;cl17173;cl00459;cl02544;cl02600;cl07392
O_lob_c21181.p1					cl33534;cl33719;cl36419;cl29770	0.079361418461528	0.754051711956635	0.932555271391516	0.340012937010305	0.188080185560401	0.306654341314501	0.863744511493189	0.000696429477049	0.00566849915814	1.65054362314663	2.03299945655277e-11	4.12885767067584e-10
O_lob_c21193.p1					cl28895;cl18945;cl10557;cl30608;cl15816;cl33770;cl21456
O_lob_c21194.p1	7739.XP_002599481.1	1.20e-16	positive_regulation_of_histone_H4_K20_methylation		cl00038;cl36798;cl00105;cl21453;cl31972;cl23717;cl28910;cl28905;cl29857;cl28888;cl36906;cl36904;cl30168;cl00125	0.0598419438041	0.848803831874821	0.966824370673825	1.54853533184479	5.44238654392368e-07	3.5599581514897e-06	-0.447043038945654	0.146573679951938	0.306568542568659	-1.23458472151565	7.55484595178184e-05	0.000386339693736
O_lob_c21210.p1					cl23716;cl35012;cl37409	0.101068181828304	0.821136806669989	0.957112587587198	-0.2320364267719	0.626422338500932	0.747774180258365	1.3901676335813	0.003208981513543	0.018627908425687	2.25849961832463	7.65509474558755e-07	6.31015215263751e-06
O_lob_c21217.p1					cl14633;cl30463;cl02544;cl00391;cl01986;cl36720	0.108063180398342	0.911742480832524		-0.148618515721094	0.888974264646691	0.943335288325272	-0.095738375213711	0.935915346060056		-0.337772457114962	0.77703483371309	0.843813073071513
O_lob_c21229.p1					cl34217;cl28640;cl19253;cl32283;cl00483;cl35333;cl32840;cl34191;cl21454
O_lob_c21234.p1					cl36900;cl26295;cl19613;cl37404;cl30853;cl01465;cl36040;cl32607
O_lob_c21239.p1					cl23729;cl14465;cl00275	0.603917910833528	0.021766094885044	0.122645556058821	1.27751287101384	1.06593874327612e-06	6.611135411806e-06	-0.44584922617646	0.090630628579886	0.218730760254099	-0.526251351883428	0.043431567024647	0.089331985380267
O_lob_c21267.p1					cl21522;cl30252;cl29788;cl11960;cl07174;cl31381;cl11961	0.019031803575808	0.972112728035619	1	-0.968895293264562	0.11498951823878	0.208144201695844	1.51463214657474	0.01518840386339	0.060206099100265	1.39558547013292	0.024578280527901	0.055925799587712
O_lob_c21268.p1	8364.ENSXETP00000030452	3.90e-47	Radixin_isoform_X1		cl28922;cl33382;cl09511;cl33419;cl17185;cl30315;cl34056;cl36056;cl37317;cl36190;cl35322;cl00196;cl28680
O_lob_c21270.p1	6334.EFV60186	9.50e-47	Sulfotransferase_family		cl34232;cl14615	0.176467743868587	0.313669982375532	0.646932523327681	0.714989918620518	4.49385411401476e-05	0.000209683863522	1.13061926626108	7.26850997628113e-11	6.74671760447393e-09	0.971758647280692	2.10971997706968e-08	2.41854848314702e-07
O_lob_c21285.p1					PRK08691;cl35739;pfam15458;PRK14952;cl36448;pfam05318;cl05068;pfam15712;TIGR03789;cl37327;pfam08236;pfam05687;cd09190;cl15239;PTZ00436;cl33183;TIGR04080;cl33237;pfam06644	-0.881023709485645	0.022048910978898	0.123628180852797	0.46779638589812	0.210925337069887	0.335921859241899	0.942904049703548	0.010854924930401	0.046979350879882	0.719944625856009	0.051726099804946	0.103098686079239
O_lob_c21302.p1	34740.HMEL011277_PA	2.90e-26	Actin_depolymerisation_factor/cofilin__like_domains		cd11286;cl15697;smart00102;pfam00241;PLN03216;cd00013;PTZ00152;cd11281;cd11284;cd11285;cd11283;PRK12621;cl30386;cd16228;cl25354;cd02999;cl00388;PRK13985;cl30344
O_lob_c21306.p1	8083.ENSXMAP00000018386	8.70e-40	FAT_atypical_cadherin_4		cd11304;cl28889;smart00112;cl29226;pfam00028;cd00031;COG4028;cl18759;pfam17756;pfam02897;PTZ00450;cl00235;pfam08266;TIGR01965;cl11690;TIGR04528;cl37463;cd10277;cl11493;cd08375;cl14603	0.082573635344828	0.803602879369167	0.95013797519591	-0.109344359251753	0.745256166274673	0.839914713029482	0.659246243669539	0.051361558543763	0.146407078411507	0.82515914017086	0.014174529544989	0.035211752951453
O_lob_c21315.p2					cl17171;cl35842;cl00340;cl15693;cl29362;cl00389;cl21494	-0.272126523878483	0.011216116747958	0.074864237546028	0.56340231677759	9.87135659919679e-08	7.30403767202665e-07	0.596090304936255	1.21102718709259e-08	5.56516624730811e-07	0.961026614588347	6.91337960412969e-21	5.96514209393013e-19
O_lob_c21319.p1					cl02533;cl14647;cl28051;cl00303	-1.05066857022766	0.66437543246297		-1.70241772865118	0.502314158916653		-1.70086800059231	0.538280603395864		-1.93139291578269	0.48466164622652	0.600147429116433
O_lob_c2135.p1	9707.XP_004410285.1	5.70e-104	U3_snoRNA_binding		pfam04950;COG5192;cl34937;COG5177;cl34927;COG0577;cl33958;cd09642;cl12004;TIGR01863;pfam09794	-0.100244376134436	0.242638933363593	0.56542328462213	-0.411870758442104	6.06470312850532e-06	3.3200302463437e-05	0.219166045744647	0.023526222007404	0.083430310487671	0.323408415068041	0.000628708396362	0.00246911549576
O_lob_c2135.p2						-0.162359554445547	0.279267623676206	0.610133036719226	-0.426732559063459	0.008319516662945	0.022472989281846	0.129708947324499	0.462028348917767	0.651422325563969	0.401181175364403	0.017567502989669	0.042216435167329
O_lob_c21356.p1	59538.XP_005975359.1	3.40e-36	Serine_threonine_protein_kinase		cl21453;cl33378;cl31418;cl31528;cl31758;cl33408;cl31529;cl31822;cl36498;cl31527;cl31747;cl31769;cl31825;cl37341;cl33717;cl31419;cl33733;cl37114;cl32855;cl30715;cl34459;cl33666;cl36538;cl21470	0.814670341350435	0.020121082937691	0.115661459121289	0.856751420047328	0.016142386926909	0.040017335413987	0.462034793191264	0.188374183198873	0.362124887082075	-0.002795094526516	0.993698514812325	0.998216570886837
O_lob_c21365.p1						0.708891963150162	4.30649552062435e-05	0.000884374742623	1.38403603821176	1.30374742166513e-15	2.42264904254577e-14	0.669728750552936	9.0577392526597e-05	0.001082295595612	0.050966495950861	0.766473332287578	0.836361292432181
O_lob_c21376.p1					cl36075;cl11394;cl18945;cl32945;cl19504;cl25352;cl17185;cl37384;cl02093;cl35378;cl19360;cl10012
O_lob_c21392.p1						0.394232313295183	0.238744589213542	0.560375551194334	0.645249734989459	0.056823983488601	0.116750648739637	-0.946813054124202	0.009311692277234	0.041837687743578	-1.84720714874452	1.99730784195268e-06	1.50166243626471e-05
O_lob_c21416.p1
O_lob_c21422.p1	7176.CPIJ007327_PA	4.90e-33	Belongs_to_the_protein_disulfide_isomerase_family		cl00388;cl36828;cl36508;cl33185;cl34555;cl32621;cl33459;cl36649;cl34741;cl16912;cl34330;cl32597;cl35086;cl32871;cl00214;cl03993;cl21456;cl00020;cl28889;cl28913;cl01126;cl00389;cl34347;cl37032;cl30094;cl19872;cl35906;cl02775;cl32305;cl00261;cl29858;cl21460;cl01728;cl34435;cl31268
O_lob_c21425.p1	31033.ENSTRUP00000041641	4.70e-07	Forkhead_box		cl21453;cl07893;cl33206;cl06432	0.30850741889118	0.465515247811816	0.782341641118945	0.051548454441411	0.90675484250009	0.955153261575905	0.420899478590068	0.348445467741903	0.545646799158763	-0.279675107542835	0.544368391552016	0.656031395505082
O_lob_c21447.p1					cl02423;cl15692;cl38440	2.20972818694743	0.21433776425207		2.87186413739848	0.106000730676399	0.194822039605844	0.741869103934888	0.643355488566911	0.787947442131582	-0.972337637072798	0.558344077822119	0.668399420638875
O_lob_c21469.p1					cl17037;cl02565;cl06868;cl25354;cl28888;cl17018;cl21460;cl36899;cl11394;cl36701;cl34980;cl10014;cl32116	0.439711211364548	0.420217056780365		0.439201940571736	0.436522488308947	0.583450144400613	-0.891192328247095	0.160229958601232	0.324769790275468	-4.03907668567365	0.000405026945996	0.001680735038847
O_lob_c21478.p3	264402.Cagra.6677s0012.1.p	5.00e-14	RNA_helicase		cl28899;cl34328;cl32644;cl37012;cl25403;cl22853;cl28885;cl37013;cl33877;cl34121;cl34967;cl34123;cl34787;cl34122;cl21455;cl34518;cl36343;cl34132;cl32921;cl36170;cl34676;cl11435;cl29926;cl34732;cl37460;cl30760;cl31816;cl32723;cl34130;cl37279;cl34868;cl36058;cl36179;cl33894;cl36237;cl34115;cl34128;cl32917;cl35370;cl31245;cl34715;cl34734;cl32922;cl33865;cl33905;cl28913;cl34788;cl28667;cl34467;cl31195…	-0.315079388807813	0.301211817261346	0.634912566313519	-0.952744559669003	0.006650293276609	0.018453821766393	0.042805613418046	0.91637440998411	0.957428959853357	-1.60408910525239	0.001883621602584	0.006380248596721
O_lob_c21483.p1					PLN02491;cl10080;PLN03210;cl33662;cd15795;cl04375;pfam10486;PRK05354;cl35310;cd19887;PRK07077;cl00303;PRK14974;cl36456
O_lob_c21488.p1	10224.XP_002738154.2	2.50e-24	roundabout		cl11960;cl29242;cl29768;cl22949;cl31509;cl28435;cl33704;cl26355;cl17173;cl30048	-0.095346016294486	0.872445601370689	0.974070177354925	-0.287296685590548	0.632743549484558	0.753088065097361	1.20207399566846	0.045572112403369	0.134726582460582	1.57059134215049	0.008648892203768	0.023312521625997
O_lob_c21512.p1	45351.EDO46189	7.20e-33	homophilic_cell_adhesion_via_plasma_membrane_adhesion_molecules	GO:0005509GO:0005886;GO:0007155;GO:0007156;GO:0016020	cl28889;cl29226;cl28439;cl14649;cl34156;cl10013;cl28897;cl00561;cl00281;cl15242;cl21453;cl32698	0.09699167808814	0.835098425762648	0.962730656159662	-0.655964083902443	0.173498748355872	0.288337819937309	1.2781538802912	0.008307478040926	0.03845998752159	1.01031055264514	0.037068952503516	0.078498324921038
O_lob_c21535.p1					cl25850;cl00288;cl12642;cl34967;cl29057;cl19167;cl00894;cl38908;cl00381;cl34412;cl36302	0.228250473986375	0.657127284058213	0.893192921182932	0.498350929246378	0.343413585159308	0.48867700195979	-0.011211614015609	0.983561338517749	0.992898222606773	0.673933763633317	0.1867170463218	0.286600838890999
O_lob_c21541.p1	7176.CPIJ005524_PA	1.60e-30	Acetyl_coa_carboxylase		cl35501;cl34253;cl30468;cl33444;cl37441;cl02569;cl00944;cl35381;cl00493;cl30803
O_lob_c21543.p1	6334.EFV55577	1.10e-28	Belongs_to_the_type_IV_collagen_family		pfam01413;smart00111;cl02467;PRK00944;cl07906;TIGR04264;cl26756;cd14899;cl22853;PRK08493;cl35703;cd17324;cl28910;PRK11127;cl21517;PRK12301;cl23930;cd17320	0	1	1	2.64623289932601	0.366796853868137	0.513594615497503	5.95701812242966	0.026714493906042	0.091704713834702	7.21113583648661	0.007267753086369	0.020134414554423
O_lob_c21568.p1					cl02529;cl31515;cl34000;cl31516;cl36751;cl31426;cl31517;cl33658;cl33710;cl01474;cl21658;cl14813;cl10013;cl37109;cl02569;cl33707;cl31001;cl29944;cl17068;cl16254;cl35232;cl28717;cl30680;cl00125;cl11960;cl33825;cl30852;cl32896;cl13995;cl00829;cl34903;cl01104;cl00568;cl19115;cl21453	-0.036482456957796	0.915593282703562	0.987611190828323	-0.316228099104877	0.387360251971888	0.53430417623557	-0.709397004921531	0.096150223988237	0.22785485508519	-1.61889142817662	0.000571809383703	0.002270421901474
O_lob_c21577.p1	7739.XP_002599118.1	1.80e-33	oxidoreductase_activity_oxidizing_metal_ions_oxygen_as_acceptor		cl00264;cl27993;cl28897;cl33596;cl00281;cl17190;cl00192
O_lob_c21599.p1					PTZ00096;cl00350;pfam17175;cd13583;cl21456;cd14562;cl28904;pfam09884;COG4048;cl01667;cd14665;cl21453;COG1857;cl00803
O_lob_c2161.p2					cl20185;cl01416;cl21534;cl00057	0.123862157836649	0.784964017145488	0.944617065851952	0.802306196390892	0.076703311476188	0.149710708544637	0.856195071997017	0.056749937271282	0.157086609169676	0.428356677628148	0.341376454724654	0.459347740407392
O_lob_c21633.p1						-0.812331390750115	0.059066537668571	0.241837896813667	0.380980678095215	0.350345147049113	0.495826719221584	-0.004330200014958	0.991833357273114	0.996816712195567	-0.568831945813095	0.191249506321341	0.2922811194443
O_lob_c21641.p1	8364.ENSXETP00000033788	7.30e-24	huntingtin_interacting_protein_K		cl21463;cl34223;cl10013;cl29457;cl35079;cl30717;cl00451;cl29458;cl36330;cl32919;cl00276;cl28537;cl37276;cl30082;cl21453;cl00210;cl37328;cl36456;cl02553;cl36720;cl35321;cl37312;cl17212;cl36003;cl31685;cl32447;cl32377;cl34964;cl17190;cl37321;cl31195;cl32647;cl31089;cl34208;cl32974;cl34819;cl34774;cl31687;cl36472;cl31192;cl30760;cl36464;cl32666;cl34723;cl32579;cl31443;cl31323
O_lob_c21643.p1					cl10471;cl10029;cl36314;cl16964	-0.640197934143895	0.008121995405962	0.059085953378009	-1.35469000458121	6.91001743482971e-08	5.2126794671923e-07	-0.155307284602796	0.560602481789178	0.728448003036863	0.850913706459469	0.000881773297803	0.003319911755373
O_lob_c21666.p1					cd12966;cl28889;PHA02239;cl30936;cd13866;cl19115;PLN02843;cl33577;PRK14328;cl36370;cd08998;cl14647;pfam01774;pfam11561	-0.291564600725712	0.703264658104229		-0.264622742993177	0.735194552646488	0.833039891302518	-1.42661244617762	0.117022188100828	0.261821851452023	-1.50260077737337	0.093408648300445	0.165723921342875
O_lob_c21668.p1	9031.ENSGALP00000022318	1.00e-12	Protein_LTV1_homolog		pfam04180;TIGR01928;cl33301;COG3081;cl15473;pfam01771;COG1184;cl00348;PHA03095;cl33707;cd15908;cl28897;cd00378;cl29034;pfam15213	0.430234757575018	0.038100341816645	0.180281628914666	0.032357213307521	0.879684199826842	0.936988667981974	0.031897262572078	0.884753879551715	0.940552192028279	0.150710772028303	0.487416201873959	0.602781778204108
O_lob_c21696.p1	10224.XP_006812575.1	1.00e-47	carbohydrate:proton_symporter_activity		cd17362;cl28910;cd17315;cd17436;cd17359;pfam00083;cd17435;TIGR00879;cd17360;cd17358;PRK10077;cl32455;cd17356;cd17437;cd17357;cd17433;cd17431;cd17361;cd17434;cd17432;cd17364;cd17316;cd06174;cd17366;cd17325;cd17367;cd17317;TIGR00887;cl31035;TIGR00883;cl36757;cd06173;cd17321;TIGR01188;cl31072;pfam07690;cd17324;cd17502;cd17369;cd17489;COG3239;cl34570;pfam03339;cl28047;COG4934;cl34841;cd05905;cl17068;…	0.265241048030405	0.184253350191934	0.484739544014074	-0.298587064469338	0.162545933385222	0.273774489331861	-0.479181737266361	0.04574634966758	0.135042299271441	-0.693285358672222	0.003790529712852	0.011615741152214
O_lob_c21731.p1					cl19114;cl28718;cl35817;cl17011;cl30699;cl21522;cl34286;cl36091	2.27598313539411	0.181026830592646		-1.15637744206705	0.565415662742693		3.40633400469414	0.0656282133844		0.935174169078717	0.655755158326386	0.749742960539075
O_lob_c21747.p1						0.639400485148227	0.09822457858213	0.335121492604744	-0.112657217803815	0.789798281480879	0.873116519919216	-0.000481259228581	0.999156133317467	1	0.071560222324435	0.871752800135385	0.914130543044311
O_lob_c2175.p1					cl00425;cl01629;cl14647;cl21494;cl32127;cl28922;cl30564;cl00816;cl31850;cl29047;cl31947;cl34591;cl02712;cl23725;cl34269;cl02775	-0.636588058273513	7.33214118354757e-05	0.001378230016676	-0.648202657001822	6.76031992081207e-05	0.000304801922309	-0.054066934466216	0.747243647973616	0.857133748794475	-0.267863721681091	0.110120416676549	0.189014880345765
O_lob_c21752.p2	244447.XP_008330828.1	3.30e-08	Hypoxia_up_regulated		COG4226;cl23837;pfam04285;cd13612;cl21456;pfam10628;cd07976;cl21683;pfam04197;PRK09120;cl23717;cd19538;pfam10516;COG4630;cl34794;cd08584;cl14615	-0.42691796686216	0.017924149203516	0.106716688343474	0.107569054586128	0.551239840608387	0.685743392294471	-0.102590655660126	0.578006374475127	0.74113414551673	-0.063878729710069	0.72702961316506	0.805496776140478
O_lob_c21779.p2	7739.XP_002598647.1	8.50e-14	Fibronectin_type_3_domain		cl28912;cl33429;cl30447;cl00217;cl21530;cl37091;cl21455;cl21459;cl35143;cl35848;cl21506;cl31234
O_lob_c21782.p1	1229909.NSED_08500	2.00e-26			cl38901;cl35936;cl09506;cl35684;cl36384;cl03113;cl30675;cl32182;cl32281;cl30670;cl30680;cl30669
O_lob_c21809.p1					cl33699;cl31517;cl34000;cl33707;cl31515;cl33710;cl31516;cl31498;cl02529;cl33697;cl31426;cl10511;cl28080;cl00252;cl33893;cl32337;cl32255;cl31500	0.272333075213541	0.728864839429584	0.923323715522708	-0.000550694178677	0.999452995744451	1	2.64893862230571	0.00075502026878	0.006034995202295	2.69432383628484	0.000598641220788	0.002363765578534
O_lob_c21831.p1	42254.XP_004622661.1	1.10e-43	negative_regulation_of_early_endosome_to_late_endosome_transport		cl02563;cl27249;cl02544;cl21453;cl35981;cl34597;cl27938;cl31123;cl09928
O_lob_c21846.p1	523791.Kkor_2555	2.00e-15	transcriptional_regulator		cl14876;cl33720;cl02789;cl24772;cl33593;cl32578;cl22495;cl25403;cl37145;cl07980;cl24658;cl15692;cl21434;cl35145;cl21702;cl34175;cl21456;cl11685;cl38915;cl34681;cl35503;cl33464;cl33558;cl31934;cl04955;cl00465;cl02614;cl36447;cl34497;cl33044;cl01053;cl35270;cl29689;cl28897;cl34288;cl02872;cl33589;cl36948;cl35027;cl30539;cl33910;cl11399
O_lob_c21889.p1					pfam10443;pfam05478;COG1730;cl09111;COG1196;cl34174;pfam13166;PRK08332;cl32294;TIGR02993;cl37205;cd07343;cl28898;TIGR02168;cl37069;PRK08272;cl23717;PRK07326;cl35569;PHA02538;cl04947;PRK06569;cl21478;PRK15479;cl33154;cd02395;cl00098;pfam08696;TIGR03755;cl28730;PRK01077;cl35136;COG5271;cl34967;PRK11865;cl32732;PHA03385;cl27512;PTZ00400;cl36556;pfam04949;cl04860;PRK03947;TIGR04520;cl37459
O_lob_c21927.p1					cl21275;cl29077;cl31093;cl04563;cl04930;cl35326;cl12050;cl00718;cl21453;cl34069;cl10019	-0.915959509594237	0.319587764700655		-1.50697176393779	0.134563713449972	0.235610466860726	-1.04450349316313	0.418601762006616	0.612722290876167	1.18600164604205	0.253738714360078	0.364641562313852
O_lob_c21930.p1					cl01329;cl28136;cl35723;cl01370;cl30657;cl33128;cl00654;cl02776;cl33759;cl30659;cl14813	-0.146730060997834	0.521517824030195	0.81801054914239	-0.202910196627013	0.403668169002443	0.551057439359009	0.165497367524409	0.526844221556582	0.702525792915712	0.348533118674825	0.16687362841788	0.262639098714465
O_lob_c21937.p1	8479.XP_005283115.1	2.70e-07	Protein_phosphatase_1_regulatory_subunit_27		cl34000;cl33707;cl02529;cl31426;cl33710;cl33658;cl33699;cl31515;cl31516;cl31517;cl31522;cl33697;cl31496;cl00264;cl28006;cl29945;cl10023;cl36908;cl31514;cl31073;cl14633;cl34513;cl10013;cl28922;cl34450;cl32187;cl33740;cl10314;cl03119;cl34237;cl21456;cl14774;cl35794;cl34171;cl19182;cl37240;cl33217;cl21453	0	1		0	1	1	5.7993395456363	0.120658951891393	0.267080838551763	6.02471118454582	0.106621314463701	0.184223236863522
O_lob_c21947.p1	7719.XP_002119470.2	4.40e-21	lipid_catabolic_process		cl25352;cl38917;cl31205;cl31932;cl12078;cl31342;cl15945;cl00309;cl17173;cl27287
O_lob_c21949.p1	7739.XP_002611883.1	4.40e-45	transmembrane_transporter_activity		cl28910;cl36765;cl31090;cl36764;cl36761;cl36763;cl36103;cl32048;cl31035;cl36029;cl36759;cl36757;cl27912;cl36756;cl30458;cl36465;cl32437;cl32803;cl32757;cl32455;cl00456;cl26866;cl33743;cl33053;cl32630	-0.599117522517759	0.119019604287939	0.377214908114129	0.149108252765779	0.695405691661739	0.802680496050307	1.63572882674974	1.13201674836495e-05	0.000190016128684	1.4910849009484	6.10534461963021e-05	0.000319498062959
O_lob_c21956.p1					cl33720;cl02017;cl36446	-0.363005958679593	0.11424974924876	0.367596094594968	-1.57765390259251	8.98997617797513e-10	8.8991117597e-09	-0.774077748239526	0.014288333231061	0.057489690420062	-0.264456639774085	0.363922147341355	0.482494084418477
O_lob_c21978.p1	913865.DOT_2250	4.30e-08	Forms_part_of_the_ribosomal_stalk_playing_a_central_role_in_the_interaction_of_the_ribosome_with_GTP_bound_translation_factors		cl00376;cl00281;cl11437;cl17171;cl36800;cl34123;cl33207
O_lob_c21979.p1	45351.EDO35464	1.30e-21	nucleosome_assembly		cl00073;cl28054;cl33260;cl33558;cl36381;cl00467;cl31463;cl35236;cl36040
O_lob_c21982.p1	7994.ENSAMXP00000017185	1.00e-07	Belongs_to_the_peptidase_S1_family	GO:0005044GO:0016020	cl02509;cl36835;cl35751;cl29100;cl02098;cl11961;cl01507;cl34326;cl35313	0.149505666882243	0.521318174975927	0.81801054914239	-0.335956548747793	0.18663946968775	0.304670104122968	-0.280522975571532	0.330197312641782	0.527562899286089	-1.68343096307191	9.67112404827193e-07	7.80649492786611e-06
O_lob_c21983.p1	176946.XP_007434831.1	2.80e-08	axonal_fasciculation		cl29768;cl29242;cl11960;cl32176;cl30209;cl21453;cl30054
O_lob_c21985.p1					cl33707;cl33710;cl34000;cl33699;cl33658;cl31515;cl31517;cl33697;cl31516;cl31514;cl31426;cl29945;cl33701;cl26075;cl02529;cl31522;cl26076;cl29944;cl32699;cl36751;cl31496;cl13995;cl35454;cl29946;cl35729;cl31498;cl00020;cl31500;cl30630;cl23804;cl00361;cl21456;cl37117;cl36546;cl33039;cl29984;cl27999;cl30355;cl25626;cl35739;cl36177;cl00337;cl33016;cl34234;cl21455;cl10727;cl28973;cl32244;cl31233;cl37040…
O_lob_c21994.p1					cd17353;cl28910;TIGR02010;cl21459;cd02771;cl09928;cd17319;TIGR00890;cl36760;pfam11947;PTZ00324;cl29306;cd17370;cd17333;cd17314;cd08285;cl16912;pfam10839;cl12425;pfam08006;cl21702;COG3002;cl19828;PHA03394;cl27979;cd06174	-0.517895134183642	0.282107993420361		-3.4081891895525	0.000242646480586	0.000972558381473	2.19074214933492	0.028281836296346	0.09559771645322	3.03488662345935	0.001428345696016	0.005044353824001
O_lob_c22014.p1	208444.JNYY01000013_gene7478	8.50e-13	Alginate_lyase			0.014513978096165	0.974377953130767	1	-0.034478373438803	0.939310070188352	0.975112291103708	-0.407493233587316	0.370875432733055	0.567797931751665	-1.19813875672078	0.00879536050632	0.023628775619996
O_lob_c22026.p1	714943.Mucpa_3907	1.90e-41	In_addition_to_polymerase_activity_this_DNA_polymerase_exhibits_5'_3'_exonuclease_activity		cl35378;cl34031;cl36696;cl10012;cl02626;cl36457;cl31145;cl34960;cl36838;cl33719;cl29291;cl00666;cl29913;cl00323;cl36456;cl33816;cl10013;cl12314;cl00230
O_lob_c22035.p1	10228.TriadP55709	3.30e-18	ribosomal_large_subunit_binding		pfam01765;cd00520;cl00240;PRK00083;COG0233;TIGR00496;PRK00558;cl35109;TIGR02895;cl31264;PLN02880;cl18945;COG4775;cl34817;pfam16782;pfam07222;cl06315;COG2822;cl30611;PRK05557;cl35333;COG3950;cl34700;cd03406;cl19107;COG1106;cl34111;COG0371;cl02872;cd16350;cl14632;COG3071;cl34547	0.186743502820834	0.613184895840673	0.871537396943229	-0.852934483483249	0.031051910109034	0.070077535140321	-0.287153033368552	0.508017397796311	0.688649633503309	-0.725602138341671	0.100035810688895	0.175106199083544
O_lob_c2204.p1	400682.PAC_15714891	2.30e-52	antigen_processing_and_presentation_of_exogenous_peptide_antigen_via_MHC_class_I		cl06428;cl00388	-0.39881974155667	4.68844624947377e-08	2.09306849503228e-06	-0.420728516481666	1.13750005037816e-08	9.63287724036557e-08	-0.034853928484728	0.642864787171586	0.787528604566131	-0.33219703241662	1.01750440560251e-05	6.45799749401341e-05
O_lob_c2205.p1					cl37449;cl17011;cl11424;cl36802;cl33254;cl08424;cl19096;cl00214;cl33577;cl02788
O_lob_c22074.p1	8083.ENSXMAP00000013343	5.90e-25	C3_and_PZP_like_alpha_2_macroglobulin			0.292875920052494	0.231880321072398	0.551517078340057	0.849271062584644	0.000527609865783	0.001959556745669	0.742701151617907	0.002305478733182	0.014380769881745	0.781837185153162	0.001311378077661	0.004680008597271
O_lob_c22085.p1						-0.205858467156336	0.076981427476246	0.28813081975959	0.016569366010454	0.887637356772786	0.942301240914219	0.170122983261442	0.15247707391201	0.314189748302077	-0.325868764322917	0.00648200732896	0.01825251151316
O_lob_c22097.p1					cl18945;cl21463;cl33650;cl35433;cl36481;cl28986;cl28888;cl21460;cl00907
O_lob_c22116.p1	10181.XP_004871933.1	9.50e-14	transmembrane_receptor_protein_tyrosine_phosphatase_activity		cd00063;cl21522;smart00060;pfam00041;pfam01108;COG5113;cl34910;PHA03132;cl33716;pfam18001;cd10520;pfam16656;CHL00197;cl33339;pfam14144;PLN02217;cl33436	0.097464422057548	0.725981481663864	0.921775047644315	-0.101426799537932	0.725842318552545	0.826177618749034	1.28899075530739	6.90969423909073e-06	0.000125529843753	1.52812854756496	6.75768166812776e-08	6.97385096140403e-07
O_lob_c22118.p2					cl00275	0.4224826206757	0.538898325482527	0.82965009302878	0.212722587531215	0.759377578518829	0.850900399282246	-0.247586739924091	0.725589548922503	0.843097460534533	-0.390414106420311	0.579190050156026	0.685610746493032
O_lob_c22124.p1	7029.ACYPI001943_PA	3.10e-22	Clathrin_is_the_major_protein_of_the_polyhedral_coat_of_coated_pits_and_vesicles		cl34937;cl26030;cl35381;cl06315;cl36555;cl34293;cl00388;cl30946;cl36166;cl02569;cl06904;cl35607;cl33688;cl29894;cl19237;cl21456;cl30944;cl15212;cl03922;cl37436;cl00464
O_lob_c22126.p1	400682.PAC_15728168	2.60e-15	ATP_binding_It_is_involved_in_the_biological_process_described_with_protein_phosphorylation		cl21453;cl33378;cl36538;cl38903;cl00436;cl19549;cl15536	0.211507127137398	0.295258770344503	0.628464482361735	0.590499959676802	0.003745997568644	0.011159170673759	0.34094062874464	0.094010451652271	0.224357311486162	0.563059798036962	0.004948285351701	0.01450953086638
O_lob_c22130.p1	10228.TriadP55740	2.40e-15	Transferase_activity_transferring_acyl_groups_other_than_amino_acyl_groups		pfam02053;cd06292;cd05473;cl11403;COG2094;cl14785	0.399262301327176	0.252634079114994	0.578125064295211	-0.298339906448055	0.411973119194831	0.559771199856806	0.556935020674431	0.132919815911978	0.286197732517442	-0.268736399954272	0.479518828624988	0.595397101414303
O_lob_c22146.p1	10224.XP_006822662.1	1.70e-21	Astacin_(Peptidase_family_M12A)		cl00100;cl09951;cl21487;cl21494;cl09938;cl02614;cl17365;cl17037;cl02784;cl36256;cl00279;cl36855;cl09109;cl00081;cl37899	0.24059443991291	0.359253003773379	0.69414080068899	0.251706745100635	0.344878718963311	0.490200874995664	-0.336039887193591	0.222452422523268	0.405790740428988	-1.35079482606484	2.68588923014765e-06	1.95583704139891e-05
O_lob_c22159.p1					cl21522;cl35117;cl28216;cl37050;cl32568;cl30445;cl36980;cl28922;cl14633;cl21456;cl37171;cl06552;cl25512;cl31996;cl21478;cl36393;cl02596;cl23718	0.00127147707646	0.994314473236686	1	-0.262166058919678	0.156851320683955	0.266130766474028	0.004208063989664	0.982748029933224	0.9925202757994	-0.109117948864282	0.572393530293749	0.679887790391679
O_lob_c22164.p1	7234.FBpp0174735	1.20e-41	PCI/PINT_associated_module		cl26506;cl02111;cl21585;cl34935;cl17169;cl34900;cl15406;cl00700;cl00256;cl29012;cl30717;cl35190;cl21454;cl00125;cl36341;cl04730;cl36118;cl31999;cl33893;cl37330;cl33938;cl34444;cl30610;cl32487;cl26944;cl37268;cl37565;cl30512;cl31687;cl34723;cl34782;cl37178;cl23936;cl37148
O_lob_c22165.p1	10228.TriadP50972	3.50e-56	NAD(P)H_binding	GO:0003854GO:0006694;GO:0016616;GO:0055114	cd05227;cl25409;cd08958;cd05193;PLN02662;cl21454;cd05228;PLN00198;cl33424;PLN02989;PLN02986;PLN02650;cl31915;TIGR03466;cl31460;COG0451;cl33882;cd08946;PLN02214;PLN02896;cl31945;cd05263;pfam01370;cd05232;cd09813;PLN02686;cd05241;PLN02583;pfam01073;cd05256;cd05257;cd05265;cd09811;TIGR04180;cd05240;cd05238;cd05246;COG5568;cl11577;cd05252;cd02439;cl11435;PLN02210;cl10013;cd05261;pfam02719;cd05243;TIG…	-0.013876203698695	0.964633509490127	1	0.044757829610673	0.888159180588909	0.942720323702155	-0.731440157340739	0.031516871773361	0.103343192133682	-0.719535189836666	0.031814805040354	0.069304375126746
O_lob_c22187.p1	136037.KDR15731	2.00e-69	Belongs_to_the_eukaryotic_ribosomal_protein_eL20_family		pfam01775;COG2157;cl00945;cd12411;cl17169;COG1004;cl29802;pfam17600;cl38860;COG3975;cl28340;TIGR01823;cl36984;cd12329;pfam17624;cl38881;cd14128;cl21453
O_lob_c22198.p1	8128.ENSONIP00000001060	4.30e-31	Atlastin_GTPase_2		cl21455;cl28941;cl17398;cl28905;cl36658;cl00388;cl01406;cl21463;cl00379;cl00537	-0.041217550701101	0.837266078185501	0.963553441426396	-1.36468027302593	1.57278401384395e-09	1.5098515350087e-08	-0.302159163138977	0.248764619869731	0.437778255018412	-0.489357442599909	0.060615961381426	0.117197288367006
O_lob_c22199.p1	45351.EDO34670	5.90e-24	Guanylate_binding_protein_N_terminal_domain			0.081179434063537	0.807498745671898	0.951431584489246	-0.795585641496988	0.030951593221613	0.069867681975822	-0.116026310805029	0.779204589967079	0.878004817806269	-1.10437621517978	0.014793167042668	0.036475137270237
O_lob_c22203.p1					cl22949;cl27451;cl36335;cl17173;cl28221;cl28610;cl31281;cl23717;cl11468;cl25403;cl33653;cl28372	1.22589350872281	0.112773777519801	0.36451786456197	4.69753046572797	1.43843768053391e-10	1.56590943235283e-09	0.22813830831862	0.71738494710707	0.837890353460863	0.975731074037845	0.119456952167156	0.201727999594842
O_lob_c22227.p1					cl06868;cl17169;cl22863;cl06123	0.551248188257541	0.422667042217578	0.746509479337501	-0.635010267912641	0.373912071919527	0.520423294532274	-0.669120973699692	0.382217099299083	0.578620172141919	-2.15986076738237	0.011002270205586	0.028428298775203
O_lob_c22245.p1	7719.XP_009857552.1	1.90e-07	transmembrane_transporter_activity		cd17441;cl28910;TIGR00898;cl36765;cd17372;cd17442;cd17440;cd17317;cd17439;cd17374;cd17363;cd17446;TIGR01299;cl31090;cd17438;cd17316;TIGR00895;cl36764;cd04334;cl00022;PHA02572;cl33688;pfam18378;cd06174;cd17447;cd06596;cl29077;cd17375;pfam09862	-0.346695866655197	0.351131514462485	0.686305037349224	0.462981147597753	0.207661322036952	0.331733800000712	1.50926430239641	2.3100254038541e-05	0.000349647041689	1.53184067083793	1.5869566757763e-05	9.63004671084895e-05
O_lob_c22258.p1	32264.tetur18g02840.1	4.80e-09	G_protein_coupled_receptor_proteolytic_site_domain	GO:0005515
O_lob_c22290.p1	10224.XP_006820698.1	2.10e-07	calcium_channel_activity	GO:0005262GO:0016020;GO:0070588	cl36751;cl32582;cl30946;cl30539;cl17190;cl27082;cl37312;cl21455;cl17036;cl33665;cl09141;cl28659;cl00413;cl30973;cl34918;cl00415;cl30486;cl36269	0.608613672904171	0.073869595752264	0.280401794227208	0.068986025269431	0.849376141537203	0.91527408326165	-1.47418258437771	0.001232963825193	0.008832722194684	-1.75771695006107	0.000134229829954	0.000640937100318
O_lob_c22292.p1					cl11960;cl29242;cl29768;cl00323;cl19510	0.414408007302315	0.01360284680332	0.08703241998429	0.529971719472129	0.001780314667868	0.005770535970949	0.711149310390405	2.44479389195235e-05	0.000365506466022	1.06967809587629	1.51899974825279e-10	2.59520261617131e-09
O_lob_c22317.p1					cl28275;cl21464;cl00311;cl21487;cl01827;cl21455;cl35620;cl35188;cl00075;cl37097
O_lob_c22319.p1					pfam07580
O_lob_c2233.p1	7739.XP_002598638.1	2.50e-21	arachidonic_acid_secretion		cd01021;cd16896;cd13401;TIGR01522;cl31118;cd08048;cl02176;cd16888;pfam06418;pfam03938;pfam04719;cd01362;cl00013;COG1705;cl29459;pfam11760;smart00935;cl33403	0.410232517157131	0.326483265264444	0.661443556151862	0.718553615656728	0.092084584778172	0.174041353720633	0.223374469679456	0.599718348998867	0.756612453310983	-0.669163513128256	0.140305027891599	0.228735861894494
O_lob_c22339.p1					cd08064;cl13996;COG0498;cl33913;PTZ00216;cl36526;PRK08130;cl00214;TIGR01523;cl31119;pfam02638;cl29077	-0.069728702630449	0.940159550136607	0.996145489466696	-0.523658461389396	0.575368225644498	0.706023749764047	-1.11453720627696	0.245062063920498	0.433084086232467	-1.7067508877173	0.077496170200619	0.142721946912714
O_lob_c22340.p1	7739.XP_002603284.1	1.80e-28	metalloendopeptidase_activity		pfam01457;PTZ00257;cl19482;PTZ00337;cd00054;cl21504;pfam00008;pfam01414;pfam07974;smart00179;pfam18720;cd00053;cd05969;cl17068;pfam09402;pfam12947;PRK09318;cl35811	0.094189680659311	0.572759961345594	0.849504888801654	0.968408032726229	6.51897609682344e-09	5.73806335540033e-08	0.19354702997283	0.245875572568127	0.434077997649849	-0.51649468584401	0.001981872010347	0.006670434542383
O_lob_c22340.p2	6412.HelroP69677	2.10e-37	regulation_of_choline_O_acetyltransferase_activity		pfam01457;PTZ00337;cl19482;PTZ00257;COG1660;cl21455;PRK05416;cl23728;pfam07675;cl06636;TIGR01180;cl26820;PRK11478;cl14632;pfam03668;pfam16452;cd05529;cl02556;COG5017;cl10013;pfam17365;cd03601;cl02432	0.052090694171622	0.749087447212533	0.930640410285563	0.946959576974493	5.84066469552806e-09	5.17124857469695e-08	0.153554328742128	0.344888633001554	0.541912760269734	-0.547886660417795	0.000768140827978	0.002945542735335
O_lob_c22343.p1					TIGR04336;cl00599;cd07361;PRK12316;cl36106;cd16269;cl20817;pfam00401	0.199346856772861	0.154158072542075	0.438826080819494	0.096891382618868	0.492682800795037	0.634258985031376	-0.342583611656522	0.017433152322589	0.066888328210622	-0.016792119045856	0.906154688594984	0.938528849285607
O_lob_c22344.p1					cl33710;cl34000;cl02529;cl33699;cl31516;cl33707;cl00015;cl31515;cl31426;cl07893;cl31517;cl36251;cl33658;cl01604;cl29945;cl31498;cl36751;cl30765;cl32151	0.227169968370963	0.777043888214508		0.591434612094399	0.468877192215006	0.613794284672926	-1.80684074978163	0.099829376036336	0.23390313181633	-0.799700125143227	0.372403731718584	0.49077191287125
O_lob_c22345.p1					cl33707;cl33710;cl34000;cl31426;cl33697;cl31514;cl31517;cl31515;cl31516;cl33699;cl33658;cl02529;cl33701;cl29945;cl31496;cl29944;cl21457;cl23815;cl35129;cl36751;cl29943;cl29496;cl31522;cl29386;cl14643;cl13995;cl36460;cl02609;cl29946;cl27551;cl00288;cl36546	0.175206384242782	0.616064598730404	0.872844835773236	0.50153071831258	0.155985563585755	0.264897574075144	0.114754074247325	0.749051573069072	0.858263209810257	-0.396067728579863	0.277248364689818	0.390783148181752
O_lob_c22365.p1					cl18945	0.10281093095494	0.363317556348109	0.696966724356721	0.096861527314385	0.418364779684602	0.566147540312319	0.012213421706102	0.924480551861169	0.962061062099428	-0.289132735146281	0.026028183171666	0.058707342151467
O_lob_c22374.p1					PRK14468;cl18962;COG3702;cl01501;pfam17800;pfam17384;cl38666;cd14633;cl28904	-0.361614012402654	0.541043488112294		-0.243232894082135	0.689452584899034	0.797740937973077	-0.787065521646796	0.257231218771368	0.447219139178376	-1.47902055325733	0.044099212967652	0.090475515088891
O_lob_c22385.p1						0.358881202162307	0.084387875494252	0.304391748173184	0.112797079433	0.611137455155458	0.735143810151248	0.160943675338614	0.489861639206687	0.67393232007345	-0.294496174844971	0.216288770937356	0.322272810280338
O_lob_c22386.p2					cl25767;cl37032;cl02754;cl35647;cl32140;cl00469;cl28910;cl34928;cl12078;cl00569	0.09943039278802	0.385256122240944	0.715558881464681	0.457465515423981	6.54681336829992e-05	0.000296243304916	0.111482361647141	0.331131307602903	0.528332450038395	-0.101854622859143	0.374552784477898	0.492947171188104
O_lob_c22396.p1					29;98;85;16;73;50;74;79;32;cl28372;cl14633;cl00822;cl00913;cl15693;cl35945;cl35243;cl22451;cl35177	0.163986834277818	0.576102785090671	0.851354487207132	0.917499362208906	0.001566034355127	0.005145387234365	0.31723124198375	0.265204668551075	0.456759478300795	-0.264310197282692	0.363303530363152	0.481896763097019
O_lob_c224.p1					cl00057;cl29697;cl37162;cl25403;cl28317;cl29295;cl06413;cl23948;cl19905;cl38908	1.53712516975301	0.099516866659817	0.338028138538643	5.51708937638789	3.08371766516615e-10	3.20917604761359e-09	1.8186213334218	0.008242309629255	0.038202450980039	-0.51870936549681	0.456527092922926	0.573688216908144
O_lob_c22423.p1					pfam14721;TIGR02438;cl37113;COG3571;cl21494;PRK13700;cl32925;PRK14948;cl36444;PRK11901;cl36081;PLN02768;cl30827	0	1		0	1	1	5.05685772437639	0.058414973042298	0.160373880910443	6.36051508312648	0.016623330413753	0.040312889421811
O_lob_c22441.p1	79684.XP_005354416.1	8.00e-08	Plexin_B2		cl15693;cl15278;cl25523;cl02601;cl28441;cl33617;cl19765	0.107487154965256	0.809615381583173	0.952104597869441	0.028959265980107	0.949764337314483	0.981688612061572	0.399071175654363	0.394628655598347	0.590931115049833	0.064280800599557	0.89146624603739	0.927465810482107
O_lob_c22463.p1					cl11393;cl21456;cl31594;cl28910;cl28569;cl20680;cl30523;cl01240;cl12064;cl34156;cl30741;cl35310;cl30822;cl14643;cl01709;cl19215
O_lob_c22469.p1	400682.PAC_15725914	1.20e-33	negative_regulation_of_non_canonical_Wnt_signaling_pathway		PRK13824;cl32933;TIGR01335;cl08224;PRK13200;COG3382;cl21573;cd08514;cl01709;CHL00056;pfam11996;cl20441;NF033479;cd08519;COG5486;cl19895;PRK06988;cl35527;PRK06860;cl17185;cd08490
O_lob_c22480.p1					cl14633;cl31748;cl21456;cl36302;cl13059;cl00279;cl00216;cl02318;cl03757;cl28139;cl31150;cl36682;cl21526	-0.018817702291819	0.897964660026778	0.982411528752139	0.339029814515804	0.023159385872787	0.054623679768245	-0.048553878503787	0.756869162606455	0.863549854132612	-0.39812558361321	0.012076707196514	0.030795741887913
O_lob_c22483.p1					cl00075;cl35618;cl36521;cl19916;cl00376;cl25403;cl34248;cl12421;cl00485;cl35164;cl37103;cl00530;cl21454;cl21464;cl35767
O_lob_c22483.p2
O_lob_c22487.p1					cl28619;cl28913;cl29484;cl32610	1.29505981435233	0.001167447231691	0.013239485563999	1.63135536255696	5.79731572124794e-05	0.000265224180125	-0.34561325471117	0.370295381492649	0.567374699863457	-1.94711376223737	5.69064639406448e-05	0.000300057876399
O_lob_c22502.p1	81824.XP_001742410.1	4.10e-31	ubiquitin		pfam04758;cd01793;cl28922;PTZ00467;cl21569;PRK09336;COG4919;smart00213;cl33377;pfam00240;cd17039;cd01796;COG4322;cl21534;cd17131;cd01770;PRK04965;cl32069;cd01810;cd01795;PRK11192;cl36006;COG3403;cl01349;pfam11209;pfam08492;pfam17299;COG4809;cl00192;pfam15459;cd18754;cl28905;TIGR02701;cl07510;pfam15761;pfam10512;cd01803;pfam05764;cd06464;cl00175;NF033165
O_lob_c22538.p1	42254.XP_004613838.1	5.40e-26	cell_division			0	1		2.63582976275569	0.290900151771456	0.429908663136793	3.86579037359402	0.081358259448645	0.20346460245021	4.8171251047478	0.029140650356975	0.064475685992027
O_lob_c22543.p1						0.13788949250418	0.734085453886162	0.925307248798916	0.427066084192878	0.308701506199087	0.450099198240109	0.877678451229237	0.030042494581777	0.099662864865842	1.55160209264661	4.65653016389043e-05	0.000250420515766
O_lob_c22546.p1	7668.SPU_016957_tr	1.50e-47	cerebroside_sulfatase_activity		cd16158;cl23718;cd16026;cd16160;cd16161;cd16144;cd16157;cd16145;cd16142;cd16159;cd16143;cd16146;cd16022;cd16029;COG3119;cl34556;cd16027;cd16151;pfam00884;cd16025;cd16149;cd16031;cd16034;cd16030;cd16033;cd16152;PRK13759;cl36290;cd16150;cd16148;cd16155;cd16153;cd00016;cd16037;cd16032;cd16156;TIGR03417;cl37266;cd16028;cd16154;cd16035;cd16147;cd16171;cd16015;pfam01663;COG1785;cl30604;cd06247;cl11393;…	0.308635552082428	0.100695689437225	0.340717269641842	0.079822675550517	0.678394191262194	0.789417198963063	-0.131298330285117	0.509036478845214	0.689371978114355	-0.829525993129497	4.62235084915156e-05	0.000248811812781
O_lob_c22565.p1						-0.150716347235454	0.523350853473178	0.819055565694877	0.458111376211047	0.052276098906309	0.108932663692991	0.902184684764688	0.000123623691451	0.001403003772776	0.903284122034301	0.000117816693369	0.000571619704775
O_lob_c22565.p2					cl28899	-0.717296638626608	0.209141464637418	0.522771026116303	1.70965568808778	0.000389145963028	0.00149159579824	0.497929900682854	0.253095387051737	0.442234612593298	0.566369764678129	0.187067203432565	0.287032562787779
O_lob_c22585.p1	7220.FBpp0138217	3.10e-67	Structural_constituent_of_ribosome_It_is_involved_in_the_biological_process_described_with_translation		PTZ00129;cl00332;PRK09607;TIGR03628;pfam00411;COG0100;PRK05309;TIGR03632;CHL00041;cd04723;cl28888;pfam03423;cd14439;cl16774;TIGR01610;cl04545;cd13158;cl17171;TIGR04322;cl18962;cd05248;cl25409;TIGR02197;cl37075;pfam01642;pfam10464;cl11107;PRK07003;cl35530;PRK06539;cl32151;COG3519;cl15462;cd19918
O_lob_c22596.p1					cl35691;cl01596;cl10030;cl21453;cl36129;cl06646;cl31427;cl00928	1.10150925938054	0.636732588838274	0.883552068626701	3.22170925973512	0.137884506928073	0.240176704174019	4.52925325147711	0.013484522942014	0.055190268230478	5.9026415159766	0.0012352150513	0.004439710593556
O_lob_c22607.p1	756272.Plabr_1220	3.70e-08	Belongs_to_the_class_II_aminoacyl_tRNA_synthetase_family		cl30463;cl30466;cl00266;cl30465;cl35095;cl35734;cl33874;cl36102;cl30464;cl36646;cl35782;cl10013;cl36641;cl35235;cl25409;cl33518;cl33020;cl31949;cl35569;cl36642;cl00015;cl35130;cl19006;cl11892;cl21453;cl30467	-0.233914411631963	0.105660894485889	0.350208664803734	0.506622800516188	0.00041488073379	0.00157986141477	0.571332946779372	6.25108062186488e-05	0.000791464733478	0.362679593755196	0.010982472115789	0.028387203472912
O_lob_c22616.p1					PLN02960;cl33608;pfam08547;PLN03244;cl31992;cd08539;cl15755;pfam18080;TIGR03443;cl27680;pfam15818;pfam05742;cd08357;cl14632;pfam18206;pfam01917;pfam08635;cl21649;pfam18559;cd04083;cl14880;pfam03425;PLN03153;cl21608
O_lob_c22620.p1	59894.ENSFALP00000005226	3.40e-19	Peptidase_family_M13	GO:0006508	cl14813;cl34638;cl33577;cl07893;cl36873;cl32949;cl00676;cl35376;cl17182;cl21456;cl00229;cl37383;cl33490
O_lob_c22690.p1	45351.EDO32926	6.50e-14	plus_end_directed_vesicle_transport_along_microtubule			-0.005588243902638	0.97329923658853	1	-0.039276474876257	0.82312465831103	0.897332328684437	-0.25108467527329	0.195811144428881	0.371934927391112	-0.394411412971512	0.040262845366278	0.083851553101413
O_lob_c22693.p1					cd07394;cl13995;cd01777;cl28922;cd07587;cl11424;COG5179;cl34929;pfam06955;COG0045;cl33750;pfam16736;pfam07889
O_lob_c22697.p1					cl00738;cl21455;cl29900;cl01137;cl06088;cl21456;cl36523;cl32663;cl37249;cl34063;cl11393;cl36840;cl32189;cl34739;cl32839;cl36987;cl28539;cl34352;cl31631;cl36988	0.017522552819311	0.944080635116723	0.997127511194128	0.225454088943296	0.372552801627359	0.519112503456402	0.085612834736434	0.739853503289692	0.852042783953685	0.734693455737603	0.003441244334641	0.010705295076877
O_lob_c2272.p1	10228.TriadP51134	1.00e-106	v_akt_murine_thymoma_viral_oncogene_homolog		cd05571;cl21453;cd05595;cd05123;cd05575;cd05593;cd05594;cd05570;cd05603;cd05580;cd05592;cd05589;cd05604;cd05591;cd05602;cd05584;cd05585;cd05590;cd05586;smart00220;cd05587;cd14209;PTZ00263;cl31418;pfam00069;cd05588;cd05614;cd05583;cd05616;cd05582;cd05613;cd05619;cd05574;cd05617;cd05615;cd05612;cd05620;cd05573;cd05579;cd14003;cd05572;cd05578;cd14007;cd05618;cd05599;cd05117;cd05577;cd05581;cd05601;c…	-0.026336690369155	0.708108726022101	0.915853943238133	0.180386797921126	0.010823440366558	0.028324372950478	-0.14573063390905	0.042771836328599	0.128901899119266	-0.140932908409687	0.048877005038036	0.098388250616323
O_lob_c2272.p2	10228.TriadP51134	1.10e-28	v_akt_murine_thymoma_viral_oncogene_homolog		cl17171;cl30220;cl27476;cl02872;cl34932;cl36003;cl03853;cl25403;cl36532;cl34127	-0.007893589647164	0.920011261455619	0.989383029301948	0.036534580935944	0.650128279286733	0.766684707008729	-0.068849114382526	0.413119502615098	0.607848819773755	-0.062624626834603	0.450593208089319	0.568013605349631
O_lob_c22720.p1	8364.ENSXETP00000054391	1.50e-40	Belongs_to_the_class_I_aminoacyl_tRNA_synthetase_family		cl33450;cl12020;cl35163;cl33743;cl36659;cl32769;cl20215;cl25850;cl31419;cl26897
O_lob_c22727.p1					cl25927;cl28213;cl32836;cl24005;cl34174;cl14654;cl21456;cl37899;cl32816;cl21021;cl37069;cl30838;cl29399	-0.010676343631997	0.986343701982772	1	-0.566639254330399	0.383102744835956	0.530148249320967	1.67739106288307	0.009555889623952	0.042715786627112	1.90013883695968	0.003108387674317	0.009810932698461
O_lob_c22737.p1	7070.TC030718_PA	2.90e-10	myosin_light_chain_kinase_activity		cl33186;cl21453;cl28079;cl36545;cl35183;cl37421;cl28128;cl28014;cl36941;cl19421
O_lob_c22739.p1	185453.XP_006873367.1	4.30e-08	Ankyrin_repeats_(many_copies)	GO:0005515	cl34000;cl31515;cl31426;cl33707;cl31516;cl33710;cl33658;cl33699;cl32863;cl31514;cl31500;cl02529;cl31517;cl37087;cl32326;cl00195;cl32059;cl31498;cl28903;cl31496;cl09262;cl00518;cl36221;cl36706;cl25409
O_lob_c22760.p1					cl20541;cl28045;cl37490;cl35482;cl03540;cl28983;cl17238;cl34271;cl15692;cl31081;cl36982;cl21456;cl29418
O_lob_c22774.p1	10224.XP_006817180.1	3.70e-11	stress_activated_protein_kinase_signaling_cascade		pfam12796;pfam13857;PTZ00322;cl31426;pfam00023;PHA02876;cl31517;PLN03192;cl33658;smart00248;cl02529;pfam13637;COG0666;cl34000;pfam13606;PHA02875;cl31516;COG0235;cl00214;PHA02874;cl31515;cd04791;cl04955;PLN03113;cl33636;COG1575;cl00337;pfam11453;COG4682;cl27038;COG2226;cl17173;PRK06665;cl32157;PHA02946;cl31522;TIGR04152;cl37395;TIGR02957;cl30683;TIGR03168;cl00192;TIGR03960;cl33221;PRK09636;COG4303…	0.211876184732572	0.317012546599238	0.650090720299993	-1.22914505423437	7.40429680066532e-07	4.73815349978579e-06	-0.035610389909484	0.901161314453537	0.949567867036107	0.160250868408058	0.559692473514502	0.669433205170915
O_lob_c22789.p1					cl15239;cl00214;cl34765;cl31247;cl00215;cl31469;cl17173	0.265133668480646	0.156769936333223	0.442935947405643	-0.284540648603035	0.169837537395265	0.283687512086314	-0.197272184723578	0.400045593670614	0.596380613536334	-0.748597081281971	0.002203755224341	0.007306766412309
O_lob_c22794.p1	9365.XP_007535586.1	5.50e-42	26S_protease_regulatory_subunit		cl34191;cl32052;cl31081;cl33178;cl33891;cl36567;cl36852;cl33261;cl36851;cl34192;cl33892;cl32564;cl33336;cl21455;cl36234;cl34445;cl30760;cl37565;cl35059;cl34444;cl31783;cl33216;cl34016;cl31021;cl36233;cl34193;cl35251;cl37184;cl37188;cl34277;cl35307;cl33893;cl33683;cl37148;cl34188;cl36725;cl36633;cl34189;cl30937;cl36736;cl28899;cl36630;cl38244;cl17190;cl35514;cl33894;cl35293;cl36124;cl31231;cl37971…	-0.006920040441112	0.992246612315638	1	0.167009505555138	0.816836938600129	0.89333828330286	-0.414587459367984	0.581382190684806	0.743490217576481	0.548695723723628	0.446341726112955	0.563608854362583
O_lob_c22810.p1	7955.ENSDARP00000026695	3.00e-61	Belongs_to_the_TRAFAC_class_myosin_kinesin_ATPase_superfamily_Kinesin_family		cl22853;cl33372;cl34884;cl33656;cl02103;cl33594;cl00214;cl00922;cl35079;cl17068;cl17362;cl37011;cl10327;cl36077;cl33723;cl18945;cl17037;cl37673;cl00954;cl38914;cl09326;cl09927;cl36108;cl34043;cl01709;cl32828	0.229969662150575	0.048325190261423	0.212353363696906	0.024924815713541	0.839217909613311	0.907997216612753	-0.184641914071937	0.16416735142882	0.329722662123141	-0.442709573970211	0.000878410721307	0.00331067075164
O_lob_c22810.p2	45351.EDO32926	6.10e-14	plus_end_directed_vesicle_transport_along_microtubule		cl22853;cl33372;cl34884;cl33656;cl21453;cl28715;cl32170	0.013802324950234	0.939795097674505	0.996055962077141	-0.142624380366458	0.459008456905785	0.604946027493969	-0.611507867233271	0.005432499001707	0.02782690441388	-0.348962295011351	0.094762171261401	0.167651997425
O_lob_c22813.p1					cl35557;cl33646;cl17171	0.520417783567636	0.630914803768214	0.880427637643731	0.744100449588726	0.492782725659561	0.634258985031376	-0.648772578011402	0.552059676144204	0.722566565311459	-2.23969645013848	0.044093626293589	0.090470417702704
O_lob_c22817.p1						0.970361544766705	0.010163098916083	0.069724177780913	0.760101970266644	0.055288281251107	0.114046037739408	0.527059133994195	0.172115773073775	0.340658712900096	0.925602918205636	0.013040387593172	0.032831385257249
O_lob_c22823.p1	82654.Pse7367_0524	1.90e-11	PFAM_Oxidoreductase_molybdopterin_binding_domain		cl00199;cl30135;cl31212;cl09928;cl11750;cl00384;cl35838;cl26056;cl30136;cl36168;cl36492;cl29833;cl17486;cl31914;cl32511;cl29152;cl11821;cl00264;cl30544;cl37287;cl29246;cl02611;cl21342;cl32813;cl21488;cl19470;cl21473;cl21460;cl33529;cl28228;cl25306;cl03274;cl29000;cl36839;cl34849;cl34157
O_lob_c22831.p1	7230.FBpp0167378	1.90e-60	It_is_involved_in_the_biological_process_described_with_pseudouridine_synthesis			0.266626776658992	0.012937523727093	0.083677642228072	0.35281189189019	0.001436784900882	0.004761753922289	-0.276778529715756	0.018745075231637	0.070418379642622	-0.407868631997009	0.00047461524891	0.001928072753778
O_lob_c22836.p1					cl21502;cl28885;cl21455;cl34146;cl26340;cl35869;cl06868;cl21453;cl29893
O_lob_c22837.p1					pfam15862;pfam02938;TIGR01642;cl36941;cd19003;cl28912;cd05802;cl03757;TIGR04420;cl22800;pfam02724;pfam11733;cl13221;PTZ00372;cl30509;COG0012;cl33738;pfam07753;cl06677;TIGR02860;cl37179;pfam15402;COG5044;cl21454;cd18999;cd00066;cl21455	-0.524668030246945	0.033731246710038	0.166281078750845	-0.466371293534268	0.068526800139321	0.136487138515224	-0.486007849626273	0.091917525663308	0.220734351014635	0.447709343014798	0.08998418449194	0.160857075860418
O_lob_c22846.p1					cl10013;cl30527;cl24017;cl00015;cl21453;cl21481;cl00192;cl19280;cl31522;cl31514;cl31498;cl16914	0.314361125791511	0.579655251260077		-0.418363014839232	0.525739402724687	0.663069258616123	-0.268886446423626	0.730785849548465	0.846125214472146	1.37568644957627	0.033727733850055	0.07268827166857
O_lob_c22848.p1	8479.XP_008169947.1	3.90e-43	Prenyltransferase_and_squalene_oxidase_repeat		cl08267;cl33552;cl34874;cl33660;cl34164;cl30475;cl00342;cl29077;cl17238;cl08232	0.115022596053932	0.65523973171571	0.892695306759744	-0.060829490461892	0.822729651145847	0.897168198795859	-0.034303406988831	0.906087854980016	0.952110610293504	-0.419197446011143	0.155191422483238	0.247891480189569
O_lob_c22852.p1					cl00490;cl17169;cl02193;cl14632;cl36965;cl16983;cl37371;cl11394;cl35605;cl21454;cl27345;cl23718	0.477351391767121	0.034089971874767	0.167403034970686	0.028949951093102	0.900027512208795	0.951252376160364	-0.19045755525675	0.422286963952527	0.616474751250768	-0.88313938064514	0.000264830034399	0.001160730857112
O_lob_c22853.p1	7739.XP_002592547.1	4.30e-45	condensed_mesenchymal_cell_proliferation	GO:0005509GO:0007156;GO:0016020	cl28889;cl29226;cl00281;cl28462;cl38748;cl00467;cl15255;cl00251;cl11625;cl07391;cl34533;cl27490;cl35436;cl00767;cl30172;cl32872;cl36087	-0.470348813577912	0.291084086705509	0.623646770012508	-0.377429498104499	0.406523244154465	0.553950147059103	0.753402297824169	0.102652143323234	0.238227078536047	0.826736595330441	0.07069002442324	0.132647270124782
O_lob_c22858.p1	4513.MLOC_8028.1	1.20e-12	Wall_associated_receptor_kinase_galacturonan_binding	GO:0004672GO:0005524;GO:0006468	cl21453;cl33378;cl33408;cl32855;cl33717;cl31822;cl31747;cl36538;cl33413;cl31419;cl31527;cl31987;cl31769;cl36498;cl37341;cl31349;cl31529;cl28910;cl11961;cl36892;cl33666;cl07893;cl34211	0.124331829371149	0.576623547481054	0.851832450062365	0.285177587317242	0.215861993777612	0.341987773422644	-0.055001721431646	0.821609764947018	0.904462615976793	-1.11503498058177	3.54487820859356e-05	0.000196395949991
O_lob_c22869.p1	10224.XP_002735827.1	4.00e-53	alpha_16_mannosylglycoprotein_2_beta_N_acetylglucosaminyltransferase_activity		cl25907;cl34956;cl28905;cl17169;cl25352	0.054087154111159	0.804491107008478	0.950478202608588	-0.578216079301526	0.012164990701501	0.03135031126264	0.702311837744699	0.003016689017991	0.017709701895776	0.633252145077781	0.007101171049782	0.019742474022484
O_lob_c22882.p1	45351.EDO29744	1.30e-22	Domain_found_in_Dishevelled_Egl_10_and_Pleckstrin_(DEP)			0.194161930592027	0.097169074138972	0.332878331413163	-0.46604198105995	0.000236547174357	0.000950850305295	-0.309768180231161	0.029036167592281	0.097294443956294	-0.525900699663273	0.000206159808595	0.000929567819708
O_lob_c22892.p1					cl19475;cl37421;cl02787;cl00416
O_lob_c22893.p1	7955.ENSDARP00000055896	5.10e-08	C_type_lectin_(CTL)_or_carbohydrate_recognition_domain_(CRD)		cl02432;cl29780;cl11393;cl28216;cl23710;cl00064;cl21695;cl14852;cl31052;cl25136;cl09173	-0.017966335025475	0.941626637745077	0.996369479860783	-1.21894053771707	9.89000004287441e-06	5.21641868731321e-05	-0.605009446151442	0.067471250734693	0.178160710304719	-0.808000022859711	0.01428900532941	0.035438774677005
O_lob_c22895.p1	521674.Plim_3149	9.30e-57	CRISPR_associated_protein_GSU0053_(Cas_GSU0053)		cd09678;cl09834;TIGR02570;cd09738;pfam09617;PRK09776;cl32410;PRK02889;cl29726;pfam03401;cl21456;COG3662;cl01472;pfam10214;pfam15782;pfam12063;PRK12364;cl36117
O_lob_c22906.p1					pfam09458;PLN02708;cl33551;PRK15172;cl14648;PRK09045;cl28964;PRK14489;cl26444;TIGR04255;cl16995;pfam05508	1.07461208050585	0.536115704722604	0.82773631423339	6.41801278594139	7.12869738633021e-06	3.86403502377315e-05	1.73452499829159	0.033911014718901	0.109038032186308	2.05879934418516	0.011552778346686	0.029658910889325
O_lob_c22911.p2						0.253730985995092	0.707964991556202	0.915820539995774	3.76224480324341	1.08254929638858e-10	1.19209644890723e-09	0.729177469579876	0.106204373973279	0.244046316191406	-1.08424909109492	0.023324086973212	0.053596124777111
O_lob_c22940.p1					cl35033;cl15239;cl21584;cl00130;cl31965;cl10023	2.39751683727484	3.43230472143977e-17	5.71501927367839e-15	2.20418796230728	1.28488346298087e-14	2.18460744793858e-13	-0.495203129612834	0.078360128308473	0.198171664321015	-2.04592642049438	1.9780051447296e-12	4.8721741588593e-11
O_lob_c22943.p1					cd14014;cl21453;smart00220;pfam00069;COG0515;cd06605;cd06606;cd06609;cd13979;cd05122;cd13999;cd13997;cd05611;cd13980;cd13983;cd14066;cd14662;cd13995;cd14050;cd06619;cd06627;cd05579;cd14665;TIGR03903;cl37341;cd14664;cd06624;cd14003;PRK13184;cl32855;cd06620;cd05123;cd06615;cd13996;cd05572;cd05592;cd05610;cd06618;cd06610;cd14009;cd05626;cd00180;cd06641;cd06917;cd06612;cd13994;cd06617;cd06650;cd05585…	0.403704229585064	0.150852849009969	0.433792536528809	0.953106754771869	0.000699935090401	0.002509621829901	-0.041349756741581	0.883113917400458	0.939521398632572	-0.451363648118216	0.110643431838791	0.189778571201936
O_lob_c22945.p2					cl12046;cl29078	0.190603494560466	0.34186871505176	0.677142982481751	0.678785309587522	0.000773856987062	0.002743369544565	0.414368149068061	0.037430082151904	0.117272835909486	0.526253522008844	0.006826612186025	0.019068223138897
O_lob_c22958.p1					cl02629;cl00342;cl02511;cl34621;cl00810;cl02789;cl23721;cl00568;cl28897;cl33187
O_lob_c22969.p2	34740.HMEL002772_PA	5.60e-33	Domain_of_unknown_function_(DUF3402)		cl00447;cl17011;cl00464	-0.01510355460682	0.977419874393024		0.263724193830515	0.628038188562817	0.749233944456843	-0.786524019593921	0.199158011678166	0.376448887889735	-0.429785937901631	0.456697469632682	0.573803420832653
O_lob_c22972.p1					cl28883;cl01071;cl00274;cl21453;cl19764
O_lob_c22979.p2					cl34559;cl25767;cl34047;cl33720;cl05242;cl25932;cl28569;cl36081;cl37462;cl32667;cl26284;cl29916;cl35970;cl35151;cl30672;cl36177;cl34574;cl35391;cl34993;cl02153;cl36517;cl37173;cl31817;cl31989;cl13468;cl25866;cl37322;cl21453;cl33729	-0.017301258009792	0.952585816289384	0.999733365908418	-0.509290196261902	0.104317114193308	0.192468440754853	-0.073110046002537	0.832027409637163	0.910967255367607	0.718523370333015	0.024954294806247	0.056631161289346
O_lob_c22984.p1	309799.DICTH_0289	3.00e-20	Glycogen_debranching_enzyme	GO:0003824	cl33257;cl29051;cl34603;cl30843;cl34789;cl09938;cl18945;cl36904;cl38901;cl28888;cl29770;cl34844;cl26958;cl32601;cl21487;cl35337;cl31857;cl25629;cl09453;cl17185	-0.41094549389295	0.166591591607406	0.457835590559464	-1.9768712498493	1.91162560486534e-07	1.35351990710421e-06	-0.132716755063033	0.779216747195504	0.878004817806269	0.413620724645118	0.337830305992748	0.455479776430702
O_lob_c23014.p1	69319.XP_008548219.1	3.10e-59	CAF1_family_ribonuclease		COG5228;cl23804;pfam04857;TIGR01388;cl31103;PRK10829;cl35956;PRK12482;cl00568;cd08415;cl21456;pfam01612;COG4457;cl19866;pfam07520;cd18618;cl14647;pfam02595;pfam05047;TIGR00792;cl29721
O_lob_c23025.p1	126957.SMAR000829_PA	8.40e-10	Drug_transmembrane_transporter_activity_It_is_involved_in_the_biological_process_described_with_drug_transport		cl28910;cl34218;cl31440;cl01759;cl17398;cl31229;cl14615;cl35166;cl34097;cl37458;cl32819;cl35844;cl33982;cl31323	-0.003612728268254	0.995574942724484	1	0.403812492512807	0.535420285640189	0.6715650335713	-0.339530964556309	0.602846230908755	0.75855038804355	-1.5312298010559	0.019327654375261	0.04577114999595
O_lob_c23034.p1					cd09913;cl21455;cd05653;cl14876;pfam06650
O_lob_c23036.p1					cl05063;cl15693;cl33967;cl34433;cl30535;cl30823;cl25352;cl35596
O_lob_c23051.p1	10224.XP_006815234.1	9.10e-18	Transmembrane_protein_128		cl30788;cl33261;cl26301;cl34753;cl15354;cl00438;cl06817;cl21495;cl02775;cl28910;cl27170;cl32248;cl36058;cl37229;cl32070;cl33581;cl17340;cl30916;cl29796;cl28904;cl15693;cl00600	-0.179769462009235	0.466334654790435	0.782932613298862	-0.237966157539953	0.347397839868384	0.492679564818053	0.360947128640625	0.165122099261714	0.331118297911465	1.04013014001864	3.80381773736548e-05	0.000209152602739
O_lob_c23053.p1
O_lob_c23064.p1	9978.XP_004577256.1	3.40e-31	polyuridylation_dependent_mRNA_catabolic_process		cl33949;cl36922;cl35072;cl11960;cl35265;cl28905	0.168203503675292	0.405520446954854	0.732106509871236	-0.225764364222043	0.288783444017059	0.427526876142052	-0.301365570033536	0.192198120432866	0.367359723985688	-0.596960784383807	0.010194069435024	0.026718777837964
O_lob_c23067.p1	248742.XP_005649323.1	6.30e-12	Belongs_to_the_protein_kinase_superfamily		cl21453;cl33378;cl34459;cl31418;cl33733;cl37341;cl31822;cl31769;cl31529;cl36498;cl36538;cl33408;cl31419;cl31987;cl33413;cl31527;cl33717;cl31747;cl31825	-0.213199286107488	0.849944222649244	0.967031763214381	0.518506130417787	0.645271028927067	0.762826150380863	-0.870523187099343	0.441937388633658	0.63452104477457	-2.24315153505744	0.049873236708923	0.100021530841548
O_lob_c23080.p1					cl37516;cl00402;cl11964;cl35944;cl28922;cl06759;cl21590;cl35355;cl29549;cl14876;cl33388;cl21514;cl30684;cl38666;cl00020
O_lob_c23104.p1	7719.XP_009858433.1	1.00e-39	NFX1_type_zinc_finger_containing_protein		cl38915;cl34114;cl36628;cl00388;cl34151;cl38903;cl17190;cl18962;cl17238;cl35801;cl22851;cl07980	0.385144702165155	0.188066891289097	0.491414738843942	0.128706718592807	0.680567390579458	0.791269920550935	0.730802247334049	0.01986879286924	0.073487531562283	0.105188136360514	0.74494047001576	0.820137629667402
O_lob_c23112.p1	121225.PHUM244160_PA	9.90e-64	Ribosomal_protein_S6e		cl00931;cl06315;cl29246;cl34956;cl28905;cl27198;cl36057
O_lob_c23114.p1						-0.264661399963764	0.340940659088428	0.676484396995982	0.122770137789104	0.661598407563329	0.775805258888536	0.678775066084642	0.015964752559217	0.062477166514025	0.850972851844362	0.002195789146324	0.007282838014716
O_lob_c23123.p1					cl00573;cl30715	0	1		0	1	1	6.26304933505753	0.006124326918017	0.030525475229688	7.31289649913361	0.001323487200563	0.004716386851013
O_lob_c23124.p1					cl33710;cl33699;cl34000;cl33707;cl31517;cl31515;cl31516;cl33697;cl31514;cl36751;cl31498;cl02529;cl33658;cl31426;cl31500;cl34550;cl33695;cl33701;cl31496;cl37029;cl35381;cl17173;cl26075;cl28577;cl01577;cl35272;cl33735;cl21456;cl17171;cl25591;cl21455;cl05276;cl35807	0.567803322580459	0.014726765647137	0.092367443584217	0.527927148832561	0.026039697858608	0.060317777365987	0.637584262323375	0.006769650937627	0.032899940201727	0.151775292926803	0.522333184480386	0.635357231906322
O_lob_c2313.p2	61622.XP_010357705.1	2.40e-34	mesoderm_development		cl33172;cl34916;cl33171;cl00388;cl02164;cl08302;cl16912;cl17238;cl32258
O_lob_c2314.p1	400682.PAC_15725520	3.60e-19	phosphatidylinositol_kinase_activity		pfam00723;cd15907;cl28897;PRK11413;cl32688;PRK05716;cl00279	-0.011894314719755	0.887040451048387	0.97846804273245	0.022916695387608	0.79384071709966	0.875873508290078	0.25839910417209	0.004912250235431	0.025738354878429	0.132560731309315	0.14546638186273	0.235570079440539
O_lob_c2314.p3					cl33466;cl30538;cl11435;cl37382;cl30821	-0.209233419127359	0.107001977481009	0.35303919280553	0.10525948812108	0.423090196477585	0.570773556764461	0.106096097761241	0.433152443375525	0.625818435867576	0.008230074526364	0.951191510687073	0.97209059178182
O_lob_c23149.p1					cl00915;cl15697;cl37048;cl21453;cl29864;cl34641;cl34880;cl28922;cl17190;cl34245;cl27945	0.271190490716751	0.321271197764286	0.655387924379578	1.42647986490542	1.01957274127093e-07	7.53040838193858e-07	0.411028459407215	0.112978597265521	0.255157592535215	0.114745971989174	0.65868278995807	0.751999408351425
O_lob_c23161.p1					cd15137;cl28897;PRK10697;cl00864;pfam03743;PHA03147;cl14511;PRK11598;cl32711;COG4252;cl01732;pfam12666;pfam14362
O_lob_c23187.p1					cl28485;cl28912	-0.345288389690751	0.088657486411423	0.313815920372982	1.45273163243281	3.12920915411014e-13	4.60809080274159e-12	0.703877746851533	0.000347404895157	0.003235366784402	0.363516145994309	0.064882424229585	0.123983162117129
O_lob_c23210.p2	192875.XP_004348400.1	2.50e-28	endosome_organization		cl15257;cl01194;cl21453;cl27170;cl07381;cl18951;cl00015;cl24135;cl31135;cl33605;cl34955
O_lob_c23225.p1					cl32393;cl18945;cl28905;cl30709;cl36538;cl11961	-0.29258918130148	0.665252884808121		-1.62747725434264	0.04004011028969	0.0870972141222	-1.97964524618628	0.122070461485864	0.269227315214141	-1.18361327373556	0.259658334865464	0.371142118784253
O_lob_c23226.p1	10224.XP_006817611.1	1.30e-16	Rab_guanyl_nucleotide_exchange_factor_activity		cl30425;cl30660;cl30658;cl02608;cl30659;cl23718;cl16263	0.005390448187581	0.987225109235699	1	-0.594732258179646	0.099535527474409	0.185328048709405	-0.00962824669701	0.980396747767387	0.991395751719468	-0.414846960374769	0.296803808946092	0.412032858154219
O_lob_c23231.p1						0.373464329708343	0.086917304793508	0.309836994362278	0.087668005701801	0.703927494921679	0.808957946544913	-0.206267049487037	0.406547100303274	0.602294335658553	-0.591262361135881	0.019099943892365	0.045298102275102
O_lob_c23264.p1					cl36859;cl35541;cl14876;cl11961;cl38917;cl07893;cl00261;cl17037;cl14057;cl34156	-0.063599690867084	0.860691560637075	0.969822685357999	0.261427978329426	0.472991931561172	0.617625827988968	0.509703048784591	0.162874574082341	0.327995694014094	0.997671909145484	0.005767297911049	0.016518527274506
O_lob_c23265.p1					pfam08693;COG2373;cl34462;cd02138;pfam14945;pfam15968;cl24515;cd17325;cl28910;PLN02906;cl33596;pfam09735	0.102876951266859	0.59327221981724	0.860911984039351	-1.04653618341064	4.86405528236408e-06	2.7041651042972e-05	-0.298226371034971	0.282726594057289	0.477519544773991	-0.049095994748574	0.850985864488916	0.899306147478158
O_lob_c23267.p1					cl23949;cl31733;cl17068;cl16912
O_lob_c23268.p1					cl33472;cl36769;cl31366;cl00285;cl34518;cl01439;cl30537;cl27999;cl29321	-0.379269282257938	0.179344455151997	0.477534890147019	-1.15990072482619	0.00014063442588	0.000593107699649	-1.06593298906616	0.00420190700393	0.022800591779745	0.098287396629314	0.76342755237112	0.833911425047805
O_lob_c23270.p1					cl21531;cl10459;cl00319;cl33881;cl31764;cl29101;cl23718;cl21460;cl34112;cl27082;cl33732;cl36287;cl31145;cl35008;cl31996;cl34174;cl34767;cl37070
O_lob_c23274.p1	6087.XP_004209851.1	1.10e-16	50S_ribosome_binding_GTPase		cl29072;cl09930;cl11076;cl19115;cl20597;cl30977;cl35613;cl02789;cl31080;cl21460;cl37358;cl00394	-0.163447234477446	0.774563634276369	0.941155651586032	0.153703929363769	0.788055709810455	0.872032858271142	-0.694071683113047	0.231062868645628	0.416216060523984	-0.982562414323564	0.090248933213791	0.161216457690004
O_lob_c23288.p1	7955.ENSDARP00000129201	6.40e-18	Alpha_tectorin_like		cl02648;cl34662;cl11269;cl25409;cl31055;cl36198;cl19847;cl35356	0.157807390697161	0.837216689560382		0.060103847430138	0.942726857222062	0.977452783077243	2.0072662076069	0.009313183915523	0.041837687743578	1.86508191892724	0.015243676085382	0.037421428396808
O_lob_c23312.p1					cl11907;cl09139;cl15240;cl00281;cl16915;cl23718;cl28973;cl27223;cl34967	0.13514200328516	0.466823260677854	0.783325998426008	1.01273226966091	4.55050522631091e-08	3.54399097118844e-07	0.59545102825899	0.001226609682203	0.008793944401919	0.691336281428199	0.000169832466467	0.000785940027298
O_lob_c23324.p1					smart00408;cl11960;cd05873;smart00410;cl29242;smart00409;cl29768;pfam00047;cd05731;cd00096;COG3736;cl01500;TIGR01477;cl14106;cd05897;cd04968;cd05851;cd05757;pfam13927;pfam13895;pfam07679;pfam04097;PTZ00046;pfam05532;cl22912;cd15047;cl28897;pfam12494;pfam07686;cd17398;cl28910;cd05736;pfam02009;pfam11368;cd05740;PLN02300;cl33455;pfam13903;TIGR03343;cl31339;pfam11694;cd19779;pfam01943;cl09326	1.10154271666656	0.600547272336169		4.75422500698408	0.00853431358094	0.022975082348463	-0.394285278508081	0.791603961489552		-3.10816655452055	0.085521683453253	0.154409640216466
O_lob_c23330.p1					cl00147;cl08459;cl00728;cl37042;cl28740;cl25182;cl21456;cl01067;cl34415;cl15827;cl14876;cl35302;cl02553;cl32052;cl36669;cl32874	0.297263241602286	0.732249065875135		-0.997515997049129	0.333212195464715	0.477773996786158	-1.09265368985078	0.436705174699733	0.629519609470876	-0.734214454984397	0.564810610858529	0.673541734342417
O_lob_c23331.p1					cl28889;cl29226;cl32948;cl36269;cl11727	0.242811168931792	0.269461153850953	0.598891634380996	-0.86275214411577	0.000931988918676	0.003234197196491	-0.666272345332298	0.044938068045211	0.133394176920333	-1.40732313939661	0.00011169415129	0.000546460028222
O_lob_c23335.p1					cl21455;cl33240;cl36596;cl38114;cl34152;cl33631;cl26020;cl36019;cl32723;cl35065;cl30518;cl33203;cl25403;cl00573;cl27943;cl34796;cl34715;cl36608;cl32864;cl34108;cl35365;cl32388;cl27084;cl32643;cl26030;cl36464;cl36000;cl36003;cl36261;cl34640;cl09176;cl34594;cl22853;cl34151;cl33905;cl36095;cl34726;cl34122;cl07849;cl34734;cl31333;cl36096;cl34175;cl17169;cl36779;cl34768;cl34121
O_lob_c23336.p1					cl36777;cl34376;cl19485;cl08030;cl06634;cl01862;cl00459;cl04271;cl30834;cl28885;cl38913;cl31568;cl07032;cl21467;cl30322;cl29105;cl17255;cl23744;cl27896;cl17068;cl07747
O_lob_c23339.p1	7070.TC007406_PA	1.40e-21	rRNA_binding_It_is_involved_in_the_biological_process_described_with		PTZ00027;cl30086;PRK05518;cl35331;TIGR03653;cl37302;PTZ00179;cl31414;COG0097;cl33765;pfam00347;PRK05498;cl35330;TIGR03654;cl37303;CHL00140;cl31779;COG3603;cl09141;pfam17116;TIGR00490;cl31008;cd13681;cl21456;cd02396;cl00098;TIGR02349;cl37091
O_lob_c2335.p1					cd05733;cl11960;cd04967;cd05850;cd05715;cd05875;cd05874;cd05849;PRK09874;cl27912;COG1029;cl30576;cd05760;pfam10355;pfam14539;cd00096;cd01211;cl17171;cd05848;PRK08296;cl32290;pfam07679;cd05763	0.123563971775468	0.622650061440207	0.875695750093075	0.725966643384418	0.003805479158742	0.011321033286351	0.642882540930646	0.009558981916657	0.042722796729549	0.509543868389033	0.039567735817894	0.082696964841125
O_lob_c23351.p1	10029.XP_007621935.1	3.50e-52	Belongs_to_the_aldehyde_dehydrogenase_family			-0.045480088271319	0.770770426155728	0.93952558128037	-0.691694962624569	7.50663834437225e-05	0.000334645118273	-0.355124869030982	0.084339269336832	0.208244375764122	-0.18896458097027	0.335674786177804	0.453391045947085
[truncated: 31,112 more rows]

## Sheet: S2_B_eggNOG
Transcript_id	EggNOG_ortholog	Ortholog_evalue	Name
[truncated: 18,129 more rows]

[truncated: 3 more sheets: S2_C_GO, S2_D_CDs, S2_E_no_annotations]
