# Supplementary material for: Evolution of mechanisms controlling epithelial morphogenesis across animals: new insights from dissociation-reaggregation experiments in the sponge Oscarella lobularis
Source: BMC Ecol Evol. 2021 Aug 21;21:160. doi: 10.1186/s12862-021-01866-x (PMC8380372; doi:10.1186/s12862-021-01866-x)
Supplement: Supplementary file 6 — Additional file 6: Table S3. Number of orthologs shared between species estimated with Orthofinder and Percentage of orthologs between each species and O. lobularis Related to Fig. 6. [file 12862_2021_1866_MOESM6_ESM.xlsx]

## Sheet: S3_Orthofinder
	Homo sapiens	Drosophila melanogaster	Nematostella vectensis	Trichoplax adhaerens	Mnemiopsis leidyi	Amphimedon queenslandica	Aphrocallistes vastus	Oscarella pearsei	Sycon ciliatum	Salpingoeca rosetta	Oscarella lobularis	Total number of genes
Amphimedon queenslandica	9181	6765	10608	7940	7553	0	8411	12858	12328	7151	12640	43615
Aphrocallistes vastus	14910	11474	15194	12733	12458	16718	0	15634	15369	12039	15859	61214
Drosophila melanogaster	15225	0	14253	12075	11002	12637	10677	12455	12477	9518	13453	30588
Homo sapiens	0	34555	42770	35223	30308	38014	30250	36896	36549	27048	38727	111047
Mnemiopsis leidyi	5818	4417	6360	4965	0	5950	4806	5554	5884	4441	5905	16548
Oscarella pearsei	9185	6385	10142	7932	7253	10227	7638	0	10366	6868	17387	29220
Nematostella vectensis	10434	7093	0	8605	7406	9158	6850	9544	9310	6307	9837	24780
Sycon ciliatum	10134	7420	11427	8687	8500	12112	8794	12270	0	8165	12684	50731
Trichoplax adhaerens	6839	5306	7199	0	5134	6260	5005	6344	6175	4749	6422	11520
Salpingoeca rosetta	4887	3808	4864	4234	4372	4772	4097	4864	5077	0	4936	11614
Oscarella lobularis	9368	6589	10553	8137	7586	10347	7892	18281	10853	7184	0	32274
Percentage of orthologs shared with O.lob	29.0265	20.4158	32.6981	25.2122	23.505	32.0599	24.4531	56.6431	33.6277	22.2594	0
Entry (i,j) is the total number of genes in species i that have orthologues in species j.
