# Supplementary material for: Evolution of mechanisms controlling epithelial morphogenesis across animals: new insights from dissociation-reaggregation experiments in the sponge Oscarella lobularis
Source: BMC Ecol Evol. 2021 Aug 21;21:160. doi: 10.1186/s12862-021-01866-x (PMC8380372; doi:10.1186/s12862-021-01866-x)
Supplement: Supplementary file 7 — Additional file 7: Table S4. General information about available sponge transcriptomes (according to Riesgo et. al, 2014; [47, 134], This study). [file 12862_2021_1866_MOESM7_ESM.xlsx]

## Sheet: S4_sponges_transcriptomes
Species name	Reference	Year of collection	Location	N samples sequenced	Number of read (millions)	Number contigs	Average length contig (bp)	Number contigs > 1kB	Max contig length	N contigs removed	Predicated metazoan proteins	Busco Score (%)
Aphrocallistes vastus	Riesgo et al., 2014	2009	Fraser Ridge, Vancouver Island, Canada	2	90.19	46987	1375	22483	24685	25792	28243	79.1
Sycon coactum	Riesgo et al., 2014	2009	Bamfield, Vancouver Island, Canada	2	86.17	41571	565	5636	10613	24071	19062	69.1
Ircinia fasciculata	Riesgo et al., 2014	2011	Blanes, Catalonia, Spain	1	85.40	34868	502	3422	11482	14924	16898	40.5
Pseudospongosorites suberitoides	Riesgo et al., 2014	2012	Gulf of Mexico, US	1	125.67	20295	567	6547	17037	6958	11536	28.6
Chondrilla nucula	Riesgo et al., 2014	2012	Bocas del Toro, Panama	1	234.59	56696	514	6243	8078	17098	21229	56.7
Petrosia ficiformis	Riesgo et al., 2014	2009	Blanes, Catalonia, Spain	2	38.37	49507	510	1931	7596	21865	20152	54.1
Spongilla lacustris	Riesgo et al., 2014	2009	Frederick Lake, Vancouver Island, Canada	2	152.17	70220	687	12930	63759	21269	15025	59.6
Corticium candelabrum	Riesgo et al., 2014	2009-2011	Blanes, Catalonia, Spain	3	139.20	141629	452	9991	16849	64938	41146	44.6
Oscarella carmela	Ereskovsky et al., 2017	2012	Joseph Long Marine Laboratory, University of California Santa Cruz	1	15.8 (after cleaning)	122656	229	101	2543	68267	29220	89.2
Oscarella pearsei, sp. nov.	Ereskovsky et al., 2017	2012	Joseph Long Marine Laboratory, University of California Santa Cruz	1	169	66109	901	267	7942	6271	53755	91.2
Oscarella lobularis (454 sequencing)	Not published but used in Schenkelaars et al., 2015	2009	Bay of Marseille, France	1	0.5 (538 821)	77152	581	5263	4965	Cleaning steps realized by Eurofins	74991	44.7
Oscarella lobularis	This study	2009 (454) - 2019(illumina)	Bay of Marseille, France	1 & (3 samples per time point)	0.5 & 481	32304	958	9420	47628	14632	32274	82
