# Supplementary material for: Evolution of mechanisms controlling epithelial morphogenesis across animals: new insights from dissociation-reaggregation experiments in the sponge Oscarella lobularis
Source: BMC Ecol Evol. 2021 Aug 21;21:160. doi: 10.1186/s12862-021-01866-x (PMC8380372; doi:10.1186/s12862-021-01866-x)
Supplement: Supplementary file 8 — Additional file 8: Table S5. Completeness of conserved domain arrangements (CDAs) estimated by the proportion of the CDAs found among the expected conserved CDAs in different metazoan species using DOGMA. Related to Fig. 6E. [file 12862_2021_1866_MOESM8_ESM.xlsx]

## Sheet: S5_DOGMA
Name	Number of CDAs found	Number of CDAs expected	% Completeness
O. lobularis	1039	1439	72.20
O.pearsei	1089	1439	75.68
S.ciliatum	1056	1439	73.38
A.queenslandica	1175	1439	81.65
A.vastus	875	1439	60.81
M.leidyi	845	1439	58.72
T.adhaerens	1169	1439	81.24
N.vectensis	1285	1439	89.30
D.melanogaster	1439	1439	100
H.sapiens	1438	1439	99.93
S.rosetta	983	1439	68.31
