# Supplementary material for: Evolution of mechanisms controlling epithelial morphogenesis across animals: new insights from dissociation-reaggregation experiments in the sponge Oscarella lobularis
Source: BMC Ecol Evol. 2021 Aug 21;21:160. doi: 10.1186/s12862-021-01866-x (PMC8380372; doi:10.1186/s12862-021-01866-x)
Supplement: Supplementary file 9 — Additional file 9: Table S6. Differential Expressed Genes (DEG) during (A) Dissociation process (B) dissociation and reaggregation processes and (C) reaggregation process. DEG extracted from DeSeq2 analysis with a threshold of pvalue ≤ 0.05 and log2 |Fold Change| of at least 1.5 at different times of dissociation (1hD, 4hD) and reaggregation (1hR, 3hR). Related to Fig. 7. [file 12862_2021_1866_MOESM9_ESM.xlsx]

## Sheet: S6A_DEG_dissociation
	Functional annotation					Deseq2
Transcript_id	seed_eggNOG_ortholog	seed_ortholog_evalue	Name	GO.Terms	CDs	log2FoldChange (1hD_NSW)	pvalue (1hD_NSW)	padj (1hD_NSW)	log2FoldChange (4hD_NSW)	pvalue (4hD_NSW)	padj (4hD_NSW)	log2FoldChange (1hR_4hD)	pvalue (1hR_4hD)	padj (1hR_4hD)	log2FoldChange (3hR_4hD)	pvalue (3hR_4hD)	padj (3hR_4hD)
O_lob_c10084.p1					TIGR03154;cl14783;pfam14575;COG3889;cl28569;cd12841;cl25995;PHA03290;cl30051;TIGR00901;cl28910;pfam06933;cl26400;pfam15102;pfam17410;pfam11877;COG3376;cl21514;pfam17159;cd17343;pfam03209;PTZ00370;cl14106;pfam03929;pfam09900;pfam11359;cl12895;pfam03706;PTZ00046;cd18559;cl38913;pfam05283;pfam07830;pfam14828;pfam11190;pfam08693;TIGR04527;cl24124;TIGR03943;cl01492;COG1822;cl00785;TIGR01478;COG1382;cl…	0.271600661265054	0.168641843894656	0.461145246237905	2.07661538865232	1.01828536649605e-27	5.10893419492176e-26	0.436741716088738	0.015851805057872	0.062166037631088	-0.173946123281788	0.340371637169853	0.458355193536575
O_lob_c10263.p1	6087.XP_002166168.2	1.00e-10	amyloid_beta_metabolic_process	GO:0001540GO:0003008;GO:0003674;GO:0003824;GO:0004175;GO:0004190;GO:0005488;GO:0005515;GO:0005575;GO:0005622;GO:0005623;GO:0005737;GO:0005768;GO:0005769;GO:0005770;GO:0005771;GO:0005783;GO:0005788;GO:0005794;GO:0005798;GO:0005802;GO:0005886;GO:0005887;GO:0006508;GO:0006509;GO:0006518;GO:0006807;GO:0007610;GO:0007611;GO:0007613;GO:0008150;GO:0008152;GO:0008233;GO:0008238;GO:0008242;GO:0008798;GO:0…	cl11403;cl36521;cl31411;cl31412;cl31976;cl02614;cl31932;cl00447;cl32300;cl00339;cl37072;cl00570;cl00459;cl37540;cl38913	-0.110145261771495	0.574061504912399	0.849802422746044	1.84374990712358	7.53979509574772e-22	2.41729888058513e-20	0.68183646507656	0.000291055654147	0.002797967111473	-0.285434468363773	0.131816973327232	0.217573728570683
O_lob_c11206.p1	7739.XP_002594553.1	3.60e-36	sulfuric_ester_hydrolase_activity		cl23718;cl37266;cl34556;cl36290;cl34240;cl28913;cl37398;cl17173;cl21453	-0.214982733453901	0.502972890774372	0.805377579425137	-1.55012618555352	1.87528498825374e-05	9.41196912848024e-05	0.062611428327973	0.877737740231323	0.936413509745024	0.518156841689726	0.180324071698665	0.278960918046885
O_lob_c11331.p1	45351.EDO40808	1.50e-39	Collagen_triple_helix		cl22949;cl22920;cl27451;cl27706;cl36204;cl33025;cl29460;cl35929;cl02704;cl14647;cl31781	0.234684182353617	0.445954970710658	0.76620430476349	2.44360300485412	1.83889613880259e-16	3.67496518361122e-15	-0.156481686103318	0.583996381824727	0.745065837216036	0.072790599180518	0.797584195698586	0.859694182036204
O_lob_c11482.p1						-0.748997408386499	0.140743500394284	0.417678243142281	3.62280920990583	2.22818611894905e-15	4.06647521567996e-14	0.816973951813874	0.055780788333518	0.155447565221709	-0.932612785216694	0.031081793055802	0.067976708862348
O_lob_c11565.p1					cl12078;cl25409;cl36464;cl36594;cl19121;cl28895	1.50949902865892	0.000478377000044	0.006645233603205	3.06838684152447	7.41297244175466e-13	1.05418292336798e-11	1.20896027553464	0.002964376627727	0.017461106456914	-0.263624160310673	0.520244098614381	0.633450187541324
O_lob_c11670.p1						0.849549151789613	0.073584892892675	0.279795172898349	3.64969509754864	4.34142833381918e-16	8.38893023584871e-15	-0.241432895908712	0.547221714351193	0.718880041281311	-1.40050735669391	0.000652529466241	0.002549620760107
O_lob_c11706.p2	400682.PAC_15715496	9.20e-70	Glycosyl_hydrolases_family_2_sugar_binding_domain		cl00309;cl28897;cl28913;cl16987;cl00490;cl28121;cl28984	-1.24960421934647	6.97812264048943e-05	0.001324821850767	-2.04597096677117	1.30049704344989e-09	1.26244448230075e-08	-0.516063293752936	0.183301274094432	0.355104380139537	0.318087287319342	0.376490221743084	0.49492003262666
O_lob_c11706.p3	400682.PAC_15715496	3.20e-65	Glycosyl_hydrolases_family_2_sugar_binding_domain	GO:0004553GO:0005975		-1.14506482204423	0.003443497482944	0.030857493989889	-1.8236312121915	2.1376666413389e-05	0.000106225874212	-0.563105572363488	0.274553697153614	0.468343530615841	-0.31369746472755	0.52194812162655	0.634999948930069
O_lob_c11706.p4	400682.PAC_15715350	7.70e-40	Glycosyl_hydrolases_family_2_sugar_binding_domain		cl06508;cl00112;cl21494;cl01432;cl13999	-1.13264093593045	0.140292853443382		-2.20261896305428	0.018222923652044	0.044443047126142	0.140771134731108	0.899677063443767	0.948743909785777	1.55128286301769	0.112220807311254	0.191924437406801
O_lob_c11923.p1	9315.ENSMEUP00000000881	4.50e-45	Syntaxin_6	GO:0048193GO:0016020	cl22856;cl33606;cl37155;cl00219;cl27680;cl27897;cl33865;cl01492;cl33728;cl34174;cl31020;cl37069;cl29315;cl34220;cl21453	0.356904237020571	0.03347990791948	0.165638500473747	2.30917872864699	3.35994075597628e-43	4.71017577153969e-41	0.44018635232119	0.008469380880316	0.039009806907168	-0.839256006861627	5.30651593542053e-07	4.53573360904468e-06
O_lob_c1199.p1	45351.EDO35523	1.50e-102	inositol_oxygenase_activity		pfam05153;pfam17835;pfam08668;smart00471;cl21469;cd18470;cl28903;cd02165;cl00015;NF033396;pfam01819;cd09641;TIGR01596;TIGR03975;cl37358;cd19933;COG5096;cl34899;pfam06022;cl05524;TIGR00482;cd15849;cl22856;COG5074;cl34889;COG1084;cl34096;cd06457;cl14813;PRK07570;cl32228;cd06813;cl00261;TIGR03421;cl00238;PRK14178;cl31667;TIGR03504;cl37281;pfam01934	0.447703720121661	0.005351080316808	0.043163658689867	1.81154597430013	1.62501257328548e-29	9.62155477656689e-28	1.19296325160505	9.58692172747583e-14	1.81581479638245e-11	0.728310148053918	5.47934322194954e-06	3.70592684890854e-05
O_lob_c12209.p1	400682.PAC_15720650	8.70e-27	spleen_trabecula_formation		cl06147;cl28910;cl38903;cl23718;cl14880;cl10459	0.029349900478003	0.922237065205701	0.989683305581801	2.79238996645945	7.6756067306068e-21	2.23918757496602e-19	1.17324891376289	7.22725142635665e-05	0.000895246628297	0.422105526768051	0.153553289647259	0.245867362428499
O_lob_c12209.p2	7739.XP_002608828.1	3.20e-20	spleen_trabecula_formation		cl28910;cl06147;cl00354;cl28897	0.182527496057495	0.516361481838775	0.815319792205608	2.82721866860664	5.74898998718063e-24	2.18920926302785e-22	1.13658067041186	4.5031267901313e-05	0.000605137345067	0.364157290772535	0.191280065377472	0.292312504017428
O_lob_c12462.p1	192875.XP_004343736.1	1.00e-22	antiporter_activity		cl09326;cl36739;cl31554;cl35903;cl00014;cl00015;cl25409;cl00342;cl36431;cl34067;cl36419;cl34038	0.301808349319375	0.363029830148283	0.69676529780934	2.14375740744592	5.42932509792932e-11	6.20693835781795e-10	0.00611134274269	0.984828238885183	0.993518538615706	-0.28863995398406	0.369368409807604	0.488117282324933
O_lob_c12643.p1					cl16912;cl33082;cl03352	0.139749188176368	0.943946355975737		3.92465117772615	0.018411976183319	0.04482766004517	1.60802089876375	0.183795477945678	0.355688977409267	0.573058607546263	0.642312524869856	0.738892492714755
O_lob_c12775.p1					cl36000	0.288500017947098	0.178498585791173	0.476525075282538	1.79801018886149	2.19680414830963e-17	4.74861716049575e-16	1.10872619798527	9.27311829636554e-08	3.27385456024835e-06	1.14846198316025	3.04715762917267e-08	3.37641736691458e-07
O_lob_c12881.p1	81824.XP_001749192.1	6.30e-68	Hypothetical_glycosyl_hydrolase_family_15		cl07893;cl14615;cl19843;cl34813;cl33191;cl30172;cl37187;cl00303;cl30438;cl36815;cl15257;cl31168;cl34196;cl33855;cl32659;cl17173;cl30692;cl34448;cl31019;cl00319;cl28471;cl35071	-0.960139313133158	0.340558589839506		-4.13807749906912	0.005892025992729	0.016604339418	1.09759069550363	0.541471439514773	0.714123228644024	1.86211537152846	0.258332532387442	0.369749213513317
O_lob_c13140.p1	7739.XP_002606415.1	1.10e-75	HEPN_domain		cl29263;cl35101;cl36121;cl23951;cl35501;cl21456;cl26727;cl10557;cl13978;cl36695;cl34266;cl00075	-0.637542422690872	0.151935953082091	0.435874003702209	-1.5739570834175	0.000647744184177	0.002344950558027	-1.15039470682445	0.026025282263993	0.089920062863462	-0.528461498577056	0.281529972079089	0.395364766490806
O_lob_c13678.p1	595460.RRSWK_06562	2.80e-20	Alpha_L_rhamnosidase_N_terminal_domain		pfam08531;pfam09552;cl09776;COG3410;cl34605;pfam02521;cl03635;pfam10168;pfam06553;COG3195;cl01251;cd11335;cl07893	-0.798544896597874	0.165373656777917	0.456667752574877	-2.21786208419399	0.000520305706929	0.001935948816908	0.139786118435943	0.843722017820719	0.917443233147516	-0.273786435910948	0.70345912642498	0.787671118907246
O_lob_c14003.p1	109478.XP_005859882.1	1.10e-25	Sushi_von_Willebrand_factor_type_A_EGF_and_pentraxin		cl33700;cl29654;cl31493;cl31511;cl31508;cl31523;cl21494;cl19916;cl02565;cl19215;cl15674;cl26833;cl17238;cl30377	0.77879566093518	0.176691221390985	0.473545525726411	2.85691339822588	6.92511266110254e-07	4.44643852452201e-06	0.22128520037333	0.6998493881942	0.826724738721442	-1.26843512646418	0.02728594261628	0.061039137106788
O_lob_c14082.p1					cl21453;cl36328;cl17036;cl32844;cl17169	1.17255763615863	1.27337411881326e-08	6.28852873946196e-07	2.00124292176433	1.35286915278814e-22	4.62791292242049e-21	-0.303203435031639	0.123123003396699	0.270923928199096	-0.969538976615915	1.33817141795734e-06	1.04712721312873e-05
O_lob_c14101.p2						3.69385863189925	4.88864885502148e-58	8.03139824895296e-55	4.63335856373021	1.54699057593993e-90	4.02189422643e-87	0.339107352235049	0.10719758377121	0.245624770609548	-1.06947304301499	4.60418415951059e-07	3.98328172138733e-06
O_lob_c144.p1	10224.XP_006816647.1	5.30e-61	Arylsulfatase		cl23718;cl34556;cl36290;cl37266;cl34240;cl31757;cl33442;cl00467;cl28892;cl31899;cl14876;cl29172;cl30322;cl11403;cl14615;cl30037;cl30540;cl00459;cl19107	-0.400473312108641	0.448089101944061	0.768132419544506	-1.55936797695383	0.009284675232039	0.024771260592019	-0.685346729986385	0.355036756611631	0.552487622933744	0.887695217011209	0.15871055823266	0.25229667068011
O_lob_c1446.p1	10224.XP_006823329.1	2.50e-17	CREB3_regulatory_factor		cl21462;cl35374;cl19885;cl34095;cl34547;cl32052;cl00057;cl36167;cl37347;cl28730;cl23777;cl31032;cl32023;cl27082;cl32746;cl12078;cl09300;cl35359;cl34736;cl35272;cl31081;cl34756;cl37349;cl02596;cl37155;cl37250;cl32680	0.172077308752767	0.134176758624563	0.405359551647063	2.30408404421454	6.19271398912158e-91	1.77099234660899e-87	0.361857749457775	0.00135037907798	0.009513350440575	-0.059127731369998	0.600676717776742	0.704076837636788
O_lob_c14760.p1						-0.615766395438809	0.001304640344492	0.014560802540454	-1.89688356010776	1.36145564916339e-16	2.74189497568835e-15	0.007465197975187	0.97815077886801	0.990287660073647	1.29299030106886	7.65010406696049e-08	7.79551485006414e-07
O_lob_c14830.p1					cl00264;cl25409;cl18945;cl21456;cl21513;cl00490;cl22851	0.229671289262878	0.245198077773445	0.569180127220329	1.56453720446166	1.35280010193781e-15	2.51053713920945e-14	1.00731595485536	1.69079158569531e-07	5.44784709542654e-06	1.19057396011117	5.85080565315108e-10	8.97123533483165e-09
O_lob_c14847.p1					cl19727;cl00706;cl10017;cl27252;cl27897;cl12263;cl02432;cl36206;cl28899;cl02475	0.013499332042177	0.975569889871005		-1.64397640779193	0.00258293793219	0.00803774308866	-0.621340307667436	0.381681244360255	0.578152417697324	-1.68911059056073	0.041758144485873	0.086438677392717
O_lob_c15042.p1					cl28897;cl36698;cl34050;cl14491;cl05817;cl01482;cl15243;cl21456;cl31883;cl02570;cl15430;cl28910;cl31288	-0.194583330821888	0.360516397056606	0.695219154289533	3.17931845488236	2.0272024804705e-53	5.57441697466301e-51	-0.016920226347302	0.933253601996525	0.966936901898494	-0.955063666201972	2.48722411254572e-06	1.8257589735284e-05
O_lob_c15267.p2	400682.PAC_15705066	4.10e-19	Angiopoietin_related_protein_4		cd00087;cl00085;smart00186;pfam00147;pfam13369;pfam15120;pfam03403;cl21494;COG5647;cl35036;cd03426;cl00447;TIGR00133;cl36594;TIGR02552;cl30292;TIGR03145;cl25673;pfam02946;PRK08116;cl30760;PHA03334;cl33727;pfam15169	-0.052571256779276	0.935517289221502	0.994485367046268	3.12580712321014	3.67878742786929e-07	2.48068764117439e-06	-0.127625516142553	0.827378853548737	0.90839885959113	-1.39992682216446	0.018639223472274	0.044353321911341
O_lob_c15285.p1	400682.PAC_15716308	1.10e-41		GO:0008138GO:0016311;GO:0016791	cl28904;cl34472;cl25999;cl33376;cl12078;cl31502;cl11625;cl31179;cl37081	-0.012254982336538	0.923433857472754	0.990001764104284	-1.54168211328431	5.4278686166601e-27	2.64439841054933e-25	-0.190635156665506	0.243335789504692	0.431011951197597	0.908992151368733	1.1330300184192e-09	1.65965179228215e-08
O_lob_c15288.p1					cl31852;cl25409;cl10013	0.437923942344782	0.499821879408765		1.67509576145904	0.007515241440033	0.020546928747807	-0.556016351212322	0.367221982496246	0.564052965114233	-0.690959767941569	0.259116211965112	0.370668662711931
O_lob_c16047.p1					cl14633;cl19860;cl11434	-0.173232278556412	0.751964939031627		-1.68615328360654	0.011421496136601	0.029658762055253	0.551392384409676	0.459899647990831	0.650046173692053	1.36391112813529	0.049107694517933	0.09872996021791
O_lob_c16624.p1	81824.XP_001747751.1	1.20e-33				-0.099920535048512	0.812010341103412	0.952948935794403	-1.89059789562087	0.000312588935184	0.001220565042106	-2.31086741820887	0.01793538316771	0.068236246058256	-0.789527999443868	0.245882653352605	0.355934525035894
O_lob_c16774.p1	7719.XP_009857846.1	5.30e-12	complement_activation_classical_pathway	GO:0005509	cl21504;cl25767;cl13647;cl33250;cl37894;cl00057;cl26284;cl32851;cl29654;cl35206;cl33720;cl35643;cl31400;cl36081;cl36444;cl37336;cl35903;cl34554;cl36177;cl31363;cl25866;cl27455;cl35718;cl35960;cl35901;cl35972;cl36702;cl34261;cl32772;cl34559;cl32925;cl36450;cl33723;cl33260;cl27452;cl31557;cl25519;cl34047;cl37540;cl33558;cl33186;cl36084;cl36446;cl26622;cl36455;cl13689;cl09930;cl20029;cl33622;cl35970…	-0.597440256585576	0.150363126802687		-2.32187382934077	3.09512493989158e-05	0.000149137613491	-0.790244311880379	0.321118719729179	0.518465611764102	-1.28505117321481	0.125889838697058	0.210025242020537
O_lob_c16946.p1					cl28889;cl29226;cl00337;cl34862;cl22428	0.336268728444944	0.483279705631085	0.792695805768559	2.14661342794188	6.16869730409446e-06	3.37373122016626e-05	1.10264429621426	0.018250978799893	0.069071343015876	-0.080665777762558	0.863418448142772	0.908302695374035
O_lob_c18202.p1					cl19548;cl00413;cl00337;cl20167;cl31179;cl35846;cl36787;cl01106;cl21492;cl00569;cl14643;cl00276;cl00613;cl00339;cl28910;cl37243;cl27476;cl34901;cl19825	0.65536968645792	0.062194395757436	0.249903227564079	2.19940293500679	3.28290690515542e-10	3.4065519475194e-09	1.46638039776212	2.2930451917897e-05	0.000347452123331	0.596075781717762	0.08553314509894	0.154409696296223
O_lob_c1909.p1	45351.EDO41260	9.20e-08	bZIP_Maf_transcription_factor		cl21462;cl36166;cl36167;cl07433;cl34933;cl01648;cl29731;cl26893;cl12013;cl21478;cl33179;cl28922;cl28905;cl15239;cl32485;cl25512;cl33938;cl28885;cl23521;cl28888;cl33614;cl37421;cl31366;cl36780	2.26831810354319	6.23880170510262e-11	4.60307755745041e-09	3.87250567595129	6.08826676915419e-29	3.40062994266156e-27	0.664836657413127	0.054791503003762	0.153392131449262	-1.13773598616755	0.001018148786369	0.003755316960373
O_lob_c19127.p2	400682.PAC_15727459	5.10e-20	Hint_domain			0.850273561376188	0.006476979259849	0.049894404470289	2.01508815780918	1.00108578237798e-10	1.10793541812869e-09	-0.047123470276965	0.879126700312176	0.937128937260939	-1.34918662989589	1.49661636544567e-05	9.15038148466616e-05
O_lob_c19207.p1					cl23716;cl28912	0.588168163411899	0.025066232584936	0.135789661374058	2.33506805007263	4.92897730104416e-19	1.22786492034199e-17	1.18809538943094	5.2214229436688e-06	0.000100182702229	1.46540550848442	1.90398291602774e-08	2.19824852585246e-07
O_lob_c19207.p2	7739.XP_002586402.1	5.10e-47			cl35151;cl17225;cl02442;cl28718	0.518178533593274	0.037879731410874	0.179703277733312	2.3308503650688	7.68495595622097e-21	2.23918757496602e-19	1.14648761007056	3.67378372081468e-06	7.45716909933941e-05	1.45241619022572	4.46055334683944e-09	5.82829649673949e-08
O_lob_c19495.p1						-0.42124581017314	0.24664078879952	0.570672283219819	-1.60136405002405	0.000612447694561	0.002234027955238	-0.070435888051826	0.904150657092708	0.951037569216616	1.17840304825591	0.017752189544655	0.04258420999176
O_lob_c20029.p1					cl21493;cl27929;cl36814;cl07498;cl02059;cl32993;cl00954	0.858290827140019	0.000909876091579	0.010867397539528	1.67352907885779	8.72177797404672e-11	9.72797997276865e-10	0.738370197185571	0.003454452300057	0.01970999529314	0.48200156815613	0.05632625882777	0.110519365392403
O_lob_c20174.p1	9361.ENSDNOP00000021121	1.00e-32	Belongs_to_the_fatty_acid_desaturase_type_1_family		cl00615;cl09261;cl09326;cl33189;cl33175;cl00649;cl01629;cl21455	-0.605412561356482	0.030391875280224	0.15461333247947	-2.08661205046898	2.87264264314122e-09	2.65091430489037e-08	0.027133428850665	0.94932599789886	0.975638157101512	0.757335487393027	0.050193048829709	0.100523971711964
O_lob_c21000.p1					cl14058;cl27538;cl34221;cl32271;cl34685	0.501500367008819	0.03180179115781	0.159611311507516	1.91383459685762	3.37385944832715e-17	7.15238194983393e-16	0.284230463573816	0.186448068456549	0.359457514097247	-0.419664407113913	0.054644612974825	0.107861623878023
O_lob_c21147.p1	7165.AGAP002955_PA	8.40e-12	Leishmanolysin		cl30593;cl34339;cl17225;cl11394;cl14782;cl31039;cl31467;cl38014	1.73140220434398	0.000116812066132	0.002048424746194	1.8610040081383	4.77295671754157e-05	0.000221802106286	1.3077920758089	0.001063591306594	0.007883287019154	1.01067957935009	0.011574249916199	0.029707628047095
O_lob_c21194.p1	7739.XP_002599481.1	1.20e-16	positive_regulation_of_histone_H4_K20_methylation		cl00038;cl36798;cl00105;cl21453;cl31972;cl23717;cl28910;cl28905;cl29857;cl28888;cl36906;cl36904;cl30168;cl00125	0.0598419438041	0.848803831874821	0.966824370673825	1.54853533184479	5.44238654392368e-07	3.5599581514897e-06	-0.447043038945654	0.146573679951938	0.306568542568659	-1.23458472151565	7.55484595178184e-05	0.000386339693736
O_lob_c21956.p1					cl33720;cl02017;cl36446	-0.363005958679593	0.11424974924876	0.367596094594968	-1.57765390259251	8.98997617797513e-10	8.8991117597e-09	-0.774077748239526	0.014288333231061	0.057489690420062	-0.264456639774085	0.363922147341355	0.482494084418477
O_lob_c22203.p1					cl22949;cl27451;cl36335;cl17173;cl28221;cl28610;cl31281;cl23717;cl11468;cl25403;cl33653;cl28372	1.22589350872281	0.112773777519801	0.36451786456197	4.69753046572797	1.43843768053391e-10	1.56590943235283e-09	0.22813830831862	0.71738494710707	0.837890353460863	0.975731074037845	0.119456952167156	0.201727999594842
O_lob_c22565.p2					cl28899	-0.717296638626608	0.209141464637418	0.522771026116303	1.70965568808778	0.000389145963028	0.00149159579824	0.497929900682854	0.253095387051737	0.442234612593298	0.566369764678129	0.187067203432565	0.287032562787779
O_lob_c22911.p2						0.253730985995092	0.707964991556202	0.915820539995774	3.76224480324341	1.08254929638858e-10	1.19209644890723e-09	0.729177469579876	0.106204373973279	0.244046316191406	-1.08424909109492	0.023324086973212	0.053596124777111
O_lob_c22984.p1	309799.DICTH_0289	3.00e-20	Glycogen_debranching_enzyme	GO:0003824	cl33257;cl29051;cl34603;cl30843;cl34789;cl09938;cl18945;cl36904;cl38901;cl28888;cl29770;cl34844;cl26958;cl32601;cl21487;cl35337;cl31857;cl25629;cl09453;cl17185	-0.41094549389295	0.166591591607406	0.457835590559464	-1.9768712498493	1.91162560486534e-07	1.35351990710421e-06	-0.132716755063033	0.779216747195504	0.878004817806269	0.413620724645118	0.337830305992748	0.455479776430702
O_lob_c23324.p1					smart00408;cl11960;cd05873;smart00410;cl29242;smart00409;cl29768;pfam00047;cd05731;cd00096;COG3736;cl01500;TIGR01477;cl14106;cd05897;cd04968;cd05851;cd05757;pfam13927;pfam13895;pfam07679;pfam04097;PTZ00046;pfam05532;cl22912;cd15047;cl28897;pfam12494;pfam07686;cd17398;cl28910;cd05736;pfam02009;pfam11368;cd05740;PLN02300;cl33455;pfam13903;TIGR03343;cl31339;pfam11694;cd19779;pfam01943;cl09326	1.10154271666656	0.600547272336169		4.75422500698408	0.00853431358094	0.022975082348463	-0.394285278508081	0.791603961489552		-3.10816655452055	0.085521683453253	0.154409640216466
O_lob_c23426.p1	400682.PAC_15708323	3.60e-35	mesenchymal_epithelial_cell_signaling_involved_in_prostate_gland_development		cl00085;cl27167;cl33480;cl29024;cl10459	0.825989316669665	0.344084662441747	0.679647189528051	2.55515119786098	0.003278111383772	0.009922462886655	0.073983782454254	0.931508200794253	0.965931930775885	-0.973341244432347	0.259674767994537	0.371142118784253
O_lob_c2418.p1					pfam12796;pfam13637;COG0666;cl34000;pfam04815;pfam13857;cd10307;cl02776;pfam13606;COG0630;cl21455;PHA02874;cl31515;cd19579;pfam04498;cl28005;PRK07203;cl00281;TIGR01164;cl00353;cd04283;cl00064	0.223888026612974	0.603278200077795	0.867011787719716	2.05343861484267	1.47419618687078e-06	8.95477114531234e-06	1.49973446002889	0.000354094259587	0.00328348338893	1.24362023071555	0.003056699241908	0.009670815436212
O_lob_c24226.p1					cl14633;cl21455;cl28885;cl31451;cl34550;cl34983;cl17173;cl28888;cl29028;cl26678;cl11471;cl00087;cl34615	0.700464323405832	2.34665971670551e-08	1.09940561594627e-06	1.92664505879691	1.08087978957062e-54	3.25378949706744e-52	0.219804650505617	0.066117073863835	0.175677138820002	-0.533009447558601	1.04791896446454e-05	6.62795677285706e-05
O_lob_c24239.p1					cl33186;cl33720;cl28922;cl30827;cl29994;cl26992;cl35751;cl36198;cl26936;cl36421;cl36406;cl26990;cl31081;cl35847;cl30772;cl02774;cl36166;cl15257;cl31124;cl31057;cl21462;cl34844	0.289615854690689	0.4379999128814	0.759580003739363	2.07232370610432	1.59727831334517e-08	1.32211187279436e-07	0.536605123632678	0.133422464846488	0.28694940421795	-0.855602037450985	0.018311767056807	0.043694344847448
O_lob_c24267.p1	946362.XP_004990572.1	6.20e-17	Alpha_L_rhamnosidase_N_terminal_domain	GO:0030246	cl31552;cl00365;cl36387;cl08224;cl19115;cl00337;cl14561;cl00938	-0.158221513358014	0.787693112345721		-2.85651896330455	0.000799314075302	0.002822072089568	1.59751547318383	0.083463939995446	0.206702108485938	0.264882423638414	0.794832118955127	0.857371834650267
O_lob_c24458.p1					cl28705;cl09928	0.748857686376704	0.000216843520642	0.003429829832601	2.1382613299407	1.21129072427927e-26	5.669474980841e-25	0.597933788515529	0.00207174430569	0.013241025165781	0.277706532084308	0.152917821163277	0.245092071686403
O_lob_c24996.p1	7897.ENSLACP00000007544	4.50e-23	calcium_ion_binding		cl33700;cl29654;cl31508;cl31493;cl31511;cl01982;cl00197;cl34132;cl00038	0.922734836442153	0.000134129303623	0.002298573316545	2.5856563962852	3.85048489566445e-29	2.19354914434685e-27	0.100020483692989	0.623401347074274	0.773649130564284	-0.462432610956925	0.025301851391202	0.05730396784756
O_lob_c25061.p1					cd01671;cl14633;cd08810;cd08785;cd08327;cd08332;PHA03309;cl29689;PRK11130;cl28922;pfam00619;cd08955;cl25409;PRK09276;cl30175;pfam10274;cl20396;pfam03150;pfam08659;COG1855;cl34366;PRK08594;cl21454;PRK08118;cl21455;COG1032;cl34071	0.078437278473199	0.808135418913629	0.951564493722338	2.1176858931074	1.34331570829983e-11	1.66519907351359e-10	1.02484813662254	0.000662019739175	0.005442151709251	1.10882904830985	0.000222439313357	0.000995583200544
O_lob_c25079.p1					cl14876;cl31839;cl36996;cl25382;cl30132;cl10964;cl32958;cl30849;cl36297	-2.71939355661607	0.072711950305554		3.23861640249088	0.001192912701464	0.004032972861622	-1.74198157395483	0.055259909654145	0.154410465253687	-1.23118361365215	0.137364605637038	0.224758828478376
O_lob_c25125.p2					cl35112;cl33500;cl21573	-0.503260229904393	0.04438775276456	0.200375048795944	-1.58829027801098	3.26413507528024e-07	2.22680665274008e-06	0.313093214172248	0.390253121509424	0.586598570456749	1.03675344115061	0.001812429261521	0.006179588679345
O_lob_c25261.p1	128390.XP_009461506.1	3.10e-08	Phosphatidylinositol_phosphatase_PTPRQ		pfam00041;smart00060;cl21522;cd00063;cd08664;cl02148;cd14158;cl21453;cd13583;cl21456;smart00865;cl10017;cd08380;cl14603;pfam07462;pfam09476;cd08547;cl14606	0.165203644289432	0.723930878496739	0.921293182392617	3.84786147007638	2.51481455193876e-20	7.01645527378971e-19	1.49948978064218	2.03176128892195e-05	0.000316237270689	-0.293996723842566	0.412181563842561	0.530290871134785
O_lob_c25369.p1					pfam14776;cd19821;PRK10410;cl08119;COG5627;cl17238;PHA03362;cl28142	2.56649987292167	0.000200287570759	0.003207073818202	3.8066334879871	2.81788358690451e-08	2.25730629743123e-07	-0.106826270940245	0.864574938607384	0.92965530471692	-1.15256986767974	0.069190744844353	0.130353409225772
O_lob_c25502.p1	7668.SPU_002350_tr	2.10e-13	scavenger_receptor_activity	GO:0005044GO:0016020	cl02509;cl02432;cl28910;cl11619;cl09238;cl34287;cl29780	0.716289365073678	0.295941397550504		1.83091504491925	0.005408910450376	0.015385321370584	0.152069813510091	0.79499722357385	0.888039935095524	-0.561411254931273	0.359526534492305	0.477883043249331
O_lob_c256.p1					cl13622;cl18945;cl19863;cl35489;cl29431;cl35783;cl32406;cl38903;cl33400;cl29244;cl28899	0.788625400898946	0.417336972905008	0.74228493047665	3.33331158997197	0.000507988275388	0.0018972768316	-0.470402736727811	0.61580924173151	0.768085659266738	-1.18427841675145	0.207916294641756	0.312447612558983
O_lob_c26213.p1						0.35560759428927	0.326012482248665	0.661047996450974	1.57687395922288	1.078544619428e-05	5.65119439838803e-05	0.834993520962477	0.017204604909305	0.066238083342623	0.509502608679736	0.146364150021293	0.236721609983417
O_lob_c26505.p1					cl38912;cl34930;cl29084;cl35138;cl21460;cl37256;cl34090	1.45152039648944	1.04419739704083e-13	1.18708979100489e-11	3.26526708562283	1.54482128048121e-64	8.66250960376504e-62	1.35924864529962	6.52277980285381e-14	1.28765185516618e-11	0.983677089957982	5.87034380027931e-08	6.14952250687306e-07
O_lob_c26549.p1					cl16204;cl00184;cl11622;cl24854	0.185084710146547	0.649730125256649	0.890011088198977	1.6320832632185	4.03109636112441e-05	0.000189982356189	0.159101481944587	0.680949746133637	0.814142424448439	-0.650903641313258	0.097859989087364	0.172020295445958
O_lob_c26651.p1	7739.XP_002592276.1	4.80e-67	colon_epithelial_cell_migration	GO:0003824GO:0008152;GO:0008484	cl23718;cl34556;cl36290;cl34240;cl37266;cl33563;cl34994;cl34548;cl00293;cl36835;cl00170;cl17037;cl16584	-0.180558563200781	0.487914470424781	0.794883332683921	1.57662802486542	8.7956513803405e-10	8.71882281369073e-09	0.964139212663021	0.000148823279428	0.001627439517405	-0.580868092531797	0.023451032528849	0.053831240666773
O_lob_c26872.p1					COG1796;cl25961;pfam02114;cl28441;cd19183;PRK02496;cl29283;COG5260;cl34961	0.909354431139958	0.174858155583955	0.471813025357016	2.52531795046432	0.000141047836332	0.000594500519297	-0.76096605669309	0.244185146694121	0.432026372016493	-0.580091932411428	0.372318543626632	0.490715975314432
O_lob_c27027.p1	45351.EDO39984	4.60e-12			cl37638;cl11493;cl27999;cl35204;cl37242;cl22832;cl37216;cl01973;cl34291;cl01247;cl11515;cl37217;cl21487;cl35994	-0.262823944970185	0.603427573596176	0.867070886071753	-3.54715669102059	3.65781387239427e-08	2.88250650655087e-07	0.066790523483027	0.930929498003833	0.965724805271388	-0.636460312087926	0.435746665165908	0.553561691113757
O_lob_c27386.p1					cl35371;cl17194;cl35437;cl36875;cl14615;cl36162;cl21533	0.702817225204773	0.048626220041136	0.213106160496836	2.66727492159156	6.14018202537759e-14	9.70685050092584e-13	0.601507818288869	0.088770069252673	0.215502085501942	-0.573098030555851	0.105336723650207	0.182457694870501
O_lob_c2774.p1					cl14633;cl17173;cl05484;cl34508;cl21463;cl02556;cl21460	2.41006576141084	0.08080134711531	0.296979564033146	3.50411422268014	0.011000777972463	0.028730616297397	0.460982795811013	0.732312363566794	0.847081793162679	-1.57262997153838	0.246902273234421	0.357002809212819
O_lob_c27746.p1	7994.ENSAMXP00000001104	4.60e-40	Belongs_to_the_universal_ribosomal_protein_uL22_family		cl00327;cl31383;cl30788	-1.5288539797398	0.012722285564231	0.082656283458829	3.7379020912971	1.18491044454834e-10	1.29881444588706e-09	0.523421521961993	0.358581276253345	0.555621598360166	-1.23892404582934	0.03038476884821	0.066712444379222
O_lob_c27750.p1					cl28348;cl21481	0.270530936117861	0.113311556652707	0.365484240485582	1.67965559296299	7.99085393817782e-23	2.80052010936286e-21	0.29763865402786	0.081259839642873	0.203363612612178	0.076410271888743	0.65445922846778	0.748604357841442
O_lob_c27783.p1	34349.G7DZV4	8.70e-19	Rho_(Ras_homology)_subfamily_of_Ras_like_small_GTPases	GO:0003924GO:0005525;GO:0005622;GO:0007264	cl21455;cl30515;cl34108;cl36608;cl33374;cl33238;cl33240;cl30516;cl30518;cl30511;cl30513;cl30512;cl30510;cl30514;cl21456;cl24401;cl30519;cl23716;cl32973;cl25403;cl36841;cl36658;cl33644;cl32889;cl28345	0.228607651735331	0.389396714253062	0.718588386835606	2.08485090166044	8.60723444224525e-16	1.62047195904759e-14	-0.332195156934134	0.190794932804117	0.365591299461593	-1.06771236085258	3.1924173719597e-05	0.000179183333787
O_lob_c28567.p1					cl03379;cl00222;cl17171;cl14607;cl00676;cl28182;cl36148	1.47702109135396	9.49234938172713e-07	3.13986531293828e-05	3.28975419130846	6.36662620103865e-28	3.26295297665418e-26	0.569340463092651	0.054873160279168	0.15354406358012	-1.07065736339372	0.000319441655114	0.001367615447702
O_lob_c28764.p1	8364.ENSXETP00000003622	9.50e-33	ubiquitin_conjugating_enzyme_activity		cl00154;cl34612;cl26895;cl02687;cl29689;cl29912	0.46921061770369	0.132258669528615	0.4017813601077	3.74232801140683	1.59942291219356e-34	1.33743556850618e-32	0.342008276998412	0.249330953083858	0.438444594244195	-0.96238013602322	0.001243751390832	0.004465439562011
O_lob_c29162.p1					cl28910;cl36954;cl00296;cl35140;cl34432;cl36745;cl36771;cl20240	-0.641639653579279	0.067115075059207	0.263027480070618	-1.50076246923671	0.000171535990465	0.000710954529757	0.136122655673425	0.765404836854205	0.869008845147715	-0.277026038680488	0.55151299625834	0.662264935922267
O_lob_c29170.p1	7719.XP_009858779.1	3.90e-17	Domain_abundant_in_complement_control_proteins;_SUSHI_repeat;_short_complement_like_repeat_(SCR)		cl29654;cl33700;cl31493;cl31511;cl31508;cl10037;cl14632;cl37380;cl10459;cl31523;cl31194	0.701763164774371	0.028171460348074	0.147300933027281	1.67887213340239	1.14669157418543e-07	8.41711643700077e-07	0.087985149276248	0.775383330983209	0.875588755907685	-0.176458154522439	0.567418232617137	0.675680864232983
O_lob_c29464.p3					cl33186;cl35976;cl21456;cl34988;cl33463;cl16291;cl32526;cl21454;cl26457;cl29224;cl26937;cl00229;cl02614;cl28187	-0.167200801125776	0.59692689250727	0.863266984275625	-1.5247766002282	3.57417320998598e-05	0.000170130168873	0.278075467443978	0.502828900212616	0.684403968475846	0.398218026314653	0.322775941033251	0.439648840119444
O_lob_c30058.p1					cl17238;cl00336;cl00562;cl32756;cl02777;cl01516;cl00456;cl28910;cl01256	-0.113288822709929	0.659993209703693	0.894457792218605	1.90473082800805	4.09776377703581e-14	6.628271973737e-13	0.833474912177804	0.000728962461227	0.005868545581019	0.062426948742696	0.800986813851494	0.862278226686537
O_lob_c3041.p2					pfam10151;cd13720;cl21456	-0.218662628597718	0.456295714220588	0.77446761385343	1.50479405848983	2.18904841896262e-07	1.53324532661016e-06	-0.356982001643816	0.217861738957494	0.400275035473801	-0.816894827626302	0.004900557275139	0.014399985125657
O_lob_c30446.p1				GO:0004930GO:0016020	cl02422;cl17171;cl35445;cl29084;cl34614	0.412594406633848	0.250652865161249	0.575929002906169	1.94713084523705	5.14892055577039e-08	3.97540037942553e-07	0.947735208416434	0.007507789018127	0.035670905382398	0.093581271630597	0.792112491899945	0.855349469991296
O_lob_c30500.p1	176946.XP_007426598.1	3.90e-17	Stores_iron_in_a_soluble_non_toxic_readily_available_form_Important_for_iron_homeostasis_Iron_is_taken_up_in_the_ferrous_form_and_deposited_as_ferric_hydroxides_after_oxidation	GO:0002376GO:0003674;GO:0005488;GO:0005506;GO:0005575;GO:0005622;GO:0005623;GO:0005737;GO:0006873;GO:0006875;GO:0006879;GO:0006880;GO:0006955;GO:0008150;GO:0008285;GO:0009987;GO:0019725;GO:0030003;GO:0042127;GO:0042592;GO:0043167;GO:0043169;GO:0044424;GO:0044464;GO:0046872;GO:0046914;GO:0046916;GO:0048519;GO:0048523;GO:0048878;GO:0050789;GO:0050794;GO:0050801;GO:0050896;GO:0051179;GO:0051235;GO:0…		0.436068514470163	0.358000386397177		1.5110472594648	0.000919155617155	0.003194314295711	-1.20869052148544	0.014740748495335	0.058870588662377	-1.16150756896879	0.01469063700283	0.036249215462909
O_lob_c30905.p1					cl34000;cl33710;cl33658;cl31515;cl31516;cl02529;cl33707;cl29946;cl17238;cl36751;cl33695;cl11541;cl31426;cl00388;cl01194;cl28922;cl29945	0.409860953252181	0.176701756692629	0.473545525726411	2.10608991258538	2.70171986422225e-12	3.5919937088344e-11	0.929685438264743	0.001773916502459	0.011719638792581	-0.972897533650892	0.001178051885114	0.004264735002168
O_lob_c31027.p1					cl00147;cl37070;cl36166;cl33207;cl25313;cl10149;cl34174;cl38197;cl33249;cl09111;cl37069;cl35229;cl32023;cl21462;cl07435;cl33607;cl01482;cl35846;cl33865;cl37559;cl00583;cl36022;cl33912;cl01115;cl30973;cl36783;cl36567;cl36713;cl35272;cl37208;cl34310;cl31020;cl14654;cl34067;cl30485;cl15442;cl36038;cl26554;cl34231;cl02475;cl34550;cl36545;cl00388;cl20817;cl06030;cl28996;cl34844;cl33789;cl00179;cl29793…	-0.24526991099255	0.619846269534721	0.874645922578153	1.95674948806634	3.42849889491213e-05	0.000163686496489	0.866333455247141	0.055927876728577	0.155701036201831	0.161345263875237	0.72342650158273	0.802753486010946
O_lob_c31090.p1					cl29768;cl29242;cl11960;cl00452;cl31147;cl00381;cl00416;cl21513;cl33320	0.976190984254382	0.136740500801228	0.410438022076085	2.59561853293758	5.14105122644087e-05	0.000237594995109	1.05840632599508	0.075237977022314	0.192521311902283	0.335831426804152	0.574606363898582	0.681905188066663
O_lob_c31173.p1					cl28066;cl02554	0.883386822140719	0.444590284258512		2.99979134241903	0.00558998000998	0.015845202530023	0.277887492559061	0.761341165346535	0.866509157156708	1.59493255723348	0.071605445418555	0.134002901064343
O_lob_c3159.p1	400682.PAC_15705424	8.70e-09	Fibrinogen_related_domains_(FReDs)		cl00085;cl28891;cl34222;cl02436;cl17621;cl32213;cl37099;cl09930;cl10013;cl18945;cl14632;cl35734;cl29976;cl33885;cl34333;cl31346;cl36845;cl34206;cl28579;cl00038;cl34900;cl35369;cl34266;cl28372;cl36997;cl00448	1.20756675087273	0.149252325098382	0.431490502979753	2.60588550060317	0.001455010852818	0.00481434691298	0.669822199481044	0.366514725636935	0.563275262557816	0.182122203187572	0.807001640032957	0.866737711936406
O_lob_c31789.p1					cl32635;cl35096;cl36125;cl15692;cl31035;cl36131;cl21453;cl00184;cl00936;cl35035	-1.71882362396383	9.53949448935716e-05	0.001720949946568	-1.62640852204768	0.000361872063032	0.001396790020054	0.16930821945307	0.734294751583255	0.848295996588036	-1.03184895609405	0.058446496148462	0.113867171509151
O_lob_c31847.p1	7739.XP_002603724.1	8.00e-74	ATP_dependent_microtubule_motor_activity_minus_end_directed	GO:0003352GO:0003356;GO:0003674;GO:0003774;GO:0003777;GO:0003824;GO:0005488;GO:0005515;GO:0005575;GO:0005622;GO:0005623;GO:0005737;GO:0005856;GO:0005875;GO:0005929;GO:0005930;GO:0006928;GO:0007275;GO:0007368;GO:0007389;GO:0008150;GO:0008569;GO:0009799;GO:0009855;GO:0009987;GO:0015630;GO:0016462;GO:0016787;GO:0016817;GO:0016818;GO:0016887;GO:0017111;GO:0030286;GO:0030317;GO:0031514;GO:0032501;GO:0…	cl21453;cl10013;cl30128;cl00999;cl25403;cl35157;cl34955;cl33512;cl33803;cl14876;cl17169;cl28897	-0.395876859989689	0.090418679846675	0.317642875319964	-1.55043449467352	4.14001211117662e-10	4.25426037928239e-09	0.068965086710279	0.794887920065217	0.887966187401369	1.24032246488336	8.7532938614392e-07	7.12677448841465e-06
O_lob_c31920.p1					cl14876;cl29697;cl02544;cl22861;cl30155	-0.263562918242845	0.533184516429686	0.825808150123425	-1.90142575358091	0.000157746803443	0.000658191287547	-1.46413697495627	0.046065411210298	0.135755425467523	-0.782309871966131	0.214984585938949	0.320863401752344
O_lob_c31956.p1					cd00087;cl00085;smart00186;pfam00067;cd11242;cl15693;TIGR00500;cl00279;cd01304;cl00281	-0.214904398608395	0.558100903833618	0.841152828571803	5.21223149937604	1.42473816076685e-53	3.95579241957382e-51	0.533447585081428	0.089413869816352	0.216652225662718	0.508201450828108	0.105499244948851	0.182663261677053
O_lob_c32207.p1	41875.XP_007508506.1	1.70e-07	sialyltransferase_activity		cl04176;cl25409;cl28954;cl28910;cl34707;cl02777;cl34868;cl11483;cl28986;cl30827;cl30793;cl28959;cl30751;cl30786;cl36237;cl00410;cl37146	-0.556724863029383	0.247621403340147		-1.97654025771192	0.001510298514153	0.00497712801426	0.572466310565178	0.426134393026686	0.61951038820268	0.907288802322275	0.183421604656954	0.282787859819173
O_lob_c32376.p1						0.075614213730794	0.785125401512902	0.944672880693445	-1.7986227908159	7.21486914484979e-07	4.6231420077171e-06	0.148506797042082	0.733139790207168	0.847619178383541	1.30834117678162	0.000632850826449	0.002481707879866
O_lob_c32569.p1					cl32701;cl36822;cl14876;cl09109;cl33229;cl33208;cl19832;cl30070;cl37092;cl34767;cl25403;cl32090;cl36390;cl24922;cl01709;cl35085	1.70364316148176	0.18627333423698		4.39551464718019	0.000302913565071	0.001187976156598	0.43279235926682	0.634948200936036	0.782402214103432	-0.601373104169746	0.517948634786877	0.63131416328518
O_lob_c33065.p1					cl36766;cl30265;cl17004;cl04176;cl07893;cl21648;cl09326;cl00481;cl30690;cl00816;cl31597	1.35717838660039	0.02081038180639	0.118563101166531	1.51178489375914	0.01107220998612	0.028880250016697	0.900054855862985	0.107165489434928	0.245624770609548	-0.097293700907206	0.865153490201455	0.909506171176623
O_lob_c33164.p1					cl12013;cl10013	0.061820244565798	0.938024500333593		1.87374462814645	0.010381764785004	0.027295918849088	-0.069264997259099	0.918721550275608	0.958737342615064	-0.18253740977054	0.786431916186673	0.85108552052976
O_lob_c33954.p1	7739.XP_002605879.1	2.80e-10	Glycosyltransferase_family_10_(fucosyltransferase)_C_term	GO:0003674GO:0003824;GO:0008150;GO:0008152;GO:0008417;GO:0016740;GO:0016757;GO:0016758;GO:0036065;GO:0046920;GO:0070085		1.52507172467914	0.139096227368249		2.98812194261593	0.00266804323118	0.008272872202675	-1.2370765741839	0.168498576042524	0.335703772823315	-1.45480618547958	0.104911328476625	0.18193696757402
O_lob_c34192.p1	400682.PAC_15728326	6.90e-28	phospholipid_scrambling	GO:0003674GO:0005215;GO:0005319;GO:0005548;GO:0005575;GO:0006810;GO:0006811;GO:0006820;GO:0006869;GO:0007009;GO:0007154;GO:0007267;GO:0007268;GO:0008150;GO:0009987;GO:0010256;GO:0010876;GO:0015711;GO:0015748;GO:0015914;GO:0016020;GO:0016043;GO:0017121;GO:0017128;GO:0023052;GO:0033036;GO:0051179;GO:0051234;GO:0061024;GO:0065007;GO:0065008;GO:0071702;GO:0071840;GO:0097035;GO:0098916;GO:0099536;GO:0…	cl02043;cl21457;cl32577;cl21456;cl21453;cl15693	-0.732232120770568	0.113228359159573	0.365316372711359	-2.36281247257446	4.95420857094496e-05	0.000229553559157	-0.165319768974312	0.819834373124892	0.903577775711134	0.59894174071729	0.357670080069077	0.476022918593281
O_lob_c34315.p1					cd15083;cl28897;pfam04144;pfam04298;pfam06814;cd09870;cl28905	0.288280423631557	0.431251502259973	0.753711402141313	1.80583599020272	3.3080343001354e-07	2.25322966773286e-06	0.261790147761891	0.437581097263101	0.630295763102843	-0.241164294503367	0.478216953146988	0.594033530180542
O_lob_c34456.p1					PTZ00449;cl33186;PHA03247;cl33720;PTZ00234;cl26998;PRK13335;cl31400;COG3456;cl34616;PRK01294;cl35150;TIGR02102;cl37054;pfam13388;cl25767;TIGR02205;cl37076;PHA03215;cl29876;PHA02693;cl28640;pfam10265;pfam06012;PRK15319;cl33126;PHA03307;cl33723;pfam10310;pfam08580;PRK13700;cl32925;PRK14086;cl36330;PRK10153;cl28480;TIGR01628;cl31127;PRK07764;cl35613;pfam02478;cl28735;PHA03269;cl29788;COG3921;cl26936…	0.171899999321793	0.674171164596209	0.901089945218657	1.88445027187067	2.49792673326128e-06	1.46055425716226e-05	0.934107812909799	0.016106558357412	0.062918446051422	-0.040358269773752	0.91782265214484	0.947409040293889
O_lob_c34476.p3					cl04955;cl00427	0.699575746683584	0.080192990557547	0.29552801948701	1.6817586593565	1.68493819737586e-05	8.52696205424791e-05	0.942644412666579	0.007270548437943	0.034803281047202	0.625746241551823	0.075687677779891	0.140096181440259
O_lob_c34810.p1					cl35626;cl25403;cl00322;cl00339;cl37329	-0.470568626888458	0.185570493105956	0.487268370976032	2.29985899050971	3.434216342229e-12	4.52171818393485e-11	0.704595315482857	0.024607796999096	0.086366065541338	-0.110333342898677	0.727098112729012	0.805542066541138
O_lob_c3519.p1					cl30917;cl30729;cl36894;cl34565;cl29034;cl28899;cl07521;cl21491	1.25191016614326	0.004117653372829	0.035257585846639	2.22111071832069	2.20479234746064e-07	1.54313880451981e-06	-0.228830152074249	0.557946791588415	0.726850286355909	-0.96560956344534	0.017223571166315	0.041500306178376
O_lob_c35391.p1					cl30494	2.26887234935222	0.004994572977148		2.14012809781763	0.0097822567745	0.025931866818424	-0.247853156022282	0.743165028876856	0.854446404885556	-0.038522674261231	0.958234427984102	0.977165245558528
O_lob_c35646.p1					cl00117;cl34043;cl37179;cl36606;cl10020;cl31826;cl28340;cl31782;cl35139;cl00264;cl37035;cl31856;cl28885;cl36580;cl33771;cl00723;cl21455;cl28620;cl31451;cl13851;cl36457;cl37538;cl00512;cl32605;cl22428	1.55482893954524	0.184224130542986		3.39362690840595	0.002118405629439	0.006733423819942	-0.386037625119312	0.641966348753234	0.786968150096237	-1.98056969687409	0.041591575172445	0.086155032198962
O_lob_c35968.p1					cl28216;cl21454;cl02568;cl00303;cl35671;cl00016;cl02823;cl35197;cl20101	-0.114074254876573	0.792674210394402	0.947592400598591	-1.58664047457095	0.001590444748515	0.00521959363301	0.580301147448476	0.28981541734482	0.48592055619415	0.259297345568841	0.638563240448397	0.735905083455693
O_lob_c36315.p1					cl33710;cl33707;cl31515;cl33699;cl34000;cl33913;cl31426;cl00464;cl29023;cl18951;cl20276;cl02529;cl29034;cl31517;cl32015;cl00252;cl00057;cl27870;cl12045;cl21457;cl31514;cl31496;cl33697;cl21459;cl21487;cl28003;cl10459;cl00237;cl28951;cl37093;cl34218;cl32030;cl28888;cl33048;cl36178;cl19421;cl21456;cl00342;cl30684;cl25409;cl11394;cl21455;cl12013	0.622865462328922	0.527607256389439		2.30580867228696	0.010527776628891	0.027636621629616	0.463877228364721	0.516326842908093	0.694406851857359	-0.355882569563559	0.637069101041537	0.734617845254551
O_lob_c36550.p1					COG0448;cl33880;TIGR00858;cl36747;pfam07505;pfam04828;TIGR02091;cl37050;cd12420;cl17169;TIGR02548;cl09719;PRK14263;cl31689;PRK05671;cl31566;PRK09638;cl32397	1.00560015084128	2.78576529860316e-08	1.29772427700336e-06	3.06248485080729	3.60449975563665e-67	2.45432104789754e-64	0.795881511446764	1.66628844591969e-06	3.90169178083054e-05	-0.459082549248157	0.00623472425258	0.017660207663389
O_lob_c36691.p1	7918.ENSLOCP00000007089	1.60e-26	TNF_receptor_associated_factor		cl17238;cl08341;cl35000;cl27118;cl35017;cl36700;cl34947;cl34953;cl29366;cl34493;cl31015;cl26330;cl28713;cl00195;cl27117;cl21469;cl29320;cl31519;cl31984;cl30291	-0.150893420426342	0.77501986318541		-1.70898830938694	0.008865165030205	0.023767318790082	-0.666484461095263	0.438574414262905	0.631244505063552	-1.14694233242346	0.201811620513332	0.305113224502375
O_lob_c36752.p1	1121946.AUAX01000001_gene2315	3.80e-12	BNR_repeat_like_domain	GO:0004308	cd15482;cl21531;COG4409;cl34759;pfam13088;PRK15239;cl01416;pfam13859;PRK09094;cl00492;cd17631;cl17068;COG4029;cl01650;TIGR02457;cl23844;cd09256;cl10970;cd20609;PRK10073;cl32454;pfam01808;pfam00022;cl29669	-0.508716678685857	0.190791063109444	0.49553796039271	-2.69008990168061	2.35898361084431e-07	1.64221551370316e-06	-1.37223292730813	0.095146633903172	0.226235481265864	-0.107013635400082	0.866695341326853	0.91051843229342
O_lob_c36900.p1	48698.ENSPFOP00000014004	1.20e-20	Protein_kinase_C_alpha		cl21453;cl31418;cl33733;cl31769;cl36538;cl31419;cl31529;cl31747;cl36498;cl31758;cl26013;cl31527;cl33378;cl31825;cl31822;cl32855;cl03906;cl31421;cl33717;cl36950;cl23725;cl11393;cl33152;cl01525;cl23718;cl14876;cl21454;cl13996;cl19504;cl21487;cl10012;cl00303	1.33004561058787	0.253671921406343	0.579366997309165	3.835634724351	0.000930301465489	0.003229909106478	-0.49223120575551	0.666352180330966	0.803855244611509	-0.678169736890755	0.55244631301624	0.662971947691779
O_lob_c37321.p1	400682.PAC_15712205	3.80e-09	response_to_abiotic_stimulus	GO:0005515	pfam12796;pfam13637;COG0666;cl34000;PHA02874;cl31515;PHA02875;cl31516;pfam00023;pfam13857;PHA03100;cl33710;smart00248;cl02529;PTZ00322;cl31426;pfam13606;PLN03192;cl33658;TIGR02302;cl37089;PHA02876;cl31517;cd03077;cl00388;COG4656;cl34802;PRK09880;cl32427;PHA02736;cl31498;cd02166;cl00015;cd15235;cl28897;COG4314;cl01769;PRK06964;cl35523	0.414004119570304	0.167433896092115	0.459013627922793	1.97071870697469	2.96528434288026e-11	3.51872205965518e-10	0.955451612692402	0.000984495965622	0.00741267550586	-0.80952668390265	0.005900573817973	0.016842941648955
O_lob_c37886.p1						-0.74586684616964	0.030883166889917	0.156441646895728	-2.21207941177718	7.63100296924417e-08	5.71885280174121e-07	-0.468100966895973	0.363890438939898	0.560532848904452	1.18847776272668	0.00627446260117	0.017762417715057
O_lob_c37995.p1					pfam15325;PLN00151;cl15781;PHA02732;cl28620	0.601379102131713	0.352576617905934	0.687548120207007	1.74986293866059	0.005524214857967	0.01566655062556	1.14903523778307	0.046436577812028	0.136533474850722	0.37353317717278	0.523563899696026	0.636456069806799
O_lob_c38671.p1	7955.ENSDARP00000111012	4.20e-13	Coiled_coil_helix_coiled_coil_helix		cl31861;cl21455;cl31131;cl19028;cl35027;cl28301	0.27728962112857	0.616126751773304		-1.79049643613909	0.011615889495168	0.030100689360531	0.046429286347377	0.956489948956964	0.978945060029998	-0.5843589021596	0.515805456611144	0.629385813840735
O_lob_c39000.p1	7668.SPU_021419_tr	5.90e-40	nucleic_acid_templated_transcription			-0.800695721021474	0.0893498565682		-1.92817872798675	0.000849919532883	0.002975758913002	-1.17032315518545	0.169906963231705	0.337406630299742	0.536592052998147	0.406432694718643	0.524686959797021
O_lob_c39353.p1					cl33593;cl35714;cl00420	0.138893006748861	0.664775551927246	0.896670607548123	3.23810601601581	8.07159305632088e-30	4.92177864018475e-28	0.782691560745926	0.001248180449689	0.008923487468932	-1.2771692286024	7.20240815071172e-07	5.97651325307097e-06
O_lob_c39459.p1	6412.HelroP102694	4.50e-15	fibroblast_growth_factor_activated_receptor_activity	GO:0004672GO:0004713;GO:0005524;GO:0006468	cl21453;cl33378;cl31271;cl32170;cl36783;cl36498;cl32178;cl34751;cl37553;cl28913;cl35378;cl12013;cl21456;cl19360;cl31138;cl33383;cl27283;cl28153;cl34681;cl01287;cl17190	-0.542927846576708	0.171780550035542	0.466672703618771	4.14400763780673	3.26614148374216e-29	1.86437353596923e-27	0.985862926032027	0.004945802889895	0.0258947976484	0.883462020512938	0.011758594642113	0.030118360630827
O_lob_c39780.p1	42254.XP_004620980.1	1.60e-29	transforming_growth_factor_beta_receptor_inhibitory_cytoplasmic_mediator_activity		cl00056;cl33110;cl28733;cl36105;cl32846;cl11403;cl16912;cl17011;cl11580;cl21455;cl01368;cl11396;cl35566;cl11495;cl35621;cl35646;cl34557;cl32855;cl33717;cl31527;cl31528;cl31769;cl33733;cl18781;cl36538;cl28897;cl31822;cl34459;cl30322;cl31419;cl33997;cl37341;cl25460;cl14633	-2.8266649423583	6.35982952552983e-42	4.35347997215643e-39	-2.18486029330887	7.17409611928199e-26	3.15153303869779e-24	0.267505715969345	0.219129497974031	0.401663381102991	1.31614978241305	4.37662770621701e-10	6.88828766455007e-09
O_lob_c40199.p1					cd01671;cl14633;pfam00619;cd08810;smart00114;pfam01458;pfam06788;cl23914;PRK02113;cl23716;cd08785;COG0719;cl34017;TIGR04318;cl37421;pfam14091;pfam15932;TIGR01534;cl30356	0.252310882329752	0.296831887188904	0.629720058195262	1.83029718196151	1.02006925336597e-14	1.75628780901626e-13	-0.370752573972548	0.11151196164585	0.252639077738338	-1.06286898492465	6.63715527290293e-06	4.40022724207641e-05
O_lob_c40402.p1					cl23936;cl21496;cl01532;cl36983;cl03356;cl00454;cl28897	-0.123329008350249	0.772370673376102	0.940110120788499	2.84698722618143	8.24566220574562e-13	1.16334212017717e-11	0.245715114436033	0.510520466526127	0.690081479296962	-0.765009881106376	0.043252559191695	0.089032865349138
O_lob_c40451.p2	946362.XP_004991004.1	1.60e-09	xylan_14_beta_xylosidase_activity		cl23784;cl31969;cl00506;cl13365;cl31983;cl32704;cl37383;cl26069	-1.8706926412412	0.003322125081719	0.030131442174751	0.585721336910814	0.244470084327552	0.377156792986962	-0.313835903629736	0.554875896489734	0.724702098047814	0.661516176091299	0.17367434085707	0.270712906293724
O_lob_c4071.p1	8364.ENSXETP00000054359	1.00e-14	Im_7138239		cl03779;cl33973	0.0690257757042	0.866776145695228	0.972309862323657	1.6843695029066	4.00549577244857e-05	0.000188838061491	0.730512273190246	0.073718854810288	0.189751520494375	-0.338454650346225	0.408151333556444	0.526439586565837
O_lob_c41287.p1					cl00490;cl27553;cl33488;cl15553;cl27198;cl00452;cl02755;cl21454	0.328077504007079	0.248279307555084	0.572538395919544	1.71892955559561	1.43692072516708e-10	1.56485372803992e-09	-0.424827618371052	0.099382147450414	0.233090167244408	0.004579047864181	0.985068399878177	0.993333823209017
O_lob_c41548.p1	10036.XP_005066309.1	2.10e-11	Thiopurine_S_methyltransferase_(TPMT)		cl17173;cl29684;cl26470;cl35036;cl17862	0.478915758690597	0.176651629902983	0.473545525726411	2.31676312734503	3.09385382854349e-11	3.66368661650877e-10	1.0135262106605	0.002766574613956	0.016574614143711	-0.441352466917203	0.19665193286585	0.298812903392864
O_lob_c41561.p1					cl21456;cl01465;cl17190;cl02704;cl09928;cl28140;cl35021	0.269281345626474	0.600083981572844	0.865225114822607	1.93028329551108	5.75087316692657e-05	0.00026339441196	-0.296891423016755	0.510016617484908	0.689835246368809	-0.046627314166798	0.915058168876159	0.945500670933722
O_lob_c41591.p1					cl01346;cl02776;cl37193;cl35740;cl28228;cl28913;cl34439;cl32023;cl17173	1.34924054523016	6.67458092589741e-08	2.89580453797342e-06	2.74189926595039	2.14228732695328e-29	1.24776238240753e-27	0.463970214562152	0.030869542648229	0.10162478209221	-1.12814247064787	6.62513194327138e-07	5.53943084843941e-06
O_lob_c42234.p1					cl00049;cl25480;cl20196;cl32534;cl27660	-0.232230477876271	0.759141723999958	0.934195346419018	2.48505800514022	0.000918486390578	0.003192764531146	1.2106684011645	0.103332439872414	0.239290785171707	-0.611427133777954	0.412118094360865	0.530266130060014
O_lob_c42341.p2					cl37244;cl35856;cl00600;cl31035	4.24330508248803	0.045600019742501		5.46454690514637	0.009388877898841	0.025009606012579	0.769380096552319	0.663800686007413	0.802019776309633	-2.93360833606563	0.146742159644907	0.23722874174953
O_lob_c42367.p1	7739.XP_002613036.1	4.00e-13				-0.638038802063739	0.114526359820743	0.367866669064463	-1.66178502119176	6.483514491761e-05	0.000293611318187	0.082806554711899	0.84772446766149	0.919850285572768	-0.10897382075282	0.800257867783483	0.861673470895341
O_lob_c430.p1	36331.EPrPI00000014076	1.90e-26	Phosphatase_Source_PGD	GO:0004725GO:0006470;GO:0008138;GO:0016311;GO:0016791	cl28904;cl34472;cl32756;cl28984;cl33376;cl00310;cl35026;cl37367;cl31503;cl23718;cl00342;cl17169;cl35776;cl25999;cl13463;cl21453;cl33887;cl00013;cl30226	0.482059802639448	0.104548809543939	0.348096665939427	1.94226079062182	3.63407330348055e-11	4.26105897224012e-10	0.857913725990575	0.002732043722884	0.016416859515514	-0.774298938827964	0.007730221363872	0.021204479453356
O_lob_c4337.p1	10228.TriadP1773	6.40e-16	spleen_trabecula_formation		cl28910;cl06147;cl31440;cl00324;cl37470	0.186271553123603	0.522837466672812	0.818777560448532	2.68121223715695	2.22092674056611e-20	6.20860830173113e-19	1.23364653203716	1.80898648192302e-05	0.000285205337802	0.469993876763183	0.102552093878246	0.178759743342608
O_lob_c43413.p1					COG5232;cl02170;PRK14991;cl36461;TIGR01371;cl36885;PRK02509;cl23747;pfam09043;TIGR04050;cl30242;COG5406;cl34996;pfam15266;cd08861;cl14643;PRK02090;cl28963;cd05959;cl17068	-0.855619522985569	0.118592686730435		-2.02253115760333	0.00360685876829	0.010799805994718	0.360643036236726	0.661229421812193	0.800409897789065	1.14754660668822	0.124908914819164	0.20879484104924
O_lob_c43795.p1						0.109799896575566	0.839869241662934	0.964485657407134	1.5469546116127	0.004156609527374	0.01224335351363	0.139678641437956	0.794589671229007	0.887761564921942	0.552380129897065	0.301661720713435	0.416981050012788
O_lob_c43924.p1	10228.TriadP49991	1.30e-13	peptidyl_threonine_phosphorylation			-1.80117324290357	0.003529362500197	0.031400811665253	0.378713390707159	0.482264475863234	0.62567160982062	-0.544953179294372	0.342655188434402	0.539684809652386	0.000444443388256	0.999351240300786	1
O_lob_c43958.p1	400682.PAC_15720836	7.90e-18				-1.28796489497206	0.156422444390429		-2.89823795898912	0.013510217624907	0.034337469217659	2.57021629925551	0.033186062262069	0.107402289602712	2.31760827459819	0.054953387386886	0.108375749915549
O_lob_c44376.p1					cl33017;cl00942;cl00348	0.65837087628915	0.512256697956946		-3.61074876205053	0.016430671368223	0.040652534891251	2.03844329287548	0.249363786025079		1.83215230493735	0.299324566636946	0.414722868611331
O_lob_c44399.p1	10160.XP_004622930.1	1.90e-07	Ankyrin_repeat_and_SAM_domain_containing_protein_4B		cl15755;cl26516;cl00281;cl25820;cl00292;cl03075;cl33186;cl25308;cl31441;cl25899;cl22826;cl34837;cl32364;cl18967;cl33476;cl36334	-0.69636012074251	0.013371526803985	0.085811076830883	-2.79447061927754	8.54739843644412e-13	1.20235366692292e-11	-0.126707063098387	0.801691552049474	0.892601087780548	0.041164020644131	0.931342389684806	0.957617009978102
O_lob_c44568.p1					PRK00742;cl35119;pfam15245;PTZ00385;cl33179;PLN02328;cl33466;PHA02669;cl14379;PHA03247;cl33720;cd08735;cl02565;pfam10873;cl12458;TIGR01774;cl36968;TIGR03979;cl27563;pfam03783	-1.46793961480042	0.000775363305522	0.009661724077289	2.10826743888141	3.15360582472029e-07	2.15706336702585e-06	-0.69167315790184	0.09120751952533	0.219688020908579	-1.15133190550779	0.005049923292541	0.014777840949595
O_lob_c44602.p1	10228.TriadP28940	4.20e-35	calmodulin_dependent_protein_kinase_activity		cl21453;cl31418;cl33378;cl33408;cl31769;cl36538;cl32855;cl31419;cl31822;cl37341;cl31529;cl31987;cl31758;cl31825;cl33733;cl31747;cl31527;cl31528	1.38500362762655	2.15884352122598e-08	1.02112055457912e-06	2.22343816563972	2.30527504214749e-19	5.90737057843493e-18	0.363578579219324	0.137139722261771	0.292164515461465	-0.853361764953691	0.00051481606182	0.002069767800788
O_lob_c45046.p1	946362.XP_004993916.1	2.70e-36			pfam14295;pfam12866;cd14139;cl21453;cd00419;cl02784;PRK06062;cl18945;cd19346;cd07563;cl02526;cd01100;cl00112;pfam11715;TIGR04312;cl37418;pfam14411;pfam03013	-0.301759522753291	0.519572719036733	0.816809878685243	-2.69568271762163	1.44962758793739e-05	7.41618063682173e-05	-0.218489405589453	0.782241839076904	0.879858189034691	0.622878556072116	0.373871291236204	0.492238830644786
O_lob_c45074.p2					cl36015;cl37258;cl21375;cl34341	-0.32518256225769	0.434453839063565	0.756357891631468	-2.07421367287493	2.74855317942752e-05	0.000133792551192	0.146595761319112	0.797018365389143	0.889420983436495	-0.320243696623898	0.583680179510023	0.68953087678658
O_lob_c45128.p1						0.258242924145363	0.583642310073589	0.855450987161331	1.89980536619318	4.40557864062901e-05	0.000205945307396	1.24612075175596	0.006160503758151	0.030672881504332	-0.063592247077522	0.889570506129626	0.926253498545625
O_lob_c46196.p1	661478.OP10G_2531	1.40e-17	Glycogen_debranching_enzyme	GO:0003824	cl00913;cl33442;cl29046;cl37964;cl02569;cl02565	-0.67839924506485	0.030230307539479	0.153950293179456	-1.59201827079715	2.52239198737478e-05	0.000123456043223	-0.178835319076043	0.70271783906041	0.828263316845706	-0.531757300757643	0.265246891581966	0.377338120490736
O_lob_c46234.p1					cl25403;cl14027;cl27025	1.19015765692355	0.027964671929111	0.14649944947897	2.13970593092441	5.43756704323035e-05	0.000249885171625	0.731905009589751	0.101587180350493	0.23675522444172	-0.000600417364503	0.998958405305464	1
O_lob_c4628.p1					cl21552;cl00929;cl23935;cl23717;cl36046;cl35980;cl11410;cl02553;cl30728	1.01849909351642	0.000272785948633	0.004139325204535	2.88745089845316	4.07579055313823e-25	1.68682283992253e-23	0.25737743412128	0.352293059687033	0.54971396593474	-0.563682817300416	0.041860142527838	0.086612926334293
O_lob_c46283.p1					cl30863	2.73957088118417	2.89766051450104e-13	3.10465426342822e-11	4.84334629866506	1.71721237135207e-38	1.77930577521473e-36	1.26428184814142	0.000364287091789	0.003360215780533	-0.718022444748761	0.043667093934511	0.089772108240948
O_lob_c47265.p1					cl36595;cl30668;cl10425;cl30265;cl36640;cl35774;cl29228;cl10447;cl30152;cl01223;cl00458;cl36223;cl17169;cl01709;cl34096;cl07876	0.439984282752211	0.485092595770973	0.79339762299095	2.36298572865467	4.67594858638431e-05	0.000217718622067	0.514055062885816	0.30003953133024	0.496998649308591	-0.721175069438921	0.171043407281922	0.267684997583577
O_lob_c47784.p1					cl21453;cl17255;cl33181;cl26062;cl34168;cl34927	0	1	1	9.6853347570448	8.98087294827526e-07	5.64348504888543e-06	1.68270776397962	0.287403611233948	0.483032437802628	-1.11788059313567	0.480888482226031	0.596742051554759
O_lob_c47974.p1					cl04176;cl34033;cl30947;cl14648;cl21455	-0.688055614871252	0.106236984137775		-2.37256921287038	5.35527484807943e-05	0.000246609903921	-0.813623450209667	0.343912646443494	0.540966236749005	0.104750061837158	0.883364150384749	0.921798772070303
O_lob_c4798.p1	400682.PAC_15726321	1.50e-15	Sulfotransferase_family		cl21473;cl34736;cl31921;cl08320;cl21456;cl28897;cl18945;cl28910;cl35860;cl21543;cl33738	-0.482679816303208	0.007074542644853	0.053168025128731	-1.53883167236549	4.29629413763283e-14	6.9376295735756e-13	-0.346606794245895	0.15348285873509	0.315450655917738	0.132158223534177	0.558674828089767	0.668630691333304
O_lob_c48320.p1					cl21522;cl00467;cl33466;cl10970;cl36631;cl17169;cl33725;cl07893	-0.247780303376797	0.785654074029507	0.944903544897986	3.269861754745	1.41107539718265e-05	7.23059204598271e-05	1.28485103646364	0.030868537921836	0.10162478209221	-0.993674246773163	0.121783658951757	0.2048387236674
O_lob_c48424.p1	400682.PAC_15705191	2.00e-21	chitin_binding	GO:0003674GO:0005488;GO:0005575;GO:0008061;GO:0008144;GO:0016020;GO:0097367	cd00087;cl00085;smart00186;pfam00147;PLN02229;cl31850;COG4993;cl11493;TIGR03610;cl10015;PHA02567;cl33687;COG2362;cl01007;cd17348;cl28910;pfam13283;pfam16465;PHA03349;cl28066	0.716703195475775	0.541254889857577	0.83100131173098	3.72394599843086	0.001000906867659	0.003452405763483	-1.29329757150843	0.231447101697353	0.416801050673274	0.194106012406598	0.854828395932866	0.902161544707198
O_lob_c48755.p3	51337.XP_004657745.1	8.60e-08	actin_filament_bundle_assembly	GO:0003674GO:0003779;GO:0005488;GO:0005515;GO:0005575;GO:0005622;GO:0005623;GO:0005737;GO:0005856;GO:0005884;GO:0005902;GO:0005903;GO:0006996;GO:0007010;GO:0007015;GO:0007610;GO:0007626;GO:0008092;GO:0008150;GO:0009987;GO:0010639;GO:0015629;GO:0016043;GO:0017124;GO:0019904;GO:0022607;GO:0030029;GO:0030036;GO:0030046;GO:0030054;GO:0030425;GO:0031344;GO:0031346;GO:0031941;GO:0032420;GO:0032421;GO:0…	pfam13857;PTZ00322;cl31426;COG0666;cl34000;PHA02874;cl31515;pfam00023;pfam12796;pfam13637;PHA03100;cl33710;smart00248;cl02529;PLN03192;cl33658;PHA03095;cl33707;PHA02798;cl33697;PHA02876;cl31517;pfam13606;PHA02917;cl29946;pfam01869;PHA02741;cl31500;PHA02875;cl31516;PHA02878;cl33699;TIGR01132;cl29027;cd05282;cl16912;pfam01661;cd05801;cl03757;TIGR00870;cl36751;cd00640;cl00342;cd06446;PHA02795;cl2994…	0.221802837318026	0.604777454880293	0.867895210358148	1.72041767582376	1.97144049354012e-05	9.85996069154607e-05	1.15738630978734	0.001178990572701	0.008522295960277	-0.584611475254648	0.13086424345532	0.216331753550106
O_lob_c49064.p1					cl31723;cl17011;cl09278;cl23717;cl38903;cl31274;cl33522;cl02872;cl00716;cl28888	1.38818130181165	1.47798098031276e-08	7.22656454322369e-07	2.22027129532835	8.65993532206997e-20	2.30378446828425e-18	0.703282444516879	0.002267918335978	0.014197026975022	-0.292913227108156	0.209795498244022	0.314704038205362
O_lob_c49106.p1	10141.ENSCPOP00000004942	1.00e-14	F_box_WD_repeat_containing_protein_1A	GO:0000086GO:0000151;GO:0000165;GO:0000209;GO:0000278;GO:0001763;GO:0002009;GO:0003674;GO:0003824;GO:0004842;GO:0005488;GO:0005515;GO:0005575;GO:0005622;GO:0005623;GO:0005634;GO:0005654;GO:0005737;GO:0005829;GO:0006355;GO:0006464;GO:0006468;GO:0006470;GO:0006508;GO:0006511;GO:0006793;GO:0006796;GO:0006807;GO:0006950;GO:0007049;GO:0007154;GO:0007165;GO:0007166;GO:0007267;GO:0007275;GO:0008013;GO:0…	cl29593;cl34458;cl36561;cl31768;cl31831;cl31183;cl37070;cl17068;cl33636;cl00568;cl28910;cl21471;cl37339;cl36418;cl11434;cl21453;cl32610;cl32131;cl00555;cl35846	0.000847573988478	0.995621615168548	1	1.61748786449531	9.41446885453497e-29	5.11853574718614e-27	0.45779201486879	0.00076137601713	0.006073827896014	-0.010623501566418	0.938359505089215	0.962789072840623
O_lob_c49116.p1					cd00449;cl00224;pfam16041;cd09839;cl14813;COG5520;cl23815;pfam16040;PHA02589;cl09743;PRK05559;cl35334;cd12574;cl17169;pfam08239;COG0235;cl00214;PRK05352;cl35309	1.32314317324203	1.32692835883438e-10	9.2371456346767e-09	1.74103639353122	3.71505741290197e-17	7.83504512493884e-16	0.3152461323105	0.111407929732033	0.252444190950477	-0.337676121796584	0.092165041429473	0.163946402454965
O_lob_c49285.p1	400682.PAC_15703795	2.40e-20	Glycosyl_hydrolases_family_31		cl38633;cl33720;cl35612;cl27104	-0.075233145377164	0.896140896865827		-1.73914266511101	0.017971465909699	0.043912165249964	0.046250615598469	0.958408161241954	0.980214826972965	0.320325217256426	0.701801803063862	0.786661072509589
O_lob_c49325.p1					cl11394;cl32420;cl28475;cl28904	-3.71192213648847	0.014199202441334		2.41720193774407	0.014819240255031	0.03720486636936	-1.69922538258528	0.092833776655059	0.222230267053341	-0.472640437643107	0.604303564940007	0.707545364558132
O_lob_c49579.p1					cl00381;cl29354;cl28910;cl09211;cl35784;cl11463	0.155723034352606	0.671758440687186	0.899507357735486	2.0139563394538	6.48444615930522e-09	5.71294489414081e-08	0.9614554914547	0.002530024628862	0.015434948542526	0.794727045620098	0.012436727687826	0.031556005419154
O_lob_c49722.p1					cl25313;cl10017;cl09928;cl31572;cl36048	-0.026563466312754	0.930322804546093	0.992894970655235	3.34105890425784	8.05925513804615e-29	4.42377309861505e-27	0.841290153197174	0.004520245202663	0.024117151412459	-0.995226006777229	0.000810613905674	0.003082637103284
O_lob_c50397.p1					cl30810;cl28910;cl23739;cl19107	0.043127907867941	0.963012241803402	1	5.60213888060191	5.55469770149025e-11	6.34397942760456e-10	0.26235911668751	0.735851680914499	0.849006922777555	-0.813061766747813	0.297131487689218	0.412380468082227
O_lob_c50549.p1					cl29593;cl34458;cl36561;cl31768;cl31831;cl28121;cl35113;cl00017;cl37013;cl31339;cl26321;cl35729;cl32003;cl36011;cl35848;cl35997;cl29220;cl37158	0.103472889876634	0.679032282211543	0.903287046182945	2.64568798542671	2.87651200627621e-27	1.42322647673853e-25	0.728496200827521	0.002266995807663	0.014197026975022	-0.081654975799296	0.732922683442111	0.810455643433144
O_lob_c51100.p1					cl21453;cl33378;cl31418;cl23724;cl36498;cl31825;cl33997;cl33408;cl31747;cl35947;cl36538;cl35007;cl19194;cl02775;cl27900;cl28700;cl28718;cl17171;cl31142;cl36767;cl29293;cl08267;cl36920;cl36082;cl14413	-0.117267175721258	0.775927582757032	0.941707896683425	1.75333896431471	1.12041031915684e-05	5.85446634519409e-05	-0.21774520249476	0.579286181491486	0.742130169533812	-0.647569046836532	0.100688642382529	0.176111524915681
O_lob_c51500.p1					pfam03863;cl28021;cd13978;cl21453;PRK13607;cl36274;pfam04800;COG2994;cl01131;COG5411;cl28718;COG3477;cl01380;cd07637;cl12013;pfam09726;pfam05641	0.363296694985054	0.258740737648986	0.585558636962435	2.34989319237317	1.45135921689722e-13	2.20893937652084e-12	1.10577039884384	0.000394490977252	0.003571825282407	-0.340520381705378	0.277634964901835	0.391232417684437
O_lob_c5153.p3					PRK14268;cl31690;COG0474;cl21460;COG3751;cl21496;cd08685;cl14603;pfam07941;cd09204;cl15239;pfam03514;cl15987;cd05715;cl11960;cd09247;cl14649;TIGR03508;cl37283	-0.032028788688471	0.931461871783152	0.99307843325916	1.62441966327681	5.38478315517113e-06	2.96999090977018e-05	0.056910556963353	0.869400849705474	0.931614855464215	0.009971535870009	0.976887095846685	0.988940356225389
O_lob_c51575.p1	400682.PAC_15708323	2.90e-22	mesenchymal_epithelial_cell_signaling_involved_in_prostate_gland_development	GO:0000003GO:0001655;GO:0001763;GO:0001968;GO:0002009;GO:0003006;GO:0003401;GO:0003674;GO:0005488;GO:0005515;GO:0005575;GO:0005576;GO:0005604;GO:0005614;GO:0005622;GO:0005623;GO:0005737;GO:0005783;GO:0005788;GO:0006464;GO:0006807;GO:0006950;GO:0007154;GO:0007155;GO:0007162;GO:0007267;GO:0007275;GO:0007399;GO:0007528;GO:0008150;GO:0008152;GO:0008284;GO:0009611;GO:0009653;GO:0009887;GO:0009888;GO:0…	cd00087;cl00085;smart00186;pfam00147;cd18232;cl38908;pfam03087;PRK12828;cl36193;COG3188;cl34565;PLN02371;cl33480;cd10317;cl15687;PLN02546;cl33515;PRK14085;cl00281;COG3316;cl26089;PRK00133;cl35069	0.256247711785291	0.472848629437414	0.787171017847116	1.78558152685726	2.27050082102145e-07	1.58602302099588e-06	-0.075773765447829	0.820170875860433	0.903770981253967	-0.321752529426397	0.334601220880232	0.452213263160993
O_lob_c51614.p1	6412.HelroP189738	1.30e-12	regulation_of_nucleic_acid_templated_transcription	GO:0000003GO:0000122;GO:0003006;GO:0003674;GO:0003712;GO:0003714;GO:0005488;GO:0005515;GO:0005575;GO:0005622;GO:0005623;GO:0005634;GO:0005654;GO:0005737;GO:0006355;GO:0006357;GO:0008134;GO:0008150;GO:0009889;GO:0009890;GO:0009891;GO:0009892;GO:0009893;GO:0010468;GO:0010556;GO:0010557;GO:0010558;GO:0010604;GO:0010605;GO:0010628;GO:0010629;GO:0019219;GO:0019222;GO:0022414;GO:0031323;GO:0031324;GO:0…	pfam11261;COG0405;cl19223;pfam03842;cl21656;PLN02815;cl33571;COG5207;cl34941;PRK15032;cl29807;cd19353;pfam04812;cd08837;cl28907;PRK00215;cl35076;PRK07023;cl21454;PLN02819;cl33572;PRK07379;cl35575	-1.07568981034852	0.000557131965651	0.00747788836032	-2.20103521532644	6.74761810249141e-09	5.92836812580797e-08	0.347107147243737	0.433893085724532	0.626501029104258	0.533522379660787	0.210240644910453	0.315177247258582
O_lob_c51686.p3					cl36022;cl00400;cl27115;cl22860;cl05337	0.114950897864415	0.751869780991496	0.931820911937911	1.70292771679746	8.19024128877101e-07	5.19344834537191e-06	1.03729547257359	0.001117799037208	0.008164225301651	0.998078055125413	0.001633514668887	0.005655920907445
O_lob_c51792.p1	6087.XP_002170398.2	2.40e-19	poly(ADP_ribose)_glycohydrolase_activity	GO:0000302GO:0000303;GO:0000305;GO:0003674;GO:0003824;GO:0004553;GO:0004649;GO:0005575;GO:0005622;GO:0005623;GO:0005634;GO:0005654;GO:0005737;GO:0005739;GO:0005759;GO:0006950;GO:0006979;GO:0008150;GO:0009987;GO:0010035;GO:0016604;GO:0016787;GO:0016798;GO:0031974;GO:0031981;GO:0033554;GO:0034599;GO:0034614;GO:0042221;GO:0043226;GO:0043227;GO:0043229;GO:0043231;GO:0043233;GO:0044422;GO:0044424;GO:0…	cl00614;cl34905;cl17182;cl00075;cl31711;cl28903;cl28910;cl00445;cl18945;cl32048;cl28056;cl17173;cl10354;cl02596	-0.066600691025952	0.890107402637103		-2.34643492051285	0.000792656352014	0.002800986822551	-1.60738619603394	0.189060637460475	0.363145661867345	-1.82695899018005	0.134941583254542	0.221532463909816
O_lob_c51916.p1					cl36711;cl15693;cl21361;cl31608;cl00216;cl00318;cl34856;cl33793;cl19096;cl34338;cl30737;cl28569;cl35151;cl36446;cl34992;cl36084;cl31400;cl36702;cl36444;cl36177	0.657260742860387	0.431702629330969		2.13405694301023	0.006884100059736	0.01901405191311	1.42859512378389	0.029275643093263	0.097895124321885	0.187608795357705	0.78364055273901	0.849184151899844
O_lob_c51930.p1					cl00104;cl30037;cl17045;cl33961;cl28910;cl28897;cl00454;cl30309;cl00474;cl11838;cl15731;cl29942;cl09326;cl17899;cl12458;cl30310;cl33196;cl19878;cl04176;cl09714	3.22175618380188	1.25828620232851e-25	4.49390534550457e-23	1.80706454730269	7.23114136970992e-09	6.32404222908148e-08	0.667111280114386	0.028142732341803	0.095277115517857	0.182416329915204	0.549410889095433	0.6604041916382
O_lob_c51988.p1	126957.SMAR005640_PA	1.10e-13	Tyrosine_protein_phosphatase_non_receptor_type_9_like	GO:0000003GO:0001667;GO:0002064;GO:0002065;GO:0002066;GO:0003006;GO:0003674;GO:0003824;GO:0004721;GO:0004725;GO:0006464;GO:0006468;GO:0006470;GO:0006793;GO:0006796;GO:0006807;GO:0006928;GO:0007276;GO:0007281;GO:0007292;GO:0007297;GO:0007298;GO:0008150;GO:0008152;GO:0009888;GO:0009987;GO:0010631;GO:0016310;GO:0016311;GO:0016477;GO:0016787;GO:0016788;GO:0016791;GO:0018108;GO:0018193;GO:0018212;GO:0…	cl28904;cl33376;cl31503;cl33694;cl31502;cl31501;cl35026;cl17255;cl13463;cl32812;cl26172;cl10268;cl07893;cl28686;cl35161	1.05366909515211	6.11054749872183e-06	0.000165293328223	1.98776670751661	1.10903172299112e-17	2.45290713179429e-16	0.074942010878341	0.742759440828099	0.854161689153617	-0.75735117593388	0.000990256555445	0.003666815919628
O_lob_c52012.p1						0.163243657991231	0.513232819685117	0.813507195954225	1.71138144469149	2.77202966496841e-13	4.10961660750474e-12	0.01242464995764	0.95490530387847	0.978001661612031	-0.090500211190429	0.678031170552978	0.767300495052852
O_lob_c52247.p1					cl19028;cl32289;cl12078;cl36619;cl33577;cl33623;cl30734;cl28899	1.09313256053523	0.458017398331873		3.90106409562019	0.003176373039683	0.009649236901302	1.73365213503377	0.045431239436285	0.134395156593283	1.33734527813374	0.12392052845142	0.207475646808497
O_lob_c53291.p1						0.009655088111673	0.977870662397728	1	3.10237056706485	4.4434469911767e-21	1.34185530151712e-19	0.676673915609269	0.029224797723082	0.097760087085134	-0.045367459102513	0.884235955351269	0.922444462793833
O_lob_c54002.p1	176946.XP_007441341.1	5.70e-12	mitotic_G2_DNA_damage_checkpoint	GO:0000075GO:0000077;GO:0000228;GO:0000278;GO:0000723;GO:0000724;GO:0000725;GO:0000726;GO:0000729;GO:0000781;GO:0000784;GO:0001325;GO:0001701;GO:0001775;GO:0001824;GO:0001832;GO:0001932;GO:0001934;GO:0002200;GO:0002204;GO:0002208;GO:0002250;GO:0002252;GO:0002263;GO:0002285;GO:0002312;GO:0002366;GO:0002376;GO:0002377;GO:0002381;GO:0002440;GO:0002443;GO:0002449;GO:0002460;GO:0002520;GO:0002562;GO:0…	cl00062;cl34342;cl37254;cl34616;cl37128;cl31434;cl23716;cl23744;cl30525;cl28922;cl32082	0.001475325612505	0.99765804366829		-1.81458327126597	0.005245136940997	0.014986554724611	-2.11323176617527	0.077321290632781	0.196233924950169	-0.334837984915687	0.677105151672771	0.766490495803466
O_lob_c54589.p2	9612.ENSCAFP00000023775	4.80e-08	Spen_family_transcriptional_repressor	GO:0000122GO:0000375;GO:0000377;GO:0000398;GO:0000988;GO:0000989;GO:0001076;GO:0001085;GO:0001191;GO:0003674;GO:0003676;GO:0003677;GO:0003697;GO:0003700;GO:0003712;GO:0003714;GO:0005488;GO:0005515;GO:0005575;GO:0005622;GO:0005623;GO:0005634;GO:0005654;GO:0006139;GO:0006355;GO:0006357;GO:0006396;GO:0006397;GO:0006725;GO:0006807;GO:0007275;GO:0007399;GO:0008134;GO:0008150;GO:0008152;GO:0008380;GO:0…	cl17169;cl36941;cl34019;cl28903;cl36299;cl33413;cl01508;cl35292;cl28209	1.11240140955471	0.006463959775019	0.049825261412508	2.07232405257606	2.41384882803178e-07	1.67551574718575e-06	1.15429991016434	0.000969801932087	0.007335533664401	1.32630616593736	0.000128949255693	0.000618634001156
O_lob_c55643.p1					cl15466	2.46203936563899	0.000131700599199	0.002266409124336	4.53928184868413	1.02681862644403e-12	1.42756242484426e-11	0.5137230551853	0.378527619811782	0.575084220896004	-0.549459958234068	0.348415278544952	0.466660607746419
O_lob_c55673.p1					cl00196;cl28897;cl29561	1.97884975922358	0.239325785485397		5.89746860732049	1.70639927001759e-05	8.62946177258407e-05	-0.954747750367106	0.261974277388516	0.452834158832237	-0.8977887616364	0.277238245970557	0.390783148181752
O_lob_c55920.p1	45351.EDO43866	7.00e-49	Alternative_oxidase	GO:0009916;GO:0055114	cl00264;cl26244;cl32698;cl10459;cl32482;cl28901;cl00456;cl36294	0.828937264666776	0.057030714155018	0.236680345052562	3.65863317157941	1.15658413008925e-18	2.78886955752887e-17	1.27839763653034	0.000592137349662	0.004984622878598	-0.181218746920523	0.629920587503413	0.728574420541326
O_lob_c5619.p1					cl21453;cl34279;cl32993;cl17225;cl21460;cl17037;cl16916;cl28910;cl11452;cl37017;cl34425	-0.070366241527317	0.874424674432861	0.975025746901425	2.33585462502156	9.42813214346754e-09	8.09930078218338e-08	0.692896938114269	0.059696204265323	0.162925128805913	0.720550401665671	0.04892839014983	0.0984441235136
O_lob_c56246.p1					pfam09289;cd14175;cl21453;cd01328;cl00097;PRK08294;cl35676;pfam18706;pfam04147;PRK08840;cl32330;COG4396;cl01825;smart00274;cl26652;PLN02202;cl00012;PRK14610;cl33012;pfam01421;pfam12820;cd18557;cl38913;COG1498;cl34282;cd00896;TIGR00144;cl28348;PRK04156;cl35244;cd14866;cl02872;cd18573	-1.27781755525563	0.000308196587809	0.004589056503558	-1.88807469074764	7.3114579011877e-07	4.68188699189802e-06	0.690640486820551	0.088990642281258	0.21586106196302	1.16199087006776	0.003169603481497	0.009970451234297
O_lob_c56337.p1					cl16912;cl04348;cl36037;cl35898;cl31304;cl35642;cl00447;cl00192	0.982243766865023	0.115041622453028		1.66803780803927	0.007000464052221	0.019294455567214	-1.08839541553612	0.092543164634405	0.221704981713669	-0.24561161907879	0.667519229449368	0.758672284008628
O_lob_c56700.p1	946362.XP_004995918.1	7.90e-15	intracellular_sterol_transport		cl17171;cl02614;cl09719;cl18945;cl36083;cl00214;cl00262;cl11577;cl21453;cl17037	0.160923913429654	0.435592779969243	0.757003728969115	1.83163273609725	1.1985612993029e-19	3.15330782313379e-18	1.11450633197201	1.17797754414004e-08	5.4221784100712e-07	-0.046749832303943	0.812755603900065	0.871057049542169
O_lob_c56822.p1					cl21504;cl19121;cl21514;cl19567;cl22855	1.11074903222666	0.074830920755851		1.52784491359753	0.014921232999721	0.037415882367543	-0.233880736198327	0.701791897083949	0.82758893838905	-1.28244086928905	0.049460766879858	0.099337084586748
O_lob_c57217.p1	400682.PAC_15715746	1.50e-28	MTOR_interacting_protein	GO:0001932GO:0001933;GO:0005575;GO:0005622;GO:0005623;GO:0005737;GO:0006469;GO:0008150;GO:0008361;GO:0009892;GO:0009966;GO:0009968;GO:0009987;GO:0010563;GO:0010605;GO:0010646;GO:0010648;GO:0010941;GO:0016043;GO:0019220;GO:0019222;GO:0023051;GO:0023057;GO:0031323;GO:0031324;GO:0031399;GO:0031400;GO:0032006;GO:0032007;GO:0032268;GO:0032269;GO:0032535;GO:0033673;GO:0042325;GO:0042326;GO:0042981;GO:0…		-0.82419402018418	0.03008206884416	0.153505807777198	1.77084304778108	1.57526233529597e-08	1.30615692272525e-07	-0.124667981463626	0.67002313413413	0.806190992435081	0.037293298262126	0.895785858251548	0.930665055396963
O_lob_c57713.p1					cl37323;cl35149;cl09872;cl25734;cl31872;cl02720;cl37346;cl34037;cl34712;cl02226;cl34826	-1.19682331029682	0.062022855902555		-2.0993120687244	0.008342681935292	0.0225291801686	1.31675454718006	0.126992161903165	0.277138519460454	0.200804988622789	0.830582818105505	0.884396968713254
O_lob_c5817.p1					cl12074;cl34862;cl21453;cl30689;cl36766;cl34322;cl00456;cl06630;cl33572;cl30265;cl00481;cl33527;cl28910;cl34628	1.41573896558497	7.43927814843132e-13	7.36249523742141e-11	1.65727627036446	7.2196965617227e-17	1.49075005250647e-15	0.551452249929106	0.004033914039075	0.022111591385087	-0.402109930556829	0.039068076858634	0.081852111602386
O_lob_c59542.p1	45351.EDO34882	1.30e-21	regulation_of_ARF_protein_signal_transduction	GO:0000139GO:0000768;GO:0001654;GO:0001745;GO:0003674;GO:0005085;GO:0005086;GO:0005488;GO:0005515;GO:0005575;GO:0005622;GO:0005623;GO:0005634;GO:0005730;GO:0005737;GO:0005794;GO:0006949;GO:0006996;GO:0007010;GO:0007275;GO:0007399;GO:0007417;GO:0007423;GO:0007520;GO:0008150;GO:0009653;GO:0009887;GO:0009966;GO:0009967;GO:0009987;GO:0010646;GO:0010647;GO:0012505;GO:0014902;GO:0016020;GO:0016043;GO:0…	cl00136;cl33628;cl34979;cl34638;cl25395;cl34705;cl21456;cl36461;cl31621;cl15239;cl30522;cl28051	1.35982994710943	2.9076130113045e-14	3.51236801164592e-12	1.74819916379541	1.77337186028907e-22	5.99466766673129e-21	0.132657250932722	0.45146105983012	0.643350944494836	-0.053176766123768	0.76263081438187	0.833408005410474
O_lob_c59892.p1					cl28910	2.06305245405524	3.61352540366095e-41	2.28328478262607e-38	1.14666933227307	8.48885519160215e-13	1.19470610614881e-11	-0.152024367031253	0.34074299582794	0.537782485381816	0.073783993433735	0.636047893556027	0.733740784291285
O_lob_c60219.p1					cl26680	-3.02579904703784	7.36653054993715e-14	8.52269541512212e-12	0.272255204950531	0.431611659038873	0.57911373863159	0.503062720726887	0.147197785962042	0.307286888299669	0.01418173028422	0.967569279657239	0.982937519829228
O_lob_c6053.p1	45351.EDO33404	3.70e-36	Collagen_triple_helix		cl22949;cl00514	0.443120822827653	0.210971808632526	0.524460635542351	4.31279339903046	2.39595357353266e-36	2.22465845116516e-34	-0.099215956526272	0.762009599225319	0.866821331634464	-0.302320367938708	0.356058463505073	0.474310922653906
O_lob_c61036.p1	48698.ENSPFOP00000008138	5.00e-08	homolog_subfamily_C_member_4		cl32985;cl33903;cl32988;cl02542;cl36353;cl35946;cl36351;cl37091;cl31699;cl36358;cl34431;cl36362;cl36365;cl36363;cl32986;cl36360;cl36366;cl36355;cl36361;cl36356;cl36359;cl31697;cl37336;cl36354;cl32989;cl31696;cl36352;cl36364;cl31698;cl32987;cl36357;cl34965;cl33273;cl31759;cl31700;cl32492;cl34997;cl36499;cl31559;cl33693;cl35209;cl37213;cl31556;cl32421;cl34764;cl32072;cl36487;cl37971;cl33563;cl34092	-0.464634252496702	0.077470276573966	0.289038610993528	2.53054716835757	1.34277926102929e-24	5.36324040599382e-23	0.407418293749365	0.085515423938021	0.210407124008656	-1.01589865807313	2.54820979365417e-05	0.00014649318041
O_lob_c6117.p1	529818.AMSG_00056T0	4.20e-42	Belongs_to_the_peptidase_C1_family		cl23744;cl33174;cl36497;cl36525;cl22448;cl34834;cl36552;cl36501;cl00292;cl02570;cl33191;cl00337;cl02916;cl09936;cl14648;cl23724;cl35027;cl12078;cl36822;cl34964;cl21455;cl27635;cl36004;cl31629;cl29343;cl23716;cl18962;cl01416;cl31372;cl23883;cl04057;cl00268;cl31105;cl00459;cl36187;cl18945;cl34462;cl33294;cl35735;cl19311	0.264872434290852	0.739472037146966	0.927373246141978	1.93847879209703	0.013016176813896	0.033214653745319	0.457329376646983	0.547024874650675	0.718734534155506	-0.829291980699994	0.28286812964209	0.396899982337354
O_lob_c61263.p1	7994.ENSAMXP00000004357	5.60e-10	RB1_inducible_coiled_coil		cl13531;cl33942;cl11471;cl21494;cl21527	0.49129365114027	0.027594184601745	0.145212325719322	2.20976506479476	1.15853621531572e-23	4.33662548240823e-22	0.59682017588979	0.005694800496181	0.028898741402777	-0.160237795271302	0.459418728572423	0.576353413347362
O_lob_c61564.p1					cl36406;cl17173;cl17171;cl34840;cl00228;cl28139;cl10023;cl21456;cl19167	0.469024055621707	0.112573249635363	0.364070976999449	2.33729527755889	1.70408737247998e-15	3.14409617278596e-14	0.66053318154074	0.022900208359872	0.081775623024706	-1.12095192971645	0.000125433163129	0.000603951257964
O_lob_c61817.p1	8128.ENSONIP00000024118	6.00e-36	regulation_of_NAD+_ADP_ribosyltransferase_activity		pfam18102;cd09633;cl15237;cd08198;cl02872;pfam01630;PRK07492;cl32220;cd01816;cl28922;cd07084;cl11961;COG5164;cl34925;COG4809;cl00192;COG0676;cl14648;cd06303;pfam09771;PRK15185;cl33101;COG2125;cl00931;TIGR03767;cl13995;COG5448;cl02268;cd17903;cl28907;pfam12340	4.9444927638165	0.016692842188505		6.72725833605026	0.001015724703098	0.003495445201294	-1.69038786665613	0.330750620864644	0.527960646166472	-3.61070894401205	0.053681677390482	0.106277404074131
O_lob_c61841.p1					cl23721;cl21460;cl35443;cl25826;cl21521;cl31083;cl37191	-0.679855618083774	0.102049072809689	0.343457429834632	-1.6218783356975	0.000121671687731	0.000520036904159	-0.257799176219509	0.551765849494282	0.722322901649638	0.129870118889537	0.761920465557597	0.832951548432048
O_lob_c61907.p2					cl21454;cl37042;cl02614;cl00015	-0.394679871776888	0.597047828898178	0.863391212225679	2.15152879097003	0.000523989296995	0.001947374387976	0.75059231240094	0.144886424909703	0.303910226209877	0.813689288204114	0.108885900056822	0.187370096132708
O_lob_c61967.p2	946362.XP_004987930.1	3.00e-22	vesicle_docking_involved_in_exocytosis	GO:0000003GO:0000131;GO:0000166;GO:0000910;GO:0001411;GO:0001882;GO:0001883;GO:0002790;GO:0003006;GO:0003674;GO:0003824;GO:0003924;GO:0005488;GO:0005515;GO:0005525;GO:0005575;GO:0005622;GO:0005623;GO:0005628;GO:0005737;GO:0005739;GO:0005740;GO:0005741;GO:0005768;GO:0005783;GO:0005794;GO:0005815;GO:0005816;GO:0005856;GO:0005886;GO:0005933;GO:0005934;GO:0005935;GO:0005937;GO:0005938;GO:0006810;GO:0…	cl33240;cl21455;cl30516;cl30513;cl30518;cl34108;cl30517;cl33374;cl33238;cl30515;cl36608;cl30511;cl30512;cl30514;cl30510;cl30519;cl01369;cl13995;cl34175;cl33313;cl00304;cl11393;cl00456;cl36299;cl21453;cl36110;cl31467;cl31694;cl32979;cl36350;cl31692;cl32975;cl31691;cl34118;cl32894;cl34805;cl32910;cl31476;cl36285;cl36043;cl31690;cl32490;cl36347;cl31087;cl35219;cl32984;cl32921;cl32540;cl31639;cl32716…	4.10473468459761	1.34095833024389e-14	1.69462749395898e-12	4.64404562404001	2.97939767726548e-18	6.92722071336896e-17	1.04224866260601	0.023837736464136	0.084249152286879	0.114269272196522	0.80507828593689	0.865436901255564
O_lob_c62495.p1					cl12013;cl14340;cl31274;cl30790	2.3536166061257	1.87453433434629e-07	7.39106393620731e-06	2.11676559933762	5.13364967624973e-06	2.84134146393245e-05	1.33297941659707	0.000748161835729	0.005995561057503	-1.20675489461547	0.007719961711602	0.021186091881581
O_lob_c62511.p1	6500.XP_005104298.1	2.40e-22	Domain_of_unknown_function_(DUF4976)	GO:0003824;GO:0008152	cd16027;cl23718;cd16031;cd16033;PRK13759;cl36290;cd16150;cd16156;cd16144;TIGR03417;cl37266;pfam16347;cd16146;cd16155;pfam14707;cd16152;cd16145;cd16028;cd16025;COG5527;cl35012;cd16026;cd16143;cd16158;cd16030;pfam16385;cl20644;cd16029;cd16160;cd16147;cd16999;cl02544;cd16034;pfam15937;pfam09277;cl07787;TIGR01941;cl31149;PRK09169;cl35774;PRK14950;cl36446;pfam00435;cl02488;pfam15646;pfam06074;pfam1242…	4.214887134803	1.06074442631446e-59	1.86713749269052e-56	1.82253747539681	2.03806924642262e-10	2.17075248823814e-09	-0.170608349834803	0.509792300914775	0.689667304347989	-1.42710159883503	2.11006424400793e-06	1.57426230780883e-05
O_lob_c62673.p2	7739.XP_002611697.1	1.20e-14	Testis_expressed_sequence_26_protein		cl00612;cl31983;cl25292;cl36435;cl25409;cl21471;cl21551;cl17185	0.478160268608683	0.595197017347566		2.62576088560287	0.00116553089474	0.003953956408988	0.7831378350759	0.220934534558926	0.403810189264902	0.708591016149253	0.264826285818166	0.376861217897969
O_lob_c62879.p2					cl32345;cl32718;cl31790	0.79144206185376	0.296354000431896	0.629357835155531	2.3408392116445	0.001173231057029	0.003976305021203	0.351421464965295	0.57752474612005	0.740787667394401	0.207565127835407	0.741208315130098	0.817046501963722
O_lob_c62927.p1					cl11493;cl37217;cl14106;cl28889;cl37463;cl29226;cl28986;cl14615;cl28897;cl00217;cl38913;cl21454;cl01416;cl23747;cl19252;cl30034	-0.627029693562806	0.00799294484619	0.05843077420488	2.7139814507833	1.11235452754851e-32	8.34937395769873e-31	1.05200180819032	2.34551650677068e-06	5.17712745809415e-05	0.499122171632344	0.025229880006557	0.057172045105767
O_lob_c63509.p1						0.15177288390143	0.840931718913527		2.46543830352062	0.00028141188418	0.00111157694251	-0.995058389345503	0.120069150407726	0.266132555090485	-1.09135215969944	0.084445147313711	0.152852425289043
O_lob_c6356.p1	7668.SPU_019117_tr	7.00e-33	protein_serine/threonine_kinase_activity	GO:0004672;GO:0005524;GO:0006468	cl21453;cl31418;cl31769;cl36538;cl31419;cl33733;cl33378;cl32855;cl31747;cl31758;cl31825;cl33408;cl31822;cl31529;cl37341;cl36498;cl33717;cl31527;cl31528;cl30243;cl31421;cl00292;cl35939;cl33333;cl38903;cl34911;cl33107;cl37161;cl29266;cl34319;cl21454;cl02703;cl00546;cl38906;cl25786;cl30424;cl32826;cl21457;cl35490;cl33581;cl29034;cl00025	-0.863131088411661	2.52008826245416e-11	2.00330758231154e-09	-1.53392337240886	1.74287488348461e-31	1.21271863547184e-29	-0.131757132983521	0.329243983373802	0.526640076572578	1.01391336308645	1.85832167892071e-14	6.19383925074784e-13
O_lob_c6369.p1	34839.XP_005399035.1	2.00e-11	Transmembrane_protein_170B	GO:0005575GO:0005623;GO:0005886;GO:0008150;GO:0009966;GO:0009968;GO:0010646;GO:0010648;GO:0016020;GO:0023051;GO:0023057;GO:0030111;GO:0030178;GO:0044464;GO:0048519;GO:0048523;GO:0048583;GO:0048585;GO:0050789;GO:0050794;GO:0060828;GO:0065007;GO:0071944;GO:0090090	cl23778;cl00210;cl17171;cl00788;cl10013;cl00459;cl36025;cl17185;cl32183	0.828667025771931	0.000616441233023	0.008127584111166	2.69629367943715	8.72389829538788e-30	5.29694359769645e-28	0.483938411502284	0.034362689556779	0.110098858573053	-0.478371628224387	0.037810780986413	0.079781526976899
O_lob_c63965.p3					cl34268;cl21457;cl15674	0.930679403637139	0.405267821964679		3.1147123001224	0.002353552809908	0.00739798892699	-0.426534422072117	0.605269578475926	0.760439083176639	0.468341409258033	0.544966305435653	0.65650780006301
O_lob_c64076.p2	8010.XP_010886899.1	4.60e-18	Ring_finger_and_CCCH_type_domains_1	GO:0000209GO:0000288;GO:0000932;GO:0000956;GO:0001775;GO:0001776;GO:0001782;GO:0002252;GO:0002253;GO:0002260;GO:0002263;GO:0002285;GO:0002286;GO:0002287;GO:0002292;GO:0002293;GO:0002294;GO:0002366;GO:0002376;GO:0002429;GO:0002520;GO:0002521;GO:0002634;GO:0002635;GO:0002682;GO:0002683;GO:0002684;GO:0002694;GO:0002695;GO:0002697;GO:0002698;GO:0002757;GO:0002764;GO:0002768;GO:0002819;GO:0002820;GO:0…	cl17238;cl27117;cl31015;cl27118;cl34947;cl35000;cl00391;cl36700;cl31984;cl34911;cl24182;cl34946;cl28910;cl14615;cl34908;cl28890;cl22851;cl09819;cl30266;cl05250;cl30414;cl02017;cl21453;cl17190	0.631696695926325	7.03099460685398e-05	0.001331781707123	1.70315811900263	4.96204461520968e-27	2.42157938405745e-25	0.514350120112522	0.000987905497133	0.007432358265067	-0.108898671576019	0.48676326532694	0.602247596058123
O_lob_c64320.p1	8496.XP_006259766.1	4.00e-07	Pre_mRNA_splicing_factor	GO:0000003GO:0000375;GO:0000377;GO:0000398;GO:0003006;GO:0003674;GO:0005488;GO:0005515;GO:0005575;GO:0005622;GO:0005623;GO:0005634;GO:0005654;GO:0006139;GO:0006396;GO:0006397;GO:0006725;GO:0006807;GO:0007049;GO:0007275;GO:0007530;GO:0008150;GO:0008152;GO:0008380;GO:0009987;GO:0010467;GO:0016070;GO:0016071;GO:0016604;GO:0016607;GO:0018992;GO:0022414;GO:0031974;GO:0031981;GO:0032501;GO:0032502;GO:0…		0.511149868990324	0.002557474396576	0.024491078725034	2.2547615112285	6.22969343453194e-42	8.13501245848148e-40	-0.258446582723551	0.110890647033212	0.251475335137529	-1.06371130707106	8.59879716708913e-11	1.55761068683843e-09
O_lob_c64440.p1	126957.SMAR008525_PA	4.60e-15	Diacylglycerol_kinase	GO:0003674GO:0003824;GO:0004143;GO:0006793;GO:0006796;GO:0008150;GO:0008152;GO:0009987;GO:0016301;GO:0016310;GO:0016740;GO:0016772;GO:0016773;GO:0044237		0.277245166419739	0.515879925800026	0.8149939639626	2.06574605788063	3.07151733191515e-07	2.10553210711978e-06	0.317249293460867	0.395103622190479	0.591294898149778	-0.943470207938634	0.0159077405881	0.038813130302966
O_lob_c64662.p2					cd15390;cl28897;PTZ00052;cl33161;PHA02864;cl19778;PLN02237;cl30361;cd15389	1.35104847199867	0.232087687525685		3.48361002094313	0.001334106376397	0.004457099784135	0.160463265999432	0.864471098729168	0.929637236336212	-0.302046634255908	0.749219908489353	0.823445114653087
O_lob_c64909.p1					cl30982;cl33657;cl35177;cl00266;cl30466	1.99044078215378	1.71066496691254e-09	9.6466628786329e-08	1.82535942357367	4.49021840800786e-08	3.49989822927797e-07	-0.118337985990262	0.716867154592233	0.837517373522753	-0.644456613622904	0.049853665401366	0.100015979759609
O_lob_c65556.p1	10224.XP_006821121.1	1.80e-26	ATP_binding_It_is_involved_in_the_biological_process_described_with_protein_phosphorylation	GO:0003674GO:0003824;GO:0004672;GO:0004674;GO:0005575;GO:0005622;GO:0005623;GO:0005634;GO:0005737;GO:0006464;GO:0006468;GO:0006793;GO:0006796;GO:0006807;GO:0007154;GO:0007165;GO:0008150;GO:0008152;GO:0009987;GO:0016301;GO:0016310;GO:0016740;GO:0016772;GO:0016773;GO:0019538;GO:0023052;GO:0035556;GO:0036211;GO:0043170;GO:0043226;GO:0043227;GO:0043229;GO:0043231;GO:0043412;GO:0044237;GO:0044238;GO:0…	cd05123;cl21453;cd05583;smart00220;cd05579;cd05582;cd05613;cd05570;pfam00069;cd05584;cd00180;cd05580;cd05575;cd05574;cd05614;cd05610;cd05573;cd05592;cd05571;cd14003;cd05591;cd05581;cd06606;cd05603;cd14007;cd05616;cd05572;cd05587;cd05595;cd05604;cd05588;cd14663;cd05586;cd05609;cd05617;cd05590;cd05602;cd05618;cd05585;cd14080;cd05612;cd05615;cd05620;cd05619;PTZ00263;cl31418;cd05593;cd05599;cd05117;c…	-0.831271930915037	1.45292189631581e-05	0.00035067927807	-1.85876153153909	2.35439369857255e-19	6.02783804760767e-18	0.051400076174727	0.820075363938932	0.903701258036644	1.28098680013157	1.42187573800678e-09	2.03571841056601e-08
O_lob_c67220.p1					pfam08925	1.67635105478581	0.005290735251888	0.042803541960697	2.8610532428845	1.05636797722099e-06	6.55883877823835e-06	0.078575255307686	0.870342832337485	0.932035179152525	-1.18188533714216	0.022852921141832	0.052673879094316
O_lob_c67344.p1					cl33665;cl03290;cl00322;cl11961	0.263761292658535	0.265564941753298	0.593534995431392	2.59855073742186	7.68327285015579e-29	4.22550455709145e-27	1.17911442185487	2.36379905740169e-07	7.22595585355334e-06	1.27680320515308	2.13733016664013e-08	2.44346174515484e-07
O_lob_c67785.p1	6238.CBG18635	8.80e-28	Belongs_to_the_peptidase_C1_family	GO:0006508;GO:0008234	cl23744;cl36501;cl33174;cl33191;cl36497;cl36552;cl36525;cl34834;cl01938;cl28910;cl00257	-0.920232086053337	0.098758434476486	0.336363535084751	1.87016290256888	0.000264614399527	0.001051910286026	0.349383594824113	0.48073848310591	0.666586647322103	-1.06403243780203	0.037091877114306	0.078541167803791
O_lob_c67881.p1	8090.ENSORLP00000018458	4.00e-09	Si_dkey_205h132			0.62023926234852	0.435447766354259	0.757003728969115	2.6547054822555	0.00029304128272	0.001153212412717	1.3469537053406	0.023503718381838	0.083394413953709	0.44174013927606	0.466593082222188	0.58348301822685
O_lob_c68591.p1					cd16267;cl02787;TIGR02927;cl33260;TIGR00376;cl36628	0.84255779430357	0.005418305519403	0.04353547535528	1.9395964822283	1.22479042230948e-10	1.33996008022978e-09	-0.264002695880364	0.375428364769905	0.572267967440455	-0.790768037861717	0.008175208727132	0.022226324910794
O_lob_c68944.p1					cd13262;cl17171;smart00134;cl10471;COG1212;cl11394;COG5141;cl34917	0.298258123554829	0.619763550066793	0.874645922578153	1.52769713407119	0.00871959851603	0.023425371382003	-1.42762013253874	0.022294245386001	0.080101549174619	-0.515806570401861	0.366028110016601	0.484713426895707
O_lob_c69076.p1					cd04131;cl21455;cd00157;cd04174;cd04172;cd04132;cd04134;cd04173;cd04129;COG1100;cl34108;smart00174;cl30515;pfam08477;cd00876;pfam00071;cd01870;cd00154;cd04137;smart00175;cl33240;cd04106;cd04177;cd04101;cd01864;cd01863;cd01893;cd01860;cd01875;cd00882;cd09914;smart00173;cl33374;cd04140;cd04109;cd01861;cd04146;smart00010;cl33238;cd04114;cd04112;PLN03110;cl30516;TIGR01988;cl37020;pfam13191;cd04126;cd…	0.443697006222914	0.020908725202147	0.118968763601133	2.49653395761058	5.69342464158662e-41	6.84119991176866e-39	1.3035211292984	1.34102008888166e-13	2.44100487867082e-11	0.285612059155199	0.107161281778926	0.184968594941044
O_lob_c69166.p1					cl21453;cl33378;cl25436;cl19096	0.44140810433591	0.325408978147924	0.660330488183406	1.89146713216611	8.02793223042298e-06	4.30413959365648e-05	0.567507087775354	0.129981089129657	0.281992871332136	-0.845686584173288	0.038114009724353	0.080303206155254
O_lob_c6922.p1					smart00041;cl21545;pfam03045;cd00069;pfam03823;pfam11094;cl27834;COG0598;cl00459	3.58657306219753	3.39358487581653e-16	5.16222914165103e-14	5.88061356991483	6.4602999233409e-41	7.66604386753955e-39	1.03652988987937	0.015852067124096	0.062166037631088	-1.21264508555232	0.004814537937578	0.014195853241484
O_lob_c69600.p2					cl28917;cl36297	-0.863426971535894	0.441522688951952		3.42034296456184	1.35559021229715e-05	6.96624777920463e-05	-0.156490941155885	0.788099403207857	0.883505949226814	-0.995855986602687	0.10376618732013	0.18030487887299
O_lob_c69708.p1	10224.XP_002737843.1	1.90e-10			cl13463;cl00150;cl00226;cl30058;cl32236;cl00292	0.584178946134168	0.277234420439283	0.607687049936178	2.98235229160094	1.04874708122419e-08	8.94484611656709e-08	0.100615647413457	0.839232571803789	0.914892847596081	0.799491910958405	0.10444286421196	0.181242785618529
O_lob_c69715.p1					cl17190;cl28897;cl17037;cl01369;cl00342;cl00881	0.476801875781529	0.266480691603007	0.594988102126748	3.09936630622977	7.15425897310701e-14	1.12416207754348e-12	0.54850991280533	0.161674143373683	0.326587128849974	-0.504096027548778	0.201901522525218	0.305185861041021
O_lob_c69753.p1	6500.XP_005108333.1	1.70e-21	Ran_GTPase_binding		cl17171;cl26384;cl34736;cl33095;cl25395;cl00388;cl00057;cl36508	3.21893299983319	0.020949950103588		5.56277327119678	3.08215042926357e-05	0.000148589578517	0.418105565474429	0.534109737281316	0.708138114528206	-1.28325607906812	0.084840369728625	0.153463036827242
O_lob_c69880.p1	6500.XP_005099874.1	1.20e-19	Von_Willebrand_factor_A		cl00057;cl31556;cl31531;cl37341;cl25409;cl32067;cl37352;cl28964;cl02948;cl34175;cl21491;cl22861;cl29726	-0.419093396671599	0.156165861288016	0.44209021478697	2.49005325103394	1.91457973707699e-21	5.95142949140519e-20	0.49773420820147	0.036189077388597	0.114304475195172	-0.685827608141145	0.005105284597588	0.014912912660663
O_lob_c7064.p2					cl23842;cl00538;cl19308;cl01349;cl28054;cl03075;cl21454;cl11488;cl14603;cl25409	0.656320330923089	0.075146631505458	0.283676231646599	1.98477017586292	3.11045296162907e-08	2.47607343782558e-07	0.337506479388965	0.314060641017325	0.511697058354993	0.156032750363654	0.641100952555639	0.737964484541074
O_lob_c70788.p1					cl30620;cl35457;cl21453	3.59732234209328	1.71161278280603e-06	5.32808226092474e-05	5.42050499923506	3.85192450740279e-13	5.6346463970693e-12	1.56731802710954	0.014471862610591	0.058011619147732	-0.554493067113405	0.390399402211347	0.508581237597343
O_lob_c709.p1					cl31305;cl28317;cl36296;cl19188;cl25403	-2.13885871364314	0.000687841600603	0.008866875109307	5.46682631038502	2.5798772903355e-21	7.92952568499223e-20	1.073513435327	0.057567006807042	0.158695365835123	1.38010972661585	0.014620048614126	0.036103225891818
O_lob_c71732.p1					cd11390;smart00353;cl00081;pfam00010;cd11428;cd19718;cd19686;cd19717;cd19716;cd11465;cd19712;cd00083;cd11423;cd11466;cd11427;cd11430;cd11413;cd11417;cd19704;cd11418;cd19724;cd11470;cd19703;cd19723;cd11422;cd11426;cd19711;cd19713;cd19715;cd19709;cd19684;cd19710;cd11414;cd19707;cd11471;cd11424;cd19705;cd19722;cd18952;cd19692;cd11431;cd19746;cd19701;cd11416;cd19745;cd11429;cd19702;cd19720;cd11391;cd…	1.06921024189025	0.026305277261548	0.140372660796085	2.08583747071922	1.20844688384599e-05	6.27775509883403e-05	0.339782070268189	0.454893844647993	0.646238812749471	-0.019880751054176	0.965208806902627	0.981326464859969
O_lob_c72055.p1						0.588044557929381	0.482953517488754		1.88621368187935	0.018594512524682	0.045191286579491	-2.29749907462466	0.018703912897301	0.070310860444836	-0.941792887209468	0.22710570152288	0.334764249644341
O_lob_c72373.p1	8010.XP_010863113.1	2.70e-07	Alpha_tectorin_like		cl02648;cl21487;cl35672;cl21457;cl33025;cl00348;cl36972;cl11961;cl31238;cl15255;cl11943;cl14654	-0.491731348478065	0.171427900825983	0.465971515558648	-1.66696789325137	7.96695530728903e-05	0.00035285579662	1.08600266057847	0.015971635358145	0.062495377213782	-0.010333200815273	0.982974414149377	0.992365889443798
O_lob_c7269.p1					cl19280;cl37032;cl00456	0.534480483678705	0.21636363629561	0.53084917256399	5.51420961823837	2.16666996274782e-37	2.12200094502268e-35	1.17392844723761	0.006385172731261	0.031467855485709	0.944356111278813	0.028237875354	0.062778578809578
O_lob_c727.p3					cl03405;cl33315;cl35381;cl36129;cl32638;cl31935;cl16987;cl36380;cl33430;cl00457	0.314210893394665	0.116356706708508	0.371614609048439	2.07313611642237	2.5238270542613e-25	1.05367016201116e-23	0.114671901249177	0.56350176832706	0.730555987870878	-0.469260333524662	0.01818291323267	0.04343762135629
O_lob_c72806.p1					cd15716;cl28890;cd15731;smart00064;cl22851;pfam04216;cd15760;cd15725;cd15739;pfam01363;cd15741;cd15727;PLN02189;cl33433;cd15733;cd15737;cd15729;cd15718;PLN02195;cl33434;PTZ00303;cl25607;PRK14526;cl31708;cd00065;TIGR02349;cl37091;cd16341;cl29326;PRK14289;cl36358;cd15735;cd15720;cd15730;COG2816;cl34493;PRK14287;cl36357;pfam03833;cd01410;cl00195;cd15756;cd15721;PRK04023;cl35239;COG5574;cl27118;PRK10…	-0.127058638417189	0.656200529491295	0.892954878893748	2.19321802403285	9.51511284059201e-15	1.64418850160272e-13	0.656793010743553	0.019498503112069	0.072490986636274	-0.05554891656674	0.843542884147124	0.894082466707236
O_lob_c72871.p1					cl32239;cl01538;cl26053	1.61591737706385	7.57544393690153e-18	1.32398343926996e-15	1.67778586701453	5.8381184481342e-19	1.44803565810704e-17	1.11912347185935	1.31932565126344e-09	8.66222355293633e-08	0.282200762105723	0.127815866331278	0.212551898146732
O_lob_c73222.p1	61622.XP_010387781.1	4.30e-16	Belongs_to_the_protein_kinase_superfamily	GO:0003674GO:0003824;GO:0004672;GO:0004674;GO:0004693;GO:0005575;GO:0005622;GO:0005623;GO:0005634;GO:0005654;GO:0005929;GO:0006464;GO:0006468;GO:0006793;GO:0006796;GO:0006807;GO:0007275;GO:0007507;GO:0008150;GO:0008152;GO:0009987;GO:0016301;GO:0016310;GO:0016740;GO:0016772;GO:0016773;GO:0019538;GO:0031344;GO:0031974;GO:0031981;GO:0032501;GO:0032502;GO:0033043;GO:0035869;GO:0036211;GO:0042995;GO:0…	cl21453;cl31825;cl33378;cl36498;cl31747;cl33408;cl32855;cl29964;cl00140;cl33666;cl28917;cl09938;cl01465;cl21479;cl35238;cl29676;cl28922;cl30717	0.080096238521375	0.794177598438159	0.948157480660411	2.27719416346745	1.85638755144649e-14	3.09556683360156e-13	0.625755020500342	0.02902035564061	0.097294443956294	0.290301820802976	0.311579827510857	0.427599364242937
O_lob_c73264.p1					cl33607;cl21456;cl17068;cl35392	-0.072673756642572	0.796944330735074	0.949033029361065	2.21584736040299	1.15137726683855e-15	2.15209719457836e-14	0.421934753554811	0.120259391224778	0.266406768991068	-0.104339775409766	0.701345638935056	0.7863008577981
O_lob_c73279.p1					cl07893	-0.849143180127188	0.062011344121533	0.24965619231938	1.84544666324418	6.21744992143103e-06	3.39909449155199e-05	1.23871128143262	0.001202744123228	0.008649390267402	0.698850161678255	0.069006756128765	0.130066117478142
O_lob_c7365.p1					cl27115;cl29984;cl32023;cl00693	1.7841874085688	0.213187316594912	0.526996146995255	3.54349169263984	0.01302327941738	0.033229813060155	0.211359680697555	0.879737869112599	0.937442448341166	-1.18634542947453	0.397809989021234	0.516274267874188
O_lob_c74155.p1	7719.XP_002122437.1	6.70e-11	RB1_inducible_coiled_coil	GO:0000045GO:0000272;GO:0000407;GO:0000422;GO:0001889;GO:0001894;GO:0001932;GO:0001934;GO:0002165;GO:0003008;GO:0003674;GO:0005198;GO:0005488;GO:0005515;GO:0005575;GO:0005622;GO:0005623;GO:0005634;GO:0005635;GO:0005737;GO:0005783;GO:0005789;GO:0005829;GO:0005975;GO:0005976;GO:0005977;GO:0005980;GO:0006073;GO:0006091;GO:0006112;GO:0006914;GO:0006950;GO:0006996;GO:0007005;GO:0007033;GO:0007154;GO:0…	cd17060;cl28922;cd12219;cd17046;COG5272;pfam18396;cd19143;PTZ00427;cl31770;cd16106;COG5110;cl34909;pfam14890;TIGR04455;cl22816;COG4904;cl00958	0.280448852508701	0.115254936009898	0.369196332781998	1.85471013933409	9.35366933580921e-27	4.47318119841926e-25	0.674206859807062	4.77175719308255e-05	0.000636052770502	-0.112832179355871	0.500568576460706	0.614987866033365
O_lob_c7579.p1	34506.g4208	7.30e-126	Belongs_to_the_heat_shock_protein_70_family	GO:0003674GO:0003824;GO:0005488;GO:0005515;GO:0005575;GO:0005622;GO:0005623;GO:0005634;GO:0005737;GO:0005829;GO:0006810;GO:0006950;GO:0007275;GO:0007568;GO:0008150;GO:0008340;GO:0009266;GO:0009408;GO:0009628;GO:0010259;GO:0016192;GO:0016197;GO:0016462;GO:0016482;GO:0016787;GO:0016817;GO:0016818;GO:0016887;GO:0017111;GO:0032501;GO:0032502;GO:0042147;GO:0043226;GO:0043227;GO:0043229;GO:0043231;GO:0…	cl36495;cl35085;cl37092;cl33328;cl33876;cl32872;cl36556;cl32871;cl33653;cl17037;cl31416;cl37021;cl35292;cl35157;cl34090;cl36868;cl37673;cl36045;cl34089;cl11394;cl34054;cl37126;cl09938;cl04794;cl00289;cl19115;cl17169;cl31627;cl30434;cl30630;cl24922;cl02565;cl32291;cl28910;cl00221;cl21455;cl37345;cl38114;cl32647;cl34640;cl32137;cl31593;cl36003;cl30909;cl31374;cl25403;cl34152;cl34723;cl31179;cl31018…	-0.712716063301486	0.420485351636114	0.745292451795543	2.50969684146573	0.004529853891344	0.013194618209884	-1.57978853725369	0.073955767119982	0.190195235220857	-1.00469298299083	0.255695103238059	0.366874544466927
O_lob_c7759.p1	400682.PAC_15725029	3.90e-41	inositol_oxygenase_activity	GO:0000166GO:0003674;GO:0003824;GO:0004033;GO:0005488;GO:0005506;GO:0005575;GO:0005622;GO:0005623;GO:0005737;GO:0005829;GO:0005975;GO:0006020;GO:0006066;GO:0006793;GO:0006796;GO:0006884;GO:0007154;GO:0007165;GO:0008150;GO:0008152;GO:0008199;GO:0008361;GO:0009056;GO:0009987;GO:0009992;GO:0016043;GO:0016052;GO:0016234;GO:0016491;GO:0016614;GO:0016616;GO:0016651;GO:0016701;GO:0019310;GO:0019637;GO:0…	pfam05153;pfam08668;smart00471;cl21469;COG5096;cl34899;cd06457;cl14813;cd02165;cl00015;TIGR01596;COG2440;cl19102;cd09641;cd08209;cl08232;cd19933;TIGR03421;cl00238;pfam08987;pfam14225;pfam10366;cd18161;TIGR00482;PRK07570;cl32228;PRK06259;cl35454;PRK10922;cl00311;pfam07514;cd00077;PRK00805;cl00826;PRK14561;cl00292;COG3481;cl34622	0.059559762191504	0.833027094713745	0.96147684608626	2.19822648713902	5.97182387942718e-16	1.1420102010526e-14	1.34088574173173	2.08293515404408e-07	6.48044819513472e-06	-0.084818633333254	0.745845854142734	0.820917405374899
O_lob_c8073.p1	176946.XP_007426928.1	1.20e-40	snRNA_3'_end_processing	GO:0000075GO:0000077;GO:0000428;GO:0001654;GO:0002088;GO:0005575;GO:0005622;GO:0005623;GO:0005634;GO:0005654;GO:0005694;GO:0005737;GO:0006139;GO:0006351;GO:0006366;GO:0006396;GO:0006725;GO:0006807;GO:0006950;GO:0006974;GO:0007275;GO:0007423;GO:0008150;GO:0008152;GO:0009058;GO:0009059;GO:0009301;GO:0009314;GO:0009628;GO:0009987;GO:0010212;GO:0010467;GO:0016070;GO:0016073;GO:0016180;GO:0016591;GO:0…	cl14876;cl00226;cl00292;cl00264	0.684608919225931	0.001194404471669	0.013464642907297	1.9324807693401	4.08248583967276e-20	1.11723378031542e-18	0.680382743251778	0.001066760913028	0.007904689905892	0.326254117194046	0.116785833707249	0.198042915120259
O_lob_c8110.p1	10224.XP_006818317.1	6.20e-27	Von_Willebrand_factor_A		cl37386;cl34054;cl34178;cl21459;cl01031;cl29214;cl00241;cl34171;cl31947;cl21494;cl11393;cl21454;cl14647	-0.230183645320385	0.338955008000913	0.675039269634035	2.42408949631563	2.06763601361592e-25	8.6828567866943e-24	0.602146376394961	0.007790504813676	0.036678439861769	-0.463962245159323	0.041688515323398	0.086306797820089
O_lob_c8231.p1	29073.XP_008688252.1	1.10e-28	Belongs_to_the_peptidase_A1_family		cd05473;cl11403;cd05471;pfam00026;cd05472;cd05476;cd05478;pfam14541;cd06096;cd05477;cd05474;cd05487;PLN03146;cl31976;cd06097;cd02895;cl08267;cd05488;cd05490;cd05486;cd01180;cl15674;PRK15434;cl00447;cd05485;cd09256;cl10970;COG3581;cl21559;PTZ00188;cl30539	0.120228504576085	0.641418487755994	0.8859369926917	2.11577685587741	1.56755240713798e-16	3.14588517468996e-15	0.767839737949645	0.002540534039873	0.015475065233748	-0.370131681554029	0.146630087977139	0.237072839880545
O_lob_c8406.p1	657309.BXY_44710	2.40e-11	BNR_Asp_box_repeat_protein	GO:0004308	cl21531;cl34759;cl15240;cl00641;cl31981;cl29690	-0.138923250810152	0.742517425915468	0.928212698566168	-2.50917527003631	4.60833504619451e-06	2.57149591514284e-05	-1.11523335558074	0.160622139989963	0.325188489686455	0.393788396711626	0.527854601164931	0.640593427589172
O_lob_c8527.p2	45351.EDO37116	2.10e-31	manganese_ion_binding	GO:0004177GO:0005622;GO:0005737;GO:0006508;GO:0008235;GO:0019538;GO:0030145	cl29532;cl33819;cl35128;cl35276;cl01787;cl25409;cl00388;cl14649;cl37069;cl33997;cl15463;cl21460;cl02872;cl17185;cl32688	1.29901740871254	0.363091293128698		3.39923298046065	0.012124937606453	0.031258358033836	-1.08717884738243	0.359020614488665	0.556119408166246	0.554269510674433	0.614708433470783	0.716034539031909
O_lob_c8702.p1					cl28569;cl30039;cl26400;cl14783;cl30053;cl05502;cl34993;cl30037;cl25692;cl33656;cl28586;cl36314;cl04533;cl00826;cl11632;cl21487	-0.022343254269302	0.940430932582494	0.996187639655546	2.49934542296111	1.10962928852266e-18	2.68243266214463e-17	0.828157577585828	0.001924115325952	0.012485370559512	0.788048620125541	0.003106965625009	0.009808567383392
O_lob_c9022.p1					cl29824;cl00381;cl37279;cl32890	1.66911439952314	8.17289296666801e-05	0.001507519471389	2.05621835449972	1.23317342852046e-06	7.5662505275323e-06	0.212852235016258	0.613097726961551	0.766054891328161	0.041218549488337	0.921980291429259	0.950410595392941
O_lob_c9289.p1					cl33307;cl28326;cl32829;cl02544;cl29788;cl31710;cl14615;cl36768;cl32339;cl36263;cl34878;cl30667;cl30672;cl11393;cl34114	0.833094504759115	0.002101557131884	0.021018130032879	1.67146883316373	6.2301237820718e-10	6.28462363032414e-09	-0.018437269982577	0.945138911308585	0.973525935313149	-0.5799201801461	0.030989988369408	0.067826793306223
O_lob_c932.p1	9767.XP_007183816.1	6.40e-09	Tetratricopeptide_repeat_domain_3		cl17238;cl29320;cl35017;cl34953;cl33708;cl26330;cl27118;cl35000;cl24182;cl36700;cl31519;cl27117;cl33505;cl22851	0.960740146022497	0.00200490330647	0.020240406465109	2.95464207287395	1.6682974823177e-21	5.208512161498e-20	0.144244335420841	0.640231066652001	0.785945566067211	-0.645653382888544	0.03656610749632	0.077651453760472
O_lob_c9516.p1					cl28922;cl21453;cl29567;cl35595;cl33572;cl33446	0.103842671760889	0.840661722215099		-2.57170602262131	0.000190316086417	0.0007799741243	-0.63639141371516	0.494399912516008	0.677669470815546	0.132526403998894	0.870394064917459	0.913099730548661
O_lob_c9626.p1	7719.XP_002128939.1	4.90e-111	cyclin_dependent_protein_serine/threonine_kinase_activity	GO:0000278GO:0000281;GO:0000910;GO:0003674;GO:0003824;GO:0004672;GO:0004674;GO:0004693;GO:0005575;GO:0005622;GO:0005623;GO:0005634;GO:0005654;GO:0005737;GO:0005929;GO:0006464;GO:0006468;GO:0006793;GO:0006796;GO:0006807;GO:0007049;GO:0007275;GO:0007507;GO:0008150;GO:0008152;GO:0009987;GO:0016301;GO:0016310;GO:0016740;GO:0016772;GO:0016773;GO:0019538;GO:0022402;GO:0031344;GO:0031974;GO:0031981;GO:0…	cd07847;cl21453;cd07833;cd07846;cd07829;cd07848;cd05118;pfam00069;smart00220;cd07835;cd07840;cd07841;cd07830;cd07860;cd07834;cd07832;cd07843;cd07845;cd07866;cd07861;cd14137;cd07838;cd07839;PLN00009;cl31825;cd07865;cd07852;cd07836;cd07842;cd07844;cd07837;cd07864;cd00180;cd07858;cd07831;cd07871;PTZ00024;cl36498;cd07851;cd07870;cd14014;cd07855;cd07857;cd07869;cd07873;cd14003;cd05117;cd07862;cd07849;…	0.648845194390417	0.026717476706899	0.14204935889711	3.38223571663395	4.65092204342724e-31	3.10039786941567e-29	0.728867131738069	0.012010233628121	0.050818244386942	-0.168811211154218	0.560887691065968	0.670536118968964
O_lob_c9777.p1	48698.ENSPFOP00000013613	1.00e-34	skeletal_muscle_satellite_cell_migration	GO:0000278GO:0000281;GO:0000910;GO:0002009;GO:0002011;GO:0005575;GO:0005622;GO:0005623;GO:0005634;GO:0005737;GO:0005829;GO:0005886;GO:0006928;GO:0006950;GO:0007043;GO:0007049;GO:0007154;GO:0007165;GO:0007186;GO:0008150;GO:0009611;GO:0009653;GO:0009888;GO:0009966;GO:0009987;GO:0010638;GO:0010646;GO:0016020;GO:0016043;GO:0016477;GO:0022402;GO:0022607;GO:0023051;GO:0023052;GO:0030334;GO:0030335;GO:0…	smart00174;cl30515;cd00157;cl21455;cd04132;cd01870;cd04172;cd04131;cd04173;cd04129;cd01874;cd04134;cd01875;cd04174;pfam00071;cd01871;cd04135;cd04130;COG1100;cl34108;cd04133;cd00154;TIGR00231;cl36608;smart00175;cl33240;pfam08477;cd01873;cd04123;cd00882;cd00876;cd04106;cd04111;cd04124;cd01861;cd01860;cd04116;cd01863;cd04175;cd04107;cd04139;smart00173;cl33374;smart00010;cl33238;cd04110;cd04147;cd041…	1.55222453687114	7.48858182347215e-07	2.53839232291367e-05	3.42215230306607	8.70487209720631e-28	4.39826735399127e-26	0.507855726610014	0.102912990706701	0.238595397857104	-1.10909271783722	0.000375253206123	0.001573980224848
O_lob_lrc10516.p1						0.92595391518609	0.001057421859733	0.012228083946217	1.59143431286419	1.70571602627039e-08	1.40617085382764e-07	0.206330741709748	0.453535770744481	0.644995927426781	-0.764156853045263	0.006497447165931	0.018290690072124
O_lob_lrc10740.p1					cl02701;cl31833;cl23779;cl10019;cl34883;cl35375	0.192144923839786	0.155862818490137	0.441384444501544	-1.60610217107604	2.00788713605739e-23	7.44767267405568e-22	-0.15602236964992	0.411846177519654	0.606890188100244	0.2982978904556	0.093229994664321	0.165467354210702
O_lob_lrc11588.p1					cl34885;cl11592;cl27117;cl25862;cl19374;cl34956;cl12078;cl19504;cl35167;cl25403;cl35915;cl33616	2.51185015669797	6.29328220782467e-50	6.46188972697597e-47	2.73888439592539	5.53752516875124e-59	2.26231635394211e-56	0.284460427999546	0.091005297025991	0.219295150540065	-0.19353562310656	0.250317133278174	0.360595153120507
O_lob_lrc13460.p1	400682.PAC_15717610	4.10e-43	H2A_histone_acetyltransferase_activity	GO:0003674GO:0003824;GO:0004402;GO:0004596;GO:0006325;GO:0006464;GO:0006473;GO:0006474;GO:0006475;GO:0006629;GO:0006807;GO:0006996;GO:0008080;GO:0008150;GO:0008152;GO:0009987;GO:0010467;GO:0010485;GO:0016043;GO:0016407;GO:0016410;GO:0016569;GO:0016570;GO:0016573;GO:0016740;GO:0016746;GO:0016747;GO:0018193;GO:0018205;GO:0018393;GO:0018394;GO:0019538;GO:0031365;GO:0034212;GO:0036211;GO:0043170;GO:0…	cl17182;cl33885;cl34333;cl02475;cl15354;cl33648;cl35214;cl33645;cl02563;cl09907	0.56362621971012	0.012646994621573	0.08225386340972	2.41657781278234	4.65034037766671e-27	2.27723346096768e-25	0.516550829736958	0.019641688769083	0.072856744046446	-0.719998684079285	0.001204377797354	0.004343862735844
O_lob_lrc13779.p1					cl21453;cl33378;cl30037;cl33666;cl36538;cl19916;cl00474;cl17171;cl21514	0.125082242568165	0.534596528517016	0.826609368836875	2.72590947804714	1.72792611111686e-43	2.50838735663552e-41	0.743447529889114	0.000111294750998	0.00128864703014	0.1213135865057	0.528949278925693	0.641638664445092
O_lob_lrc14172.p1	106582.XP_004543869.1	2.00e-38	unc_119_homolog	GO:0000003GO:0000278;GO:0000281;GO:0000910;GO:0000922;GO:0001558;GO:0001932;GO:0001934;GO:0002119;GO:0002164;GO:0003008;GO:0003674;GO:0005488;GO:0005515;GO:0005575;GO:0005576;GO:0005622;GO:0005623;GO:0005737;GO:0005813;GO:0005815;GO:0005819;GO:0005829;GO:0005856;GO:0006810;GO:0006996;GO:0007049;GO:0007154;GO:0007165;GO:0007267;GO:0007268;GO:0007275;GO:0007399;GO:0007600;GO:0007601;GO:0007602;GO:0…		-0.172697337729654	0.268380892682345	0.597444475010933	-1.5300153883277	3.16269201736687e-16	6.19497714470259e-15	-0.035804554259375	0.871802123416576	0.933045824711849	0.725211084136603	0.000323682209814	0.001382928210814
O_lob_lrc1571.p2	10228.TriadP54286	4.70e-10	Cupin_like_domain		cl21464;cl36456;cl25349;cl32333;cl21662;cl32082;cl34212;cl32239;cl29434;cl08302;cl34916	0.282536465956145	0.116255793874957	0.371388582896105	-1.56247480161348	2.99671274466625e-13	4.4198035622468e-12	-0.580322869338741	0.029504180045344	0.098401091615833	-0.820798008226753	0.002116256767969	0.007049515977275
O_lob_lrc16356.p1					cl34664;cl35239;cl34937;cl28637	0.275345902477122	0.623412739609976		-1.79943058947012	0.010325686496236	0.027162669782803	-0.08112715412759	0.923453240190336	0.961563137662624	-0.148360071620871	0.857802831633244	0.904314697142566
O_lob_lrc19153.p1					cl02777;cl36108;cl34490;cl01319;cl35634;cl34267;cl01482;cl32771;cl38913;cl33603;cl36454;cl25585;cl37378;cl36178;cl37453	1.12358092099605	1.03976209929446e-11	8.6563707476059e-10	2.08161519392822	8.72089305405508e-37	8.28571759335107e-35	-0.161534156406578	0.314017891083304	0.511657145015529	-1.03358128719544	2.05835786461455e-10	3.42246002073083e-09
O_lob_lrc19882.p1					cl11961;cl07396;cl00732;cl34809	1.68102657996224	0.001897147041933	0.019374800892814	3.39460958795059	1.9503437899062e-10	2.08196833533921e-09	0.788671545000444	0.110304121960061	0.250388302436183	-0.190208134637162	0.701989144961704	0.786840824922677
O_lob_lrc20517.p1					cd11330;cl07893;pfam06834;cd11333;PLN02610;cl33529	0.172786129991204	0.150825833362889	0.433792536528809	2.15225226004038	1.22557407773002e-72	1.16829891583077e-69	0.453652107583982	0.000127492830293	0.001435292778623	-0.049716689960892	0.674813180307012	0.764905421527214
O_lob_lrc23877.p1	27923.ML073410a_PA	6.10e-07	Astacin_(Peptidase_family_M12A)	GO:0016020	cl27660;cl33626;cl22853	1.05969965101556	0.000771897795361	0.009631330314471	2.96258981160306	5.14483185308129e-21	1.53742843609633e-19	1.40270194922656	8.17553895498834e-06	0.000144045699551	0.506467503942545	0.107311023610747	0.185162625285991
O_lob_lrc24289.p2	45351.EDO49123	5.70e-16	ubiquitin_like_protein_ligase_activity	GO:0061630GO:0016567;GO:0016021;GO:0000209;GO:0003674;GO:0003824;GO:0004842;GO:0005575;GO:0005622;GO:0005623;GO:0005737;GO:0005783;GO:0005789;GO:0006464;GO:0006508;GO:0006511;GO:0006807;GO:0006810;GO:0006886;GO:0006950;GO:0008104;GO:0008150;GO:0008152;GO:0009056;GO:0009057;GO:0009987;GO:0010033;GO:0010243;GO:0010498;GO:0012505;GO:0015031;GO:0015833;GO:0016020;GO:0016567;GO:0016740;GO:0019538;GO:0…	cl21461;cl35273;cl02915;cl00569;cl14648	-0.910965857679209	0.039717983127548	0.18573475740687	-2.11104594812734	1.04694095298535e-05	5.49466275894203e-05	0.50184546688087	0.326031128517692	0.523352493535358	1.34058613350609	0.006319924368083	0.017872584357426
O_lob_lrc24471.p1					cl00954;cl29431;cl28910;cl03170;cl28899;cl00469;cl32685;cl21478;cl00289;cl21460	0.681094975275625	0.287324173706518	0.620111570039707	4.60681876783476	5.8494329747419e-16	1.11969266540608e-14	1.19274669493547	0.00628136088571	0.031125880917135	0.104956581982074	0.811791191296293	0.87037561242222
O_lob_lrc24974.p1					cl36150;cl37147	0.34499766472101	0.237566203521357	0.558790824396183	2.94841125452426	2.3891869732266e-25	9.98917676320678e-24	0.937115323732207	0.000555660164509	0.00472724301412	0.094241929944638	0.729344738307603	0.807111252485502
O_lob_lrc25316.p1					cl29142;cl29143;cl36351;cl36354;cl35335;cl32106;cl36238;cl18945;cl32989;cl35629;cl21590;cl30794;cl36360;cl02164;cl00460;cl33005;cl00416;cl11961;cl32306;cl14813;cl17044;cl31062;cl29012;cl36427;cl11394	0.10862669000681	0.736913577625861	0.926234892044991	2.46617447973438	1.41060060902876e-14	2.38700332644996e-13	0.621408253727656	0.050237808085152	0.144127135016167	-0.072064174902429	0.820561694397475	0.877038087495711
O_lob_lrc25877.p1					pfam17077;cl25308;PLN00113;cl33413;COG0187;cl33797;smart00433;cl33385	0.083168318022573	0.709027825495907	0.916329594278144	1.99043005815078	2.02499788483476e-19	5.22250372566528e-18	0.617130632667127	0.004765898260747	0.025150161906112	-0.381762411993343	0.081782572868601	0.148910966794024
O_lob_lrc26120.p1					cl32377;cl36775;cl04955;cl23716;cl28897;cl00913	0.102447760744207	0.832537469596998	0.96139741627361	3.30154952023515	1.21632773230106e-13	1.87214964953421e-12	1.32687558267498	0.000879309775662	0.006788436141931	0.265042997039787	0.509701132901915	0.623607158616917
O_lob_lrc26253.p1						0.723099304429123	0.095390385161061	0.328769966646717	1.86425771073981	1.58686570389512e-05	8.08069540598159e-05	0.337128185639452	0.430153289386572	0.622865695959729	-0.960222585909263	0.025824382381962	0.058315191945986
O_lob_lrc2629.p1					smart00612;cl02701;PHA03098;cl33709;pfam01344;pfam13964;PHA02713;cl31495;PHA02790;cl31506;TIGR03962;cl33223;COG0442;cl33875;pfam12971;TIGR03336;cl37249;cd01207;cl17171;cd02770;cl09928;cd18478;cl28903;PLN03128;cl33642;pfam12252;cl26680;cd13307;COG3635;cl29172;pfam07250;pfam07646	1.28655636700851	1.16075455706249e-06	3.73426560700926e-05	2.39618016581575	2.21639178384398e-20	6.20199336931215e-19	-0.02906076870131	0.900387723222474	0.94918087538537	-0.467589744712686	0.046304968926102	0.094041651376104
O_lob_lrc26313.p1					cl17171;cl17735;cl01551	0.969992941769878	0.011184631475306	0.074735052452811	3.64632057911114	3.39878672646012e-23	1.23348353811303e-21	0.73396414405263	0.02815281602198	0.0952885460913	-0.63653771491412	0.060042187882583	0.116297506513018
O_lob_lrc27064.p1					cl02512;cl34542	0.390965990013711	0.35031796914498	0.685911784017141	2.11889220363315	1.53411555370132e-07	1.10343653432471e-06	0.962333208777679	0.010798572897095	0.046811965468571	0.659134885901153	0.081112751000096	0.147912978813656
O_lob_lrc27098.p1						0.397730342565818	0.435589672659425	0.757003728969115	1.76196414688198	0.000399893447824	0.001528080280716	0.199526607483009	0.677074139013402	0.811328426227062	-0.395259237068546	0.414272914432697	0.532404498149878
O_lob_lrc27527.p1					pfam07466;pfam01361;PRK13709;cl36287;pfam02671	-0.538785687166521	0.0049249757888	0.040583168171828	-2.29099569216135	1.80257411546877e-29	1.0563527572577e-27	-0.294865140475632	0.181534568898065	0.352774837805931	-0.23293849961003	0.283685076807683	0.397671882751725
O_lob_lrc28759.p1	10224.XP_002734377.1	2.50e-19	vesicle_fusion_with_Golgi_apparatus	GO:0000139GO:0000149;GO:0003674;GO:0005484;GO:0005488;GO:0005515;GO:0005575;GO:0005622;GO:0005623;GO:0005737;GO:0005768;GO:0005770;GO:0005783;GO:0005789;GO:0005793;GO:0005794;GO:0005798;GO:0006605;GO:0006623;GO:0006810;GO:0006886;GO:0006888;GO:0006891;GO:0006892;GO:0006896;GO:0006900;GO:0006901;GO:0006903;GO:0006906;GO:0006950;GO:0006986;GO:0006996;GO:0007034;GO:0007154;GO:0007165;GO:0008104;GO:0…	cl34260;cl12013;cl17182;cl37416;cl10013;cl34791;cl37328;cl18967	-1.94826152067913	0.004371151149746	0.036839356287003	1.05583953983133	0.064447084997826	0.129692332472579	-0.187876555964789	0.742682238755196	0.854161689153617	0.37870056179223	0.496050797102475	0.610826948433398
O_lob_lrc30477.p1	7739.XP_002588233.1	8.70e-09	chloride_channel		pfam08434;TIGR00868;cl31034;cd17234;cl28922;COG3505;cl29729;cd05176;cl21453;PRK08131;cl30649;COG1776;cl28594;PRK12373;cl36121;PLN02613;cl02959;pfam06668;pfam14631;COG3965;cl29884;pfam11700;cd06188;cl06868	4.38892315450138	0.003887646770005	0.033757321829893	4.83837515752831	0.001459089531842	0.004826167294891	1.0969803238328	0.467638142015305	0.655524300752253	-2.50111610091266	0.098369851406369	0.17273954397973
O_lob_lrc32594.p1					cl22949;cl17171;cl17173;cl37600	0.566680201638816	0.232608140577157	0.552337869362389	3.67012104515547	1.93584063763993e-15	3.55106931079068e-14	-0.241000593568212	0.587457943635694	0.747778459111232	-0.75474639641376	0.089901738762119	0.16076364640741
O_lob_lrc32761.p1					cl25535;cl23743;cl11452;cl35334;cl31522;cl29946;cl02529;cl31516	1.07956797054354	5.01380362226274e-06	0.000138826025465	1.8169925364671	1.35216259267798e-14	2.29490479675994e-13	0.311736434010836	0.175529830522759	0.344931805763335	-0.376246235260301	0.104519120888136	0.181353857780914
O_lob_lrc32972.p1					cl00304;cl17829;cl26470;cl37274;cl31238;cl00862;cl31087;cl34733;cl30417;cl36963	2.51734606846256	4.76379308393996e-33	2.34788305935065e-30	2.85269623074507	7.42175726139867e-42	9.60395539192213e-40	0.069437032315947	0.734613138443981	0.848423332517523	-1.22982391631083	2.77534427138908e-09	3.78224954816781e-08
O_lob_lrc34527.p1						6.49064491076741	5.58455882156489e-06		5.35071009479635	0.000261066187131	0.001039105194094	0.449936921408159	0.633007236949167	0.781025473839535	-1.81391760416994	0.10918870371059	0.187802509731991
O_lob_lrc35382.p1					PRK07878;cl32248;cd16656;cl17238;MTH00020;cl33344;MTH00210;cl31811	0.921612764457454	0.008095817127557	0.058956094438225	2.19114210995248	1.02449724976607e-10	1.1323126458764e-09	1.10516649476814	0.00028010384267	0.002707541695765	0.520568495853857	0.08952700853526	0.160221261470442
O_lob_lrc35605.p2					PLN02653;cl21454;PRK11281;cl36015	-0.054239845011239	0.796588699702668	0.948945408366532	2.45328193862402	1.31456988978943e-33	1.047188571259e-31	0.710390383336332	0.000288358608095	0.0027758476999	-0.004300168026356	0.982558570753925	0.992083442648784
O_lob_lrc36661.p1					cl14633;cl00551;cl19115;cl28913;cl15536;cl17185;cl26968;cl37113;cl33308;cl12394;cl35195;cl30278;cl36436;cl21453;cl21478;cl02626;cl01709;cl31732;cl11968;cl36782;cl00467;cl32691;cl32023;cl28609	-1.13438392694766	0.112565216263316		-3.13941681036126	0.007311894411884	0.020061935756603	1.76339745481493	0.169634008042981	0.337079500493431	2.28557925028722	0.06258585129255	0.120312027361144
O_lob_lrc36758.p3					cl00292;cl35739;cl35119;cl20157;cl29566	-0.550440479784072	0.170099961926565	0.46348666096377	-1.99510765731269	0.000130179466207	0.000553586970197	0.078676000390784	0.902212016247471	0.949996515643044	1.28399075175552	0.020858829547925	0.048814548622667
O_lob_lrc36857.p1					cd04046;cl14603;pfam00168;cd00030;smart00239;cd08403;cd04044;cd04018;cd04011;cd04039;cd04045;cd08405;cd08404;cd04033;cd08384;cd04009;cd04026;cd00276;cd08402;cd04022;cd04014;cd08385;cd04040;cd04020;cd08688;COG5038;cl34878;cd04050;cd04027;cd04038;cd08373;cd04024;cd08391;cd04030;cd08387;cd04035;cd08675;cd00275;cd08410;cd04049;cd04010;cd08390;cd08676;cd08408;cd08386;cd08375;cd08388;cd08521;cd08382;cd…	0.639509867077352	0.011809026268135	0.078039644496021	1.76115937857926	9.88752917945294e-13	1.37664829344691e-11	-0.212264828656143	0.367084231712249	0.56390317751851	-0.551603881618158	0.019940864632396	0.046982984015124
O_lob_lrc3687.p1	13037.EHJ75077	3.30e-39	Josephin	GO:0004843GO:0016579;GO:0003674;GO:0003824;GO:0004843;GO:0006464;GO:0006508;GO:0006807;GO:0008150;GO:0008152;GO:0008233;GO:0008234;GO:0009987;GO:0016579;GO:0016787;GO:0019538;GO:0019783;GO:0036211;GO:0036459;GO:0043170;GO:0043412;GO:0044237;GO:0044238;GO:0044260;GO:0044267;GO:0070011;GO:0070646;GO:0070647;GO:0071704;GO:0101005;GO:0140096;GO:1901564	pfam02099;NF033479;cd09094;cl00490;cd13866;cl19115;pfam15024;pfam18678;cd07287;cl02563	0.874640370218424	0.001854779671371	0.019060606939779	1.61683396688696	8.25999273826231e-09	7.14733047893572e-08	0.727159442269155	0.008501175380292	0.039124109056042	0.38720287962748	0.161430597645191	0.255811885988066
O_lob_lrc37110.p2					cl33584;cl21453;cl19836;cl33445	0.409885246202799	0.024108328550844	0.131700629678217	3.35584951449187	4.59576014333362e-77	7.30164158772527e-74	0.937119177534779	1.66894666500029e-07	5.39606838676911e-06	0.677581632723484	0.000154600971273	0.00072418611086
O_lob_lrc37305.p1					cl33837;cl07336;cl35064;cl35842;cl21456	-0.091911701286894	0.721113388106331	0.919824486197871	2.30379040539877	1.23477705082575e-21	3.89758875270581e-20	0.555130621864554	0.013945336838014	0.056461983617949	-0.233748766396169	0.306075483388771	0.421851861888002
O_lob_lrc37464.p1	10224.XP_006817038.1	9.70e-19	Domain_of_unknown_function_(DUF4209)		cl21454;cl15347;cl15697;cl34155;cl11961;cl09938;cl36621;cl36957;cl32469;cl37502;cl18945;cl33835	-0.080315301551911	0.823111856129437	0.957839775290337	1.66811801958746	3.54125485021025e-07	2.3964222954641e-06	-0.3662102040349	0.245467665890149	0.433554886915296	-0.707568946857935	0.026329666689084	0.059272744061788
O_lob_lrc38010.p2					pfam02432;cd00083;cd11418;smart00353;cl00081;COG1952;cl00251;pfam15343;cd19682;pfam00010;pfam12157;cd11387	3.49991409349519	3.27581206509799e-05	0.000695732508641	4.86249397220101	6.07882180658738e-09	5.37545287646215e-08	0.827944114147468	0.216345874043661	0.398384519555404	0.278082734479383	0.678750289600173	0.767786573807286
O_lob_lrc38831.p1					cl00800;cl25540;cl14876;cl07510	2.73258448483922	2.44368831387032e-16	3.76126790630522e-14	3.74192362766536	2.81766121551e-29	1.62131741330292e-27	0.640919674890984	0.051449387962325	0.146523340786335	-0.557031934003692	0.090875569501092	0.162097560179196
O_lob_lrc40153.p1					cl21462;cl32052;cl00788;cl21524;cl36310;cl30263;cl27170;cl19252;cl31289;cl26358;cl37312;cl25907;cl37045;cl17190;cl36939;cl25512;cl36621;cl35370;cl30717;cl26990;cl21481;cl09938;cl33686;cl35977;cl33739;cl37069;cl17238;cl02990	0.49944084091791	0.006840567162685	0.051836438065824	2.1066530931757	1.66862487734401e-30	1.07718587454366e-28	0.256346699157918	0.158229801702826	0.322139049360678	-0.285584907530398	0.11646262585194	0.197632725494355
O_lob_lrc40405.p1	7668.SPU_013753_tr	7.20e-08	Coiled_coil_domain_containing_protein_23			0.851453549037618	0.068559576285001	0.266526839941832	2.59515159872634	3.88783300685849e-09	3.52630029591307e-08	-1.27039632855261	0.002492635439627	0.015269570944849	-0.602912002387949	0.121329217265864	0.204168558787241
O_lob_lrc4199.p1					cl21462;cl36129;cl33534	1.20869032320145	1.55260919501615e-15	2.198905080045e-13	2.0186064248263	1.25741046903085e-40	1.46773161605487e-38	-0.031710353046513	0.831199780632143	0.910590599135541	-0.601889695255119	5.58238740142879e-05	0.000294989574516
O_lob_lrc42345.p1					cl15755;cl11396;cl30537;cl34161;cl00483;cl35889	2.28704237050844	0.000662747611939	0.008604894310337	4.8035062417904	3.48267785876841e-14	5.65574227172397e-13	0.128528750238118	0.713945398262285	0.835737021146233	-0.884753278377361	0.016487089555581	0.040022295304935
O_lob_lrc42489.p1					cl15255;cl31361;cl00509;cl19107;cl33586;cl28904;cl00038;cl26470	1.74676711695999	1.91440332910855e-07	7.48959444473437e-06	1.45185147047594	2.32945899846304e-05	0.000114898013863	1.39365045459748	1.47115153752455e-05	0.000238584535317	1.13583751018702	0.000415520164768	0.001718166749653
O_lob_lrc4403.p1	7739.XP_002598501.1	2.90e-24	heart_trabecula_formation	GO:0004888;GO:0004930;GO:0007166;GO:0007186;GO:0016021	cd15040;cl28897;cd13952;cd15933;cd15440;cd15441;cd15997;cd15932;cd15258;pfam00002;cd15256;cd15039;cd15991;cd15252;pfam01825;cd15253;cd15444;cd15257;cd15439;cd15254;cd15438;cd16005;cd15996;cd16007;cd15988;smart00303;cl02559;cd15994;cd15436;cd15251;cd15992;cd15437;cd15255;cd16006;cd15041;cd15993;cd15443;cd15995;cd15263;cd15259;cd15990;cd15442;cd14940;cd15931;cd15989;cd15264;cd15261;pfam16373;pfam05…	0.55303498511223	0.104578574281111	0.348096665939427	1.89880465450542	2.40854162411504e-08	1.94519834415255e-07	1.07664046609885	0.001505466336625	0.010345821404413	0.099612260807002	0.769190567536907	0.838382217898587
O_lob_lrc4557.p1	8364.ENSXETP00000006551	2.10e-10	methylated_histone_binding	GO:0000003GO:0000122;GO:0000151;GO:0000152;GO:0000785;GO:0000791;GO:0000792;GO:0003006;GO:0003674;GO:0003682;GO:0005488;GO:0005515;GO:0005575;GO:0005622;GO:0005623;GO:0005634;GO:0005654;GO:0005694;GO:0006355;GO:0006357;GO:0007275;GO:0007548;GO:0008150;GO:0009889;GO:0009890;GO:0009892;GO:0010468;GO:0010556;GO:0010558;GO:0010605;GO:0010629;GO:0019219;GO:0019222;GO:0022414;GO:0031323;GO:0031324;GO:0…	cd18644;cl28914;cd18627;pfam00385;cd18647;smart00298;cd00024;cd18649;cd18648;cd18645;cd18646;cd18653;cd18960;cd18631;cd18968;cd18651;cd18659;cd18650;cd18636;cd18660;cd18973;cd18652;cd18966;cd18975;cd18962;cd18978;cd18634;cd18971;cd18964;cd18665;cd18979;cd18638;cd18630;cd18632;cd18640;cd18972;cd18639;cd18666;cd18976;cd18635;cd18965;cd18980;cd18633;cd18637;cd18974;cd18668;cd18963;cd18662;cd18967;cd…	0.068659572980847	0.765640567849818	0.937435135803772	2.16050091656907	1.2848246365182e-21	4.0510931593327e-20	-0.236305827555888	0.289607216611103	0.48562956846578	-1.08402085212927	1.41382005867767e-06	1.10129936408322e-05
O_lob_lrc4594.p1	8090.ENSORLP00000021516	4.50e-07	Kelch_like	GO:0000151GO:0005575;GO:0005622;GO:0005623;GO:0031461;GO:0031463;GO:0032991;GO:0044424;GO:0044464;GO:1902494;GO:1990234	cl14633;cl02701;cl33709;cl37290;cl28568;cl01418;cl31495	1.57424601168176	9.15541120370289e-20	1.83428291295e-17	1.68957156797177	3.47560349071239e-22	1.14247481180912e-20	1.40169360809853	3.39652226589442e-17	1.36016160225075e-14	0.439933715559391	0.008746135242603	0.023530653894398
O_lob_lrc46394.p1					cl30472;cl03119;cl12013;cl36263;cl21570;cl00289;cl02447	0.280771472244523	0.658671205810986	0.893826011003998	3.15844142700052	5.6942523739317e-08	4.36228849155368e-07	-0.894911665056934	0.092956644340473	0.222448408242457	-0.648342559575213	0.215230435550037	0.321122444486687
O_lob_lrc46695.p1					cl21453;cl33438;cl33595;cl33740;cl17171;cl11961;cl15851	-0.017343003683335	0.955806180703086	1	1.7078711098917	2.35549296900536e-08	1.90504490745518e-07	0.302943689664526	0.311996932263825	0.509578628749026	-0.396094734822236	0.18928396090297	0.289823984657648
O_lob_lrc46969.p1	10224.XP_006818386.1	5.50e-08	somatostatin_receptor_binding		pfam13637;COG0666;cl34000;pfam12796;PHA03095;cl33707;PTZ00322;cl31426;PHA02876;cl31517;PHA02875;cl31516;pfam00023;COG3715;cl01506;pfam13606;PRK15065;cd10571;cl17171	0.917099894990229	0.158898347792843		2.11234404812171	0.000854917806132	0.002991061832612	-1.35991730980901	0.034636889976045	0.110686422686788	-1.21769527991513	0.050142547630277	0.100436624937458
O_lob_lrc47614.p1					cl02844;cl37330;cl22806	0.357767667616023	0.288697054412063	0.621225528755714	2.30855716088558	2.33830579425597e-12	3.12334745932425e-11	0.742499374825501	0.019244738312207	0.071776011757288	-0.260688583735427	0.414883005527786	0.532953705378688
O_lob_lrc47614.p2						0.581324846865857	0.07880052288113	0.292419333068659	2.62360715348677	6.52692887564662e-17	1.35160834167807e-15	0.839492054741898	0.002931878293811	0.017320634843434	-0.282458535976437	0.326789768923227	0.443650350101341
O_lob_lrc48010.p1	7739.XP_002596674.1	9.90e-20	plasma_membrane_to_endosome_transport	GO:0000166GO:0000278;GO:0000281;GO:0000910;GO:0001882;GO:0001883;GO:0002376;GO:0003674;GO:0003824;GO:0003924;GO:0005488;GO:0005515;GO:0005525;GO:0005543;GO:0005546;GO:0005575;GO:0005576;GO:0005622;GO:0005623;GO:0005737;GO:0005768;GO:0005769;GO:0005829;GO:0005886;GO:0005905;GO:0006810;GO:0007049;GO:0007275;GO:0007399;GO:0008021;GO:0008104;GO:0008150;GO:0008289;GO:0009719;GO:0009987;GO:0010008;GO:0…	cl21455;cl33240;cl33238;cl33374;cl30512;cl30516;cl30513;cl30514;cl30515;cl30511;cl30510;cl37158;cl30518;cl34108;cl36608;cl35065;cl36100;cl36299;cl37227;cl33022;cl33901;cl33904;cl36099;cl35299;cl30094;cl33902;cl00292;cl29550;cl02091;cl31468;cl21459;cl36915;cl35320;cl34864;cl33854;cl00388	-1.99366196683865	4.1517192541938e-05	0.000856874519105	0.2255494752989	0.595231843093545	0.722173523277254	-0.486895476508	0.281112588189432	0.475831663904691	0.373836095049883	0.38007038456015	0.498420463838851
O_lob_lrc48409.p1					cl34533;cl35633;cl14633;cl28899;cl00456;cl25755;cl31054;cl26595;cl00535;cl19474	0.440708600785059	0.296365824269353	0.629357835155531	2.43747615794343	7.29645125558005e-09	6.37141719105582e-08	-0.349266001985673	0.406490008071215	0.602294335658553	-1.33610891645521	0.00151006455026	0.005281784905707
O_lob_lrc49631.p1					pfam01391;cl22949;cd13205;cl17171;PRK13735;cl26833;PTZ00146;cl17173;TIGR03007;cl37208;pfam15472	0.942447363161569	0.370977786828958	0.703935135198739	2.75542298680217	0.007922927699479	0.021501222845862	0.625835001807938	0.530538386163692	0.705554658825082	-0.454121155069439	0.651366485479042	0.746217236222288
O_lob_lrc51335.p1					TIGR00868;cl31034;pfam08434;pfam16633;pfam15433;PRK04346;cl00342;COG0133	-0.481035945214991	0.524998037853038	0.820648693105767	4.01951472403824	1.50007749676818e-09	1.4444180556423e-08	0.504710535001058	0.399541978538065	0.595964494353165	-0.797620036134712	0.188021395969962	0.288193408948755
O_lob_lrc55010.p1					cd06179;cl28910;cd17323;pfam07690;cd17502;cd17328;cd17319;TIGR01515;cl30708;pfam15349;cl21191;PRK13517;cl00954;PLN02347;cl33471;cd17316;cd17321;cd17318;TIGR00880;cd17504	2.5129333485038	0.195972599415252		5.17232307266485	0.003945683378202	0.011694336537447	-4.257538086609	0.017660716923159		-0.039480162804195	0.977757039823207	0.98953070442461
O_lob_lrc55494.p1					cl27972;cl04774;cl23723;cl35953;cl02977;cl33932;cl00452;cl28732;cl17185;cl26031;cl37525;cl26244;cl17068;cl36941;cl28897;cl01681;cl36658	0.808333070511254	0.076911476580714	0.287994791319844	5.4557507318189	5.64967821852236e-36	5.0808018142548e-34	0.225585863708948	0.571558153350932	0.736538323667234	-0.423051160783421	0.289285749213695	0.403734680163176
O_lob_lrc55714.p1					cl14633;cl30166;cl36108;cl36447;cl36550;cl35634;cl23779;cl21494;cl19102;cl28051;cl36454;cl00445;cl34847	0.473318936500782	0.100235901537758	0.339555623489239	1.96869431931632	1.56035272179604e-12	2.13200989669962e-11	-0.522822961482584	0.053292908277717	0.150320844401586	-0.657314680833734	0.014662327621748	0.036191566149386
O_lob_lrc55895.p2	7739.XP_002598625.1	1.30e-09	positive_regulation_of_tooth_mineralization	GO:0001101GO:0001654;GO:0001655;GO:0001657;GO:0001658;GO:0001664;GO:0001763;GO:0001822;GO:0001823;GO:0001838;GO:0002009;GO:0002165;GO:0003674;GO:0005102;GO:0005109;GO:0005488;GO:0005515;GO:0005575;GO:0005576;GO:0005615;GO:0005622;GO:0005623;GO:0005737;GO:0005783;GO:0005788;GO:0005794;GO:0005796;GO:0005886;GO:0006355;GO:0007154;GO:0007165;GO:0007166;GO:0007267;GO:0007275;GO:0007389;GO:0007399;GO:0…	cl19568;cl21453;cl27990;cl33586	-1.10769324468605	0.02928808400592	0.151151047991182	1.67930509490071	0.000582123677253	0.002137001190452	0.08183097879885	0.865559110622938	0.930063891871353	0.329555039679197	0.493776666560876	0.608802603832438
O_lob_lrc5685.p1					cl22886;cl31817;cl10727;cl06123;cl00391;cl30973;cl22970;cl36384;cl00013;cl36320;cl00451	0.377773821832852	0.127088973849394	0.392178140710712	2.09295869453076	7.74878138974149e-18	1.74076708706856e-16	1.25842274069137	9.11670604823479e-08	3.22269235742897e-06	1.09989899086427	2.97920559572168e-06	2.14479269300487e-05
O_lob_lrc57148.p1					cl19475	0.433485550034592	0.067186956854718	0.26318362387074	2.71904305624647	2.37659942209967e-32	1.75622713884254e-30	0.47917981610005	0.028785742850941	0.096776438426192	-0.125638630032186	0.567892440890979	0.676028211198192
O_lob_lrc5807.p1					cl09111	0.675224427485785	0.007424232306656	0.055173509268072	3.53517298892352	2.04133516257461e-45	3.35506338961544e-43	0.134962199350951	0.583875782116079	0.744979787176966	-1.33712868111377	6.36953134212188e-08	6.62455183249368e-07
O_lob_lrc5873.p1					cl32984;cl15685;cl31238;cl09927;cl18945;cl12020;cl13541;cl27126;cl31145;cl27283	0.866235358521306	0.003012733729729	0.02805619188998	2.76850046528577	2.27204273239923e-21	7.00171099796909e-20	0.268059167971906	0.356904351843317	0.554003144740676	-0.507311394620354	0.081337904870305	0.148230872813696
O_lob_lrc60.p1					cl21139;cl02959;cl29887;cl29449;cl07893;cl36484;cl32396;cl11396;cl36788;cl15354;cl32207;cl32313	3.23487246066586	7.24333952140093e-09	3.74208838209399e-07	8.02551614787041	7.47147085170296e-48	1.46348714669179e-45	1.22281951716267	0.011787261906223	0.05010167183552	-0.153042747073801	0.752742994037577	0.826201372854311
O_lob_lrc60895.p1					cl04557;cl28916;cl25587;cl00388;cl35903;cl17070;cl02739;cl09413;cl29805;cl00909	0.385092436952176	0.147945458699496	0.429943270818559	2.1298059872519	7.6097849780679e-16	1.43836504165754e-14	0.824898017714942	0.001582167027117	0.01075183178282	-0.952271080187092	0.000294349680696	0.001273840938983
O_lob_lrc62271.p1	181119.XP_005525095.1	1.40e-10	Eukaryotic_translation_initiation_factor_4_gamma	GO:0000003GO:0000166;GO:0000184;GO:0000280;GO:0000339;GO:0000340;GO:0000956;GO:0001558;GO:0001662;GO:0001932;GO:0001933;GO:0001934;GO:0002181;GO:0002183;GO:0002191;GO:0002209;GO:0003006;GO:0003674;GO:0003676;GO:0003723;GO:0003729;GO:0003743;GO:0005198;GO:0005488;GO:0005515;GO:0005524;GO:0005575;GO:0005622;GO:0005623;GO:0005634;GO:0005737;GO:0005829;GO:0005844;GO:0006139;GO:0006401;GO:0006402;GO:0…	cl02653;cl10013;cl28897;cl00192;cl17169;cl21454;cl21494;cl33503;cl36829;cl38917;cl00388;cl18945;cl15354;cl36275;cl26893	-0.550043995867628	0.366021512274005	0.699895469835508	2.12600226403235	0.000181584427369	0.000746864871839	-0.314783156841017	0.568570715501667	0.734681215863499	-0.73162526068186	0.187117975138016	0.287080258136941
O_lob_lrc63181.p1	121225.PHUM238890_PA	1.30e-14	It_is_involved_in_the_biological_process_described_with_ubiquitin_dependent_protein_catabolic_process	GO:0006511;GO:0008540	cl00057;cl28975;cl23778;cl11424;cl36559;cl28580	1.075558687722	9.05106313540606e-07	3.01005868887735e-05	2.65223156370917	5.99795015076293e-35	5.15103238473028e-33	1.2004323077568	2.53759903835549e-09	1.49755739459328e-07	0.264787433031487	0.191595650371932	0.292733421387627
O_lob_lrc63552.p1					cl33324;cl26565;cl32523;cl30790;cl02612	1.75001616201093	2.50069089125381e-07	9.53940025281234e-06	2.28563609013861	1.77774897797005e-11	2.17172427475384e-10	-0.595718499272763	0.050479282997759	0.144525656505557	-0.783361633403747	0.009746927282362	0.025745800857061
O_lob_lrc641.p1	45351.EDO46959	2.40e-66	protein_tyrosine_phosphatase_activity	GO:0004888;GO:0004930;GO:0007166;GO:0007186;GO:0016021	cl28897;cl02559;cl30320;cl33933;cl11841;cl11394;cl21473;cl34279;cl21590;cl00454;cl33363;cl10459;cl30690;cl21514;cl00807;cl11967;cl04176	1.1274909591263	3.35171953785721e-09	1.8153060345366e-07	2.48250143325692	8.75666525514158e-39	9.20673209435805e-37	0.548915928328584	0.003919565984483	0.021632855616664	-0.020959871107977	0.912305298881628	0.943491905552617
O_lob_lrc641.p3					pfam12947;pfam07645;cl21504;smart00179;cd00054;pfam12662;cd00053;pfam00008;smart00181;cd01475;cl00057;PRK11207;cl30596;COG4870;cl34834;COG0675;cl34004;PRK05583;cl00600;pfam06932	1.06665053600364	2.25386683785674e-08	1.0579436282915e-06	2.47188955869154	1.62050498313753e-38	1.68520732755517e-36	0.505468684933177	0.007626857287647	0.036041143541355	-0.039041156899225	0.836792112937131	0.889236451745317
O_lob_lrc67263.p1	126957.SMAR003562_PA	4.70e-15	regulation_of_ARF_protein_signal_transduction	GO:0000139GO:0000187;GO:0001700;GO:0001932;GO:0001934;GO:0002009;GO:0002165;GO:0003674;GO:0005085;GO:0005086;GO:0005488;GO:0005515;GO:0005543;GO:0005547;GO:0005575;GO:0005622;GO:0005623;GO:0005737;GO:0005794;GO:0005886;GO:0005938;GO:0007275;GO:0007391;GO:0007444;GO:0007472;GO:0007476;GO:0007552;GO:0007560;GO:0008150;GO:0008289;GO:0008586;GO:0009653;GO:0009790;GO:0009791;GO:0009792;GO:0009886;GO:0…	cl00136;cl33628;cl34979;cl33720;cl09111;cl35381;cl17169;cl25512;cl35102;cl33686;cl33759;cl35934	0.234654679536839	0.093433736051894	0.324507534982717	1.53682646949485	1.07001967148691e-28	5.76279144353722e-27	0.337186252793235	0.01328038615451	0.054521936831168	-0.078092333698206	0.567172745331045	0.675474760896545
O_lob_lrc67516.p1					cl38786;cl17735;cl11409	-0.110757263474682	0.683572483936622	0.905806136562359	1.55251765548775	1.05825962184917e-08	9.02059870809022e-08	1.09706651504467	5.14781375750365e-05	0.000674630739833	0.819050908195646	0.002505170459269	0.008150467567395
O_lob_lrc67787.p1	45351.EDO46809	1.40e-14	negative_regulation_of_release_of_cytochrome_c_from_mitochondria	GO:0001666GO:0001932;GO:0001934;GO:0005575;GO:0005622;GO:0005623;GO:0005634;GO:0005654;GO:0005737;GO:0005739;GO:0005740;GO:0005743;GO:0006355;GO:0006357;GO:0006950;GO:0007154;GO:0008150;GO:0009267;GO:0009605;GO:0009628;GO:0009889;GO:0009893;GO:0009966;GO:0009968;GO:0009987;GO:0009991;GO:0010468;GO:0010556;GO:0010562;GO:0010604;GO:0010639;GO:0010646;GO:0010648;GO:0010821;GO:0010823;GO:0010941;GO:0…	cl33418;cl11918;cl30012;cl35474;cl17037;cl28897;cl03656;cl19224;cl28899;cl29473	0.634267516839247	0.052043342133289	0.22275022595672	1.56266054996166	1.32974390539571e-06	8.11870542410475e-06	1.3326853670854	1.41646352645419e-05	0.00023058249462	0.583265993208586	0.059405915416982	0.115316434852294
O_lob_lrc68564.p1	8010.XP_010895801.1	1.50e-07	regulatory_subunit	GO:0001678GO:0001784;GO:0001932;GO:0001933;GO:0002119;GO:0002164;GO:0002252;GO:0002253;GO:0002376;GO:0002429;GO:0002431;GO:0002433;GO:0002682;GO:0002684;GO:0002757;GO:0002764;GO:0002768;GO:0003674;GO:0003824;GO:0005096;GO:0005102;GO:0005488;GO:0005515;GO:0005575;GO:0005622;GO:0005623;GO:0005634;GO:0005737;GO:0005829;GO:0005912;GO:0005924;GO:0005925;GO:0005942;GO:0005943;GO:0006355;GO:0006357;GO:0…	cl15255;cl35115;cl31929;cl22851;cl34482;cl35810;cl36930;cl10013;cl36914;cl03888	2.24956480287001	0.02751761332698	0.14492766514571	2.60293298876582	0.010886817714766	0.028466783670741	0.556701709832596	0.573124994666721	0.737709608343168	-0.716964823125917	0.47242807468206	0.588849148218976
O_lob_lrc71049.p1	1168289.AJKI01000011_gene566	2.60e-08	Fibrinogen_related_domains_(FReDs)	GO:0005201	cl02436;cl00085;cl31836;cl28922;cl34338;cl10017;cl07893	-0.537601101869135	0.457749268357997		-3.83125870394435	0.00014865220662	0.000623793955235	1.18342564675582	0.293212883238545	0.489771394526451	1.71051848094906	0.111815341145442	0.19140496170935
O_lob_lrc9149.p1	43151.ADAC003130_PA	3.50e-19	Gamma_glutamyl_cyclotransferase_AIG2_like	GO:0003674GO:0003824;GO:0005198;GO:0007275;GO:0007507;GO:0008150;GO:0008307;GO:0016829;GO:0016840;GO:0016842;GO:0032501;GO:0032502;GO:0048513;GO:0048731;GO:0048856;GO:0061929;GO:0072359	pfam06094;cd06661;cl22886;COG2105;PHA02682;cl31817;pfam11414;pfam03480;cl21456;COG0086;cl33763;TIGR01381;cl36889;PRK14498;cl36384;PRK13979;cl36320	0.36071814357402	0.103053942404031	0.345236310856789	2.47421834333594	1.07276319795996e-31	7.59378265724231e-30	1.12219893096484	8.98432555406028e-09	4.34971699363416e-07	0.852687200617862	1.26221052037427e-05	7.85219872359115e-05
O_lob_lrc9195.p1					cl12013;cl01379;cl25403;cl30482;cl37645;cl34126;cl35562;cl02915;cl30877;cl35498	0.984537273606431	1.36998748704628e-13	1.54865145152667e-11	2.41470630443476	3.84244938236988e-74	4.22639874757745e-71	0.719650888245587	3.92170642457473e-08	1.55933722686069e-06	-0.39601760786643	0.002569224225113	0.008334689132503
TRINITY_DN10010_c0_g1_i1.p1					cl21504;cl31034	0.047004870150295	0.899547659330589	0.983129377664729	-2.02737184455357	1.47223679116217e-07	1.06240292085935e-06	0.123924408899335	0.756507563560451	0.863312979226778	0.225643440869655	0.56913572137338	0.677121289851641
TRINITY_DN10010_c0_g2_i1.p1					cl21504;cl35596;cl00064;cl00057;cl31518	-0.326177764482261	0.536448577014448	0.827803549946969	-2.69389707749315	4.2316006395991e-05	0.00019848337722	0.687001865048221	0.351322082915961	0.5487480077003	1.17924375365219	0.093119693809186	0.165321893848608
TRINITY_DN10016_c0_g2_i1.p1					pfam14927;cd00637;pfam03729;TIGR00328;cl19167;pfam12650;pfam00115;COG2244;cl09326;pfam00001;pfam06161;cl10504;NF033218;cd06179;cl28910;cd14982;cl28897;pfam08693;cd13128;cd15180;pfam16927;cd11839;cl17036;pfam11188;pfam06157;pfam13038;cd00919;cl00275;cd15057;COG3821;cl01575;pfam18303;pfam06333;COG1622;cl34322;pfam13127;pfam13273;cd18599;cl38913;pfam04123;pfam13828;TIGR02713;cl30061;pfam04298;COG336…	1.06885144742627	0.255974641870618	0.582132068993876	2.39977881926669	0.009731175769951	0.025815599691007	0.614931440078929	0.485606386844417	0.670139738403589	-0.842808853782639	0.349602835882608	0.467891198461768
TRINITY_DN10028_c0_g1_i1.p1					cl28136;cl36733;cl34374;cl30400	-0.33860232561787	0.65723199386144	0.893246753603523	2.61907529459475	0.000234145956317	0.000942317205002	1.12472517791183	0.093377867872817	0.223208697212484	0.902594054131354	0.178107059669253	0.27616110841587
TRINITY_DN10057_c0_g1_i1.p1					cl30519;cl36446;cl35970;cl01907;cl12309;cl31848;cl35116;cl29322;cl04813;cl25866;cl36091;cl33720;cl35530;cl28910;cl33668;cl28888;cl15270;cl31369	-0.016168743598833	0.950365071445171	0.998870245672134	2.4426411418725	3.98420943571317e-21	1.20827594318691e-19	1.36881152676468	1.13597045811993e-07	3.92161624162781e-06	0.10825872874916	0.675048379139419	0.765082812421188
TRINITY_DN10059_c0_g1_i1.p1					cl29418;cl10365;cl35541;cl35168;cl21457;cl35602;cl28922	-1.89484418221072	0.184737392855968		2.65212475004447	0.009674343388558	0.025686275390026	-1.35086663594327	0.174614869643672	0.343687966988585	0.37523730292191	0.682773994969894	0.771201424837413
TRINITY_DN10065_c0_g1_i1.p1					TIGR02169;cl37070;TIGR02168;cl37069;PRK11448;cl36022;COG1196;cl34174;pfam16046;COG0419;cl33865;TIGR04211;cl25512;TIGR03752;cl26990;pfam15799;TIGR00618;cl31020;pfam12825;TIGR00096;cl00304;PHA02562;cl33686;smart00787;cl33249;pfam12252;cl26680;PRK03918;cl35229;pfam10174;pfam14314;cl16792;pfam06785;COG4529;cl26175;pfam04849;PRK12775;cl32826;pfam17380;PTZ00491;cl36570;COG0789;cl29198;COG4942;cl34844;T…	-0.289019435977922	0.556674093500283		-1.93493652574094	0.001421127366318	0.004714102312805	0.093579784902292	0.896308201739679	0.946681673559969	0.088819492943796	0.899097954288251	0.933075679270605
TRINITY_DN10126_c0_g1_i1.p1					cl17171;cl01893	2.49006549429203	2.99260797428261e-14	3.59740674684129e-12	2.75068963067156	4.84116865960577e-17	1.01278523282667e-15	1.13168219845782	0.000503852978389	0.004355228704969	0.7610011706103	0.019335686358552	0.045785129610204
TRINITY_DN10139_c0_g1_i1.p1					cl27279;cl00979;cl01262;cl37236;cl15755;cl35903;cl31199;cl23751;cl25403;cl29981;cl20201;cl00264;cl00353;cl33720;cl07359;cl21454;cl02608;cl25884;cl36447;cl30968	0.806190880944474	0.089362068714404	0.315358650913512	2.62184126021342	1.68409263223191e-08	1.39034876144827e-07	0.279921757781151	0.528326527088378	0.703860446471473	-0.201217035893693	0.651334996536603	0.746210474504772
TRINITY_DN10162_c0_g1_i1.p1					cl06238;cl35249;cl19714;cl30432;cl17190;cl36461;cl19121;cl00480	1.80567643142874	0.140762805230558	0.417678243142281	10.9041368333359	4.01962212576419e-20	1.10108384628931e-18	0.152549137359788	0.884877027142651	0.940647433631506	-2.19346782080283	0.037427555114354	0.079079708567341
TRINITY_DN10176_c0_g1_i2.p1					cl21453;cl33378;cl35596;cl28897;cl02563;cl35529;cl00295;cl28885;cl36891	0.888088809541803	0.134913813407245	0.406928026713033	2.32980281215716	3.99151890231087e-05	0.000188272237454	1.26637249369411	0.007442337365749	0.035444036873372	1.22589417251402	0.009211443344471	0.024535805434117
TRINITY_DN10199_c2_g1_i1.p1					cl21545;cl00354;cl00175	2.42549939807772	1.6666682203366e-09	9.44177125373674e-08	5.52529732772941	1.63165383245299e-43	2.38071613778014e-41	1.01971867015677	0.007593592181893	0.035908160601015	-0.649995610512198	0.0893394072217	0.159936976582092
TRINITY_DN10206_c0_g1_i1.p1	103372.F4WQ47	1.60e-58	Ubiquitin_like_domain	GO:0005515	cl28922;cl33377;cl36702;cl35027;cl00340;cl19192;cl00395;cl18945;cl00075;cl30606;cl29493;cl00281;cl28986;cl34933;cl21567;cl28348;cl36263;cl00230;cl27660;cl23698;cl31881;cl11960;cl21522;cl02129;cl26056;cl34810;cl28891;cl07587;cl36984;cl37390;cl37414;cl35760;cl15255;cl21680;cl11394	0.142187773032409	0.533145090190441	0.825808150123425	1.58319015379278	3.85402556102516e-12	5.04889706798889e-11	0.659704285934624	0.003795598791069	0.021127526868792	0.203592520042469	0.371713924418608	0.49025051987564
TRINITY_DN10206_c2_g1_i1.p2	103372.F4WQ47	1.00e-60	Ubiquitin_like_domain	GO:0005515	cl28922;cl33377;cl36702;cl35027;cl00340;cl19192;cl18945;cl00395;cl30606;cl00075;cl36263;cl00281;cl28348;cl30214	0.157383436086994	0.474661447553032	0.788159965773828	1.50714241319544	7.43169656683476e-12	9.47110777265332e-11	0.709462641294505	0.001255102947792	0.008961550135639	0.271344319195477	0.217287224574467	0.323390380915007
TRINITY_DN10211_c0_g1_i1.p1					cl20020;cl35282;cl23717	0.523744388918552	0.344717383298068	0.680297147162192	2.71257731376012	6.46277582990599e-07	4.17583513745259e-06	0.803449248863483	0.129392623268156	0.281064239864621	-0.017439226721234	0.973816835702761	0.986947901916414
TRINITY_DN10256_c0_g1_i1.p1					cl34188;cl18951;cl00315;cl36630;cl32218;cl19294;cl34197;cl31919;cl01294;cl28006;cl37428;cl17185;cl28922	-0.500132135217973	0.375247343467893		-2.68224903149455	0.000615513722916	0.002243209054154	0.438996989463599	0.638857409649634	0.785106300694243	-0.024260045737388	0.97990028020776	0.990775767433433
TRINITY_DN10512_c0_g1_i1.p1					cl34882;cl14386;cl28051;cl30708;cl33892	1.54487182589889	0.193811186099196		2.84666760216445	0.012871165100966	0.032888632912565	0.911597619586307	0.280662801979255	0.475322599388743	-2.75263153880072	0.032634650875911	0.070804713446293
TRINITY_DN10577_c0_g1_i1.p2					cl19845;cl17190;cl35729;cl33613	0.767353174725075	1.20578290193081e-05	0.000298634251782	2.54383166122177	4.67923109003599e-48	9.22873453192063e-46	0.300943053454677	0.082434704276241	0.204986217534959	-0.521303313894855	0.002663255040281	0.008605270329577
TRINITY_DN10583_c0_g1_i1.p2					pfam06083;TIGR00617;cl36710;TIGR01096;cl36819;TIGR02352;cl37093;pfam00530;PRK14470;cl18962;pfam11180;cd01004;cl21456;TIGR04094;cl37387;cd13703;TIGR02462;cl27053;pfam05817;PRK06370;cl35472	-3.37404462260945	0.005923120073468	0.046708303350548	2.51079977127747	0.034278651347294	0.07627019927098	2.49191552406009	0.035123640838467	0.111795832858396	0.236952481585961	0.841297774905359	0.892441492550333
TRINITY_DN10609_c0_g1_i1.p1	8469.XP_007059951.1	1.30e-70	Asparaginase	GO:0004067;GO:0016787	cd04702;cl00635;pfam01112;cd04512;COG1446;cd04701;cd14950;cd04513;PLN02689;cd04703;PRK10226;cl28941;cd04514;cd14949;PLN02937;PLN03225;cl33666;cd14013;cl21453;PRK05925;cl35410;cd06324;PLN02995;cl31961;pfam07632;COG4224;cl01722;pfam17271;TIGR02373;cl21578;TIGR03918;cl37345;cd14737;cl21497;cd15264;cl28897;PTZ00399;cl36555;cd00429;cl28888;PLN02241;cl33437;PRK13343;cl32864;COG2133;cl26817;COG0405;cl19…	-0.846442951259328	1.26239892884393e-05	0.000310724991036	-1.92893316678223	6.77655054418418e-16	1.28682465114594e-14	-0.254728306328064	0.400359256617628	0.596418415872794	-0.685463036183835	0.028299528723286	0.062901261770132
TRINITY_DN10616_c0_g2_i1.p1					cl21504;cl00057;cl35660;cl28996;cl35556;cl17212;cl35144;cl00653;cl21531;cl32402;cl00083;cl33744	-0.157503310841013	0.690275798029395	0.90923607146905	2.23554675450863	1.44201803751169e-08	1.20264893078913e-07	0.87283254310517	0.026595315150104	0.091407537308451	0.282563140390411	0.472920983135322	0.589262050421196
TRINITY_DN10619_c0_g2_i1.p1					cl09300;cl14876;cl28897;cl21460;cl00456;cl28910;cl02581	1.23879491429893	0.001430375653541	0.015603254743002	1.81052361849213	3.16149291850844e-06	1.81523357190226e-05	-0.225145903184709	0.559663291713819	0.727936219066526	-1.11392459414354	0.004137029923866	0.012486012697881
TRINITY_DN10656_c0_g2_i1.p1	227086.JGI_V11_68086	1.90e-139			cl26243;cl32158;cl11485;cl15693;cl00264;cl21549;cl01071;cl23857;cl00820;cl00865;cl22861	-0.700077170422462	0.000642041723452	0.008406323865712	-1.76852010110741	6.01291974538208e-16	1.14791374418182e-14	-0.483171903093773	0.048317338640164	0.140268396516267	-0.608862256675968	0.012126872931842	0.030901539727762
TRINITY_DN10659_c0_g2_i1.p1					cl00490;cl15563;cl36075;cl19421;cl00958;cl02872;cl31580;cl27076;cl28910;cl22428;cl15846;cl05225;cl36966;cl03757;cl34277;cl01053;cl21455;cl35094;cl15692;cl30694	1.14205786490144	0.171662561137734	0.466455010929228	2.29255730169856	0.005617267326353	0.015916240067278	-0.380209363186138	0.636436451084869	0.783409590164275	0.094301011581353	0.905573020326004	0.938156471180809
TRINITY_DN10666_c0_g1_i1.p1	7668.SPU_015037_tr	1.20e-27	HEPN_domain	GO:0003674GO:0005102;GO:0005488;GO:0005515;GO:0005575;GO:0005622;GO:0005623;GO:0005634;GO:0005737;GO:0005739;GO:0006457;GO:0008150;GO:0009987;GO:0030424;GO:0030425;GO:0030544;GO:0031072;GO:0036477;GO:0042995;GO:0043005;GO:0043226;GO:0043227;GO:0043229;GO:0043231;GO:0044087;GO:0044424;GO:0044444;GO:0044463;GO:0044464;GO:0044877;GO:0048519;GO:0048523;GO:0050750;GO:0050789;GO:0050794;GO:0051087;GO:0…	cl33030;cl32273;cl16079;cl33541;cl38914;cl16099;cl00197;cl02475;cl09936;cl28904	0.019819371408772	0.940337353095664	0.996187639655546	-1.80649099821136	1.01111909538126e-09	9.93676422326914e-09	-0.281810931594633	0.40339765672505	0.599196858484347	-1.27197549894008	0.000524853205876	0.00210489808803
TRINITY_DN10737_c0_g1_i1.p1					cl14603;cl28673	-0.796308663518358	0.355813865420225	0.690942797523851	2.11977368256317	0.012069308930345	0.031140210825514	1.26935027501413	0.128387815018361	0.279444617640709	-1.27682474526853	0.129992872043039	0.215257331379922
TRINITY_DN10761_c0_g1_i1.p2	45351.EDO45915	2.70e-33	activation_of_NF_kappaB_inducing_kinase_activity	GO:0005515GO:0008270	cd16643;cl17238;cd00270;cl02446;cd16498;cd16642;cd16504;cd16590;cd16594;cd16593;cd16592;cd16449;cd16607;cd03781;COG5574;cl27118;cd16568;cd16755;cd16641;TIGR00599;cl36700;cd16612;TIGR00570;cl31015;pfam02176;cl08341;cd03776;cd16606;pfam15227;cd16509;cd16604;cd16543;pfam13445;cd16611;COG5222;cl34947;cd16595;cd16499;cd16581;cd16762;pfam13923;cd16745;cd16719;cd16583;cd16596;cd16610;cd16605;smart00184;…	0.525139993078211	0.139228177568363	0.414725401338755	1.53140025337638	1.58060241931786e-05	8.05166868322981e-05	1.28800285252792	0.000265638483612	0.002593653073013	0.122555806321698	0.728972944433219	0.806852895800615
TRINITY_DN1084_c0_g1_i1.p1	7668.SPU_026277_tr	5.70e-47	Ligand_for_members_of_the_frizzled_family_of_seven_transmembrane_receptors		cl19568;cl24359;cl31823;cl35953;cl36067;cl29299;cl00084;cl28676;cl21473	2.3722437098191	8.46575599275983e-12	7.16912800445294e-10	1.51899984623441	1.22456611842963e-05	6.35574262338486e-05	0.210997009482913	0.543492350276722	0.715770616065636	-0.854815803788337	0.013855635772624	0.034540196740987
TRINITY_DN10854_c0_g1_i2.p2					cl21453;cl31797;cl31802;cl31791;cl33353;cl31805;cl31785;cl00130;cl00227;cl30295;cl21534;cl08426;cl18945;cl26307;cl09940;cl31483;cl30297;cl12054;cl00957	1.12976145826365	0.101405123946474	0.342037567672181	2.59222295013101	6.61312341075056e-05	0.000299054559299	0.151167098890183	0.765064348219994	0.868752555842468	0.802603216690589	0.091421922242326	0.162862924700702
TRINITY_DN10858_c0_g2_i2.p1	400682.PAC_15719646	1.20e-20	malate_aspartate_shuttle		cl00388;cl33341;cl36450;cl00192;cl29893;cl01614;cl01053;cl01474;cl29456;cl22851;cl34386;cl33407;cl30606;cl32385;cl33707;cl34000;cl33710;cl31514;cl31515;cl31517	0.240003480983931	0.636373675829033		-1.66997818855401	0.012446766025912	0.031971148795309	0.186557247885609	0.814906411022082	0.900488887588001	-0.615878007778868	0.47668718646919	0.592649175037981
TRINITY_DN10866_c0_g1_i1.p1					cl21462;cl14647;cl13171;cl09453;cl32601;cl18945;cl37070;cl37069;cl32052;cl30771;cl17068;cl30263;cl19252;cl01508;cl22834;cl25512;cl11960;cl01709;cl02614;cl33982;cl25409;cl32385;cl33707;cl33710;cl31516;cl34000;cl31426;cl33699;cl31517;cl31515;cl33658;cl33697	0.995599845057929	2.85559564366651e-08	1.32524375606166e-06	2.55541226968234	4.1260347728964e-46	7.23903941320805e-44	0.420569414002916	0.01872548934834	0.070373095242347	-0.52523691087843	0.003337179552801	0.010424754121455
TRINITY_DN10873_c0_g1_i1.p1					cl32301;cl00512	0.203595077556887	0.584246277290034	0.855839035021522	3.37389550167705	1.18865667158402e-22	4.07592368033092e-21	-0.762284104415004	0.016766673603005	0.064971439651569	-1.01090241966857	0.001520689191236	0.005313848499068
TRINITY_DN11031_c0_g1_i1.p1					cl23718;cl33126;cl36100;cl19912	0.169862489661034	0.600425037207926	0.865293523221064	-1.77571108642978	1.64798866538294e-06	9.91984421229665e-06	0.445056793036027	0.270759190375282	0.463733220785722	0.552917376151144	0.162077902533591	0.256726045486076
TRINITY_DN11074_c0_g2_i1.p1	7425.NV12105_PA	7.00e-11	Animal_haem_peroxidase		pfam13927;smart00408;cl11960;smart00409;cl29768;smart00410;cl29242;cd00096;cd04969;cd05852;pfam13895;cd05760;cd05856;pfam07679;cd05730;cd04978;cd05848;cd04968;cd05746;cd05725;cd05723;cd05729;cd05747;cd05728;cd05763;pfam07686;cd04967;cd05876;cd05865;cd05731;cd05713;cd04977;pfam00047;cd05738;smart00406;cd05850;cd05851;cd05765;cd05744;cd05724;cd05736;cd05893;cd05892;cd05737;cd16082;cd05745;cd16087;c…	0.27825389764587	0.62533084040053	0.877130226725278	3.65782979136769	1.32574681075295e-10	1.4465359516945e-09	0.669064289899231	0.239540013916646	0.426498073558906	-1.35147862635723	0.017539860230548	0.042156954323693
TRINITY_DN11074_c0_g2_i1.p2				GO:0019050	cl11960;cl29242;cl29768;cl03946;cl33131;cl26756;cl31895;cl09793;cl09111;cl19527;cl33632;cl10012;cl33311;cl12013;cl33723;cl22861;cl37224;cl35503;cl19115;cl03049;cl38196;cl35368;cl00342;cl31758;cl36008	0.580200239721244	0.175834953855552	0.473097583563966	3.289495998303	1.08007554562415e-14	1.85402163587993e-13	0.664865266579385	0.114184714057429	0.257169254343535	-1.21665496964393	0.003962559322189	0.012041688035044
TRINITY_DN11074_c0_g2_i1.p4						0.260226736306524	0.666909124071553	0.897724452094569	3.58881100255694	2.6056098301293e-09	2.41932564681941e-08	0.782354178120489	0.192587118780618	0.367827356657239	-1.27170536048046	0.03435034392637	0.073715484199312
TRINITY_DN11227_c0_g1_i1.p1	8364.ENSXETP00000039063	2.40e-19	Insulin_receptor_related		cl21522;cl20138;cl21456;cl22853;cl26121;cl00416;cl34879;cl17169;cl11961	-0.117165744431936	0.588898646116507	0.858241471758484	-1.5212221699384	8.20212713094687e-11	9.1734232182565e-10	-0.714487136145049	0.0079291558295	0.037137093509859	-1.37600153391283	1.02967053445452e-06	8.27025928582528e-06
TRINITY_DN11228_c0_g1_i1.p1	1026970.XP_008822531.1	1.30e-06	Hemicentin_1		cl11960;cl29242;cl29768;cl02554;cl31511;cl31280;cl35275;cl28910;cl34730	2.488870009856	0.003764514326247		2.48503535220698	0.004440668161774	0.012982440001064	0.264574327322462	0.727369061790275	0.844268886136882	-0.330924352680213	0.668378335757689	0.759323196760439
TRINITY_DN11267_c0_g1_i1.p1					cl00900;cl00192;cl23998;cl11961;cl21481	-0.497563612422684	0.100890551824327	0.340956451577908	-1.78354174428757	5.28935848945145e-07	3.47496149968602e-06	-0.991231096031997	0.037453770528008	0.117320828633491	-1.15319643719634	0.014404854215443	0.035680581649328
TRINITY_DN11270_c0_g1_i1.p1	10224.XP_006815424.1	1.70e-12	endosome_to_lysosome_transport_via_multivesicular_body_sorting_pathway		cl05225;cl00340;cl36207;cl17171;cl21673;cl18945;cl30735;cl00264	0.370689373680806	0.051127691628631	0.220307694492805	2.13067699953765	1.66854772443434e-29	9.83858305636563e-28	0.097986223193042	0.601205794108915	0.757472282819952	-0.44887179142157	0.016787317155324	0.040636231533687
TRINITY_DN11270_c0_g1_i1.p2	10224.XP_006815424.1	1.30e-08	endosome_to_lysosome_transport_via_multivesicular_body_sorting_pathway		cl36207;cl00196;cl17171;cl00264;cl27679;cl36204;cl36409	0.363943735780236	0.054022357471832	0.228348705862497	2.03806446718582	1.01048931721709e-27	5.07872996375648e-26	0.111905355309537	0.543253680222308	0.715655898757121	-0.536757992126017	0.003668890652543	0.011296402765072
TRINITY_DN11344_c2_g1_i1.p1	45351.EDO32863	2.40e-23	negative_regulation_of_inclusion_body_assembly		cl36059;cl28913;cl28907;cl02432;cl28582;cl28536;cl02475;cl21559;cl30683	0.524746291274299	0.243163470800728	0.56621727401893	-2.23022816480214	0.000209628614129	0.000852404252364	0.6372965101068	0.352736094455311	0.550134997076737	0.670089952591601	0.317012546954596	0.433606318327729
TRINITY_DN11351_c1_g1_i1.p1						-1.22741990596744	0.159491211873268	0.446662014229634	7.48672110839827	2.09812769200055e-26	9.61574611151152e-25	0.235688313785989	0.707074351150999	0.831056948069803	0.816816429381532	0.19256810831332	0.293865120132368
TRINITY_DN11362_c0_g2_i1.p1					cl11394;cl33711;cl12078;cl28897;cl38913;cl37058	1.23353146510817	0.060088170770925	0.244871551490414	1.79635643738676	0.006194040794316	0.017357881296995	1.30281989379564	0.03063455987687	0.101075087344108	1.00900363615341	0.094440019633359	0.167197761949085
TRINITY_DN11378_c0_g1_i1.p1	1337936.IJ00_07645	4.10e-39	amine_dehydrogenase_activity		cl18310;cl31124;cl00192;cl14876;cl30863;cl26743;cl02712;cl21471;cl15692;cl06002;cl35990;cl34599;cl31323;cl34116;cl30933;cl31639;cl36532;cl34722;cl32661;cl32978;cl31074;cl34721;cl33203;cl34805;cl34733	-1.96091357048242	0.039828183657714	0.185922699351591	2.02713336430545	0.005181977159442	0.01482534841994	-1.13040141319886	0.119511993871655	0.265343618735843	0.090728773656211	0.893978168499507	0.929151080047028
TRINITY_DN11398_c0_g1_i1.p2					cl28910;cl32609;cl34601;cl34390;cl00042;cl02556;cl33539;cl17169;cl33224;cl12394	-0.480344083069842	0.460314832117476		-2.11696607316379	0.014729141294703	0.037001403965735	-1.12019084493942	0.396842862542709	0.593137783140347	1.76221355993588	0.051098884268265	0.102036827168756
TRINITY_DN11424_c0_g1_i2.p1	9478.XP_008059153.1	5.30e-16	T_box_transcription_factor_TBX22		pfam00907;cd00182;cl00145;smart00425;TIGR03866;cl37339;pfam03558;pfam03829;cd12540;cl17169;pfam09640;cd01414;cl00231	0	1		4.6191810439453	0.011009784461194	0.028746262761	0.123826231221587	0.933157123786224	0.966890681377076	0.497422265097892	0.730678431135301	0.808372435250177
TRINITY_DN11432_c0_g1_i1.p2					cl26030;cl03951;cl27170;cl11961;cl37133;cl33686;cl21478;cl34573;cl17033;cl38903;cl09111;cl34844;cl32341;cl31137;cl33738;cl11394;cl37070;cl36797;cl37069;cl13032;cl36166;cl37199;cl01255;cl34550;cl34928;cl32064;cl27082;cl37461;cl00240;cl32594;cl17346;cl34174;cl25512;cl19219;cl31890;cl17169;cl31754;cl34415;cl35257;cl21454	0.051688495867777	0.840862564754333	0.964592337438578	-1.51319131459304	4.5149825097863e-07	3.00208020959936e-06	-0.461660499619179	0.203760106894047	0.381805034522322	-0.385341086664498	0.271282338026506	0.383689529883852
TRINITY_DN11465_c0_g1_i1.p1					cl28904;cl17169;cl33887;cl32160;cl31763;cl31335;cl05434;cl31978;cl35320	-0.528123788390309	0.280045047136475	0.610829358876274	2.39977295860263	9.02930892958458e-09	7.77771616771867e-08	1.02976592396973	0.004669433522544	0.024752942606649	-0.263692211716667	0.484282887274885	0.599881344952382
TRINITY_DN11470_c0_g2_i1.p1					cl38440;cl33413;cl34836;cl33128;cl29113;cl31977;cl29135;cl28216;cl15755;cl31860;cl25409;cl33246;cl33245;cl34882	0.419561479277005	0.736334692544325		2.69063524982549	0.016422825972699	0.040638572048737	-0.329246687964701	0.732711777715846	0.847299061628257	-1.20997550931403	0.234883232320136	0.343928305777497
TRINITY_DN11501_c0_g1_i1.p2					PRK10549;cl32532;PRK06215;cl03302;cd03872;cl11393	0.449919465545691	0.314637365462304	0.647842607441742	1.78001229150795	4.21468135997485e-05	0.000197754647305	-0.436956856294808	0.30329360486013	0.500446322042248	-1.09360163634844	0.011854500396488	0.030310770608731
TRINITY_DN11530_c0_g1_i2.p1	45351.EDO49667	3.10e-47	beta_galactosidase_activity	GO:0000323GO:0001775;GO:0002252;GO:0002263;GO:0002274;GO:0002275;GO:0002283;GO:0002366;GO:0002376;GO:0002443;GO:0002444;GO:0002446;GO:0003674;GO:0003824;GO:0004308;GO:0004553;GO:0004565;GO:0005488;GO:0005515;GO:0005575;GO:0005576;GO:0005615;GO:0005622;GO:0005623;GO:0005737;GO:0005764;GO:0005766;GO:0005773;GO:0005775;GO:0005794;GO:0005975;GO:0005996;GO:0006012;GO:0006022;GO:0006026;GO:0006027;GO:0…	cl31552;cl34369;cl28620;cl15257;cl06581;cl31632;cl26148;cl00452;cl35336;cl32868;cl28897;cl35575;cl16912;cl00281;cl00261;cl13995;cl35928;cl07893;cl31442;cl00338;cl23716	-0.2509957	0.4376178	0.7591901	-1.59634880303093	4.40614964990357e-05	0.000205945307396	0.076307088033234	0.868073067197922	0.931046228179222	-1.01198512102386	0.051185472785848	0.102174752109957
TRINITY_DN11544_c0_g1_i1.p1					pfam13401;pfam01637;pfam13191;cd03293;cl25403;smart00382;cl30760;PRK12422;cl32765;pfam13173;pfam13481;cl21455;COG1127;cl34126;COG1120;cl34119;cd03214;TIGR02555;cl09716;cd03250;COG1116;cl34115;PHA03133;cl30078;PRK13638;cl32911;COG1131;cl34128;PRK11823;cl28885;cd00983;COG0593;cl33966;COG1124;cl34123;cd03261;cd03232;cd03255;COG4525;cl34768;TIGR00954;cl36779;cd03226;PRK09354;cl35814;TIGR03265;cl37238…	0.3465723	0.3098731	0.6432011	1.93080836254766	9.07846996511727e-09	7.81535472794773e-08	-0.054023290835456	0.869953381636116	0.931779504585954	-0.470757247583343	0.154755600169821	0.247398581557456
TRINITY_DN11544_c0_g1_i1.p2					cl25759;cl00337;cl00340;cl14615;cl21456;cl00473	-0.02384772	0.9529779	0.9997334	1.99140242649157	2.27264950608153e-07	1.58713627777581e-06	-0.453166588180001	0.226531863121134	0.410647950339123	-0.751559466515272	0.04538880463435	0.092613104201789
TRINITY_DN11565_c0_g1_i1.p2					cd09243;cl14649;PHA03249;cl27999;PLN02226;cl31848;PTZ00449;cl33186;pfam15712;PLN02502;cl33504;PRK12874;cl00337;PRK14552;cl36394;PRK09263;cl35798;NF033201;cd15959;cl28897	-0.8538807	0.1847801	0.4859177	1.91618368233702	0.000538446300653	0.001994364370688	-0.534586414832072	0.318701437035561	0.516048306694351	-1.38756452227966	0.013346782062596	0.033489161858396
TRINITY_DN11571_c0_g1_i1.p1	132908.ENSPVAP00000001967	2.50e-12	Fructose_26_bisphosphatase_TIGAR	GO:0001666GO:0002064;GO:0002065;GO:0002066;GO:0002831;GO:0002931;GO:0003674;GO:0003824;GO:0004083;GO:0004331;GO:0005575;GO:0005622;GO:0005623;GO:0005634;GO:0005737;GO:0005739;GO:0005740;GO:0005741;GO:0005829;GO:0006003;GO:0006109;GO:0006110;GO:0006140;GO:0006282;GO:0006793;GO:0006796;GO:0006950;GO:0006974;GO:0007275;GO:0008150;GO:0008152;GO:0009314;GO:0009410;GO:0009628;GO:0009888;GO:0009889;GO:0…	cl11399;cl32201;cl17037;cl01287;cl32427;cl00494;cl22954;cl04955;cl36078;cl01073	-0.4320152	0.09268648	0.3229741	-1.54642955815028	7.38294903255814e-08	5.54166867278472e-07	-0.495179470095155	0.146925668665303	0.3068574801172	0.648170152422411	0.033175667092692	0.071706451870694
TRINITY_DN11602_c0_g1_i3.p1	400682.PAC_15728086	1.00e-54	ATP_binding_It_is_involved_in_the_biological_process_described_with_protein_phosphorylation	GO:0003674GO:0003824;GO:0004672;GO:0004713;GO:0006464;GO:0006468;GO:0006793;GO:0006796;GO:0006807;GO:0008150;GO:0008152;GO:0009987;GO:0016301;GO:0016310;GO:0016740;GO:0016772;GO:0016773;GO:0018108;GO:0018193;GO:0018212;GO:0019538;GO:0036211;GO:0043170;GO:0043412;GO:0044237;GO:0044238;GO:0044260;GO:0044267;GO:0071704;GO:0140096;GO:1901564	cl21453;cl33378;cl33408;cl31419;cl36498;cl36538;cl31418;cl32855;cl31825;cl26013;cl31769;cl31822;cl33733;cl31528;cl31758;cl37341;cl33717;cl31987	-0.05388128	0.8589976	0.9695659	2.86205053443626	2.39779625675201e-21	7.38128927347621e-20	0.641230694031263	0.032716574128772	0.106257792373739	-0.442287112378384	0.141061197396028	0.22977976757978
TRINITY_DN11602_c0_g1_i3.p2	7668.SPU_000667_tr	4.80e-12	protein_kinase_activity	GO:0004672;GO:0005524;GO:0006468	cl21453;cl33378;cl21456;cl31418;cl30274;cl37023;cl36945;cl01346	0.05538942	0.8744834	0.9750257	3.05030625076038	4.64905285650093e-19	1.16015369624968e-17	0.502451705852983	0.131695470089229	0.284613484046793	-0.531090039445631	0.112406875339639	0.192159092169122
TRINITY_DN11666_c0_g1_i1.p1	13616.ENSMODP00000012647	8.80e-44	GATA_binding_protein_1_(globin_transcription_factor_1)	GO:0000003GO:0000122;GO:0000902;GO:0000904;GO:0000976;GO:0000977;GO:0000978;GO:0000979;GO:0000980;GO:0000981;GO:0000982;GO:0000987;GO:0001012;GO:0001046;GO:0001047;GO:0001067;GO:0001077;GO:0001078;GO:0001085;GO:0001158;GO:0001227;GO:0001228;GO:0001701;GO:0001775;GO:0001894;GO:0001932;GO:0001934;GO:0002039;GO:0002064;GO:0002237;GO:0002262;GO:0002376;GO:0002520;GO:0002521;GO:0002573;GO:0002682;GO:0…	cl29608;cl33384;cl35034;cl25535;cl35563;cl00195;cl02038;cl31817;cl34255;cl35354;cl36702;cl36981;cl37306;cl38259;cl34493	-0.666721	0.0004751374	0.006611412	-1.89845284744037	4.87123249800336e-22	1.57615119617588e-20	0.004355174274676	0.983017697137089	0.992641872297677	0.654407033593258	0.001094339458412	0.004004431112313
TRINITY_DN11764_c0_g2_i1.p1					cl28922;cl01868;cl21454;cl35548;cl02447;cl35337;cl29003;cl27231;cl11424;cl33755;cl36845;cl00392	-0.4450948	0.4664617	0.7830391	1.70609358305873	0.003325004018672	0.010044202485051	-0.828813300425469	0.154416623837767	0.316928305712424	-0.992441852330554	0.087321988116639	0.157026665521868
TRINITY_DN11920_c0_g1_i1.p1	6087.XP_002157942.2	1.60e-07	transmembrane_receptor_protein_tyrosine_kinase_activity	GO:0000003GO:0000578;GO:0001655;GO:0001709;GO:0002009;GO:0003002;GO:0003006;GO:0003674;GO:0003824;GO:0004672;GO:0004713;GO:0004714;GO:0004888;GO:0005575;GO:0005623;GO:0005886;GO:0005887;GO:0006355;GO:0006357;GO:0006464;GO:0006468;GO:0006793;GO:0006796;GO:0006807;GO:0006928;GO:0007154;GO:0007165;GO:0007166;GO:0007167;GO:0007169;GO:0007275;GO:0007276;GO:0007277;GO:0007278;GO:0007280;GO:0007350;GO:0…	cl33378;cl21453;cl31747	-1.83956	1.314971e-10	9.179837e-09	-0.039318730743479	0.887629499736408	0.942301240914219	0.951268823147386	0.000629823617142	0.005238936390421	1.32084618810479	1.86235941644072e-06	1.40965092190701e-05
TRINITY_DN11921_c0_g1_i1.p1	59894.ENSFALP00000012885	2.40e-65	unc_93_homolog_A	GO:0005575GO:0005623;GO:0005886;GO:0016020;GO:0016021;GO:0031224;GO:0044425;GO:0044464;GO:0071944	cl28910;cl31440;cl28922;cl36085;cl26510;cl32460;cl10970;cl15354;cl21454;cl34705;cl10013;cl01629;cl26595;cl30690;cl01133;cl21474	-0.2442616	0.4437095	0.7643838	-2.00096539413336	6.07414786277112e-08	4.62852333012333e-07	-1.31075815785464	0.009262198337803	0.041681621922006	0.800791127577539	0.041500207351866	0.085984089742102
TRINITY_DN11930_c0_g2_i2.p5					cl37371;cl33625;cl32493	0.3735645	0.1220854	0.3827267	2.36649891238648	1.08516129934769e-24	4.38325463824087e-23	-0.242368972492953	0.267312294021422	0.459824387948485	-0.685429883773507	0.00183420121213	0.006243305806555
TRINITY_DN12017_c0_g1_i3.p3					cl14633;cl33724;cl34650;cl33186;cl33046;cl37223;cl34261;cl31455;cl26832;cl34937;cl33957;cl34628;cl36453;cl21455;cl01280	-0.4577347	0.01580083	0.09729632	-1.94281204397069	1.22579660316285e-15	2.28224812872729e-14	-1.09965613647375	0.002179428191635	0.013765864212873	0.247475699208232	0.379221735400044	0.497628089858554
TRINITY_DN12029_c0_g2_i1.p1	10090.ENSMUSP00000036039	8.10e-25	the_function_is_mediated_by_association_with_deadenylase_subunits_of_the_CCR4_NOT_complex_Mediates_CPEB3_accelerated_mRNA_deadenylation_by_binding_to_CPEB3_and_recruiting_CNOT7_which_leads_to_target_mRNA_deadenylation_and_decay	GO:0003674GO:0003712;GO:0003714;GO:0005070;GO:0005102;GO:0005488;GO:0005515;GO:0005575;GO:0005622;GO:0005623;GO:0005634;GO:0005737;GO:0006355;GO:0006357;GO:0006417;GO:0007154;GO:0007165;GO:0007166;GO:0007167;GO:0007178;GO:0008150;GO:0008285;GO:0009719;GO:0009889;GO:0009890;GO:0009892;GO:0009893;GO:0009894;GO:0009895;GO:0009896;GO:0009966;GO:0009967;GO:0009968;GO:0009987;GO:0010033;GO:0010468;GO:0…	pfam07742;smart00099;cl15439;pfam12766;cd02525;cl11394;pfam04411;pfam03768;pfam15382;pfam07194;PLN03233;cl31991;cd08040;cl08424;cd12507;cl17169	1.484581	1.555103e-09	8.891506e-08	2.62030468444069	1.5810856842308e-26	7.32834495909762e-25	0.514418200830639	0.036278109084847	0.114534063956125	-0.541054152562089	0.02766916845766	0.061721250489459
TRINITY_DN12029_c0_g2_i1.p4					cl34631;cl18945;cl27437;cl32899;cl28931;cl21453	0.7190361	0.1503993	0.4335895	2.67169554754525	2.1093437502953e-08	1.71713670853814e-07	1.06124360100907	0.01247973586351	0.052221518991777	-0.40334587885229	0.355944665632181	0.474224313773272
TRINITY_DN12038_c0_g1_i1.p1	588596.U9SRF0	1.30e-10		GO:0004672;GO:0005524;GO:0006468	cd14014;cl21453;cd13980;PRK09605;cl35870;COG0478;cl33899;COG0515;cd14152;cd05120;TIGR03724;cd05144;cd06610;cd14015;COG3642;cd00180;cd14082;PHA02882;cd14120;cd06648;cd14098;PRK14879;cd14180;cd14063;cd07853;pfam01636;cd05118;cd14095;cd06658;cd06659;cd14153;COG3173;cd06657;cd14184;cd07879;cd13979;cd06647;PRK09188;cl35777;cd14179;cd05119;cd13975;cd07878;cd07855;PLN03224;cl31987;cd14133;cd07851;smart0…	-0.6110695	0.3185356		-1.96316803060806	0.017297839811112	0.04245118192038	1.6936008459449	0.052501051245772	0.148612487985607	1.55471597030854	0.073362775587933	0.136651464983488
TRINITY_DN12057_c0_g1_i1.p1	136037.KDR22845	5.20e-147	Guanyl_nucleotide_exchange_factor_activity_It_is_involved_in_the_biological_process_described_with_regulation_of_small_GTPase_mediated_signal_transduction	GO:0000003GO:0000165;GO:0001654;GO:0001700;GO:0002009;GO:0002165;GO:0002376;GO:0002520;GO:0003006;GO:0003674;GO:0005085;GO:0005088;GO:0005488;GO:0005515;GO:0005575;GO:0005623;GO:0005886;GO:0006464;GO:0006468;GO:0006793;GO:0006796;GO:0006807;GO:0006928;GO:0006929;GO:0006930;GO:0007154;GO:0007165;GO:0007275;GO:0007276;GO:0007281;GO:0007292;GO:0007391;GO:0007399;GO:0007423;GO:0007444;GO:0007472;GO:0…	cl02485;cl28922;cl00117;cl02520;cl00047;cl34043;cl33999;cl33730;cl36606;cl33723;cl15255;cl34516;cl33584;cl21584;cl35674;cl10023;cl33597;cl32035;cl32636;cl00640;cl29802;cl36804;cl02565;cl28330;cl15239;cl28340;cl19878;cl29754;cl26944;cl38908;cl28885;cl29751;cl18951;cl34733;cl17169;cl33208;cl17173;cl37383;cl02432;cl02694;cl29780;cl28216;cl29779	-0.3213296	0.1520466	0.4359659	3.01656928051931	2.45885403726842e-41	3.0706684610394e-39	0.950399803851657	2.16136343510119e-05	0.000332897471499	-0.292179491762052	0.191685944636778	0.292810019347737
TRINITY_DN12068_c0_g1_i1.p1	192875.XP_004364814.1	6.20e-27	Belongs_to_the_peptidase_C1_family	GO:0004197;GO:0006508;GO:0008234;GO:0050790		-0.7925999	0.686263	0.9071762	6.66108744700431	0.000386356957905	0.001481699917146	1.57344673612252	0.390011348345634	0.586334769753556	0.467319812136103	0.798515065355932	0.860385654693242
TRINITY_DN12089_c1_g1_i2.p1	45351.EDO46657	4.20e-21	A_Receptor_for_Ubiquitination_Targets	GO:0005515		0.3730792	0.1514277	0.4350235	-1.50814503433477	2.89066944588285e-06	1.6713983989761e-05	-0.150921847102645	0.697855701582451	0.825691838036438	-0.668727303998936	0.098418383964183	0.172793555471159
TRINITY_DN12089_c2_g1_i1.p1	45351.EDO35236	5.40e-102	integrin_mediated_signaling_pathway	GO:0000003GO:0000082;GO:0000278;GO:0000902;GO:0000904;GO:0001505;GO:0001525;GO:0001540;GO:0001568;GO:0001667;GO:0001669;GO:0001700;GO:0001701;GO:0001703;GO:0001704;GO:0001706;GO:0001707;GO:0001708;GO:0001726;GO:0001774;GO:0001775;GO:0001846;GO:0001848;GO:0001851;GO:0001894;GO:0001932;GO:0001934;GO:0001936;GO:0001938;GO:0001944;GO:0001952;GO:0001954;GO:0001968;GO:0002009;GO:0002011;GO:0002020;GO:0…	cl00057;cl02485;cl38908;cl30273;cl15239;cl15693;cl37044;cl34941;cl21504;cl21464;cl02601;cl32793;cl20541	-0.2654423	0.2058886	0.5175673	1.86620431635905	5.74674947727114e-19	1.42661060374132e-17	1.33560556188418	1.89573100392836e-10	1.5722228255065e-08	1.08260294849286	2.43058237650084e-07	2.24058750877441e-06
TRINITY_DN12111_c0_g1_i1.p1	9986.ENSOCUP00000019953	5.50e-11	Transmembrane_protein_26		cl28897;cl35826;cl11868;cl17781;cl31104;cl37186;cl02915;cl30223;cl17011;cl25704	-0.5863539	0.1246491	0.3873553	4.28372405457421	4.58561630785872e-30	2.84467364798576e-28	1.11362980701271	0.002790273267142	0.016680942679572	0.622649792802938	0.094606330190547	0.167421056655165
TRINITY_DN12119_c0_g1_i2.p1					cl28888;cl13996;cl16168;cl04451;cl00342;cl03757;cl00130;cl25973	-0.8754007	0.1236677	0.3855787	1.5619717908334	0.001389420200513	0.004622456828091	0.976279749672689	0.028934128796355	0.097123877190685	-0.348032257169032	0.45907840641858	0.576098257273691
TRINITY_DN12127_c0_g2_i1.p3					cl17171;cl17169;cl32821	-1.039882	0.006788789	0.05157094	2.14885461239126	6.03557532505469e-10	6.09913014649873e-09	0.701646500967082	0.034401245006914	0.110159435690405	-0.495809462972687	0.141216628545382	0.229939241521831
TRINITY_DN12177_c0_g1_i1.p1					cl28481;cl33670;cl22850;cl28902;cl00117	0.8520522	0.1042287	0.3475652	-1.57027333652611	0.016295341667942	0.040358030745631	0.717387583022682	0.31678099845365	0.514216512169362	0.48639231941245	0.497327121452522	0.61208846092342
TRINITY_DN12214_c2_g1_i1.p1	7739.XP_002608801.1	7.40e-15	Angiopoietin_4	GO:0001666GO:0001932;GO:0001934;GO:0002376;GO:0003674;GO:0005102;GO:0005488;GO:0005515;GO:0005575;GO:0005576;GO:0005615;GO:0006928;GO:0006950;GO:0007154;GO:0007165;GO:0007166;GO:0007167;GO:0007169;GO:0007171;GO:0008047;GO:0008150;GO:0009628;GO:0009893;GO:0009966;GO:0009967;GO:0009987;GO:0010469;GO:0010562;GO:0010594;GO:0010595;GO:0010596;GO:0010604;GO:0010632;GO:0010633;GO:0010634;GO:0010646;GO:0…	cl00085;cl22949;cl17173;cl33025;cl23717;cl00038;cl00055;cl01709;cl31244;cl36260;cl34118;cl31321;cl31639;cl33074;cl31044;cl36284	0.07871329	0.9460598	0.9976987	2.87252800465295	0.012342577829504	0.031736471926647	-0.300483568531968	0.791217757086865	0.885582597989978	-0.19651426979152	0.862394768687131	0.907744650593406
TRINITY_DN12243_c0_g1_i1.p1						-0.4961777	0.0008464852	0.01029939	-1.61436434092757	1.91716013634161e-22	6.4502288916585e-21	-0.114948749270225	0.542017358768121	0.714633864869383	-0.324804420074061	0.084296026921883	0.152629870810816
TRINITY_DN12249_c0_g1_i3.p1	45351.EDO42569	1.30e-67	positive_regulation_of_Wnt_protein_secretion	GO:0000132GO:0000139;GO:0000226;GO:0000278;GO:0001654;GO:0001664;GO:0001704;GO:0001706;GO:0001707;GO:0001708;GO:0001711;GO:0001714;GO:0001745;GO:0002009;GO:0002119;GO:0002164;GO:0002165;GO:0002790;GO:0002791;GO:0002793;GO:0003002;GO:0003674;GO:0005102;GO:0005488;GO:0005515;GO:0005575;GO:0005576;GO:0005615;GO:0005622;GO:0005623;GO:0005737;GO:0005768;GO:0005769;GO:0005770;GO:0005771;GO:0005783;GO:0…	cl28897;cl33166;cl02915;cl21502;cl29638;cl36569;cl19890;cl29066;cl37181;cl37213;cl34680	-0.2969882	0.003940921	0.03408779	-1.70641776939414	1.07839149083039e-51	2.61354575040402e-49	-0.372120322834017	0.00367892070088	0.020619357053999	0.812908978748624	4.33901925647418e-12	1.0019252382883e-10
TRINITY_DN12268_c0_g1_i2.p1	7719.XP_004227208.1	7.00e-22	transcription_coactivator_activity	GO:0003712GO:0006357;GO:0016592;GO:0000151;GO:0003674;GO:0003712;GO:0003713;GO:0003824;GO:0003899;GO:0005488;GO:0005515;GO:0005575;GO:0005622;GO:0005623;GO:0005634;GO:0005654;GO:0006139;GO:0006351;GO:0006352;GO:0006355;GO:0006357;GO:0006366;GO:0006367;GO:0006464;GO:0006725;GO:0006807;GO:0007275;GO:0007517;GO:0007519;GO:0008150;GO:0008152;GO:0009058;GO:0009059;GO:0009888;GO:0009889;GO:0009891;GO:0…	cl36529;cl00818;cl00337;cl07893;cl02565;cl00683	-0.07874445	0.7981379	0.9490888	-1.62548347960097	3.98416579104268e-06	2.24820783923123e-05	-0.314725942605648	0.447119168354067	0.639489881251815	-1.0946489659492	0.013609008294275	0.034030105281165
TRINITY_DN12307_c0_g1_i1.p1					cl30683;cl14632;cl34737;cl36307;cl03379;cl00213	1.578217	9.207426e-12	7.74398e-10	3.18859397440878	1.64155450482283e-45	2.74533191397212e-43	0.03556837706727	0.856494677738893	0.924710539153189	-0.500774324537925	0.011635394399581	0.029844397905651
TRINITY_DN12307_c1_g1_i1.p1	10224.XP_006813301.1	8.00e-44	SPT3_homolog_SAGA_and_STAGA_complex_component	GO:0000123GO:0000124;GO:0000428;GO:0003674;GO:0003676;GO:0003677;GO:0003712;GO:0003713;GO:0005488;GO:0005575;GO:0005622;GO:0005623;GO:0005634;GO:0005654;GO:0005667;GO:0005669;GO:0006139;GO:0006325;GO:0006351;GO:0006352;GO:0006355;GO:0006357;GO:0006366;GO:0006367;GO:0006464;GO:0006473;GO:0006475;GO:0006508;GO:0006725;GO:0006807;GO:0006996;GO:0008150;GO:0008152;GO:0009058;GO:0009059;GO:0009889;GO:0…	cl02174;cl02176;cl27923;cl26554;cl37161;cl36470;cl28885;cl36533;cl00909;cl34416;cl00457;cl19907;cl17182;cl33656;cl31451;cl14813;cl26116;cl31142;cl15354;cl19504;cl31706;cl11410;cl29751;cl27231;cl18945;cl30082;cl33710	0.4469444	0.001913905	0.0194894	2.11211971419102	2.89895113120626e-49	6.28062154926036e-47	0.921421324094566	7.64826852624625e-11	7.02938568287655e-09	0.641128227365381	5.97201676499228e-06	4.00018137193925e-05
TRINITY_DN12307_c1_g1_i1.p2	48698.ENSPFOP00000008933	3.90e-43	Runt_related_transcription_factor	GO:0000003GO:0000122;GO:0000976;GO:0000977;GO:0000978;GO:0000981;GO:0000987;GO:0001012;GO:0001047;GO:0001067;GO:0001101;GO:0001228;GO:0001501;GO:0001503;GO:0001701;GO:0001817;GO:0001819;GO:0001889;GO:0001942;GO:0001959;GO:0002009;GO:0002062;GO:0002244;GO:0002318;GO:0002376;GO:0002520;GO:0002643;GO:0002664;GO:0002667;GO:0002682;GO:0002683;GO:0002684;GO:0002694;GO:0002695;GO:0002696;GO:0002761;GO:0…	cl33446;cl33720;cl00204;cl10013;cl28610;cl37119;cl30760;cl34930;cl29910;cl29908;cl29906;cl31435;cl29904;cl32756;cl29909;cl29911	1.70414	4.34085e-51	4.862344e-48	1.29407461912491	4.52676075429779e-30	2.81426747937844e-28	1.01140299260412	3.90906480007062e-19	2.47115206447151e-16	0.13601999414046	0.229904533401713	0.338086719046367
TRINITY_DN12307_c1_g2_i1.p1	48698.ENSPFOP00000008933	3.90e-43	Runt_related_transcription_factor	GO:0003677GO:0003700;GO:0006355;GO:0000003;GO:0000122;GO:0000976;GO:0000977;GO:0000978;GO:0000981;GO:0000987;GO:0001012;GO:0001047;GO:0001067;GO:0001101;GO:0001228;GO:0001501;GO:0001503;GO:0001701;GO:0001817;GO:0001819;GO:0001889;GO:0001942;GO:0001959;GO:0002009;GO:0002062;GO:0002244;GO:0002318;GO:0002376;GO:0002520;GO:0002643;GO:0002664;GO:0002667;GO:0002682;GO:0002683;GO:0002684;GO:0002694;GO:0…	pfam00853;pfam17721;pfam01056;PLN02265;cl33446;PHA03247;cl33720;pfam06484;cd00764;cl00204;pfam00347;cd03817;cl10013;PHA03150;cl28610;TIGR02478;cl37119;COG1484;cl30760;COG5180;cl34930;pfam09363;pfam04625;pfam14457	1.70414	4.34085e-51	4.862344e-48	1.29407461912491	4.52676075429779e-30	2.81426747937844e-28	1.01140299260412	3.90906480007062e-19	2.47115206447151e-16	0.13601999414046	0.229904533401713	0.338086719046367
TRINITY_DN12310_c0_g1_i2.p1	10224.XP_002741751.1	3.50e-41	Leucine_rich_repeats_outliers	GO:0005575GO:0005576;GO:0005622;GO:0005623;GO:0005634;GO:0005737;GO:0005829;GO:0005886;GO:0006464;GO:0006807;GO:0007154;GO:0007165;GO:0007264;GO:0007265;GO:0008150;GO:0008152;GO:0009987;GO:0016020;GO:0019538;GO:0019898;GO:0023052;GO:0035556;GO:0036211;GO:0043170;GO:0043226;GO:0043227;GO:0043229;GO:0043231;GO:0043412;GO:0043687;GO:0044237;GO:0044238;GO:0044260;GO:0044267;GO:0044424;GO:0044425;GO:0…	COG4886;cl34836;PRK15370;cl33128;PLN00113;cl33413;PRK15387;cl33133;pfam13855;cl38440;NF033189;PLN03150;cl31977;PLN03210;cl33662;pfam12799;cd00116;cl29113;smart00370;cl33246;smart00369;cl33245;pfam14177;PTZ00448;cl29187;COG3920;cl34693;pfam13970;pfam01446;cd08479;cl21456;pfam14785;PHA02956;cl14460;cd14880;cl22853;PLN02746;cl21457;PRK05159;cl35289	-0.2717093	0.6109962		-1.77542374992709	0.005478046100509	0.015555670974318	0.566835476028811	0.425320142290337	0.618921809542589	-0.125768370674313	0.865708210986682	0.909853121381513
TRINITY_DN12314_c0_g1_i2.p1	45351.EDO39909	8.20e-79	peptide_O_fucosyltransferase_activity		cl16914;cl00304;cl07587;cl07893;cl11908;cl33849;cl33647;cl29342;cl17173;cl00020;cl35728;cl00276;cl34214;cl37297;cl21460;cl00938;cl30155;cl14603	0.2223647	0.3761215	0.7087236	-1.75150778806849	1.77755679449681e-07	1.26674730149563e-06	-0.28581104197695	0.50682927761246	0.687727964475292	-0.062265575252636	0.877412146701543	0.918018506364491
TRINITY_DN12320_c0_g1_i2.p1	400682.PAC_15725466	2.40e-41	guanylate_cyclase_activity	GO:0009190;GO:0016849;GO:0035556		-0.1866642	0.5402219	0.8304242	-1.5592477815135	5.07215926276614e-06	2.80893901232738e-05	-1.28759726718783	0.004079404192134	0.022317302559311	0.092224756748844	0.805266623414955	0.865607452923731
TRINITY_DN12363_c0_g1_i1.p1					cl26877;cl17190;cl21455;cl21494;cl35525	-0.359579	0.3947475	0.7222335	-2.75173064329454	2.74673769815026e-07	1.89097748415265e-06	-0.284915412319162	0.670781981103217	0.806631107850448	0.076694898523867	0.902369685873885	0.935605429423563
TRINITY_DN12378_c0_g1_i1.p2	7739.XP_002598164.1	9.30e-14	assembly_chaperone_3		pfam10178;COG4409;cl34759;PRK03459;cl00457;cd01949;cl11967;pfam03213;cl28057;cd14874;cl22853;PHA02688;NF033453;pfam18808;cd06826;cl00261;cd16750;cl17238;PRK05939;cl18945	0.2362394	0.4598016	0.776993	-1.58746862822082	8.26253756398859e-05	0.000364648224159	-0.28146120112115	0.574951372421637	0.739180849517012	-0.735931282265542	0.156464855893715	0.249338345297213
TRINITY_DN12392_c0_g1_i1.p3					cd08250;cl16912;pfam10512	1.721129	8.552081e-42	5.695917e-39	1.40592446211353	2.29998155686179e-28	1.22485796206952e-26	0.925908694603448	2.85965949460153e-13	4.91791257378345e-11	0.096735613023106	0.446109143201604	0.563484802189409
TRINITY_DN12415_c0_g1_i1.p1					cl22853	2.045354	0.1768066		5.52724937790127	4.74499897017606e-05	0.000220646309836	-0.498454908091043	0.50935628281758	0.68943869241634	-1.36785283406122	0.085529378235782	0.154409696296223
TRINITY_DN12432_c0_g1_i1.p1					cl34108;cl21455;cl27809;cl31242	-1.707827	1.959221e-05	0.0004514961	-0.953389156379423	0.01509997920009	0.037813415513501	-1.43121397360323	0.006738604289743	0.032784098868091	0.192431957708687	0.648642163164823	0.743885176820247
TRINITY_DN12458_c0_g1_i1.p1	10224.XP_006813913.1	7.60e-27	thiol_dependent_ubiquitin_specific_protease_activity	GO:0003676;GO:0015074	cl33679;cl28582;cl32825;cl33229;cl36681;cl00276	-0.219014	0.729311		-1.9145293003891	0.016445314385791	0.040677588406469	0.559103318743848	0.537446450468746	0.710746751877147	0.9871996841845	0.250030708095272	0.360324928145995
TRINITY_DN1246_c0_g1_i1.p1					cl28211;cl17011	0.141359	0.7240363	0.9212932	2.27969232289978	3.63963360566795e-10	3.76442104357657e-09	0.159365778339817	0.62217805412977	0.772815278862359	-0.541034003769069	0.103218937560925	0.179638865332532
TRINITY_DN12497_c0_g2_i2.p1	10228.TriadP51875	4.50e-12			cl28897;cl34432;cl21460;cl33001;cl00663;cl36737;cl38908	0.4722806	0.4590587		1.60425936292543	0.008485399560293	0.022860537150728	-0.601847615651912	0.317948393914607	0.515343096952762	-1.12811199312276	0.071942709927101	0.134487352882122
TRINITY_DN12529_c0_g1_i7.p1	128390.XP_009460407.1	3.70e-101	ATP_binding_cassette_sub_family_B	GO:0000041GO:0000166;GO:0003674;GO:0003824;GO:0005215;GO:0005488;GO:0005524;GO:0005575;GO:0005622;GO:0005623;GO:0005634;GO:0005654;GO:0005737;GO:0005739;GO:0005740;GO:0005741;GO:0005743;GO:0005768;GO:0005773;GO:0005774;GO:0005783;GO:0005794;GO:0005829;GO:0005886;GO:0006725;GO:0006778;GO:0006779;GO:0006807;GO:0006810;GO:0006811;GO:0006812;GO:0006873;GO:0006875;GO:0006879;GO:0006950;GO:0007275;GO:0…	cl25403;cl34964;cl34129;cl32922;cl31179;cl34455;cl31180;cl36782;cl32653;cl36991;cl31073;cl34856;cl34857;cl37330;cl37178;cl37257;cl37329;cl32578;cl36000;cl32579;cl36003;cl37182;cl34789;cl33257;cl34121;cl31074;cl36537;cl34132;cl34119;cl34123;cl34128;cl34131;cl34125;cl34115;cl33667;cl34678;cl33644;cl34122;cl31235;cl34126;cl36789;cl34116;cl36280;cl33195;cl34124;cl34120;cl34509;cl34790;cl31193;cl36262…	0.2123943	0.4711576	0.7856771	1.50470696396622	2.69696910193368e-07	1.85984862254882e-06	-0.17196994136313	0.554655571417874	0.724452455833011	-1.10690822967412	0.000165151350513	0.000768177669274
TRINITY_DN12529_c0_g1_i8.p1	7668.SPU_010716_tr	9.80e-43	heme_transporting_ATPase_activity	GO:0000041GO:0000166;GO:0003674;GO:0003824;GO:0005215;GO:0005488;GO:0005524;GO:0005575;GO:0005622;GO:0005623;GO:0005634;GO:0005654;GO:0005737;GO:0005739;GO:0005740;GO:0005741;GO:0005743;GO:0005768;GO:0005773;GO:0005774;GO:0005783;GO:0005794;GO:0005829;GO:0005886;GO:0006725;GO:0006778;GO:0006779;GO:0006807;GO:0006810;GO:0006811;GO:0006812;GO:0006873;GO:0006875;GO:0006879;GO:0006950;GO:0007275;GO:0…	cl25403;cl34964;cl34129;cl31179;cl34455;cl32653;cl32922;cl31180;cl36991;cl32578;cl37329;cl32579;cl37330;cl34857;cl36782;cl31073;cl34856;cl36003;cl36000;cl37257;cl31074;cl37178;cl36537;cl34789;cl33257;cl34123;cl34132;cl33195;cl34121;cl34131;cl33644;cl33667;cl37182;cl34122;cl34677;cl34125;cl35998;cl36280;cl34787;cl34128;cl36858;cl37459;cl34678;cl32909;cl36532;cl33210;cl34734;cl34723;cl34117;cl34115…	0.2481572	0.471632	0.7861156	1.65222535454718	1.27636313142688e-06	7.8161526408021e-06	-0.187187640127384	0.580065351341688	0.742653205243673	-1.08083056327986	0.001568615880548	0.005461037786831
TRINITY_DN1257_c0_g2_i1.p1	1297742.A176_04807	1.30e-25	F5/8_type_C_domain		cl23730;cl00196;cl32569;cl30295;cl00817	0.04075919	0.9548823	1	2.08762375799949	0.002122897242947	0.006744874497698	0.794863024453766	0.208580966815848	0.387996052747426	0.113174211799168	0.859252567804918	0.905235081455449
TRINITY_DN12588_c0_g1_i2.p1	27923.ML47555a_PA	1.20e-21	Protein_tyrosine_kinase	GO:0004672;GO:0005524;GO:0006468	cd13999;cl21453;cd00180;cd00192;pfam07714;cd14066;smart00221;cl33378;cd14014;smart00219;cd05070;cd14203;cd05034;pfam00069;cd05068;cd05069;cd14058;cd05039;cd05071;smart00220;cd14158;cd14160;cd14008;cd05067;cd13978;cd13979;cd06623;cd14148;cd05036;cd06606;cd14061;cd14064;cd14146;cd14157;cd14147;cd14060;cd05072;COG0515;cd14003;cd14156;cd05041;cd05060;cd05059;cd05050;cd05049;cd14063;cd14072;cd14145;cd…	-0.6125017	0.2995777		-2.54700351693292	0.002162006264592	0.006855074435231	0.668996378032144	0.491631653836849	0.675427294665484	0.965729469140486	0.296246636029329	0.411357277206083
TRINITY_DN12610_c0_g1_i1.p1					cd17316;cl28910;COG2807;cl34489;cd01422;cl00245	-0.5770604	0.1027218	0.344733	-2.69063617603391	5.48850856940598e-09	4.88516551720735e-08	-1.32650527844203	0.061452140102972	0.166292730125157	0.177839137234943	0.742683297577791	0.818208510522767
TRINITY_DN12610_c0_g1_i1.p2					cl14633;cl33729;cl15537;cl33407;cl09829;cl26027;cl26771;cl23718;cl00555;cl29920;cl21460;cl33969;cl28899	-0.1903972	0.7525664		-2.00227953348226	0.005294027612273	0.015106625589281	-3.17007898029674	0.020595947914842	0.075460150561867	-1.18482363706262	0.212693730516723	0.31819121928724
TRINITY_DN12663_c0_g3_i1.p1	7668.SPU_021678_tr	1.20e-38	transposition_RNA_mediated		cl02808;cl37441;cl37119;cl01053;cl17173;cl33221;cl16912;cl35613;cl37104;cl11961;cl28922;cl36780;cl01407;cl17171;cl03896	0.1277917	0.9141863	0.9869591	4.35711540789951	2.84648907266192e-05	0.000138183490918	0.54239350706964	0.53334900793574	0.707656474779244	-1.79688479383171	0.048689536508988	0.098044717444462
TRINITY_DN12675_c0_g1_i1.p1	225400.XP_006761079.1	3.80e-22	Cadherin_repeats	GO:0000902GO:0000904;GO:0001894;GO:0001895;GO:0001917;GO:0002064;GO:0002065;GO:0002066;GO:0002093;GO:0003008;GO:0003674;GO:0005488;GO:0005515;GO:0005575;GO:0005622;GO:0005623;GO:0005813;GO:0005815;GO:0005856;GO:0005929;GO:0006810;GO:0006811;GO:0006812;GO:0006816;GO:0006873;GO:0006874;GO:0006875;GO:0007155;GO:0007275;GO:0007399;GO:0007423;GO:0007600;GO:0007605;GO:0007610;GO:0007626;GO:0008150;GO:0…	cl28889;cl29226;cl32895;cl12425;cl34044;cl33258;cl21456	-0.6132178	2.220663e-06	6.673633e-05	-1.62080893791181	1.30686297544335e-28	6.99881411455599e-27	0.795132781944793	3.81644287372416e-07	1.10916122465015e-05	1.06814525208879	2.28464312066945e-12	5.54782114664478e-11
TRINITY_DN12677_c0_g1_i1.p1					cl15462;cl19765;cl21460;cl00211;cl36923	-1.328943	0.05391423		-2.72471895721533	0.002028011810971	0.006485918337079	-0.559955878953569	0.640234981490609	0.785945566067211	-0.788601984076234	0.510525178355011	0.62440396663607
TRINITY_DN12711_c0_g1_i1.p1	12957.ACEP26940_PA	4.10e-88	MATH_domain	GO:0005515;GO:0005622;GO:0008270	cl02446;cl17238;cl00034;cl35000;cl37070;cl37069;cl29320;cl36700;cl34174;cl27118;cl37899;cl34766;cl32023;cl34231;cl27037;cl29233;cl37461;cl33865;cl11851;cl34550;cl30479;cl29238;cl35017;cl36566;cl33686;cl33603;cl31057;cl21524;cl26330;cl09176;cl31984;cl34534;cl14654;cl34844;cl36639;cl32064;cl31020;cl36795;cl28715;cl28088;cl27836;cl37531;cl26850;cl34228;cl33207;cl32052;cl28890	-0.5462706	0.08250011	0.300319	-2.0294077070025	3.3990788880674e-09	3.10274361494747e-08	0.049585099245928	0.895262182820019	0.94612590042642	-0.769216323496114	0.051302654822504	0.102380636734879
TRINITY_DN12711_c0_g1_i3.p1	12957.ACEP26940_PA	2.70e-59	MATH_domain	GO:0008270;GO:0005515;GO:0005622;GO:0008270		-0.6750664	2.457174e-06	7.304237e-05	-1.83126745892444	1.22314298628648e-30	7.94987343677743e-29	-0.657742774418826	0.000590246985572	0.00497020231287	0.106823468454025	0.540233860761422	0.652207654727247
TRINITY_DN12818_c0_g1_i1.p1	7739.XP_002609405.1	1.40e-33	Fibrinogen_C	GO:0003674GO:0005488;GO:0005575;GO:0008061;GO:0008144;GO:0016020;GO:0097367	cl00085;cl09928;cl03953;cl09821;cl16912;cl00447	0.6132666	0.07731814	0.2887637	4.50303380532363	1.86101641043626e-44	2.87682958408952e-42	-1.45745244046562	4.6221922835436e-07	1.31010408586749e-05	-1.29523677782996	6.20755245948197e-06	4.14272448348586e-05
TRINITY_DN12858_c0_g1_i1.p3	9978.XP_004589892.1	3.00e-25	Coiled_coil_domain_containing_89	GO:0005575GO:0005622;GO:0005623;GO:0005634;GO:0043226;GO:0043227;GO:0043229;GO:0043231;GO:0044424;GO:0044464	cl37070;cl37069;cl34174;cl32023;cl36015;cl25927;cl15692;cl32341;cl34577;cl37155;cl26990;cl37899;cl32052;cl36167;cl33865;cl21478;cl35524;cl37461;cl34868;cl26265;cl34844;cl25512;cl34566;cl37208;cl37268;cl34933;cl26554;cl31145;cl35229;cl14876;cl33249;cl30946	-0.6592814	0.0001663575	0.002731211	-1.59967643177047	1.8215044126063e-14	3.04272098082447e-13	-0.224722535808573	0.383007332824556	0.579315898868934	0.55416533795177	0.015976080223982	0.03894728777499
TRINITY_DN12887_c0_g1_i1.p5	7955.ENSDARP00000055128	8.60e-48	DNA_dependent_RNA_polymerase_catalyzes_the_transcription_of_DNA_into_RNA_using_the_four_ribonucleoside_triphosphates_as_substrates	GO:0000428GO:0003674;GO:0003824;GO:0003899;GO:0005575;GO:0005622;GO:0005623;GO:0005634;GO:0005654;GO:0005666;GO:0005737;GO:0005829;GO:0006139;GO:0006351;GO:0006353;GO:0006383;GO:0006386;GO:0006725;GO:0006807;GO:0008150;GO:0008152;GO:0009058;GO:0009059;GO:0009987;GO:0010467;GO:0016070;GO:0016740;GO:0016772;GO:0016779;GO:0018130;GO:0019438;GO:0030880;GO:0031974;GO:0031981;GO:0032774;GO:0032991;GO:0…	cl02609;cl34312;cl31101;cl36890;cl02717;cl33702;cl35562;cl35736;cl35343;cl08270;cl02380;cl30686;cl31243;cl36362;cl34310;cl27538;cl27730;cl00388;cl11541;cl21467	-0.4766309	0.3289867		-2.19256230880916	0.000574738168631	0.002112642949424	-2.10036292843913	0.077311174269039	0.196233924950169	0.753017270092635	0.286904369379243	0.401231371850783
TRINITY_DN12911_c1_g1_i3.p1	69293.ENSGACP00000016076	3.70e-66	Ectonucleoside_triphosphate_diphosphohydrolase	GO:0000139GO:0003674;GO:0003824;GO:0004382;GO:0005575;GO:0005576;GO:0005615;GO:0005622;GO:0005623;GO:0005737;GO:0005794;GO:0005886;GO:0006139;GO:0006163;GO:0006213;GO:0006220;GO:0006725;GO:0006753;GO:0006793;GO:0006796;GO:0006807;GO:0008150;GO:0008152;GO:0008894;GO:0009056;GO:0009116;GO:0009117;GO:0009119;GO:0009132;GO:0009135;GO:0009138;GO:0009150;GO:0009179;GO:0009185;GO:0009193;GO:0009218;GO:0…	pfam01150;cl17037;COG5371;cd00012;cd03313;cl25395;COG0248;cl33815;PTZ00081;cl36505;pfam02541;TIGR04491;cl26685;TIGR01196;cl00340;COG0187;cl33797;cd09673;cl25403;TIGR03973;cl26253;TIGR02562;cl28317;cd18546;cl38913;pfam13165;pfam10873;cl12458;COG1551;cl00670;PLN02652;cl21494	0.1061913	0.6224032	0.8756958	2.17877915775859	3.87908293797511e-24	1.50725562310071e-22	1.22975992876755	9.35874064119201e-09	4.50763260573702e-07	0.73681927235839	0.000582181758988	0.002307522264082
TRINITY_DN12955_c0_g1_i4.p4					cl00087;cl09929;cl33044;cl37279	-1.412473	6.056658e-05	0.001174305	-1.73724754424149	1.59025301076028e-06	9.59857653054508e-06	-0.280986646409267	0.46725356328583	0.655413305498004	-0.022704714013414	0.952172348679548	0.972786182893937
TRINITY_DN12967_c0_g1_i1.p1					cl32197;cl28888;cl12104;cl32287;cl00160;cl29625;cl36878;cl26662;cl36994	0.2731232	0.4932483	0.7988379	-1.83563902885009	7.73452434879518e-05	0.000343679190999	0.406525883736348	0.427676863244172	0.620786963052022	0.446721586703969	0.3741503384521	0.492517285967819
TRINITY_DN1297_c0_g1_i1.p4					PRK10049;cl35898;pfam08574;PLN00099;cl02879;cd19998;PRK01490;cl29099;PLN02763;cl33563;PRK12902;cl36204;COG4034;cl19851;TIGR02035;cl00342;cd17756;cl28901;COG3048	-0.9569133	0.1433917	0.4218722	1.66306196416637	0.004013281374114	0.011869034687279	-1.17473696487133	0.048348388105507	0.140329469390513	0.441519922762113	0.418605554443067	0.536552938301024
TRINITY_DN12970_c1_g2_i1.p1	400682.PAC_15728424	2.20e-07	carbohydrate_binding			0.4141616	0.6684927		-3.85007980704982	0.009288211441733	0.024778383471146	3.84476608280305	0.011834986591868		0	1	1
TRINITY_DN13096_c0_g1_i1.p1						0.2262447	0.4494538	0.769108	1.59785869671083	2.94954935735171e-08	2.35881466782842e-07	-1.04979337506372	0.000392913727585	0.003563299130266	-0.882039226696521	0.002162345737247	0.007189084710565
TRINITY_DN13103_c0_g1_i2.p1					cl03817;cl25360;cl36161;cl00469;cl37367	-0.3241941	0.6150246	0.8724916	2.28317418046347	5.03056255304826e-05	0.000232855176133	1.14746027918456	0.018978963106493	0.071039964454695	-0.934140545787587	0.078707177399011	0.144465738666042
TRINITY_DN13202_c0_g1_i1.p1	13616.ENSMODP00000008405	5.00e-62	Torsin_family_1_member_B_(torsin_B)	GO:0003674GO:0003824;GO:0005575;GO:0005622;GO:0005623;GO:0005634;GO:0005635;GO:0005737;GO:0005783;GO:0005788;GO:0006950;GO:0006986;GO:0006996;GO:0006997;GO:0006998;GO:0007029;GO:0008150;GO:0009987;GO:0010033;GO:0010256;GO:0012505;GO:0016020;GO:0016043;GO:0016462;GO:0016787;GO:0016817;GO:0016818;GO:0016887;GO:0017111;GO:0022607;GO:0031090;GO:0031965;GO:0031967;GO:0031974;GO:0031975;GO:0035966;GO:0…	cl31428;cl21455;cl33938;cl37148;cl17190;cl37250;cl30760;cl33329;cl32077;cl34277;cl36736;cl35783;cl31124;cl32265;cl29714;cl28913;cl35982;cl36456;cl32576;cl32594;cl29246;cl33891;cl30748;cl35963;cl18945;cl29754;cl32870;cl29458;cl36725	-0.7162325	0.0003313387	0.004889329	-2.04375568970776	6.5321695736245e-16	1.24206772251671e-14	-0.074665849033763	0.81258301942322	0.899511400721546	0.021656413619073	0.94280475720169	0.96588885161872
TRINITY_DN13228_c0_g1_i1.p1	45351.EDO44112	7.90e-08	negative_regulation_of_inclusion_body_assembly	GO:0003674GO:0005102;GO:0005488;GO:0005515;GO:0005575;GO:0005622;GO:0005623;GO:0005634;GO:0005737;GO:0005739;GO:0006457;GO:0008150;GO:0009987;GO:0030424;GO:0030425;GO:0030544;GO:0031072;GO:0036477;GO:0042995;GO:0043005;GO:0043226;GO:0043227;GO:0043229;GO:0043231;GO:0044087;GO:0044424;GO:0044444;GO:0044463;GO:0044464;GO:0044877;GO:0048519;GO:0048523;GO:0050750;GO:0050789;GO:0050794;GO:0051087;GO:0…		0.7937238	0.07607463		-1.60521445891462	0.008092444166832	0.021923808098054	0.567973384176017	0.411292667665907	0.606552823022448	0.783676223678161	0.236572227945378	0.345685930405524
TRINITY_DN13279_c0_g2_i1.p1					cl35735;cl21531;cl21491;cl12394;cl01817;cl23716;cl19188	0.1831627	0.7598538	0.9344784	2.24343993988504	6.77417441005008e-05	0.000305275511785	-0.101759646601734	0.847148403818982	0.919509953374649	-0.008130047999145	0.98758193068634	0.994987219432333
TRINITY_DN13332_c0_g1_i2.p1					cl06841;cl02248;cl00483;cl31083;cl06067;cl34376	0.09991777	0.7017341	0.9142874	3.25947148425748	5.261597647418e-36	4.77686252447174e-34	0.885690441288717	0.000640361650915	0.005298293328938	-0.093544363579196	0.718484019055071	0.799399814272932
TRINITY_DN13354_c0_g1_i1.p1					cl00490;cl30799;cl19819;cl30010;cl30011;cl30009;cl02556;cl00281;cl35117;cl37285;cl35123	1.672387	0.02981759	0.1528275	2.29753828162589	0.002816870054143	0.008670417587815	-0.710132402729585	0.344373795117297	0.541457486938688	-0.29494111051503	0.690065203343497	0.777209453553323
TRINITY_DN13362_c0_g1_i1.p1	45351.EDO32532	1.60e-23	Ctf8	GO:0007064GO:0031390;;GO:0007064;GO:0031390	cl19115;cl36421	-0.3432955	0.4128399	0.7388017	-1.88564691697568	0.000199467214588	0.000814792658589	-0.105984116774822	0.861771163300065	0.927872834631359	0.260294352958629	0.648587538765893	0.743851782632762
TRINITY_DN1342_c0_g1_i1.p1	8469.XP_007064152.1	1.50e-10	Heat_shock_70_kDa_protein_12A_like		pfam01065;cl03086;cd13675;cl21456;cd16401;cl28891;cd13676;COG0443;cl33876;pfam00012;cd16229;cl25354;COG1720;cl00749;PRK07710;cl35605;PRK13804;cl36302;cd14005;cl21453;MTH00104;cl00469;TIGR02350;cl37092;PRK07773;cl35615	-0.2699461	0.7202286		-3.10404164626782	0.011636442128417	0.030148484507018	-1.64511948451365	0.327842529847326	0.525327643573811	2.14857373469904	0.096496508275036	0.170085588141249
TRINITY_DN13433_c0_g1_i1.p1					pfam00978;cl03049;PLN03162;cl26028	-0.5765412	0.001749252	0.0182656	-1.80140157789612	3.38877491455825e-18	7.84079166719554e-17	0.041569789215936	0.859036252969494	0.926261557676523	0.764269006538239	0.000483908529884	0.001961187932954
TRINITY_DN13442_c0_g3_i1.p1					cl10471;cl33268;cl29258;cl05626;cl35847;cl01287;cl30343;cl37070;cl31754	-0.1349344	0.6605889	0.8946345	-1.62229883722393	2.0830085002173e-07	1.46327381697898e-06	-1.08852561288969	0.000882971706244	0.006807333022399	-1.00772919685168	0.001882738557366	0.006379050323753
TRINITY_DN13442_c0_g3_i1.p2					smart00134;cl10471;cd00117;TIGR04162;cl33268;PRK12355;cl29258;pfam06211;cl05626	-0.1349344	0.6605889	0.8946345	-1.62229883722393	2.0830085002173e-07	1.46327381697898e-06	-1.08852561288969	0.000882971706244	0.006807333022399	-1.00772919685168	0.001882738557366	0.006379050323753
TRINITY_DN13452_c0_g1_i2.p4					cl21462;cl19252;cl01853;cl30263;cl33739;cl00788;cl25512;cl35079;cl21454;cl13472;cl32052;cl27170;cl33763;cl26990;cl25907;cl23654;cl35977;cl05225;cl31670;cl28888;cl21481;cl32512;cl03951;cl26612;cl21524;cl32964;cl03879	0.610084	0.0001108231	0.00195912	2.21606650032788	5.69195943769861e-45	8.99329591156381e-43	0.17444986303987	0.266216438567286	0.458220508775523	-0.407954790905554	0.009362345153385	0.024865079141547
TRINITY_DN13483_c0_g1_i1.p1					cl22949;cl27451;cl33044;cl28610;cl36335;cl28372;cl00381;cl36436;cl37325;cl31146	1.036746	0.09237374	0.3223153	4.33825400446915	3.32313005631219e-13	4.87858692763942e-12	0.307452304767996	0.57817578830769	0.741215754954777	1.14202067326079	0.038208438399679	0.080455660468464
TRINITY_DN13555_c1_g1_i2.p1					pfam12157;TIGR03009;cl37209;PRK12717;cl31628;cd11855;cl17036;PRK07239;cl27402;TIGR03413;cl30131;TIGR04099;cl00509;pfam06904;cd11827;TIGR00501;cl00279;PRK07188;cl30375;pfam18000;pfam07296;cl11652	-0.9196363	0.0553959		-2.01702306071817	0.000770985745742	0.002734546739021	-0.448300887518098	0.571460881310187	0.736446829022029	1.31859016665521	0.038412042844846	0.080750293197367
TRINITY_DN13569_c0_g1_i2.p1	45351.EDO35582	1.80e-63	Flavin_containing_amine_oxidoreductase	GO:0016491;GO:0055114	cl31855;cl31963;cl34196;cl33613;cl33466;cl31898;cl33542;cl33517;cl36075;cl35567;cl37274;cl18945;cl34197;cl33520;cl34592;cl33879;cl30684;cl00342;cl37207;cl22853;cl30730;cl03898;cl34596;cl37159;cl34928;cl30686;cl34198;cl00285	-0.1125302	0.4877892	0.7947626	-1.89415922828564	6.43840667821992e-22	2.06882645150262e-20	-0.291263147848624	0.226561006145113	0.410647950339123	0.393888881300234	0.07155367731914	0.13392320917311
TRINITY_DN13719_c0_g1_i1.p1					cl33189	0.5752801	0.02706635	0.1431026	1.54433014084282	2.30995866126663e-09	2.16377981640691e-08	0.601994528227014	0.017261798894909	0.06639444931697	0.526397030216548	0.036998528384847	0.07839473131471
TRINITY_DN13730_c0_g1_i1.p3					cl14632;cl33433;cl06334;cl09832;cl31330;cl30338;cl11394	0.4753864	0.1359498	0.4091111	1.58194971888731	3.44535596050218e-07	2.33761067042565e-06	0.900506706183527	0.001658164640945	0.011154708714893	0.387778349936014	0.179667176514442	0.278195568668287
TRINITY_DN13732_c0_g1_i1.p1					cl29046;cl21453;cl33666;cl33378;cl21473;cl38869;cl13357;cl21460;cl28569;cl32148;cl34161;cl37284;cl04789;cl29781;cl35504;cl00264;cl33709;cl02701;cl37290;cl33564;cl31506;cl31495;cl17169;cl33144;cl32199;cl21462	4.450245	0.004427373		6.91534285789159	5.2659281108755e-06	2.90780096765433e-05	-0.288101803338907	0.772225954905166	0.873637411811906	-2.04765412825879	0.053651502604111	0.106232087850247
TRINITY_DN13737_c0_g1_i1.p1					cl11960;cl29242;cl29768;cl00337;cl31505;cl33555;cl00867;cl21460;cl32794;cl17045;cl38913;cl34827;cl28897	0.5735966	0.0197008	0.1141898	2.40699136861608	5.90532190049739e-24	2.24574994295777e-22	1.33899421098391	1.86964326591292e-09	1.17247964273089e-07	0.498031913022682	0.02633971181306	0.059290780743755
TRINITY_DN13740_c1_g1_i1.p2					cl36084;cl36772;cl24725;cl36701	1.018949	8.521001e-07	2.856912e-05	2.43743656536532	4.91292598471085e-32	3.55695841293066e-30	0.216465560472146	0.294965762312643	0.491586221709157	-0.951359458034489	4.20520921292368e-06	2.91585167583704e-05
TRINITY_DN13772_c0_g2_i2.p1	7994.ENSAMXP00000014440	5.20e-98	Coiled_coil_domain_containing_77	GO:0005575GO:0005622;GO:0005623;GO:0005813;GO:0005815;GO:0005856;GO:0015630;GO:0043226;GO:0043228;GO:0043229;GO:0043232;GO:0044422;GO:0044424;GO:0044430;GO:0044446;GO:0044464	cl37069;cl31416;cl34174;cl27170;cl37899;cl31124;cl37070;cl31366;cl03075;cl12013;cl30905;cl37251;cl34550;cl24005;cl35272;cl05484;cl33865;cl11907;cl37080;cl29770;cl00057;cl25512;cl32023;cl23849;cl01529;cl14813;cl37092;cl32485;cl33328;cl33162;cl00459;cl13996;cl35229;cl33686;cl30946;cl34573;cl27104;cl31404;cl34231;cl34566;cl26307;cl34310;cl33311;cl32815;cl34812;cl17169;cl36099;cl35445;cl34756;cl34451…	-0.2712491	0.4583688	0.7757513	-1.50496063392649	9.38745419914054e-05	0.00040974117092	-0.644269190929861	0.129942978090942	0.281932009430749	0.149858706243832	0.709815610736338	0.792894522642
TRINITY_DN13774_c0_g1_i1.p1	7955.ENSDARP00000079389	5.50e-140	Phosphatidylinositol_glycan_anchor_biosynthesis_class_N	GO:0003674GO:0003824;GO:0005575;GO:0005622;GO:0005623;GO:0005737;GO:0005783;GO:0005789;GO:0005829;GO:0005886;GO:0006464;GO:0006497;GO:0006505;GO:0006506;GO:0006629;GO:0006643;GO:0006644;GO:0006650;GO:0006661;GO:0006664;GO:0006793;GO:0006796;GO:0006807;GO:0008150;GO:0008152;GO:0008610;GO:0008654;GO:0009058;GO:0009059;GO:0009247;GO:0009987;GO:0012505;GO:0016020;GO:0016021;GO:0016254;GO:0016740;GO:0…	cd16020;cl23718;pfam04987;COG1524;cl34295;cd00016;cd16024;cd16018;pfam01663;cd16019;cd16023;pfam09843;pfam00884;pfam01676;cd16017;cd16034;cd16027;PRK06606;cl00224;pfam10060;COG0707;cl34013;cd07345;cl28898;COG3379;cl34595;pfam09586;cd16037;CHL00206;cl33341;TIGR03463;cl37273;cd06582;cl00454;PRK03995;cl00716;cd05264;cl25409;pfam13259;PRK04024;cl29173;COG4965;cl19503;COG0530;cl33933;cd10429;cl00473;N…	0.198981	0.5029435	0.8053776	-1.5140634891714	7.6143008861976e-06	4.10468947678566e-05	0.133705490462279	0.722736319735197	0.841211780219941	-0.423802593549742	0.275142224180219	0.388338954943228
TRINITY_DN13789_c0_g1_i1.p1	263358.VAB18032_07990	2.60e-07	chitin_binding		cl03107;cl21456;cl22856;cl21454;cl33197;cl35801;cl00425;cl14876;cl18951;cl37531;cl34965	0.9548654	0.02703912	0.1430496	1.85352444354216	1.77240984189693e-05	8.93169632750105e-05	0.08663010370529	0.841015394657567	0.915866285494849	-0.291519943942373	0.499661652489311	0.614235897538285
TRINITY_DN13796_c0_g1_i2.p1	121225.PHUM515380_PA	5.20e-24	Tyrosine_kinase_catalytic_domain	GO:0000003GO:0001655;GO:0001667;GO:0001704;GO:0001706;GO:0001707;GO:0001709;GO:0001710;GO:0001711;GO:0002164;GO:0002376;GO:0002520;GO:0003006;GO:0003674;GO:0003824;GO:0004672;GO:0004713;GO:0004714;GO:0004888;GO:0005007;GO:0006464;GO:0006468;GO:0006793;GO:0006796;GO:0006807;GO:0006928;GO:0007154;GO:0007165;GO:0007166;GO:0007167;GO:0007169;GO:0007275;GO:0007276;GO:0007280;GO:0007369;GO:0007399;GO:0…	cl33378;cl21453;cl31822;cl31419;cl36538;cl31528;cl31825;cl33717;cl33408;cl31769;cl36498;cl31529;cl31418;cl31747;cl32855;cl31527;cl31758;cl31987	0.2905897	0.7269022	0.9221648	3.63170423026185	4.17485626288289e-07	2.79411512768371e-06	1.15870969120618	0.034299000153746	0.109970213005812	1.03908119607361	0.057186832637279	0.111895121572198
TRINITY_DN13796_c0_g1_i4.p1	10224.XP_006818119.1	2.10e-19	tyrosine_kinase	GO:0003674GO:0003824;GO:0004672;GO:0004713;GO:0005575;GO:0005623;GO:0005886;GO:0005887;GO:0006464;GO:0006468;GO:0006793;GO:0006796;GO:0006807;GO:0006950;GO:0006996;GO:0007030;GO:0007155;GO:0008150;GO:0008152;GO:0008361;GO:0009611;GO:0009987;GO:0010256;GO:0016020;GO:0016021;GO:0016043;GO:0016301;GO:0016310;GO:0016339;GO:0016740;GO:0016772;GO:0016773;GO:0018108;GO:0018193;GO:0018212;GO:0019538;GO:0…		0.4296607	0.6236765	0.8761407	4.20778313839158	8.23192335436862e-08	6.14504161023842e-07	1.04741926552516	0.105641675866716	0.243271786568289	1.12283376482962	0.082081110616322	0.149351978413676
TRINITY_DN13818_c0_g1_i1.p2	136037.KDR21486	4.40e-08	sequence_specific_DNA_binding_It_is_involved_in_the_biological_process_described_with_regulation_of_transcription_DNA_templated	GO:0000003GO:0000122;GO:0000165;GO:0000228;GO:0000785;GO:0000790;GO:0000976;GO:0000977;GO:0000978;GO:0000981;GO:0000987;GO:0001012;GO:0001067;GO:0001654;GO:0001700;GO:0001736;GO:0001738;GO:0001745;GO:0001751;GO:0001752;GO:0001754;GO:0002009;GO:0002064;GO:0002065;GO:0002066;GO:0002165;GO:0002237;GO:0002682;GO:0002683;GO:0002759;GO:0002831;GO:0002832;GO:0002920;GO:0002921;GO:0003006;GO:0003674;GO:0…	cl21462;cl34364;cl26400;cl36621;cl37069;cl05069;cl37461;cl05358;cl06472;cl19115;cl10459;cl27170;cl33796	1.48128	1.834468e-08	8.778018e-07	3.50132815218079	1.70038323088895e-40	1.96872711080818e-38	-0.262401603181154	0.315420565551316	0.512988471428086	-1.42500432349344	5.17582078804005e-08	5.50903786359125e-07
TRINITY_DN13838_c1_g1_i2.p1	77586.LPERR05G07080.1	4.80e-20	Serine_threonine_protein_kinase_HT1	GO:0003674GO:0003824;GO:0004672;GO:0005575;GO:0005622;GO:0005623;GO:0005737;GO:0006464;GO:0006468;GO:0006793;GO:0006796;GO:0006807;GO:0007154;GO:0007165;GO:0008150;GO:0008152;GO:0009987;GO:0016301;GO:0016310;GO:0016740;GO:0016772;GO:0016773;GO:0019538;GO:0023052;GO:0035556;GO:0036211;GO:0043170;GO:0043412;GO:0044237;GO:0044238;GO:0044260;GO:0044267;GO:0044424;GO:0044464;GO:0050789;GO:0050794;GO:0…	cd13999;cl21453;cd00192;pfam07714;smart00219;smart00221;cl33378;cd06606;smart00220;cd05068;pfam00069;cd13979;cd14060;cd13978;cd05033;cd14014;cd14059;cd14058;cd05032;cd05034;cd05039;cd13975;cd14061;cd05038;cd05113;cd14066;cd05066;cd14205;cd14119;cd05053;cd05122;cd05057;cd06623;cd05083;cd05063;cd14008;cd06627;cd06605;cd14207;cd14148;cd05054;cd05041;cd05040;cd14042;cd05035;cd05059;cd14025;cd14147;cd…	0	1		4.76188894394595	0.012043511205292	0.031079257665487	2.06580224005628	0.170532655215715	0.338385459829188	2.96266703110164	0.047653808837273	0.096271521261446
TRINITY_DN13841_c0_g1_i1.p1	9361.ENSDNOP00000027184	5.70e-64	GTP_cyclohydrolase_1	GO:0000166GO:0001505;GO:0001882;GO:0001883;GO:0002027;GO:0002237;GO:0002376;GO:0003008;GO:0003013;GO:0003018;GO:0003674;GO:0003824;GO:0003924;GO:0003933;GO:0003934;GO:0005488;GO:0005509;GO:0005515;GO:0005525;GO:0005575;GO:0005622;GO:0005623;GO:0005634;GO:0005635;GO:0005654;GO:0005737;GO:0005829;GO:0006066;GO:0006584;GO:0006725;GO:0006729;GO:0006732;GO:0006807;GO:0006809;GO:0006950;GO:0006952;GO:0…	cd00642;cl00263;COG0302;pfam01227;PRK09347;TIGR00063;PRK12606;PTZ00484;PLN03044;PLN02531;cl26435;cd00651;PTZ00362;cl17012;COG3605;cl34645;pfam08923;cl07498;COG3829;cl34674;PRK14186;cl36341;pfam01170;pfam05045;COG4786;cl34823;COG1868;cl34368;PLN02906;cl33596;PRK07045;cl31373;cd16940;cl00075	0.09744507	0.7686302	0.9388074	2.03151640268213	5.90170157773469e-10	5.96595481513103e-09	0.876312316390628	0.00686753268904	0.033294824686817	1.21253269177647	0.000180171426588	0.000826702247484
TRINITY_DN13843_c0_g1_i1.p1	128390.XP_009463310.1	3.00e-30	Dual_specificity_protein_phosphatase_16	GO:0000187GO:0000188;GO:0001558;GO:0001932;GO:0001933;GO:0001934;GO:0002119;GO:0002164;GO:0002831;GO:0002832;GO:0002833;GO:0003674;GO:0003824;GO:0004721;GO:0005488;GO:0005515;GO:0005575;GO:0005622;GO:0005623;GO:0005634;GO:0005654;GO:0005737;GO:0006464;GO:0006469;GO:0006470;GO:0006611;GO:0006793;GO:0006796;GO:0006807;GO:0006810;GO:0006886;GO:0006913;GO:0006950;GO:0006986;GO:0007275;GO:0007399;GO:0…	cl00125;cl28904;cl26959;cl27835;cl32756;cl02553;cl21460;cl30655	0.5330565	0.004264622	0.03618863	2.75712817264597	8.20386112451351e-50	1.84735449164439e-47	0.331077165308905	0.073096901448004	0.188557314934246	-0.578056683042372	0.001771388041012	0.006059070825544
TRINITY_DN13843_c0_g1_i1.p2	10116.ENSRNOP00000009151	4.90e-10	Dual_specificity_protein_phosphatase_16	GO:0000188GO:0001932;GO:0001933;GO:0003674;GO:0003824;GO:0004721;GO:0005575;GO:0005622;GO:0005623;GO:0005634;GO:0005654;GO:0005737;GO:0006464;GO:0006469;GO:0006470;GO:0006611;GO:0006793;GO:0006796;GO:0006807;GO:0006810;GO:0006886;GO:0006913;GO:0008104;GO:0008150;GO:0008152;GO:0009892;GO:0009966;GO:0009968;GO:0009987;GO:0010563;GO:0010605;GO:0010646;GO:0010648;GO:0015031;GO:0015833;GO:0016311;GO:0…	cl28904;cl34472;cl31548	0.635759	0.004433448	0.03722435	2.81433875267338	8.78602271184611e-37	8.31995620905215e-35	0.259873150478398	0.237631357302121	0.424197429436165	-0.718574796886377	0.001116741379442	0.004072607926728
TRINITY_DN13853_c0_g1_i1.p1	45351.EDO29853	2.30e-61	malonyl_CoA_acyl_carrier_protein_transacylase	GO:0008152;GO:0016740		0.04050401	0.8410221	0.9645923	-1.58586961618104	2.01331096728656e-10	2.14598088119497e-09	-0.470950800102244	0.136916031839947	0.291865414793718	-0.687841575968585	0.029565031153832	0.065229251583717
TRINITY_DN13855_c0_g1_i1.p1	6500.XP_005109484.1	3.60e-26	BTB/POZ_domain	GO:0005515;GO:0051260		-0.5209498	0.03428728	0.168248	-2.11105755290839	3.31203876698122e-16	6.48307218741471e-15	0.307359592344503	0.256449353659584	0.446236795779561	1.20351306921886	4.78165215784955e-06	3.2727553046591e-05
TRINITY_DN13869_c0_g1_i2.p1					superfamily	-0.7624455	1.12148e-06	3.63162e-05	-1.88967265686883	6.39241679478323e-26	2.83426876739862e-24	-0.596069462784275	0.007523020653301	0.035713008459497	0.882776332271998	3.60485175463154e-06	2.53941779159599e-05
TRINITY_DN13884_c0_g1_i2.p2	55529.EKX42598	1.50e-23	alpha_(1_>3)_fucosyltransferase_activity	GO:0006486;GO:0008417;GO:0016020	cl21473;cl14603;cl09098;cl19167;cl34627;cl17068	-0.2567247	0.2153653	0.5296526	-1.65477856467412	4.05520450397941e-12	5.29546750706864e-11	-0.044249793418681	0.872157073575034	0.933105877121306	1.16807885160734	2.47595252729328e-06	1.81885842584336e-05
TRINITY_DN13890_c0_g1_i1.p1	946362.XP_004995715.1	3.60e-43	protein_kinase_activity	GO:0004672;GO:0005515;GO:0005524;GO:0006468	cl21453;cl33378;cl31825;cl36498;cl33408;cl31822;cl36538;cl31529;cl31769;cl31418;cl31419;cl22855;cl31527;cl26013;cl31747;cl37341;cl31758;cl31528;cl06646	1.355714	0.02261948	0.1259688	1.84718224222718	0.001898198859643	0.006112452537786	-1.05259015078018	0.076967946166411	0.195715299976129	-1.09210177441632	0.066235523814057	0.12591700779044
TRINITY_DN14030_c0_g1_i2.p1	6500.XP_005111231.1	1.60e-09	Mannose_6_phosphate_receptor		cl02253;cl28897;cl38908;cl07363;cl33895;cl19499;cl00864;cl08045	-0.1366225	0.6900788	0.9092361	-1.72072623551427	8.24312132120757e-05	0.000363847481932	-0.348960459079534	0.532533030511623	0.707218396404293	-0.572437060708536	0.305626619987199	0.421313444011523
TRINITY_DN14097_c1_g1_i2.p1	8081.XP_008426164.1	2.50e-08	Poly(ADP_ribose)_polymerase_catalytic_domain	GO:0003950	cl02507;cl00283;cl28897;cl29819;cl35083;cl36539;cl28919;cl33186;cl35105;cl19096;cl35197	3.066254	0.04177539	0.1922089	4.41690044970578	0.003203417813421	0.00971488256927	-0.617217242242173	0.652944457286425	0.794657188670736	-2.60175126884981	0.067041759606952	0.127076945091456
TRINITY_DN14104_c0_g1_i1.p1	38654.XP_006018290.1	8.20e-101	receptor_localization_to_non_motile_cilium		pfam01167;pfam16322;pfam06273;cl05660;pfam15352;pfam15304;PHA03307;cl33723;TIGR02781;cl11423;pfam02166;cl27454;pfam15782;PRK07720;cl23733;PRK12581;cl30902;pfam10351;PRK13878;cl27279;pfam01056;PHA03309;cl29689;pfam03524;pfam06936;PRK14949;cl36445;PRK14718;cl31735;TIGR02743;cl10149;pfam15479;pfam09738;pfam14943;PRK07775;cl30674;PLN02910;cl30817;PRK00844;cl35123	-0.06739215	0.779198	0.9429389	-1.61810654726898	6.3958175919128e-11	7.2611191541692e-10	0.061192517109153	0.811022583106111	0.898564683199499	1.04188211951174	3.124628404616e-05	0.000175910622584
TRINITY_DN14116_c0_g1_i2.p1					cl30264;cl21487	-0.1719251	0.7424359	0.9282042	1.70412925671789	0.000443617535813	0.001678784476536	-1.18515959069975	0.018177535491172	0.068895710504128	-0.200013567927175	0.664630437163202	0.756251522228452
TRINITY_DN14125_c0_g1_i2.p1	400682.PAC_15713919	1.20e-165	ubiquitin_associated_and_SH3_domain_containing_protein		cl17036;cl21463;cl11399;cl34941;cl21716;cl33772;cl32201;cl00227;cl33646;cl31353;cl00337;cl33602;cl17506;cl00388	-0.6018131	0.0007547845	0.009489875	-1.81610279393086	8.84307646754252e-23	3.07657300266157e-21	-0.298687539414773	0.126131381659386	0.275781411078064	0.268681893956692	0.157966142128186	0.251291363608052
TRINITY_DN14168_c0_g1_i1.p1	6669.EFX76488	2.10e-53	Transferase_activity_transferring_phosphorus_containing_groups		cl32120;cl34459;cl21453;cl35434;cl33899;cl11394;cl38903;cl00360;cl18951;cl26873;cl30265;cl02704;cl02565;cl34766;cl03951;cl34868;cl31768;cl25777;cl30976;cl26850;cl36929;cl23887;cl30821;cl36022	-0.2948928	0.314263	0.6475587	-1.76711615910671	3.43019940106331e-08	2.71510773516769e-07	-0.212117671584402	0.553275863345808	0.723522532249939	-0.887908627401305	0.017088587847308	0.041254208291564
TRINITY_DN14175_c0_g1_i1.p2	7739.XP_002594878.1	2.50e-71	Cupin_like_domain		cl30389;cl21464;cl15781;cl34854;cl04067;cl07392;cl28048;cl00481;cl17036;cl07875;cl31143	0.2263109	0.1067902	0.3525293	-1.85220654305991	2.9664868530045e-28	1.57102946337449e-26	-0.270189620806657	0.180109491297291	0.350856793609844	-0.74993071359602	0.000313990499366	0.001347640754014
TRINITY_DN14182_c0_g1_i1.p1	9940.ENSOARP00000000217	3.70e-48	Cadherin_repeats	GO:0005509GO:0005886;GO:0007155;GO:0007156;GO:0016020	cl28889;cl29226;cl19474;cl28620;cl26767;cl09930;cl28720;cl34494;cl35273	0.2138057	0.6079389	0.8691313	2.08282113660074	5.50675014523138e-07	3.59929364764665e-06	1.17029302771526	0.004774676083399	0.025183488745256	-0.066311113726233	0.873056166161538	0.91506954285481
TRINITY_DN14225_c0_g1_i1.p2	5671.XP_001467215.1	1.20e-26	Cytochrome_p450_like_protein		cl12078;cl27763;cl27025;cl19731;cl28928;cl33667;cl15239;cl36025	1.381963	0.0007715009	0.009631254	2.84176820386366	3.61030612360042e-12	4.74265202217385e-11	1.2011238920397	0.002599479106558	0.01575877991242	-0.251284783079291	0.530449770857342	0.643111083653441
TRINITY_DN14256_c0_g1_i1.p2					cl38842;cl34297;cl30946;cl29576;cl00224;cl23717;cl19248	-0.1469388	0.7661664	0.9376558	2.33850932788514	5.88429522876442e-08	4.49583422260766e-07	0.362330523494821	0.332689830065085	0.530166143051393	-0.071362179407581	0.85017121865933	0.898712518480353
TRINITY_DN14270_c0_g1_i1.p1	10224.XP_006822531.1	3.30e-10	C_terminal_of_Roc_COR_domain		cl33018;cl02104;cl02784;cl28693;cl11495;cl21453;cl28986;cl33824;cl33294;cl38908;cl22428;cl33835	-0.4280163	0.1539839	0.4386984	-1.58292436852868	3.58674592871226e-06	2.04099239774665e-05	-0.438910186320459	0.284695964420919	0.479942497704216	-0.666220581496191	0.104326018088013	0.18111578019637
TRINITY_DN14418_c0_g1_i1.p1	106582.XP_004556174.1	4.40e-35	KH_domain_containing_RNA_binding_signal_transduction_associated_2		cl00098;cl34926;cl37559;cl21454;cl22918;cl33381;cl21722;cl31238;cl31217;cl36211;cl25409	-0.03487695	0.8567506	0.9690843	-1.62295316765755	4.73985211896996e-15	8.42974445884968e-14	-0.355358771192689	0.119553345092827	0.265406282258782	0.640204818944069	0.00284500661443	0.009107768705075
TRINITY_DN14433_c0_g1_i1.p1	2711.XP_006469691.1	3.00e-69	Glutamate_gated_receptor_that_probably_acts_as_non__selective_cation_channel		cl21456;cl10011;cl35843;cl34049;cl33371;cl36819;cl32667;cl35961;cl28885;cl23717;cl33058;cl21455;cl00237;cl18945;cl31659;cl11493;cl00860;cl28089;cl25403;cl27356;cl26435;cl28317;cl02872;cl25673;cl35625;cl21544	-0.1574334	0.6086998	0.869297	-1.8290759596583	1.55782822424501e-08	1.29282564007425e-07	-0.899300634080644	0.012543127029105	0.052422930744218	-1.0285310894284	0.004025892335346	0.012211245352889
TRINITY_DN14436_c0_g2_i1.p1					cl27452;cl33250;cl34870;cl00388;cl35466;cl01329;cl38908;cl30074;cl24290;cl00195;cl17362	2.123308	0.1808837	0.4798247	4.89713924631319	0.001819761033086	0.005885053265204	1.42438499188292	0.338286460340037	0.535689228592437	-2.10110534632085	0.16284643253177	0.257621554562329
TRINITY_DN14504_c0_g1_i4.p1	7739.XP_002595676.1	1.30e-10	metanephric_distal_tubule_morphogenesis		cl15745;cl36993;cl32371	1.864929	0.002588486	0.02471447	2.06908251419776	0.000858488922372	0.00300171979484	1.01526143421655	0.093370382546727	0.223208697212484	1.19161099117814	0.048492783639658	0.097743005188126
TRINITY_DN14516_c0_g1_i4.p1	9402.XP_006925652.1	3.30e-82	TNF_receptor_associated_factor_3		cl02446;cl17238;cl35000;cl37069;cl34756;cl36700;cl34174;cl26554;cl34947;cl37531;cl27170;cl37070;cl37427;cl08341;cl27118;cl34310;cl25917;cl00262;cl01090;cl34233;cl07863;cl32023;cl27117;cl03075;cl34736;cl37188;cl20200;cl37461;cl35229;cl33207;cl33865;cl37899;cl34844;cl25512;cl31145;cl36166;cl31020;cl30946;cl35319;cl31018;cl33249	1.074447	0.02873944	0.1494752	2.52219890776083	1.84299559639606e-07	1.30914028975992e-06	0.982777342883778	0.031235124694154	0.102587348028884	-0.137608989934884	0.765322567083674	0.835574548758171
TRINITY_DN14516_c0_g1_i6.p1	31033.ENSTRUP00000013348	5.20e-69	TNF_receptor_associated_factor_3		cl02446;cl34756;cl37069;cl34174;cl26554;cl27170;cl37427;cl37531;cl37070;cl00262;cl25917;cl34310;cl01090;cl37155;cl34233;cl37328;cl32023;cl37133;cl03075;cl28904;cl31418;cl31758;cl31419;cl31747;cl29077;cl31850;cl29047;cl31947;cl34591;cl25403;cl00261;cl36121;cl22853;cl30989;cl23994;cl14603;cl33577;cl33565;cl23724;cl03973	1.375053	0.006032061	0.04737032	2.20143378674922	1.04851002732703e-05	5.50188802963273e-05	0.855183576317507	0.078455738836967	0.198257574243024	-0.609037635236214	0.215185894906842	0.321072415791627
TRINITY_DN14553_c0_g1_i1.p1	6087.XP_002158772.1	8.20e-45	folate_import_across_plasma_membrane		cd17386;cl28910;cd17449;cd17448;cd17388;cd17330;cd17450;cd17325;pfam07690;cd06173;TIGR00900;cl31440;cd06174;cd17474;cd17331;cd06179;TIGR00880;cd17319;cd17389;cd17397;cd17489;COG2211;cd17324;cd17316;cd17473;cd17315;cd17485;cd17329;cd17357;cd17360;PRK08633;cl35726;cd17504;TIGR00895;cl36764;cd17368;cd17437;TIGR00879;cd17356;cd17354;pfam00083;cd17441;cd09325;cl04176;PRK13937;cl00389;cd17503;cd17471;C…	-0.5104596	0.04058329	0.1883771	-1.87503409435691	4.14119834449363e-11	4.82206800715915e-10	0.226739367578433	0.476318084982352	0.663131291692342	1.30701909021567	8.87077188077692e-06	5.70090769349885e-05
TRINITY_DN14555_c0_g1_i1.p1					cl00185;cl36477;cl00020;cl33023;cl17068;cl22853;cl31401;cl31861;cl23718;cl32407;cl09111;cl14648;cl00328;cl31628	0.3184135	0.4299616	0.7528034	-1.74705982894595	2.94896374089027e-05	0.000142746217099	0.431697892475373	0.315080570369861	0.512721661975647	0.717505740217368	0.091614267463934	0.163128544585504
TRINITY_DN14577_c1_g1_i1.p1					cl34196;cl33542;cl31855;cl30684;cl30699;cl36011;cl32725;cl31573;cl29887;cl34198;cl32069;cl21454;cl34401;cl30687;cl36878;cl36075;cl28628;cl21506;cl32270;cl35567;cl25403;cl30692;cl33960;cl32993;cl02553;cl32259;cl34256;cl34210;cl13995;cl30403;cl29830;cl32477;cl37020;cl21457;cl19887;cl34153;cl37321;cl34119;cl36909;cl34129;cl36383;cl36349;cl36382;cl36233;cl31690;cl32668;cl37348;cl35248;cl34115;cl36063…	-1.268559	0.04269486		-2.49862644972456	0.000832564922349	0.002923489937946	-0.37662732137443	0.68880762737385	0.819970078586027	-2.17539767206271	0.08308346691793	0.150827651988453
TRINITY_DN14689_c0_g1_i1.p1						1.156693	0.4277391		3.51925850287983	0.008015356197361	0.021731433118328	-1.28086953425134	0.22936766757188	0.413960498157027	-1.03052050026534	0.307037839305311	0.422818563863447
TRINITY_DN14706_c0_g1_i1.p1	10224.XP_006812407.1	1.60e-302	NFX1_type_zinc_finger_containing_protein		cl38915;cl28899;cl34114;cl36628;cl34083;cl10082;cl34176;cl36908;cl36909;cl32209;cl15729;cl35965;cl13994;cl34711;cl33920;cl15166;cl21453;cl31427;cl33598;cl33434;cl21454;cl35639;cl09938;cl28885;cl21455;cl00993;cl33893;cl33216;cl17173;cl34016;cl34837;cl38244;cl37164;cl34955;cl17068;cl05221;cl31581;cl34113;cl27108;cl29640;cl30760;cl36736;cl36721;cl37545;cl34193;cl33924;cl33601;cl34277;cl35094;cl00292…	0.7018731	0.1491442	0.4314396	1.99674227235578	4.04734144753828e-05	0.000190559550077	0.249075617894364	0.608462220059616	0.762706835071823	-0.419368854311928	0.388458589575245	0.506573345840299
TRINITY_DN14708_c0_g2_i2.p1					cl14633;cl11961;cl00064;cl00259;cl10015;cl14782;cl08263;cl28888;cl00514;cl06123;cl35875	-0.1624263	0.7568159	0.9333481	-1.5191124980411	0.010233222007312	0.026964058160773	-1.00211876790136	0.181456563895994	0.352672148591314	-0.48148521867243	0.481354629437864	0.597168045470728
TRINITY_DN14708_c0_g2_i2.p2						0.1071896	0.7195964	0.9198245	-1.79186154662046	7.76402016651227e-06	4.17673906549883e-05	0.082371301506254	0.866471416240001	0.930576588341117	0.567916014435316	0.20751610893087	0.311942673102411
TRINITY_DN14710_c1_g1_i1.p1	10224.XP_006820848.1	5.40e-93	DNA_replication_origin_binding		pfam14629;COG1474;cl34277;TIGR02928;cl37188;PRK00411;cl35094;pfam13191;pfam13401;smart00382;cl30760;cd00009;cl21455;PTZ00112;cl36513;cd08572;cl14615;cd03227;cl25403;pfam01637;cd05966;cl17068;PHA02876;cl31517;pfam13555;pfam07693;pfam09848;PLN00145;cl33418;PRK13637;cl36283;COG3343;cl01319;cd09902;cl22433;pfam07775;cl20344;COG3899;cl28481;PRK10575;cl32540;PRK13634;cl36282;cd00081;cl22434;cd08607;COG…	-0.122648	0.3035237	0.6373324	-1.87937832117557	5.82075310559286e-40	6.45201152378855e-38	-0.64927596552317	0.000309146950902	0.002937629602602	-0.106648661063486	0.514935560435113	0.628666304610249
TRINITY_DN1472_c0_g1_i1.p2	8081.XP_008407752.1	3.30e-76	Belongs_to_the_TRAFAC_class_dynamin_like_GTPase_superfamily_Dynamin_Fzo_YdjA_family		cl21455;cl25403;cl32054;cl34010;cl28901;cl34734;cl37348;cl37012;cl25354;cl00259;cl33257;cl21460;cl35029;cl35894;cl35893;cl26249;cl35055;cl18945;cl36654;cl34173;cl25907;cl34108;cl33862;cl34789;cl31331;cl28182;cl34639;cl34122;cl25356;cl34768;cl30760;cl32608;cl32249;cl34109;cl00379;cl21454	-0.2852239	0.5195116	0.8168099	2.16938787525969	5.61198004349366e-07	3.65771927535903e-06	-0.336953248149513	0.432206569883392	0.624902752577432	-0.414059921799657	0.333863602759168	0.451404641208547
TRINITY_DN1472_c0_g1_i1.p3	27923.ML086622a_PA	1.60e-06	BH2_domain_binding	GO:0003924GO:0005525	cl02558;cl33977;cl04749;cl36289;cl21454;cl14876;cl21471;cl00342;cl00264	0.140597	0.6578783	0.8934253	1.80941572740845	6.63685230257312e-09	5.83822522759108e-08	-0.172921808987521	0.574346122362129	0.738604599992834	-0.172994939512752	0.572978222194609	0.680360607144806
TRINITY_DN14765_c0_g1_i3.p1	10224.XP_006819045.1	1.50e-68	Fibronectin_type_3_domain	GO:0005488;GO:0005515	cl21522;cl36904;cl00281;cl33720;cl12013;cl21455;cl31715;cl10471;cl33727;cl11961;cl02098;cl33545;cl17974	-0.02998231	0.8996074	0.9831294	-1.60608088930253	9.12883721154239e-11	1.01621832065274e-09	-0.516866195735059	0.051824947361151	0.147278682525119	-0.653420108787088	0.013501589567485	0.033802073838625
TRINITY_DN14765_c0_g1_i3.p2					PLN02321;cl33464;PLN02550;cl31902;pfam15376;COG3096;cl34550;cd08066;cl13996	0.05836754	0.7870963	0.9450601	-1.61838118012273	4.00828165587747e-11	4.67872811407281e-10	-0.440738137231597	0.126366844281901	0.276203928180137	-0.543481571451856	0.05604388748296	0.110087151246247
TRINITY_DN14791_c0_g1_i1.p3					cl34000;cl33710;cl31515;cl31516;cl33707;cl33658;cl31517;cl33699;cl31426;cl02529;cl33697;cl36751;cl31522;cl31514;cl29945;cl26075;cl29946;cl33845;cl33701;cl31944;cl17169;cl19499;cl10013	-0.7954764	8.428513e-06	0.0002181763	-1.90156283267503	4.29225664725319e-22	1.39647275993341e-20	-0.422148227672425	0.065195175600076	0.17396964896919	1.01713979593664	6.75067215112946e-07	5.63954748254195e-06
TRINITY_DN14799_c0_g1_i1.p1					cl17171;cl34514;cl34979;cl11397;cl30227;cl00259	1.691336	0.000126171	0.0021896	2.69492240277982	7.83919210186091e-10	7.81677879110942e-09	-0.055115262924856	0.894460404630844	0.94574208142018	-0.634769103142002	0.129056649987911	0.214156935433709
TRINITY_DN14800_c0_g1_i1.p1	6087.XP_002159189.1	5.30e-49	Protein_tyrosine_kinase	GO:0004672;GO:0005524;GO:0006468;GO:0035556	cl21453;cl33378;cl26013;cl31419;cl36538;cl33408;cl31418;cl31822;cl33413;cl35970;cl26257;cl36498;cl00040;cl31529;cl32855;cl32082;cl31527;cl37341;cl31831;cl31769;cl35870;cl00214;cl17238;cl31095;cl14632;cl33717;cl17068	-1.477499	2.259847e-22	5.924404e-20	-1.81823971947932	1.9698625681357e-32	1.4632241486635e-30	-0.331250620323481	0.035237022469764	0.112063903762151	-0.047178878494612	0.762272997996582	0.833243242637643
TRINITY_DN14819_c0_g1_i1.p1	10224.XP_002731080.1	6.00e-82	intracellular_chloride_channel_activity		cl31034;cl00057;cl30273;cl34203;cl32923;cl10011;cl15473;cl36644;cl28913;cl05506;cl14603;cl31379;cl21456;cl21522;cl35521;cl32874;cl34841;cl31631	1.394689	3.289404e-05	0.0006975971	3.69640707923275	3.55537233489453e-28	1.8622076562878e-26	1.08333382350652	0.001251960324597	0.008948228408749	-0.594281148289703	0.076722321083708	0.141587014307869
TRINITY_DN14819_c0_g1_i1.p5	42254.XP_004603681.1	3.10e-25	Calcium_activated_chloride_channel_regulator	GO:0003674GO:0003824;GO:0004175;GO:0004222;GO:0005215;GO:0005216;GO:0005229;GO:0005253;GO:0005254;GO:0005575;GO:0005576;GO:0005623;GO:0005886;GO:0005887;GO:0006508;GO:0006807;GO:0006810;GO:0006811;GO:0006820;GO:0006821;GO:0008150;GO:0008152;GO:0008233;GO:0008237;GO:0008509;GO:0015075;GO:0015103;GO:0015108;GO:0015267;GO:0015276;GO:0015318;GO:0015698;GO:0016020;GO:0016021;GO:0016324;GO:0016787;GO:0…		1.35663	4.794321e-05	0.0009628887	3.53208623035074	3.10990014324906e-26	1.3983793128402e-24	1.19445734463135	0.000323581398054	0.003049977723686	-0.530306312948114	0.110577331206164	0.189677875436889
TRINITY_DN14823_c0_g1_i1.p1	7739.XP_002612408.1	1.20e-28	asteroid_homolog_1	GO:0001654GO:0001745;GO:0001751;GO:0001752;GO:0001754;GO:0002009;GO:0002164;GO:0002165;GO:0007154;GO:0007165;GO:0007166;GO:0007167;GO:0007169;GO:0007173;GO:0007275;GO:0007399;GO:0007423;GO:0007444;GO:0007472;GO:0007476;GO:0007525;GO:0007526;GO:0007552;GO:0007560;GO:0008150;GO:0008586;GO:0009653;GO:0009791;GO:0009886;GO:0009887;GO:0009888;GO:0009987;GO:0022008;GO:0023052;GO:0030154;GO:0030182;GO:0…	cl28905;cl10013;cl31548;cl11893;cl30625;cl17190;cl31067;cl01529;cl33747;cl11961;cl31998;cl25403;cl21453	-0.590724	0.02967001	0.1524834	-1.54080062328476	2.49120684726719e-07	1.72502502223116e-06	-0.791432868949397	0.029021150211142	0.097294443956294	0.446046192699984	0.161111636730439	0.255375823338579
TRINITY_DN14823_c0_g1_i1.p2	8081.XP_008428844.1	5.50e-23	asteroid_homolog	GO:0001654GO:0001745;GO:0001751;GO:0001752;GO:0001754;GO:0002009;GO:0002164;GO:0002165;GO:0007154;GO:0007165;GO:0007166;GO:0007167;GO:0007169;GO:0007173;GO:0007275;GO:0007399;GO:0007423;GO:0007444;GO:0007472;GO:0007476;GO:0007525;GO:0007526;GO:0007552;GO:0007560;GO:0008150;GO:0008586;GO:0009653;GO:0009791;GO:0009886;GO:0009887;GO:0009888;GO:0009987;GO:0022008;GO:0023052;GO:0030154;GO:0030182;GO:0…	cl28905;cl02628;cl36527;cl19096;cl11961;cl09506;cl34516;cl00281;cl00445;cl37136;cl23716;cl21456;cl12889;cl29019;cl28527;cl36082;cl23945;cl14643;cl00768;cl27237;cl21584;cl35033;cl18945;cl33827;cl19475;cl11474;cl00289;cl09938;cl25240;cl31664;cl01012;cl21453;cl12633;cl32659;cl37402;cl00817	-0.437895	0.5098517		-2.13727082809899	0.006065809660355	0.017042475288176	-3.011449386682	0.031698772075447	0.10373336199147	0.896387855179881	0.279690917664808	0.393369305689452
TRINITY_DN14828_c1_g1_i2.p1	7739.XP_002602149.1	2.80e-35	Epidermal_growth_factor_like_domain		cl02516;cl35353;cl19288	0.5895762	0.2950691	0.6284645	2.19221091677949	9.73142888551553e-05	0.000423204688668	0.615749866827698	0.272735830173443	0.466235564789728	0.220637535940602	0.694341508812173	0.780518646430705
TRINITY_DN14832_c0_g1_i1.p1					cl20389;cl34839;cl30761	-0.3663029	0.4665914		-1.98227419565218	0.004461022479408	0.013032620376558	0.213330823398353	0.803636474062432	0.893756458396005	0.874884989216893	0.258632466949128	0.370160340879638
TRINITY_DN14837_c1_g1_i3.p1	9978.XP_004578674.1	4.60e-34	Dispatched_homolog_1	GO:0002791GO:0003002;GO:0003674;GO:0005215;GO:0005575;GO:0005623;GO:0005886;GO:0006807;GO:0006810;GO:0007154;GO:0007165;GO:0007166;GO:0007224;GO:0007225;GO:0007275;GO:0007368;GO:0007389;GO:0007517;GO:0008150;GO:0008152;GO:0008589;GO:0009790;GO:0009799;GO:0009855;GO:0009880;GO:0009953;GO:0009966;GO:0009967;GO:0009987;GO:0010467;GO:0010646;GO:0010647;GO:0015833;GO:0016020;GO:0016043;GO:0016323;GO:0…	cl36767;cl34072;cl30266;cl25655;cl36769;cl34050;cl21543;cl31031;cl26368;cl35785;cl33841;cl30265;cl37330;cl31597;cl36106;cl34470;cl38014;cl32534;cl34658;cl15781;cl28910;cl14024;cl00337;cl37323;cl11394;cl33842;cl36766	-0.05996168	0.8832874	0.9772166	-1.61131250747673	0.000748135893704	0.002662749258016	0.635297651923334	0.223011711972967	0.406599304717152	0.794768917786867	0.117463257483441	0.199018093374024
TRINITY_DN14842_c1_g1_i1.p1					cl14876;cl14647;cl29723;cl12008;cl34956;cl01553;cl12033;cl25409;cl17171;cl36662;cl21459	-1.444176	0.1661818	0.457464	3.23478468171743	0.001868277738222	0.006026280933643	-0.60999183943362	0.557230693493697	0.726238562320707	-0.251474166935086	0.808776188800314	0.867996384194808
TRINITY_DN14856_c0_g2_i2.p2					cl28922;cl16912;cl29233;cl06336;cl25354;cl29297;cl03666;cl33460;cl28888;cl33583	-0.6773831	0.1288177	0.3955214	-1.52121230879491	0.003022328519461	0.009238194848176	-0.688651126430641	0.294738726765845	0.491353909527218	0.442509715685568	0.430879606567906	0.54874117231207
TRINITY_DN14871_c0_g1_i1.p1					cl29768;cl29242;cl11960;cl21522;cl31509;cl35229;cl21516;cl33865;cl02533;cl21454;cl01247;cl37029;cl37395;cl36324;cl00337;cl35146;cl00456;cl35636;cl34480;cl15239;cl32064	2.965859	1.12827e-23	3.390727e-21	1.98966334412951	2.64278161927889e-11	3.1592451556359e-10	0.880541856751424	0.002461214393183	0.01511341990574	0.371346158608846	0.202480305318435	0.305775456933867
TRINITY_DN14871_c0_g1_i1.p2					cd17916;cl28899;cd17409;cl28910;COG0556;cl33948;TIGR00631;cl36712;pfam03927;PRK13304;cl36229;pfam01958;PRK05298;cl35302;TIGR03623;cl37301;PRK09190;cl35778;pfam08960;TIGR04392;cl22788;smart00331;cl00120;cd11522;cl00456;TIGR00915;cl36766;pfam17910	1.195782	0.08694824	0.3099024	2.59394746891871	0.000132512057472	0.000562168790917	0.566962057086198	0.343393768302892	0.540422979624224	0.261660066948712	0.662522811054779	0.754706545380401
TRINITY_DN14921_c0_g1_i1.p3					cl02553;cl27126;cl00599	-0.7098648	0.02292747	0.1272813	-1.75562551193198	1.85129114688894e-06	1.10574820841123e-05	-0.545954009214958	0.244849292552255	0.43289403179307	0.982724858596913	0.012109872111555	0.030869007102646
TRINITY_DN14952_c0_g1_i1.p1	9978.XP_004592091.1	2.00e-118	breakpoint_cluster_region	GO:0002237GO:0002376;GO:0002520;GO:0002682;GO:0002683;GO:0002685;GO:0002686;GO:0002691;GO:0002692;GO:0002694;GO:0002695;GO:0002697;GO:0002698;GO:0002703;GO:0002704;GO:0002886;GO:0002887;GO:0003008;GO:0003013;GO:0003014;GO:0003018;GO:0003674;GO:0005096;GO:0005488;GO:0005515;GO:0005575;GO:0005622;GO:0005623;GO:0005737;GO:0005829;GO:0005886;GO:0006464;GO:0006468;GO:0006793;GO:0006796;GO:0006807;GO:0…	cl02570;cl17171;cl14603;cl02571;cl34878;cl33035;cl33659;cl09928;cl31960;cl23718;cl17037;cl33041;cl33073;cl31965;cl35129;cl00958;cl00240	0.1547865	0.3450219	0.6806516	2.06917830188857	1.3193300791726e-36	1.24522117505538e-34	0.310157417889232	0.057905686668747	0.159435439416395	-0.513643060860406	0.00169208947406	0.005830351774751
TRINITY_DN14952_c0_g1_i1.p3	7739.XP_002595874.1	1.70e-20	negative_regulation_of_neutrophil_degranulation	GO:0002237GO:0002376;GO:0002520;GO:0002682;GO:0002683;GO:0002685;GO:0002686;GO:0002691;GO:0002692;GO:0002694;GO:0002695;GO:0002697;GO:0002698;GO:0002703;GO:0002704;GO:0002886;GO:0002887;GO:0003008;GO:0003013;GO:0003014;GO:0003018;GO:0003674;GO:0003824;GO:0004672;GO:0004674;GO:0004713;GO:0005085;GO:0005088;GO:0005089;GO:0005096;GO:0005488;GO:0005515;GO:0005575;GO:0005622;GO:0005623;GO:0005737;GO:0…		0.2537783	0.209914	0.5234989	1.93970325247381	6.33545223613058e-22	2.03803445499283e-20	0.41704241956674	0.037489367608345	0.117377110037607	0.005211266436616	0.979268966970418	0.990476526070794
TRINITY_DN14959_c0_g1_i1.p2	7918.ENSLOCP00000005693	4.30e-103	Galactosamine_(N_acetyl)_6_sulfate_sulfatase	GO:0000323GO:0001775;GO:0002252;GO:0002263;GO:0002274;GO:0002275;GO:0002283;GO:0002366;GO:0002376;GO:0002443;GO:0002444;GO:0002446;GO:0003674;GO:0003824;GO:0003943;GO:0005575;GO:0005576;GO:0005622;GO:0005623;GO:0005737;GO:0005764;GO:0005766;GO:0005773;GO:0005775;GO:0006022;GO:0006026;GO:0006027;GO:0006082;GO:0006790;GO:0006807;GO:0006810;GO:0006887;GO:0006955;GO:0008150;GO:0008152;GO:0008484;GO:0…	cl23718;cl34556;cl36290;cl37266;cl34240;cl34548;cl36545;cl21487;cl02570;cl27313;cl20644;cl09607;cl29173	-0.1090666	0.6805813	0.9040435	-1.99321752601632	7.64246945269096e-11	8.60808749145554e-10	-0.979079826831367	0.012864413406131	0.053290612567522	0.502867982238341	0.128440483858461	0.213352980079066
TRINITY_DN14964_c0_g2_i1.p1	8364.ENSXETP00000054304	1.70e-26	Solute_carrier_family_35_member_A4	GO:0005575GO:0005622;GO:0005623;GO:0005737;GO:0005794;GO:0006417;GO:0006950;GO:0008150;GO:0009889;GO:0009891;GO:0009893;GO:0009987;GO:0010468;GO:0010556;GO:0010557;GO:0010604;GO:0010608;GO:0010628;GO:0012505;GO:0019222;GO:0031323;GO:0031325;GO:0031326;GO:0031328;GO:0032056;GO:0032268;GO:0032270;GO:0033554;GO:0034248;GO:0034250;GO:0043226;GO:0043227;GO:0043229;GO:0043231;GO:0043555;GO:0044424;GO:0…	cl27775;cl23754;cl34009;cl29110;cl34962;cl26744;cl01464;cl35568;cl02990;cl30116;cl07055;cl30308	-0.4239433	0.06419106	0.2555922	-2.23453441796433	6.04456212268111e-18	1.37192371098757e-16	-0.202907097145392	0.495328002633635	0.67834454882144	0.652751042943633	0.017838557682812	0.042758584389046
TRINITY_DN15013_c0_g1_i1.p1	7739.XP_002595242.1	1.60e-11	C_terminal_of_Roc_COR_domain		cl28888;cl29060;cl34990;cl10013;cl21454;cl17068;cl13995	-0.6291394	0.1562287	0.4421158	-1.7004724172721	0.000579038466199	0.002126536799329	0.915301444240219	0.080178242166069	0.201430048790037	0.686681042337094	0.18921844485159	0.289796582610344
TRINITY_DN15042_c0_g1_i1.p1	6238.CBG10116	4.00e-34	Collagen_triple_helix_repeat_(20_copies)	GO:0002119GO:0002164;GO:0002791;GO:0002793;GO:0003674;GO:0005198;GO:0005201;GO:0005575;GO:0005576;GO:0005604;GO:0007275;GO:0007399;GO:0007517;GO:0008150;GO:0009790;GO:0009791;GO:0009792;GO:0009987;GO:0010720;GO:0010975;GO:0010976;GO:0016043;GO:0022008;GO:0030154;GO:0030198;GO:0031012;GO:0031344;GO:0031346;GO:0032101;GO:0032103;GO:0032501;GO:0032502;GO:0032879;GO:0032880;GO:0043062;GO:0044421;GO:0…	cl02467;cl07906;cl33133;cl28888;cl21457	0.1057505	0.7508192	0.9312169	4.55626890487222	9.57302234512183e-47	1.75493136554996e-44	0.964205180916994	0.001350028429234	0.009513350440575	0.863870926596179	0.004075842360861	0.012337090463118
TRINITY_DN15063_c0_g2_i1.p2	5762.XP_002681527.1	4.60e-11	myosin_XI_tail_binding	GO:0000166GO:0001654;GO:0001775;GO:0001882;GO:0001883;GO:0002252;GO:0002263;GO:0002274;GO:0002275;GO:0002283;GO:0002366;GO:0002376;GO:0002443;GO:0002444;GO:0002446;GO:0003674;GO:0003824;GO:0003924;GO:0005488;GO:0005515;GO:0005575;GO:0005622;GO:0005623;GO:0005737;GO:0005777;GO:0005783;GO:0005789;GO:0005794;GO:0005829;GO:0005886;GO:0006810;GO:0006887;GO:0006913;GO:0006955;GO:0006996;GO:0007029;GO:0…	cl21455;cl33240;cl30513;cl30516;cl30518;cl34108;cl30517;cl33238;cl33374;cl30515;cl36608;cl30514;cl30510;cl31105;cl25690;cl30511;cl00325;cl25603;cl31056;cl30512;cl21478;cl17171;cl02553;cl00742;cl34298	-0.7951963	0.06529459	0.2583167	-2.10148347487681	2.06659965573222e-05	0.000102908962136	0.107704881045717	0.848269400469721	0.920090696589425	0.114863513674424	0.834993233493488	0.887842447921981
TRINITY_DN15065_c0_g1_i1.p2	6087.XP_002168414.2	3.50e-13	proton_channel_activity		cl34666;cl01465;cl04176;cl03268;cl29978;cl35381	0.9239965	0.003420734	0.03073483	2.15270246015432	8.5655463877413e-12	1.08436253030821e-10	0.631536733218144	0.044165583176502	0.131814022557637	0.207836334757894	0.507874001782249	0.621841277466624
TRINITY_DN15069_c0_g1_i1.p3					PRK06213;cl23717;PLN02790;cl33569;PRK03180;cl35199;PRK13428;cl32874;PRK14081;cl28461;pfam13616;cd14883;cl22853;TIGR01861;cl30843;PRK12648;cl36156	0.2265334	0.611537	0.8704651	-1.70380932956934	0.002625176871645	0.008155872696936	0.892937155490707	0.150014453494615	0.311012880730793	0.067982396404076	0.917591298617482	0.947245500438223
TRINITY_DN15081_c0_g1_i1.p1						0.8292317	0.2701536	0.5998664	3.21315007393334	3.00632712900276e-06	1.73336579103268e-05	0.272608731205421	0.618911443498826	0.770358978094539	-0.533492945735215	0.343722734869608	0.461822990865994
TRINITY_DN15107_c0_g1_i2.p1	10228.TriadP60879	9.70e-132	ATPase_activity_coupled_to_transmembrane_movement_of_substances	GO:0000323GO:0003674;GO:0003824;GO:0005215;GO:0005319;GO:0005575;GO:0005622;GO:0005623;GO:0005737;GO:0005764;GO:0005765;GO:0005768;GO:0005770;GO:0005773;GO:0005774;GO:0005794;GO:0006810;GO:0006869;GO:0008150;GO:0009987;GO:0010743;GO:0010745;GO:0010876;GO:0012505;GO:0015399;GO:0015405;GO:0015850;GO:0015918;GO:0016020;GO:0016043;GO:0016462;GO:0016787;GO:0016817;GO:0016818;GO:0016887;GO:0017111;GO:0…	cl25403;cl31083;cl34128;cl31072;cl34724;cl36260;cl31089;cl36259;cl34774;cl34676;cl31355;cl34115;cl33863;cl34120;cl31466;cl37440;cl34133;cl34782;cl34119;cl37338;cl34121;cl34124;cl34130;cl33862;cl34132;cl34768;cl31071;cl34678;cl34805;cl34109;cl34126;cl34127;cl34123;cl34122;cl34790;cl34117;cl31467;cl32604;cl33905;cl34118;cl36841;cl31069;cl37265;cl37460;cl36261;cl31087;cl34679;cl31171;cl37257;cl36346…	-0.1562812	0.6786947	0.9031245	1.83444618356107	1.13672155479082e-06	7.00904765500385e-06	0.881186567825894	0.01931911637096	0.071967238552922	-0.209730066681985	0.577771774843215	0.684630913437653
TRINITY_DN15113_c0_g1_i1.p9					cl32184;cl01081;cl19182;cl00283;cl25421;cl28910;cl01492;cl28701;cl02792;cl35654;cl34064;cl02915;cl12835;cl17068;cl02775;cl04176;cl36682;cl15841;cl23394;cl23723;cl00454	-0.1083594	0.6371953	0.8837845	-1.59287292612747	1.01025506184286e-08	8.6345709081238e-08	-0.377509626049642	0.273908016288409	0.467555079320222	-0.990307095026189	0.006785682250116	0.018977525617796
TRINITY_DN15127_c0_g1_i1.p1					cl02993;cl11961;cl00281;cl14728;cl31142	-0.7135142	0.1020067	0.3433616	-1.53718150324226	0.002351119560072	0.007391965389066	0.966266596852561	0.075325261190249	0.192674306203583	0.571799068579706	0.298616861849409	0.413879961932143
TRINITY_DN15144_c0_g1_i1.p2	10224.XP_006812128.1	8.80e-19	Zinc_finger_protein_704	GO:0000976GO:0001067;GO:0001158;GO:0003674;GO:0003676;GO:0003677;GO:0003690;GO:0005488;GO:0005575;GO:0005622;GO:0005623;GO:0005634;GO:0006355;GO:0006357;GO:0008150;GO:0009889;GO:0010468;GO:0010556;GO:0019219;GO:0019222;GO:0031323;GO:0031326;GO:0035326;GO:0043226;GO:0043227;GO:0043229;GO:0043231;GO:0043565;GO:0044212;GO:0044424;GO:0044464;GO:0050789;GO:0050794;GO:0051171;GO:0051252;GO:0060255;GO:0…	cl33720;cl33723;cl35530;cl33039;cl00304;cl06868;cl37182;cl33729;cl36424;cl35613;cl33436;cl36108;cl30684;cl37540;cl30053;cl25798;cl29788;cl33044;cl36411;cl30737;cl35970;cl31823;cl36447;cl35890;cl32824;cl09930;cl31824	0.7043494	8.294021e-05	0.001526434	1.77759159443123	2.85197241183503e-23	1.04078710150191e-21	1.09785245258799	7.79418200525957e-10	5.50343853832333e-08	0.222260122298804	0.213342347465265	0.318958128952529
TRINITY_DN15157_c0_g1_i1.p3	181119.XP_005534645.1	1.10e-15	poly(A)+_mRNA_export_from_nucleus		cl00175;cl37032;cl00062	-0.4520958	0.04489533	0.202049	-1.81476600178723	1.65251512443176e-12	2.25041083469046e-11	-0.744123526256559	0.019979867166938	0.07377804240491	-0.306325192596784	0.300547751175018	0.415903896335384
TRINITY_DN15177_c0_g1_i1.p1						1.154039	0.1495		2.36052318212756	0.002216223478999	0.007011013169514	-0.865363388141945	0.225068351327069	0.409151493151777	-1.35456413081932	0.066066722720013	0.125661638388213
TRINITY_DN15217_c0_g1_i2.p1	7668.SPU_013040_tr	2.90e-23	Cyclic_nucleotide_monophosphate_binding_domain		cl00047;cl33999;cl36052;cl00938;cl36250;cl31942;cl00210;cl03903;cl32364;cl22853;cl30669;cl28153;cl38903;cl29393;cl02872;cl35821;cl00213;cl36419;cl05225	0.3699335	0.5821904	0.8549356	1.64546538073991	0.013796487367181	0.034968709184315	-1.61298911170608	0.017499416577586	0.06704163530175	-1.48759280029379	0.027249221146401	0.060985057594478
TRINITY_DN15221_c0_g1_i1.p1	7244.FBpp0232958	1.20e-82	It_is_involved_in_the_biological_process_described_with_lipid_metabolic_process	GO:0003674GO:0003824;GO:0004465;GO:0004806;GO:0005575;GO:0005622;GO:0005623;GO:0005737;GO:0006950;GO:0006979;GO:0007154;GO:0007165;GO:0007602;GO:0008150;GO:0009314;GO:0009416;GO:0009581;GO:0009582;GO:0009583;GO:0009605;GO:0009628;GO:0009987;GO:0016298;GO:0016787;GO:0016788;GO:0023052;GO:0044424;GO:0044464;GO:0050789;GO:0050794;GO:0050896;GO:0051606;GO:0051716;GO:0052689;GO:0065007	cd00519;cl21494;pfam01764;PLN02847;cl27225;cd00741;PLN03037;cl30814;PLN02310;cl30815;PLN02802;PLN02571;cl30811;pfam00561;COG2267;cl34450;COG5153;pfam10754;PLN00413;pfam12146;pfam09955;COG3302;cl21513;pfam05421;cd13953;cl28897;COG0596;cl33968;PRK02899;cl02022;cd14720;cl21462;COG0730;cl21514;COG3263;cl34572;pfam12695;COG3675;cl28574;pfam01284;PTZ00228;cl23751;COG0243;cl33812;pfam01593;pfam12051;PLN…	-0.4475792	0.005530143	0.0442609	-1.71841287091595	3.35779499988348e-25	1.39189525370036e-23	-0.076246757654537	0.657072114265927	0.79746484422663	-0.148533236652223	0.385044484840859	0.503223721976196
TRINITY_DN15225_c0_g1_i2.p3	303518.XP_005733325.1	7.10e-51	Protein_phosphatase_1G_(formerly_2C)_magnesium_dependent_gamma_isoform	GO:0003674GO:0003824;GO:0004721;GO:0004722;GO:0005575;GO:0005622;GO:0005623;GO:0005634;GO:0005654;GO:0005737;GO:0006464;GO:0006470;GO:0006793;GO:0006796;GO:0006807;GO:0007049;GO:0007050;GO:0008150;GO:0008152;GO:0009987;GO:0016311;GO:0016787;GO:0016788;GO:0016791;GO:0019538;GO:0022402;GO:0031974;GO:0031981;GO:0035970;GO:0036211;GO:0042578;GO:0043170;GO:0043226;GO:0043227;GO:0043229;GO:0043231;GO:0…	cd00143;cl00120;smart00332;pfam00481;PTZ00224;cl36528;PLN03145;cl29762;COG0631;PRK14559;cl25535;TIGR02865;cl37180;smart00331;pfam00069;cd05117;cl21453;cd05578;cd07831;cd14098;pfam13672;cd05122;pfam02522;pfam08837;pfam03522;cd06606;cd14005;TIGR01249;cl21494;PRK02436;cl28330;pfam05092;cl04932	-0.5138406	2.304885e-05	0.0005158882	-1.54514143399373	1.28619758856198e-29	7.69512105391122e-28	-0.44330219209441	0.00666423764406	0.032522465619269	0.250307320417868	0.093921298693941	0.166430960937544
TRINITY_DN15253_c0_g1_i2.p1	45351.EDO34866	4.20e-60	von_Willebrand_factor_D_and_EGF		cl21504;cl06287;cl36518;cl00542;cl32707;cl00130;cl16980;cl35833;cl34193;cl37258;cl15674	0.6628138	0.2480295	0.5725384	2.38900976024353	3.079030971306e-05	0.000148489254161	0.452697636078891	0.428849218639843	0.621780350517849	0.227247063112156	0.691254628014581	0.777963174220048
TRINITY_DN15259_c0_g1_i1.p1					pfam15475;PRK15361;cl14767;pfam11021;COG3355;cl28355;PTZ00121;cl31754;COG3402;cl17171;pfam17647;pfam06186;pfam04888;pfam05818;PRK06753;cl31573;TIGR03185;cl25734;pfam05277;pfam10439;PRK08476;cl21478;pfam01925;pfam01699;COG1814;cl00278;pfam13488;cd09627;cl14783;pfam04211;COG3107;cl34552;COG4756;cl19871;TIGR00025;cl21474;pfam06197;COG5613;cl27103;cd00400;cl02915;TIGR01104;cl11452;pfam07694;cd16857;c…	1.23868	0.002653584	0.02517024	1.64321590062895	6.83322279410685e-05	0.000307790999316	0.566955155446586	0.164196910415959	0.32975216311097	1.24063048394105	0.002239239368003	0.007405894412387
TRINITY_DN15260_c0_g1_i2.p1					cl00568;cl02556;cl36390;cl19288;cl36218;cl35490;cl35785;cl28897;cl00337;cl27410;cl02777;cl29094;cl30430	0.4475106	0.157461	0.4439716	2.5580303577061	3.75952118672117e-16	7.30399367512581e-15	0.50003723192569	0.107072681496139	0.245545426498241	-1.32278817617118	2.30610319705413e-05	0.000134402864986
TRINITY_DN15260_c0_g1_i2.p2	48698.ENSPFOP00000003165	7.40e-23	cAMP_responsive_element_binding_protein_3_like	GO:0000139GO:0000976;GO:0000977;GO:0000981;GO:0001012;GO:0001067;GO:0001228;GO:0002673;GO:0002675;GO:0003674;GO:0003676;GO:0003677;GO:0003690;GO:0003700;GO:0005488;GO:0005515;GO:0005575;GO:0005622;GO:0005623;GO:0005634;GO:0005654;GO:0005737;GO:0005783;GO:0005789;GO:0005794;GO:0005829;GO:0006139;GO:0006351;GO:0006355;GO:0006357;GO:0006366;GO:0006725;GO:0006807;GO:0006950;GO:0006986;GO:0007154;GO:0…	cl21462;cl09111;cl19297;cl08125;cl37461;cl34756;cl33207;cl11972;cl35002;cl36166;cl32052;cl02219;cl36478;cl37070;cl35229;cl31081;cl25512;cl26030;cl33639;cl31754;cl28213;cl37899;cl33754;cl34844;cl25925;cl02098;cl34004;cl03951;cl35501;cl34310;cl26990;cl33865;cl33839;cl34550;cl36555;cl27038;cl35358;cl26877;cl33403;cl34174;cl00931;cl30905;cl35381;cl01287;cl38608;cl17171;cl00292;cl25603;cl27170;cl35376	-0.1784713	0.5403661	0.8304741	1.87850280461415	8.2842985862576e-11	9.26170332172771e-10	0.073356701652454	0.798773123970677	0.890696058361352	-0.43097089982599	0.13458700598714	0.221119680165001
TRINITY_DN15260_c0_g1_i2.p4					cl11424;cl18945;cl00464;cl17037;cl35079;cl02787;cl31704;cl36441;cl31116;cl13996;cl32356;cl36191;cl35476;cl31208;cl36986;cl32334;cl35484;cl32229;cl35684;cl36192	-0.199439	0.4830629	0.7924993	1.85627411490269	3.62276961774966e-11	4.24954739657115e-10	0.125051560556738	0.652772441232753	0.794551327513527	-0.402811644374234	0.14802601098079	0.238819309753834
TRINITY_DN15261_c0_g1_i1.p1					cl36347;cl00317;cl31688;cl25409;cl36570;cl26617;cl25403;cl28914;cl36810	-0.5327743	0.2222878	0.5386302	4.93574560940862	1.85505131523361e-38	1.90830062996585e-36	-0.857016390141019	0.012797047997253	0.053118834742079	-1.33464979484725	0.00011024197457	0.000540443258761
TRINITY_DN15275_c0_g1_i3.p1	7897.ENSLACP00000007448	2.10e-54	fibroblast_growth_factor_receptor_signaling_pathway_involved_in_positive_regulation_of_cell_proliferation_in_bone_marrow	GO:0000003GO:0000122;GO:0000165;GO:0000902;GO:0000904;GO:0001501;GO:0001503;GO:0001525;GO:0001568;GO:0001570;GO:0001654;GO:0001655;GO:0001657;GO:0001701;GO:0001763;GO:0001822;GO:0001823;GO:0001837;GO:0001889;GO:0001890;GO:0001892;GO:0001932;GO:0001934;GO:0001942;GO:0001944;GO:0002009;GO:0002053;GO:0002064;GO:0002065;GO:0002067;GO:0002088;GO:0002119;GO:0002164;GO:0002376;GO:0002520;GO:0002682;GO:0…	cd00192;cl21453;smart00221;cl33378;smart00219;pfam07714;cd05053;cd05099;cd05101;cd05098;cd05100;cd05054;cd05039;cd05055;cd05052;cd05049;cd05034;cd05032;cd05060;cd05045;cd14207;cd05047;cd05103;cd05059;cd05048;cd05038;cd05046;cd05089;cd05033;cd05068;cd05148;cd05105;cd13999;cd05057;cd05092;cd05102;cd05082;cd05083;cd05106;cd05104;cd05091;cd05056;cd05041;cd05067;cd05116;cd05072;cd05050;cd05107;cd05036…	-0.4930165	0.202575	0.513797	-1.5797475268324	7.91320076636724e-05	0.000350637923019	-1.15643388362294	0.009084134106762	0.041118431661674	0.640201307783046	0.11689983794775	0.198224715036233
TRINITY_DN15305_c0_g1_i2.p1	251221.35211028	5.10e-10	alpha_L_arabinofuranosidase		cl10447;cl33815;cl31337;cl28888;cl34637;cl04270;cl34141;cl17037;cl25395	-1.027004	0.1165798		-3.25602568551036	0.000248926537386	0.000995079831727	-0.116825517395172	0.918085052268674	0.958298390273672	-0.007851235700248	0.994234716050394	0.998350652664936
TRINITY_DN15313_c0_g1_i1.p1	211114.JOEF01000033_gene1152	1.80e-54	Glycosyl_hydrolase_36_superfamily_catalytic_domain	GO:0003824	cl34618;cl34888;cl25884;cl21453;cl37344;cl00342;cl28964	-0.1119863	0.7253378	0.9216337	-2.58640314358371	1.52687224569331e-07	1.0985029555305e-06	0.086530759435237	0.891256239429303	0.944423498349544	0.924878526822172	0.09650679912886	0.170085588141249
TRINITY_DN15338_c0_g1_i7.p1	45351.EDO42510	4.50e-119	Diacylglycerol_kinase			0.4934313	0.2490615	0.5738069	1.58459541508539	0.000200866521019	0.000819923032844	0.090864442459303	0.829898894652616	0.909603018600248	-0.430864187781411	0.309532874123263	0.425591284754648
TRINITY_DN15342_c3_g1_i1.p1					cl17171;cl25884;cl00259;cl33720;cl18951;cl14379;cl31530;cl28661;cl20753;cl30061;cl11397	0.05733728	0.6479526	0.8889609	1.572952972366	4.1397917213535e-36	3.77956861710341e-34	0.537058856295118	1.7737753333553e-05	0.000280759289354	-0.626846236008138	5.65188780065933e-07	4.79580028566857e-06
TRINITY_DN15357_c0_g2_i1.p1	7070.TC012377_PA	9.10e-17	Tetraspanin_family			0.01233522	0.9608506	1	2.60358010469184	2.43468955232264e-26	1.11048248512477e-24	1.04523704843423	1.19647482004719e-05	0.000198929906024	0.413318394205389	0.083875006541389	0.152028010613616
TRINITY_DN15376_c3_g1_i1.p1					cl12789;cl19362;cl00829;cl12049;cl28835;cl21494;cl21464;cl00261;cl18951;cl21453;cl21459;cl27971;cl30792;cl36116;cl30456;cl15368;cl23721;cl35427;cl31400;cl31642;cl28437;cl35718;cl35197;cl29916;cl03704;cl36040;cl38738;cl36314;cl12078;cl17279;cl12013;cl30424	-0.79781	0.1610384	0.4493944	-1.50665964601469	0.012209461682149	0.031445081518921	1.18092932705544	0.05546335930698	0.154747575205859	1.3726432583034	0.024396866315777	0.055591078149334
TRINITY_DN15380_c0_g1_i1.p1	13616.ENSMODP00000033556	2.00e-15	Transmembrane_protein_106A		cl36354;cl21539;cl37091;cl33903;cl27538;cl00465;cl36358;cl35946;cl32989;cl00288;cl31697;cl36351;cl29166;cl30117;cl31699;cl00935;cl36357;cl36353;cl32855;cl14607;cl36355;cl32985;cl32724;cl15688;cl32987;cl17255;cl37006;cl00342;cl28910;cl35152;cl23978	-0.2324214	0.14523	0.4253004	-1.64492108936168	1.48766148891924e-17	3.26008760613888e-16	0.114913048828389	0.610346957944854	0.764120946312305	0.065509418071018	0.767037817687481	0.836820698602338
TRINITY_DN15382_c0_g1_i8.p1	3694.POPTR_0008s18410.1	3.00e-07	mitogen_activated_protein_kinase_kinase	GO:0004672GO:0005524;GO:0006468	cd13999;cl21453;cd00180;pfam00069;cd06606;smart00219;smart00221;cl33378;cd14014;pfam07714;smart00220;cd13978;cd14066;cd13979;cd00192;cd14009;cd05049;cd05117;cd08224;COG0515;cd14059;cd06632;cd06627;cd14120;cd07842;cd14155;cd05122;PLN00034;cl33408;cd06613;cd06630;cd14062;cd14103;cd05057;cd14061;cd06623;cd13982;cd14148;cd06626;cd14201;cd07829;cd14121;cd14090;cd07863;cd14065;cd14202;cd05032;cd06644;c…	0.6865999	0.5661369		-5.00928327568814	0.0026164956776	0.008130668628491	0	1	1	0	1	1
TRINITY_DN15401_c0_g1_i1.p1	7739.XP_002605620.1	1.60e-99	quinolinate_catabolic_process	GO:0004514GO:0009435;GO:0016763	cl21457;cl36584;cl31923;cl33783;cl35581;cl32267;cl35491;cl35692;cl32095;cl32087;cl32339;cl28975;cl32115;cl32152;cl35525;cl31096;cl32114;cl28986;cl36726;cl37515;cl28888;cl30376;cl35773;cl00822;cl30681;cl21454;cl36106;cl35820;cl00999;cl30370;cl29988;cl19217;cl11960;cl33593;cl27577;cl31907;cl28944;cl17173	-0.2904057	0.1414784	0.4186927	-1.52674135675342	1.02469582751525e-10	1.1323126458764e-09	-0.201928030572406	0.480572099036457	0.666471927976548	1.167181359421	2.33616682910606e-06	1.72398708006197e-05
TRINITY_DN15413_c0_g1_i1.p1					cl28129;cl28461;cl00555;cl36220	1.011444	0.6054916		4.10980014101274	0.016926178999978	0.041710889016921	-0.126130825305426	0.925200512141884	0.962482577234067	-1.19476035492976	0.396575480387825	0.514879014825736
TRINITY_DN15418_c0_g1_i1.p1	7739.XP_002591611.1	3.20e-10	F5/8_type_C_domain		smart00607;cl23730;pfam00754;CHL00098;cl29530;cd04390;cl02570;pfam10046;PRK08690;cl21454;PRK11589;cl36034;PRK01433;cl35157;COG1812;cl27474;pfam18457;cd06325;cd03111;cl28913;PRK14022;cl36326;COG3702;cl01501	0.2672081	0.7770412	0.9418438	2.62787080001774	0.002488055300363	0.007765942901524	0.682146985785767	0.372893593908571	0.569705320713159	0.106505996733231	0.890331580165111	0.926749539094405
TRINITY_DN15444_c0_g1_i2.p1					cl28903;cl38908;cl33242;cl21454;cl33191;cl01255;cl17169;cl35547;cl00271;cl33709;cl15219;cl29012;cl35628;cl34893;cl25352;cl28896;cl21457;cl03278;cl10023;cl00259;cl29480;cl15265;cl00588;cl02509;cl00060;cl30990;cl38915;cl00281;cl31175;cl01729;cl34630	-0.04056379	0.9236272		-1.67936128451179	0.002346696882228	0.007378871625945	0.403552352317769	0.530378157826455	0.7054595739118	0.185293855873872	0.773027234757113	0.841176197203212
TRINITY_DN15469_c0_g1_i1.p2					cl36450;cl32905;cl25349;cl25934;cl30938;cl37221;cl34802;cl17169;cl29385;cl33721;cl32832	-0.3383775	0.1353801	0.4079946	-1.72123945589308	2.463967411701e-13	3.67194059613471e-12	-0.785223849254197	0.002039108687896	0.013086148062983	-0.289300392044723	0.240069332396497	0.349723675256723
TRINITY_DN15508_c0_g1_i1.p2						0.9368327	0.4016914		2.79149597393595	0.007017040732589	0.019334553509065	-0.088709657339866	0.91573584171822	0.957046719672102	0.132683043509525	0.870493833725782	0.913152908641735
TRINITY_DN15522_c0_g1_i2.p1	7739.XP_002613815.1	8.90e-08	calcium_activated_potassium_channel_subunit		pfam03185;COG3067;cl21473;pfam12158;pfam07884;cd12632;cl17169;TIGR02772;cl28973;TIGR00774;PRK09547;pfam16862;pfam16972;PRK11056;cl23983;cd08507;cl01709;cd03858;cl11393;pfam06450;smart00756;cl01729;PRK14889;pfam01474;pfam07226;pfam12259	1.541222	0.001183264	0.01336963	1.5963114631191	0.001019314961259	0.003506178645907	0.556957391566388	0.212848414233971	0.393780804369501	0.986742984752883	0.023599897308442	0.054113326920622
TRINITY_DN15525_c0_g1_i6.p1	7739.XP_002590549.1	8.10e-09	response_to_nematode		smart00038;cl02436;pfam01410;cd00087;cl00085;smart00186;pfam11500;pfam00147;TIGR02995;cl31283;smart00103;cl00031;COG1310;cl13996;pfam07936;cl06808;TIGR02706;cl17212;cd17307;cl28923;TIGR02889;cl31263;pfam05889;pfam15112;cd18058;cl28899;pfam11994;PRK05805;TIGR03883;cl02183;TIGR00691;cl33294;cd06112;cl00416;cd06438;cl11394;PLN02304;cl30600;cd00015;TIGR02772;cl28973	0.5875586	0.5963261		2.79546184962358	0.009342977132036	0.024905896720915	-1.62268176437224	0.127354572804366	0.277688181081221	-2.23840394430693	0.038534829293284	0.080985066045206
TRINITY_DN15533_c0_g1_i1.p1						-0.2489491	0.584021	0.8557007	-2.76028309897144	1.27841833613562e-08	1.0759331246853e-07	0.583819199315287	0.24994770523123	0.438895895329607	0.764517990173284	0.127212064613382	0.211746627040961
TRINITY_DN15533_c1_g1_i1.p1	9707.XP_004415560.1	1.80e-55	Crumbs_family_member_1_photoreceptor_morphogenesis_associated		cd00110;cl22861;pfam02210;smart00282;pfam00054;cd00054;cl21504;smart00179;pfam00008;cd00053;pfam12661;pfam07645;pfam07974;smart00181;cd00152;COG3112;cl11474;TIGR04551;cl22839;smart00210;pfam12947;pfam07691;smart00159;cd04275;cl00064;PRK07562;cl35596;PTZ00482;cl27491;TIGR02091;cl37050;PRK02862;cl32030;pfam01414;PRK12355;cl29258;PLN02167;cl10013;COG2848;cl09939	-0.1927391	0.6125463	0.8712328	-2.46290398690618	2.5144727416231e-10	2.64565457928393e-09	0.517383570479048	0.19165584610157	0.366579331596506	0.716789779694481	0.068994309256633	0.130059468370529
TRINITY_DN15553_c0_g1_i1.p1	121225.PHUM449100_PA	9.60e-09	Low_density_lipoprotein_receptor_domain_class_A	GO:0005515	cl00104	0.04602393	0.9010804	0.9834691	1.72052706672435	1.99787554450209e-06	1.18858424842253e-05	0.042095683599346	0.905703312019089	0.951884944605545	0.288915066647305	0.413061138146018	0.531128038132819
TRINITY_DN15557_c1_g3_i2.p1					cl33646;cl03000	1.637047	0.0005059512	0.006973242	1.07685087975358	0.032643182739024	0.073143441194907	0.303326183297626	0.529582797570835	0.704802971158223	-0.755022540383051	0.150719354107559	0.242207364072782
TRINITY_DN15570_c0_g1_i3.p1	192875.XP_004349917.1	2.60e-93		GO:0004521GO:0090305	cl29459;cl29077;cl01319;cl02569;cl21463;cl17171;cl02102;cl09930	-0.1222554	0.6719159	0.8995074	-1.67164384262	1.64251809514445e-06	9.88899631261915e-06	-0.14767125146246	0.724514522985433	0.842302219157584	-0.324007824047585	0.436398162384852	0.55429275762344
TRINITY_DN15591_c0_g1_i1.p1					cl00264;cl30135;cl12078;cl33978;cl33049;cl36975;cl31858;cl34910;cl37553;cl37083;cl21453;cl32023;cl20441;cl35875;cl37087;cl33857;cl02022;cl12054;cl23840;cl23718;cl36599;cl21459;cl10012;cl08110;cl30488;cl21461;cl36031;cl10029;cl14783;cl22854;cl28913;cl21454;cl34640;cl21455;cl27084;cl30760;cl27005;cl32078	-0.6118421	0.5977357	0.8638574	5.1960661470993	1.81118435392149e-10	1.93848241592241e-09	0.282231080707462	0.583620985102554	0.744857183364357	-0.67737541238416	0.197822202907166	0.300280368791161
TRINITY_DN15598_c0_g1_i2.p1						-0.6360624	0.03776789	0.1794809	-1.58119737551387	1.01291358411379e-06	6.30546423127692e-06	-0.738717294684846	0.042995255734722	0.129423700423596	1.12153370944688	0.000670126891411	0.002610659562829
TRINITY_DN15606_c0_g1_i1.p1	10224.XP_002739447.1	1.60e-07	symporter_activity	GO:0016020GO:0022857;GO:0055085	cl28910;cl36757;cl32437;cl36465;cl36771;cl36254;cl00593;cl33513;cl02170;cl37407;cl00200;cl11435;cl07876;cl23974;cl34239;cl14632;cl32676	-0.4537054	0.1744307	0.4712866	-2.73129918558317	7.79397028128253e-09	6.77689152034411e-08	-0.347419630780439	0.584082116354469	0.745073487401524	0.836354825216524	0.116337149018114	0.197477248935701
TRINITY_DN15629_c0_g1_i1.p3	43151.ADAC001457_PA	1.60e-47	6_pyruvoyl_tetrahydropterin_synthase		cl00263;cl31328;cl14633;cl02661;cl00175;cl14876;cl21453;cl17036	0.191333	0.5418522	0.8311202	-1.60816766362619	3.48097111209243e-06	1.9842298557628e-05	-0.457718548631095	0.24851785584419	0.437508794512612	-0.231411952439507	0.544433156610091	0.656055225988625
TRINITY_DN15644_c0_g1_i1.p1	10224.XP_002737107.1	1.90e-64	deoxyribonuclease_I		cl00490;cl10393;cl32131;cl28922;cl28666;cl30339;cl34488;cl00210	-0.3517182	0.07442366	0.2817238	-1.60658646524968	1.59480658022064e-13	2.41825443166224e-12	-0.679101839408899	0.008668827398473	0.039713118096745	-0.251527657972576	0.300081321279322	0.415481531868647
TRINITY_DN15660_c0_g1_i4.p1					cl36153;cl02563;cl00333;cl11960;cl31531;cl21454;cl28355;cl15693;cl17190	0.2960603	0.705866		2.68092956021727	0.000159845957439	0.000666366573008	-0.221090023559331	0.723515146744334	0.841602361645594	-0.997648978751346	0.122710817574362	0.205958694966546
TRINITY_DN15688_c0_g1_i2.p2	45351.EDO45023	9.40e-09	zinc_finger		pfam01754;smart00259;cl27506;PRK09537;cl35855;PTZ00385;cl33179;pfam04690;PHA03230;cl28002;TIGR00957;cl33195;PRK06922;cl30734;smart00817;cl26730;pfam15433;pfam09770;PRK06130;cl35429;TIGR00601;cl36702;PRK11636;cl32717;COG1739;cl34348	0.7906862	8.234955e-12	6.997724e-10	1.85498703076077	1.21373904565542e-58	4.82090405939636e-56	0.873604550786627	5.35722006796822e-15	1.48686725688401e-12	-0.033997729610263	0.762485283377013	0.833408005410474
TRINITY_DN15688_c0_g1_i2.p3	244447.XP_008322530.1	3.30e-22	zinc_finger		cl01438;cl27569;cl02475;cl28890;cl22851;cl31199;cl00261	0.8650472	4.091665e-09	2.177773e-07	1.76771468218659	1.94497254406772e-33	1.5365283098135e-31	0.915575410301253	2.28854962242147e-10	1.85412205247742e-08	0.000256921355129	0.998586061021101	1
TRINITY_DN15699_c0_g1_i1.p2	400682.PAC_15714650	6.10e-70	T_cell_activation_via_T_cell_receptor_contact_with_antigen_bound_to_MHC_molecule_on_antigen_presenting_cell	GO:0007165	cl17171;cl28922;cl15755;cl35032;cl33382;cl29988;cl27103;cl00229;cl22678;cl09930;cl26516;cl00467;cl18945;cl29077;cl28895;cl29093;cl00015;cl00642;cl28340;cl00163;cl27926	0.5038511	0.08684876	0.3097384	3.09574954292937	6.50598476817113e-26	2.87570560123892e-24	0.920620207285187	0.001728675669043	0.011510172898416	-0.292252056836612	0.319956504023133	0.436547905652896
TRINITY_DN15699_c1_g1_i1.p1					cl14633;cl32371;cl35627;cl32251;cl00075;cl10502;cl35487;cl00452;cl34309;cl19224;cl00263;cl35924;cl00635	-0.07500999	0.8441688	0.9656423	1.50172391592737	3.25776739559049e-05	0.00015629195098	0.798867301594577	0.018388734003022	0.069395933168108	-1.25208937986351	0.000807864922006	0.003072583800912
TRINITY_DN15748_c0_g1_i2.p1	61622.XP_010359997.1	7.40e-34	C3_and_PZP_like_alpha_2_macroglobulin_domain_containing_8		cl08267;cl01067;cl36920;cl31703;cl00438;cl02775;cl32629;cl01827;cl00125;cl30355;cl22856;cl37417;cl35627;cl28897	-0.61203	0.4838859	0.7930068	3.06802939908385	0.000443971238068	0.001679678458296	1.60959102926779	0.065216613940199	0.174010291449806	-0.056120313634298	0.94874691060931	0.970154853526565
TRINITY_DN15755_c0_g1_i2.p1					cl21504;cl03027;cl29669;cl36445;cl00064	-0.1355224	0.7248349	0.9214932	-2.58753046133693	4.14838027005422e-10	4.26132826734952e-09	0.859015915890603	0.046197803618552	0.136045470221162	0.997949727331295	0.019264716592136	0.045636925894975
TRINITY_DN15790_c0_g1_i2.p1	9483.ENSCJAP00000028097	4.90e-16	Contactin_3_(plasmacytoma_associated)		cl11960;cl29242;cl29768;cl31509;cl19122;cl28677;cl34954;cl19115;cl21494;cl29917;cl01454;cl22907;cl02475;cl00480;cl19212;cl34836;cl38440;cl33413;cl29113;cl31977;cl33246;cl33245;cl33128	0.3108857	0.5771832	0.8523123	-2.33941374766684	0.000131644955492	0.000559319928268	-0.184428620799263	0.78541016354844	0.881722775514212	1.16275410682216	0.064960584764975	0.124091864419055
TRINITY_DN15796_c0_g1_i1.p1	8010.XP_010865083.1	1.90e-82	ADAM_TS_Spacer_1		cd04273;cl00064;cd04269;pfam01421;cd04267;cd04272;pfam17771;cd00203;smart00209;cl15278;pfam13688;pfam13582;cd04270;pfam13574;pfam05986;pfam00090;pfam13583;cd04276;cd04268;cd04278;pfam00413;cl37987;cd05843;cl28898;pfam12568;COG1894;cl34375;cd07331;pfam14891;pfam08683;pfam12388;cd09609;cl14813;COG2856;cl01076;cd08662;TIGR03276;cl21469;PLN03091;cl33633;pfam01400;PRK06419;cl12022;PRK11278;cl36014;pfa…	2.067945	3.304849e-15	4.426163e-13	2.54951783492012	2.64192117931472e-22	8.80578809860633e-21	0.543272948646858	0.038343514148763	0.119268241080574	-0.950862615351228	0.000289943723985	0.001257759745097
TRINITY_DN15801_c0_g1_i3.p2					cl29654;cl00551;cl02207;cl35893;cl31710;cl32811	0.4529621	0.4053646	0.7321065	2.12260024059908	6.05374901942408e-05	0.000275940571338	0.048519642497295	0.923923211064954	0.96183813468165	-1.49689981303971	0.004794205837242	0.014143052704564
TRINITY_DN15814_c0_g2_i1.p1					cl36171;cl32817;cl33752;cl38913;cl22806;cl35051;cl02626;cl31007	-0.4316984	0.5172122		-1.95141398946204	0.009566568205921	0.02541900190959	-1.18282354480292	0.227647126355642	0.411916101600914	0.663241878912862	0.407587862340557	0.525875615700761
TRINITY_DN15829_c0_g1_i1.p1					pfam13676;pfam00514;cd04903;cl09141;pfam05147;cd01011;cl00220;PRK14806;cl36426;COG1685;cl30331;pfam03006;cd19842;PLN03200;cl33659;cd17754;cl28901;PRK00135;cl00612;pfam16678;PRK01123;cl30333;PRK07656;cl35603	0.9919852	0.09791721	0.334406	3.380813724134	1.09280256263146e-08	9.29012119088419e-08	0.035022265383289	0.951423829766695	0.976541056571345	-0.727437056021334	0.207012038702609	0.311349248032199
TRINITY_DN15829_c0_g1_i3.p1					cl17036;cl09141;cl00220;cl36426;cl30331;cl33659;cl00612	0.46371	0.04678693	0.2078922	1.91820569017052	1.73000189880534e-16	3.46703534001647e-15	0.321934882711979	0.165462375039858	0.331594914864815	-0.134680499814537	0.561894816800255	0.671272342993718
TRINITY_DN15831_c0_g1_i4.p1	7739.XP_002608220.1	5.00e-10	SAM_/_Pointed_domain	GO:0005634;GO:0043565	cd08536;cl15755;smart00251;pfam02198;cd08203;cd08535;cd08542;cd08531;cd08534;cd08533;cd08543;cd08541;cd08532;cd08540;cd08757;cd08537;cd08538;cd08539;cd01793;cl28922;cd01806;smart00213;cl33377;PTZ00044;cd17039;pfam14100;cd00938;cl00349;cd00616;cl29034;pfam00240;PRK05976;cl30684;cd16106;TIGR02048;cl00954;cd10527;PRK11706;cl18945;pfam15609;cd09528;pfam06762;COG2812;cl34490;pfam04676;cd01798;cd16107;…	1.086235	0.0005215423	0.007116482	3.71370978297931	7.66741329595427e-33	5.87862427446917e-31	0.367361814553831	0.230996505522486	0.416203499344796	0.77237511691318	0.011735009480437	0.030065871605681
TRINITY_DN15864_c0_g1_i1.p2					cl00922;cl22855	2.545187	4.29922e-06	0.0001209425	2.63336468050082	2.02470335244842e-06	1.20279323791691e-05	-0.138389893914732	0.801143574992861	0.892203595176985	-1.25110569337906	0.023295796916316	0.053542329676684
TRINITY_DN15895_c0_g1_i1.p1					cl21454;cl15239;cl00281;cl12078;cl21652;cl21600	1.243379	0.2346482		2.88885861636494	0.004435455031626	0.012969851021925	-0.224896204829317	0.807060364065563	0.896087302471021	-2.20715513630866	0.02974588372174	0.065569914999487
TRINITY_DN15900_c0_g1_i3.p2	45351.EDO46709	3.80e-07	thyroid_hormone_transmembrane_transporter_activity		cl28910;cl36762;cl30316;cl31024;cl30555;cl36967;cl21454;cl02565;cl17037;cl29824;cl00388;cl37023;cl00264;cl38903	1.101541	0.5379433		6.37808698719259	3.39745388410702e-06	1.94126645709676e-05	-0.492992757527014	0.530640954393975	0.705604152238671	-0.444689288392887	0.564895558837864	0.673587949871105
TRINITY_DN15904_c0_g1_i4.p1					cl22851;cl38908;cl33308;cl18951;cl28242;cl17182;cl21464;cl00459;cl34683	-0.307389	0.6970185		1.79043710543039	0.01595015031003	0.03958882126074	-0.679880637411185	0.355700838646581	0.553079138941869	-1.64391330685703	0.03206220548825	0.069749527141527
TRINITY_DN15909_c0_g1_i1.p1	400682.PAC_15720512	1.70e-19	condensed_mesenchymal_cell_proliferation	GO:0000902GO:0000904;GO:0001654;GO:0001736;GO:0001738;GO:0001745;GO:0001751;GO:0001754;GO:0002009;GO:0003674;GO:0005488;GO:0005509;GO:0005575;GO:0005623;GO:0005886;GO:0005887;GO:0006928;GO:0006935;GO:0007155;GO:0007156;GO:0007163;GO:0007164;GO:0007275;GO:0007389;GO:0007399;GO:0007409;GO:0007411;GO:0007423;GO:0008150;GO:0009605;GO:0009653;GO:0009887;GO:0009888;GO:0009987;GO:0016020;GO:0016021;GO:0…	cl28889;cl29226;cl25409;cl31680;cl27679;cl15495;cl14643;cl14874;cl02787;cl00727;cl37186	-0.57983	0.006209442	0.0483626	1.84638632766329	2.2124248822513e-18	5.21177321108919e-17	1.12547113765563	9.11600286352271e-08	3.22269235742897e-06	0.753351478129397	0.000348219836953	0.001475444330218
TRINITY_DN15914_c0_g1_i1.p1					cl36073;cl10153;cl34639;cl36920;cl21456;cl26727;cl34768;cl09943	1.091112	0.04885835	0.2137001	2.72212180623182	1.57668914618533e-07	1.132633916167e-06	0.51967336463657	0.191534547701697	0.366491224653514	0.630646117466528	0.106276703034214	0.183779292007094
TRINITY_DN15960_c0_g1_i1.p1					cl00235	-0.18638	0.7820348	0.9437779	3.77112066399569	1.56206606875123e-09	1.50056988357903e-08	-0.410424079309762	0.484283317321233	0.669135940021136	-0.753054061321478	0.199895654835289	0.30289171702688
TRINITY_DN15970_c0_g1_i1.p1	7739.XP_002603766.1	2.70e-75	Peyer's_patch_morphogenesis	GO:0004672;GO:0004713;GO:0005515;GO:0005524;GO:0006468	cd00192;cl21453;pfam07714;smart00221;cl33378;smart00219;cd05053;cd05045;cd05054;cd05099;cd05102;cd14207;cd05098;cd05103;cd05107;cd05100;cd05034;cd05105;cd05101;cd05055;cd05106;cd05047;cd05032;cd05089;cd05068;cd05104;cd05044;cd05039;cd05048;cd05057;cd05051;cd05060;cd05088;cd05050;cd05033;cd05061;cd05056;cd05041;cd05148;cd05038;cd05052;cd05035;cd05059;cd05036;cd14204;cd05049;cd05058;cd05085;cd05109…	0.7650455	0.001941651	0.01973931	2.61676202527355	2.78423918445315e-26	1.26412281473088e-24	1.05006428539381	2.02661459723174e-05	0.000315611446609	0.202911491383759	0.410245497194064	0.528508206621367
TRINITY_DN15980_c0_g1_i1.p1					cl34961;cl12013;cl32970;cl35346;cl33177;cl28713;cl36941	1.396864	1.159272e-06	3.734266e-05	2.49147519890074	9.77664660160607e-19	2.36742201111541e-17	1.41740826449689	4.72561927214574e-09	2.53285964506289e-07	0.256137000415834	0.300829811199512	0.416251272900104
TRINITY_DN15981_c0_g2_i1.p2	10228.TriadP28548	5.30e-21	BolA_like_protein		cl00386;cl17169;cl29556;cl31232;cl21459;cl10014;cl00447	-0.2396707	0.313618	0.6469287	-1.54121583595907	9.40604421652655e-09	8.08275398149719e-08	-0.278629095486361	0.371916301484641	0.56886460246236	0.273228593036956	0.348438896455748	0.466660607746419
TRINITY_DN16000_c0_g1_i2.p1	10224.XP_006819140.1	1.50e-45	transmembrane_transport	GO:0016021GO:0055085	cl28910;cl36760;cl37407;cl03075;cl34841;cl29994;cl34629;cl00416;cl31049;cl27810;cl21494	1.391071	0.04297261		1.83711899570645	0.007940525337823	0.021544890285679	0.360672825660296	0.557002535137486	0.72608499217686	0.256614953780552	0.673580639685048	0.76378506629326
TRINITY_DN16008_c0_g1_i1.p1	45351.EDO45831	1.20e-114	integrin_mediated_signaling_pathway		smart00187;cl00057;pfam00362;pfam08725;pfam07965;smart00327;cd00198;pfam17205;cd01450;pfam07974;cl21504;pfam18372;pfam00092;pfam01414;pfam05941;cl05482;pfam01437;cd01475;TIGR01429;cl00281;cd00055;PLN03223;cl33665;pfam15813;COG0266;cl33822;TIGR02813;cl37173;cd01476;cd04740;cl28888;cd01471;COG2854;cl01074;smart00180;cd16176;cl23634;PTZ00314;cl36546;PRK15307;cl01416;cd01472	-0.1370594	0.6173596	0.8737419	1.56662444949887	1.1157995755061e-08	9.46873479534819e-08	1.31027368174801	1.76227874753426e-06	4.07928966563834e-05	0.93000277987991	0.000693995794445	0.002692364437283
TRINITY_DN16018_c0_g1_i2.p3	7897.ENSLACP00000008790	8.90e-22	ankyrin_binding		smart00557;cl27659;pfam00630;pfam15290;PLN02905;cl30833;TIGR02621;cl37145;cd01942;cl00192;pfam13957;COG0225;cl00366;PRK13493;cl00810;TIGR00417;cl17173;TIGR01505;cl31117;pfam11928	1.275396	3.916037e-09	2.097889e-07	1.82657203599705	3.42627862839439e-17	7.24739025257565e-16	1.00152294592624	2.60390937093913e-06	5.64086456616427e-05	0.423617257290114	0.047182188932977	0.095464226310625
TRINITY_DN16018_c0_g1_i3.p3	7897.ENSLACP00000008790	8.90e-22	ankyrin_binding		cl27659;cl30833;cl37145;cl00192;cl00366;cl00810;cl17173;cl31117	1.275396	3.916037e-09	2.097889e-07	1.82657203599705	3.42627862839439e-17	7.24739025257565e-16	1.00152294592624	2.60390937093913e-06	5.64086456616427e-05	0.423617257290114	0.047182188932977	0.095464226310625
TRINITY_DN1602_c0_g1_i1.p1					cl32363	-0.6733179	0.01206899	0.07931098	-1.83398520753226	1.08224887469526e-08	9.20313806676632e-08	-0.028657193549284	0.940487016538425	0.971290279173456	0.037418080907122	0.919688882734966	0.948571459049461
TRINITY_DN16023_c0_g1_i1.p1	10224.XP_006824155.1	6.80e-90	non_motile_cilium_assembly		cl05660;cl31363;cl06441;cl36772;cl36858;cl31400;cl00467;cl27532;cl30259;cl21463;cl00701;cl14654;cl01482;cl31528	-0.2262958	0.1831261	0.483322	-2.1545831963515	2.81081644077255e-31	1.93230116762532e-29	-0.378277163693212	0.068887709850812	0.180675550387159	1.25387036960028	4.14962415565303e-11	8.0251749917417e-10
TRINITY_DN16026_c0_g1_i1.p1					cl33300;cl33551;cl01294;cl36070	-0.6131543	0.1072984	0.3533548	-1.95656640295359	1.00734930234204e-05	5.30439612380368e-05	0.457473765778354	0.354428933232091	0.551810711266981	0.913583260343641	0.052404546141159	0.104208794740267
TRINITY_DN16029_c0_g1_i1.p2						-1.991757	7.503566e-06	0.0001986148	1.74068743684232	6.27914693960061e-05	0.000285151805012	-1.39789006959217	0.001351637893554	0.009514252802539	-0.385329588821573	0.374625947774915	0.493009843459574
TRINITY_DN16035_c1_g1_i1.p2					cl19122;cl21453;cl34130;cl36683;cl04719;cl17185	0.337274	0.1837195	0.4841104	1.5178227954091	1.49633844948954e-09	1.44130303059959e-08	0.748177820446758	0.002332838889039	0.014512680811705	0.215150655103795	0.382890903388035	0.501082804864646
TRINITY_DN16088_c0_g1_i2.p2	9713.XP_006739610.1	1.20e-85	Family_with_sequence_similarity_46_member_B	GO:1990817	cl14378;cl31269;cl00211;cl33720;cl32871;cl30879;cl04725;cl04113;cl01090;cl17185	-0.4313284	0.3941503	0.7219447	3.47859142641726	5.72617524727324e-12	7.3764486361045e-11	0.755102129673379	0.134424485856284	0.28832914959548	-1.04628913962121	0.038126844566499	0.080318643089958
TRINITY_DN16088_c0_g1_i2.p5	946362.XP_004994842.1	3.20e-39	alpha_N_acetylglucosaminidase_activity		pfam12972;pfam05203;cd09701;cl19000;COG3295;cl23780;TIGR02452;cl19419;cd18206;cl38908;pfam02306;cl11610;COG0684;cl00480;cd06228;cl11393	0.02455478	0.9437929	0.9970214	2.01188143247981	6.85052312037715e-09	6.01508321143831e-08	0.611042021201325	0.077482834128407	0.196543191230433	-1.28618852181998	0.000211465751881	0.000950992627273
TRINITY_DN16088_c0_g1_i2.p6					cl14633;cl02600;cl14456;cl06128;cl36192;cl28569;cl35197;cl32346	0.1264611	0.6582316	0.8935604	2.6485470684164	4.01130379389145e-21	1.2139181576477e-19	-0.137783842262437	0.617872522556244	0.769634625682875	-0.324037042692927	0.240571739754786	0.350206360098262
TRINITY_DN16090_c1_g1_i4.p2	45351.EDO38367	3.50e-19	RNA_splicing		smart00356;cl11592;pfam00642;pfam18345;pfam18044;pfam16027;pfam15663;cd14669;cl08398;pfam05349;pfam14100;PRK08051;cl29234;cd13557;cl21456;pfam15690	0.688618	0.0003452373	0.005073543	2.2718897142064	3.0728348972456e-32	2.25325467670333e-30	0.582821662005245	0.00236993612899	0.014691298002618	-0.235126941383217	0.220312330241978	0.326865177757392
TRINITY_DN16095_c0_g1_i2.p1					cl02529;cl34000;cl31517;cl33710;cl26075;cl33707;cl02563	0.4537298	0.634348		2.1652022182595	0.018144644872238	0.044278569336654	-1.27508608669819	0.164859523416893	0.330781057935891	-1.87224714170552	0.047139460634381	0.095404249128458
TRINITY_DN16096_c0_g1_i1.p1					cl14633;cl34356;cl31642;cl31994;cl16687;cl00326;cl25759;cl01350;cl00957;cl28910;cl31754;cl34574;cl28541;cl25409;cl34553	-0.324298	0.60153		-2.99596056836151	0.001180562969858	0.003997837751569	-0.214167573356787	0.861695338902678	0.927862472251369	-1.01840173357352	0.454614679134146	0.571753094237277
TRINITY_DN16113_c0_g1_i1.p1	8364.ENSXETP00000009018	7.30e-142	Mitogen_activated_protein_kinase_kinase_kinase		cl21453;cl33378;cl33408;cl31822;cl31419;cl36538;cl33733;cl26013;cl31529;cl31418;cl36498;cl31825;cl31769;cl32855;cl33717;cl31758;cl31527;cl31747;cl37341;cl31528;cl03922;cl29329;cl35973;cl27082;cl36555;cl21528;cl35319;cl34364;cl30485;cl10013;cl31349;cl19854;cl36621;cl34231;cl25603;cl03075;cl11433;cl22843;cl36570;cl34766	0.3715983	0.01473664	0.09238888	1.598952543952	7.1578963405136e-26	3.14925414686166e-24	0.605403680455534	6.34905917573366e-05	0.000800255516251	-0.411203349309229	0.006714948500884	0.018810369616731
TRINITY_DN16169_c0_g1_i1.p1	8090.ENSORLP00000006614	1.30e-06	growth_arrest_and		cl00600;cl36736;cl13995;cl31670;cl29077;cl18945;cl32968;cl21456;cl00847;cl33800;cl31902;cl29220;cl00303	1.682494	5.405572e-10	3.380952e-08	3.62810564045015	6.37071891016519e-41	7.623004995519e-39	0.345318339558143	0.200651512275822	0.378116040103074	-1.09345131199165	5.13238242014487e-05	0.000273289758812
TRINITY_DN16170_c0_g1_i1.p1	6087.XP_002154309.2	9.80e-72	Calcium_binding_EGF_like_domain		cl25523;cl15278;cl35863;cl00057;cl18951;cl28984;cl33865;cl02509;cl34697;cl31346;cl34900;cl21453;cl28885;cl33437;cl31526;cl30349;cl22828;cl31422	-0.9482119	0.05103555	0.2201031	-2.00263960002664	0.000567867404778	0.00208980466373	0.822092547340906	0.200633040033375	0.378116040103074	1.08994568036157	0.078623749733896	0.144367124424816
TRINITY_DN16173_c0_g2_i1.p1					cl00084;cl35021;cl36447;cl33632;cl36455;cl00130;cl36453;cl33720;cl15851;cl26624;cl33039;cl32924;cl01255;cl29034;cl35268;cl29788;cl30136;cl34332;cl36108;cl33272;cl33722;cl33616;cl35199	3.175806	5.245689e-60	9.943809e-57	3.05282057806459	5.54619352576343e-55	1.68734087712535e-52	0.115756328979068	0.528412650220221	0.703914052700339	-1.10249483945631	3.57234913484222e-09	4.75075194566979e-08
TRINITY_DN162_c0_g1_i1.p4						0.1835928	0.4166203	0.7418665	1.98121098082766	8.56107365659924e-21	2.48557953737487e-19	0.173731278879983	0.375553735740405	0.572396820371631	-0.436068004513857	0.028934318225361	0.064068062920387
TRINITY_DN162_c0_g1_i1.p5					pfam15417;cl21243;PTZ00148;cl29511;PRK12771;cl36183;pfam11046;cl08095;PLN02512;cl00452;pfam07068;cl22495;TIGR02353;cl37094;PRK07504;cl18945;PRK14016;cl36324	0.3919982	0.1514515	0.4350413	1.91469572239632	5.06006781853815e-13	7.31216874555604e-12	0.266640247371877	0.291524482768945	0.487852325292763	-0.395403216250507	0.122265886116751	0.205460230637219
TRINITY_DN16215_c0_g1_i6.p1						-0.5956663	0.116506	0.3718504	2.57502809478184	2.10503378379992e-12	2.82495336222948e-11	-0.136341921443722	0.705019898534616	0.829825234956431	-0.487246834069812	0.176444061050034	0.274078007800969
TRINITY_DN16218_c0_g1_i2.p1	588596.U9USJ1	2.40e-11			cl28899;cl21455;cl34277;cl37188;cl32487;cl09280;cl32486;cl20020;cl17190;cl00339;cl31017;cl29574;cl21457;cl25403;cl29472;cl30760;cl36124;cl28888;cl00900;cl32993;cl28885;cl28481;cl26115;cl23936;cl38903;cl34234;cl29561;cl34124;cl36043;cl32661;cl00042	-0.1115814	0.7451393	0.9292493	-1.52930271515188	2.61998278482122e-05	0.000127940803735	-0.289805538022837	0.462385683643032	0.6517294591654	0.552350790517895	0.141543315526609	0.230381139302267
TRINITY_DN16218_c0_g1_i2.p2	181119.XP_005529053.1	2.50e-46	Polynucleotide_kinase_that_can_phosphorylate_the_5'__hydroxyl_groups_of_double_stranded_RNA_(dsRNA)_single_stranded_RNA_(ssRNA)_double_stranded_DNA_(dsDNA)_and_double_stranded_DNA_RNA_hybrids_dsRNA_is_phosphorylated_more_efficiently_than_dsDNA_and_the_RNA_component_of_a_DNA_RNA_hybrid_is_phosphorylated_more_efficiently_than_the_DNA_component		cl35029;cl26944;cl30760;cl17190;cl25403;cl36464;cl32054;cl33905;cl34121;cl34108;cl28983;cl34455;cl34123;cl28913;cl21455;cl36608;cl23936;cl34118;cl36841;cl37330;cl34651;cl36830;cl33904;cl34129;cl34130;cl33044;cl31265;cl34260;cl35299;cl34447;cl34467;cl36383;cl34720;cl35955;cl34788;cl02475;cl33950;cl19875;cl31244;cl32889;cl30519;cl36454;cl26115;cl34509;cl34857;cl34208;cl18945;cl00599;cl36003;cl00954…	-0.8407912	0.01354143	0.08676584	-2.27508972300593	6.13718031168702e-07	3.97803904246658e-06	0.352492509403024	0.522205210345579	0.698699654260286	0.75082972701962	0.144238803874441	0.233841818677759
TRINITY_DN16247_c0_g1_i1.p2					pfam10571;cl23609;COG5151;cl34921;cd09600;cl14813;pfam15344;TIGR00622;cl06838;PRK14297;cl32988;PRK14015;PRK14280;cl36354;pfam10083;cl19626;pfam06745;cl21455;pfam15449;PRK06180;cl21454;pfam13584;cd10748;cl15688;cd07810;cl17037;cd14370;cl21463;COG0595;cl33967;pfam14369;COG1040;cl00309;cd10507;cl02609;COG0308;pfam03302;cl31427;pfam09305	-0.9464522	6.742135e-11	4.915575e-09	-1.56857831478174	2.96940766819562e-21	9.08225887647684e-20	0.192605061025483	0.314412532002763	0.511972820046555	1.16695188580514	1.77306208427225e-11	3.64151990321944e-10
TRINITY_DN16314_c0_g1_i1.p1	36080.S2K4J4	1.10e-08			cl00220;cl28984;cl31882;cl32201;cl14632;cl00615;cl21745;cl00723;cl10557;cl11894;cl27474	-0.3748342	0.09954886	0.3380902	-1.54567627492344	2.68260435802316e-09	2.48597276185179e-08	0.073858387084026	0.802620985077452	0.893253930355719	0.387640034480421	0.169492682984182	0.265842992715428
TRINITY_DN16350_c0_g1_i2.p1					cl37069;cl34174;cl33865;cl31754;cl37070;cl35229;cl32023;cl37899;cl33686;cl37461;cl35381;cl15254;cl36015;cl34573;cl31020;cl30946;cl30905;cl29770;cl10013;cl32485;cl34844;cl27170;cl35272;cl27995;cl31018;cl34550;cl34868;cl35973;cl34973;cl34933;cl37155;cl37666;cl34213;cl33600;cl33207;cl32052;cl34756;cl26990;cl27084;cl33249;cl35524;cl26956;cl37208;cl17037;cl34595;cl25629;cl36166;cl34546;cl25512;cl02059…	0.2094741	0.05026538	0.2177655	1.52144560059704	4.06010904367427e-46	7.1673455821603e-44	0.166014408934456	0.118731631345817	0.264233493957284	-0.26308930245356	0.01347603807506	0.033743897520483
TRINITY_DN16356_c0_g1_i2.p1	10224.XP_002734284.1	8.10e-60	Metal_ion_binding_It_is_involved_in_the_biological_process_described_with	GO:0006801;GO:0046872	pfam00080;cd00305;cl00891;COG2032;PLN02642;PLN02386;PRK15388;PLN02957;cl33606;cd17077;cl28922;PRK08411;cl35694;PRK12696;cl19182;pfam16383;cd13521;cl21456;pfam08481;PRK13589;cl31638;PLN02959;cl33607	-0.2594723	0.2542317	0.5797312	2.04910052517948	1.91634401259078e-19	4.96409475290499e-18	0.515579147664963	0.023107907622036	0.082285624403333	0.01294687337125	0.954515122274966	0.974455306240237
TRINITY_DN16356_c0_g1_i2.p2	7955.ENSDARP00000108361	5.90e-46	Biphenyl_hydrolase_like_(serine_hydrolase)	GO:0003674GO:0003824;GO:0005575;GO:0005622;GO:0005623;GO:0005737;GO:0005739;GO:0005740;GO:0005741;GO:0006082;GO:0006520;GO:0006805;GO:0006807;GO:0008150;GO:0008152;GO:0009410;GO:0009636;GO:0009987;GO:0016020;GO:0016787;GO:0016788;GO:0019752;GO:0019867;GO:0031090;GO:0031966;GO:0031967;GO:0031968;GO:0031975;GO:0042221;GO:0043226;GO:0043227;GO:0043229;GO:0043231;GO:0043436;GO:0044237;GO:0044238;GO:0…	cl33968;cl33026;cl37314;cl31213;cl21494;cl34450;cl33279;cl30399;cl33196;cl31339;cl34287;cl36963;cl30400;cl30392;cl33521;cl30396;cl30394;cl31292;cl35396;cl30395;cl23717;cl28566;cl27027;cl30391;cl00211;cl14649;cl33614;cl15265;cl34262	0.7114969	0.03565807	0.1729286	2.95140320197854	2.98074499161829e-21	9.10719500751067e-20	0.785723762576951	0.00202320377905	0.012999675138364	1.26867647397542	4.04140758637366e-07	3.54370447531574e-06
TRINITY_DN16357_c1_g2_i2.p2	28737.XP_006892132.1	2.20e-31	Lysoplasmalogenase_like_protein_TMEM86A	GO:0016021;GO:0016021	cl01505;cl00806;cl34689;cl11468;cl00337;cl26937;cl37186;cl05674;cl12074;cl11424;cl00278	1.145865	1.142205e-10	8.088323e-09	2.42595698407289	1.82428262404058e-42	2.46088841897701e-40	1.21258937359247	7.63430514299282e-12	9.26427886443181e-10	0.345517262891216	0.05117972714021	0.102170276015956
TRINITY_DN16357_c1_g2_i2.p7					PRK00052;cl00478;COG1429;cl34262;PRK10803;cl32582;COG0682;PRK12647;cl36155;PRK12650;cl36157;PHA03343;cl28637;pfam06112;cl05575;pfam06933;cl26400;pfam12114;PLN02387;cl33482;pfam01790;pfam03208;pfam11862;COG3088;cl01179;pfam16492;PHA00370;cl31488;PRK12437;cd13414;cl22855;pfam15345;pfam12911;PTZ00473;cl26999;pfam06679;pfam12768;cd08763;cl23723;PRK06007;cl30690;cd17337;cl28910;COG1684;cl00734;pfam039…	-1.578687	3.670499e-09	1.979258e-07	-0.179820428664426	0.500652060083827	0.641299275028097	0.424111613173863	0.112555266414219	0.254529624727605	0.890765621944859	0.00084932247169	0.003214748937622
TRINITY_DN16367_c1_g1_i1.p1	10224.XP_002732131.1	1.20e-90	Ion_channel_regulatory_protein_UNC_93		cd17407;cl28910;cd17338;pfam05978;cd17406;cd06178;cd17396;cd06174;pfam07690;cd17333;cd17325;cd17477;COG3275;cl34577;cd09736;cl12127;cd17327;TIGR04286;cl28191;cd17323;cd17324;PRK09288;cl30625;cd17317;cd18578;cl38913;pfam05977;pfam09534;pfam12805;TIGR03591;cl37293	-0.107509	0.576749	0.8518325	-1.64036074997778	1.00310645733484e-16	2.04759732097515e-15	-0.139198973014617	0.495442358691483	0.678434868782163	0.116607341373589	0.563668870137451	0.672592730603847
TRINITY_DN16371_c0_g1_i6.p1						0.2936117	0.7272192		-2.62367862090775	0.011430083782474	0.029675672810821	0.586422380420105	0.613209749961006	0.766156877826125	0.411652232329631	0.721537430237198	0.801686484319071
TRINITY_DN16378_c0_g1_i1.p1					cd10283;cl00490;cd09080;cd08372;cd09079;PLN02462;cl00289;cd00016;cl23718;pfam00089;pfam03372;cd09682;cl21471;pfam15626;smart00020;cl27237;cd10282;PRK08881;cl00355;COG1937;cl00846;pfam10960;cd10281;pfam01732;cd07624;cl12013;pfam18413;TIGR03941;cl14842;smart00128;cd11265;cl15693;cd05845;cl11960	0.9074235	0.000114238	0.002009399	1.59072476586757	1.23370986777138e-11	1.53665656788005e-10	0.095724501001573	0.678062021479416	0.811958390385534	-0.102872199142459	0.655312158298836	0.749348257673915
TRINITY_DN16378_c0_g1_i1.p2					cl00490;cl28586;cl28673;cl28922;cl22733;cl10011;cl34040;cl33490;cl00315;cl12054	0.9911359	0.0001406781	0.002394889	1.71658750906547	3.63996625487735e-11	4.2662194654501e-10	-0.201705712827609	0.426265955366679	0.619629436684558	-0.337217994556944	0.18215767828693	0.281230626233987
TRINITY_DN16384_c0_g2_i1.p1					pfam08477;cd09914;cl21455;smart00175;cl33240;pfam04180;cd01892;cd04113;COG1100;cl34108;pfam10446;cd04117;cd01853;cd04122;pfam04147;pfam02724;PRK06991;cl35528;PTZ00482;cl27491;cd01850;COG5406;cl34996;pfam04931;pfam05764;pfam09073;PLN00023;cl30519;pfam00735;pfam12775;cd01893;cd00154;TIGR00231;cl36608;pfam12987;cl15219;cd00882;cd01863;cd09913;TIGR00993;cl36793;PTZ00007;cl08298;pfam00071;pfam05285;cd…	-0.01499353	0.9691131	1	-2.6765854835231	7.34614811781174e-06	3.97211465065571e-05	-0.157182788654258	0.843133890910611	0.917186814110407	0.803968605284209	0.238157689597991	0.347507422796608
TRINITY_DN16391_c0_g1_i1.p1	126957.SMAR002051_PA	2.20e-64	Alg9_like_mannosyltransferase_family	GO:0005515;GO:0016757	cl21590;cl31226;cl22897;cl18945;cl00458;cl37860;cl33252;cl00742;cl38881;cl31031;cl29356;cl18951;cl30736;cl23961;cl15692;cl37213;cl21473;cl03651	-0.7886364	0.005191246	0.04223436	-1.76128159430877	6.32191210780604e-08	4.80196659917761e-07	-1.03968821999696	0.018196524072783	0.068921086719126	0.526716276189304	0.138124396004647	0.225723404969154
TRINITY_DN16391_c0_g1_i4.p1	126957.SMAR002051_PA	2.20e-64	Alg9_like_mannosyltransferase_family	GO:0005515;GO:0016757		-0.7886364	0.005191246	0.04223436	-1.76128159430877	6.32191210780604e-08	4.80196659917761e-07	-1.03968821999696	0.018196524072783	0.068921086719126	0.526716276189304	0.138124396004647	0.225723404969154
TRINITY_DN16429_c0_g2_i1.p1	6087.XP_004209851.1	3.90e-26	50S_ribosome_binding_GTPase		cl35358;cl17036;cl00194;cl27042;cl21494;cl36884	0.8141238	0.04882604	0.213602	1.90745292532197	2.65788146593914e-06	1.54712180262421e-05	-0.263552755463169	0.500577808295957	0.682765527547308	-0.688941004921346	0.080799527600809	0.147517054147364
TRINITY_DN16437_c0_g1_i2.p4						0.2987952	0.2513601	0.5769015	1.77544279913726	7.29277318632884e-12	9.29820452887348e-11	0.266173941130523	0.30099673069739	0.498083846216601	0.053602498674487	0.834988193255568	0.887842447921981
TRINITY_DN16440_c0_g1_i6.p1					pfam06369;PLN02337;cl33468;TIGR00409;cl36642;pfam03185;pfam14456;TIGR00884;cl36758;cd14116;cl21453;PRK10125;cl32468	1.088194	0.5236055	0.8192515	4.05656399307598	0.017215703939553	0.04230560993626	0.188852052918687	0.911341853169509	0.954589897169407	-2.90641827432351	0.087488968897445	0.157210615460572
TRINITY_DN16442_c0_g1_i1.p1	400682.PAC_15698708	6.00e-12	protein_kinase_activity	GO:0004672;GO:0005524;GO:0006468	cl21453;cl33378;cl34756;cl37069;cl21524;cl37070;cl34174;cl33207;cl35229;cl36166;cl35524;cl32485;cl34299;cl34767;cl25907;cl37327;cl33865;cl25927;cl33403;cl37899;cl34994;cl37461;cl34364;cl09111;cl26956;cl31145;cl37156;cl14761;cl34228;cl37199;cl12013;cl34310;cl31030;cl25512;cl03075;cl27170;cl26316;cl32023;cl32064;cl33413;cl20817;cl37559;cl31020;cl25591;cl25734;cl28732;cl32872;cl21462;cl02488;cl36038…	-0.02585255	0.9336851	0.9941154	-1.56013433005169	1.77038128819674e-06	1.06096739479988e-05	-0.634148418628202	0.075614001450306	0.193201320632118	0.495932364483928	0.140192190845322	0.228577461497902
TRINITY_DN16442_c1_g2_i1.p1	2711.XP_006465115.1	8.00e-09	Belongs_to_the_protein_kinase_superfamily_Ser_Thr_protein_kinase_family	GO:0005575GO:0005623;GO:0005886;GO:0016020;GO:0044464;GO:0071944	cl21453;cl33378;cl33408;cl36538;cl26013;cl31987;cl33733;cl28897;cl21456;cl31769;cl36498;cl02553;cl34560;cl31418;cl32855;cl33413;cl08520;cl36542;cl28910;cl36385	0.00974759	0.9812892	1	-1.78880003056394	7.56515843693355e-05	0.000336938796106	-0.375735957501523	0.457539011770109	0.648275740982781	0.592985694704851	0.209015218651814	0.313743364906145
TRINITY_DN16469_c0_g2_i1.p1	9031.ENSGALP00000040875	8.00e-78	Pleckstrin_homology_domain_containing_family_G_(with_RhoGef_domain)_member_5	GO:0000902GO:0001667;GO:0002009;GO:0002165;GO:0003674;GO:0005085;GO:0005088;GO:0005089;GO:0005488;GO:0005515;GO:0005575;GO:0005622;GO:0005623;GO:0005737;GO:0005829;GO:0005886;GO:0005911;GO:0006355;GO:0006357;GO:0006928;GO:0006935;GO:0007154;GO:0007165;GO:0007186;GO:0007264;GO:0007265;GO:0007266;GO:0007275;GO:0007399;GO:0007444;GO:0007478;GO:0007480;GO:0007552;GO:0007560;GO:0008150;GO:0009605;GO:0…	cl17171;cl02571;cl34999;cl34709;cl29975;cl01378;cl26489;cl29689;cl21460;cl28883	2.04967	1.948796e-28	8.00403e-26	3.02151259369626	8.91176957333829e-60	3.80386248146759e-57	0.471611201818421	0.010838439559722	0.046951497100622	-0.79744953814278	1.653153373962e-05	9.99224145040992e-05
TRINITY_DN16489_c0_g1_i1.p1	45351.EDO35603	2.50e-302	ATP_dependent_microtubule_motor_activity_minus_end_directed	GO:0003777;GO:0007018	pfam08385;pfam12446;cl24042;PHA03307;cl33723;pfam04503;TIGR00601;cl36702;pfam08549;pfam17069;cl26279;pfam15301;PRK14959;cl33044;pfam15325;PHA03321;cl33724;PHA03190;cl29999;PRK07764;cl35613;cd00674;cl00015;PHA03247;cl33720;pfam10714;pfam05539;cl25814;pfam12440;PHA01752;cl10327;pfam12877;pfam15385;pfam15539;COG0507;cl33920;COG3016;cl01139;PRK07003;cl35530;pfam04520;cd04407;cl02570;pfam15068;pfam071…	-0.2955939	0.2416478	0.5640761	-1.68334556719035	4.96544940690197e-11	5.73281881867512e-10	-0.021341783621894	0.934811555466855	0.967627654961885	0.836646387052309	0.001178388357361	0.004265423613514
TRINITY_DN16498_c0_g1_i1.p1	9597.XP_003829574.1	5.30e-179	Zinc_ribbon_C4HC2_type	GO:0000323GO:0005575;GO:0005622;GO:0005623;GO:0005737;GO:0005764;GO:0005765;GO:0005773;GO:0005774;GO:0006950;GO:0007154;GO:0008150;GO:0009267;GO:0009605;GO:0009966;GO:0009967;GO:0009987;GO:0009991;GO:0010646;GO:0010647;GO:0016020;GO:0023051;GO:0023056;GO:0031090;GO:0031667;GO:0031668;GO:0031669;GO:0032006;GO:0032008;GO:0032991;GO:0033554;GO:0034198;GO:0035859;GO:0042594;GO:0043226;GO:0043227;GO:0…	cl17238;cl29593;cl34458;cl31831;cl31768;cl36561;cl02687;cl28890;cl19729;cl02475;cl29449;cl35718;cl34100;cl36419;cl35239;cl36353;cl00416;cl31762;cl00509;cl00040;cl31128;cl28054;cl33656;cl29788;cl36330;cl36077;cl36091;cl36702;cl13995;cl21456;cl05358;cl31749;cl36701;cl28616;cl33497;cl29994;cl29975;cl09933;cl25525;cl25523;cl36444	-0.1318121	0.4221309	0.7463349	-1.59855666229681	1.04775067599279e-20	3.01444404748913e-19	-0.768243660413974	3.91703546077751e-05	0.000542233768082	0.493891809547689	0.004965706945677	0.014554761544092
TRINITY_DN16511_c0_g1_i1.p1					pfam00021;cl10471;MTH00141;cl00211;PRK09828;cl32419;pfam09172;smart00134;PRK09946;cl14575;cd12955;cl17165;COG2048;cl34396;PTZ00141;cl33168;PLN00043;cl31533	0.6593214	0.4051881		2.69932553335767	0.000193937429187	0.000794018983521	-0.005172591713259	0.993130516750555	0.997328747064253	-0.099009091454347	0.867980652986819	0.911551593939776
TRINITY_DN16512_c0_g1_i3.p1					cl21453;cl31831;cl26013;cl32855;cl33408;cl25409;cl33378;cl28899;cl37341;cl33413;cl30496;cl00130;cl36538;cl32763;cl23716;cl17173	-0.2492447	0.4438758	0.7644701	-1.64849188521607	4.67552044640326e-05	0.000217718622067	-0.072926334180725	0.882410872380618	0.939237451054247	0.093713595859842	0.841820656619665	0.892766692584228
TRINITY_DN16517_c0_g2_i2.p1					cl33645;cl15692;cl25291;cl17169;cl33478;cl30334;cl30660;cl33689;cl21454;cl31265	-0.1226933	0.9017358	0.9837916	5.51388947232135	5.69047149309297e-13	8.17769365625491e-12	1.24533878501276	0.011820245472603	0.050197414879869	1.04983578808718	0.033755668994124	0.072722932004478
TRINITY_DN16517_c0_g2_i2.p2					cl21453;cl31747;cl15692;cl28922;cl33613;cl17171	0.6105701	0.5273243	0.8223029	3.98558808779756	1.24956528168696e-06	7.66189277994933e-06	1.10429254579729	0.037638553365961	0.117715489005312	1.24445876470338	0.018034952515174	0.043154853556985
TRINITY_DN16519_c0_g1_i1.p1					PLN00012;cl00337;PHA03309;cl29689;pfam15830;PTZ00449;cl33186;TIGR02484;cl37121;pfam10446;cd01195;cl00213;cd09665;cl21519;PLN02737;cl00289;TIGR01908;cd03823;cl10013;cd13367;cl17171;pfam09507;COG0062;cl00318;pfam15251;cd01158;cl09933;PRK05691;cl35369;COG5030;cl02092;cd14831;cl38905;pfam15362;pfam13009;PHA03381;cl31824;TIGR02516;cl37134;cd17262;cl38903;pfam05704	0.3694435	0.5305143	0.8239074	3.01896446492335	6.9629018049925e-09	6.10251504196063e-08	-0.496389445578315	0.259675764501015	0.450113222266414	-1.21412565339026	0.007937232086923	0.021694605115559
TRINITY_DN16535_c0_g1_i1.p1	7739.XP_002598008.1	2.70e-100	protein_localization_to_adherens_junction	GO:0003674GO:0005198;GO:0005488;GO:0005515;GO:0005575;GO:0005622;GO:0005623;GO:0005634;GO:0005654;GO:0005737;GO:0005886;GO:0005911;GO:0005912;GO:0005923;GO:0007043;GO:0007163;GO:0008104;GO:0008150;GO:0008582;GO:0009966;GO:0009967;GO:0009987;GO:0010646;GO:0010647;GO:0016020;GO:0016043;GO:0019904;GO:0022607;GO:0023051;GO:0023056;GO:0030010;GO:0030054;GO:0030424;GO:0031334;GO:0031974;GO:0031981;GO:0…	pfam00625;smart00072;cl17190;TIGR03263;COG0194;cl30082;cd00071;PRK00300;cd11862;cl17036;PLN02772;cl33564;PRK14737;cd12037;PRK14738;cd12038;cd12035;cd12036;cd12080;cd12039;cd12033;cd12081;cd00992;cl00117;cd12034;smart00228;pfam00595;cd11861;cd00136;cd00988;cd12029;cd12031;cd12032;pfam07653;smart00326;COG0793;cl34043;pfam17820;cd11804;cd11772;cd11845;cd11840;cd00987;cd11859;cd11995;cd11996;cd12030;…	0.01741871	0.9402525	0.9961876	-1.64158942951216	1.51332171929632e-11	1.86703945334065e-10	-0.339577683328387	0.191342152910181	0.36624808674484	0.051232179385773	0.839715527827916	0.891307131632214
TRINITY_DN16536_c0_g1_i4.p2	45351.EDO46953	4.70e-34	exodeoxyribonuclease_I_activity	GO:0000175GO:0000724;GO:0000725;GO:0000729;GO:0003674;GO:0003824;GO:0004518;GO:0004527;GO:0004529;GO:0004532;GO:0004536;GO:0004540;GO:0005575;GO:0005622;GO:0005623;GO:0005634;GO:0005737;GO:0005739;GO:0006139;GO:0006259;GO:0006281;GO:0006302;GO:0006310;GO:0006417;GO:0006725;GO:0006807;GO:0006950;GO:0006974;GO:0008150;GO:0008152;GO:0008296;GO:0008297;GO:0008310;GO:0008408;GO:0009889;GO:0009891;GO:0…	cl18945;cl21675;cl28905;cl00416;cl35764;cl09928;cl01626;cl15383;cl37169;cl35042;cl38736;cl36238;cl35920;cl28637;cl36548;cl13485;cl00271;cl21457;cl33315;cl28048;cl00125;cl01629;cl36823;cl31902;cl00223;cl35292	-0.5953391	0.1428672	0.4209825	-1.73107386073371	0.000165021160569	0.00068644002181	1.163189280433	0.015992663915527	0.062551465729044	1.0702559710465	0.025631428386329	0.057937914854975
TRINITY_DN16539_c0_g1_i1.p1					cl03247;cl23770;cl29893;cl30007;cl04427;cl15354;cl00780;cl14603;cl00467;cl33920;cl36207;cl27864;cl02038;cl00832	0.3029378	0.1393342	0.4148704	2.33312949761083	1.48367204625885e-33	1.17534773348783e-31	0.47524587464151	0.007310551147762	0.034929157963878	0.217896779683539	0.219012012663525	0.325333180732391
TRINITY_DN16587_c0_g1_i2.p5					PRK11241;cl11961	-0.6528071	0.0002856996	0.004308748	-1.89956124639781	1.300447876394e-20	3.69683979812284e-19	0.222299724115447	0.331082330122186	0.528314446290494	0.61106086552552	0.005214263528667	0.015165930143616
TRINITY_DN16602_c0_g1_i2.p3					PRK10218;cl30917;PLN02784;cl33565;pfam11733;cl13221	0.8847306	0.003590008	0.03174329	2.21130078647871	1.11993464321751e-13	1.7293677606228e-12	-0.172071766384879	0.544551930387875	0.716795628880208	-1.02866909993542	0.000396643017965	0.001650877262156
TRINITY_DN16632_c0_g1_i1.p3						-0.09883616	0.8530387	0.9677378	2.69189165920418	1.52763391444624e-08	1.27071770463448e-07	-0.586270190342496	0.179718368729355	0.350385619295988	-0.886943509686526	0.043105905534198	0.088806204365595
TRINITY_DN16632_c1_g1_i1.p1	52644.XP_010578098.1	9.00e-35	Protein_Smaug_homolog	GO:0000288GO:0000289;GO:0000900;GO:0000932;GO:0000956;GO:0001650;GO:0003674;GO:0003676;GO:0003723;GO:0003729;GO:0003730;GO:0005488;GO:0005515;GO:0005575;GO:0005622;GO:0005623;GO:0005634;GO:0005730;GO:0005737;GO:0005829;GO:0006139;GO:0006401;GO:0006402;GO:0006403;GO:0006417;GO:0006725;GO:0006807;GO:0008092;GO:0008150;GO:0008152;GO:0009056;GO:0009057;GO:0009889;GO:0009890;GO:0009891;GO:0009892;GO:0…	cl15755;cl26516;cl31963;cl32424;cl14647;cl00388;cl07759;cl30063;cl03379;cl11968;cl09353;cl02879;cl17169;cl21454;cl31828;cl00057;cl00264;cl36510;cl04557;cl21455;cl14654;cl33328;cl32601;cl32064;cl36712;cl10013;cl37251;cl14615;cl38106;cl33963;cl35995	0.2128646	0.18092	0.4798247	1.52242218790202	8.81916344445082e-22	2.81171054832112e-20	0.5200852528932	0.001015369962462	0.007596170479781	0.356200285555005	0.024385939864609	0.055570522754451
TRINITY_DN16636_c0_g1_i4.p2					cl10029;cl21675;cl27025;cl36830;cl28897;cl00319	0.468167	0.1254757	0.3891557	-1.5055718327449	0.000167840071512	0.000696869637692	-0.101583137518848	0.836469653280177	0.913784668288643	-0.54605781044068	0.282680072892695	0.396674284070757
TRINITY_DN16636_c0_g1_i4.p3					cl00145;cl35033;cl32925;cl14874;cl00204	0.09563063	0.8271683		-1.52187072620692	0.0060525535447	0.017013065291067	-1.02179330947791	0.195024217845855	0.370864858195171	-1.03114198134857	0.173289423721207	0.27024291499948
TRINITY_DN16638_c0_g1_i1.p2	128390.XP_009470772.1	1.50e-75	lysocardiolipin_acyltransferase_1	GO:0003674GO:0003824;GO:0003841;GO:0005575;GO:0005622;GO:0005623;GO:0005737;GO:0005783;GO:0005789;GO:0005829;GO:0006629;GO:0006644;GO:0006650;GO:0006654;GO:0006793;GO:0006796;GO:0008150;GO:0008152;GO:0008374;GO:0008610;GO:0008654;GO:0009058;GO:0009987;GO:0012505;GO:0016020;GO:0016411;GO:0016740;GO:0016746;GO:0016747;GO:0019637;GO:0031984;GO:0032048;GO:0035965;GO:0042171;GO:0042175;GO:0043226;GO:0…	cd07990;cl17185;PLN02510;cl31891;PLN02380;cl31871;smart00563;pfam16076;COG0204;cl33804;pfam01553;cd07989;PRK14014;cl36323;cd07993;cd06551;TIGR00530;COG4628;cl01894;pfam02941;PRK10636;cl35934;PRK08168;cl35654;PRK11059;cl35983;PRK15273;cl29056;PRK15079;cl33074;pfam04109;PRK14074;cl00414;PRK13475;cl29834;pfam12679;COG1835;cl21495;pfam11043;cl12609;cd17930;cl28899;PRK00056;cl29529;cd07991;pfam00059;P…	-0.2271379	0.1413415	0.4185706	-1.57979341351682	6.19237026483096e-19	1.53191526672695e-17	-0.445274237258804	0.037721224157082	0.117934570106103	-0.436239960980639	0.036291543845218	0.077171460787601
TRINITY_DN16640_c0_g1_i4.p1					cl29768;cl29242;cl11960;cl33558;cl25866;cl35116;cl28922;cl38894;cl23777;cl00281;cl00416;cl35151;cl28940	-0.4655899	0.1535356	0.4380661	2.72181777372816	6.31404908095083e-17	1.30847228707994e-15	0.986094496904989	0.002426134111796	0.014956980739359	-0.217384870581776	0.503907334238217	0.617970375330026
TRINITY_DN16648_c0_g1_i2.p1	6326.BUX.s00116.682	1.60e-10	Belongs_to_the_protein_kinase_superfamily_Tyr_protein_kinase_family	GO:0004672;GO:0005524;GO:0006468	cl21453;cl33378;cl33413;cl31825;cl19846;cl00447;cl36275;cl34637;cl33465;cl30682;cl00625;cl13094;cl33300;cl02777;cl28383;cl36815;cl36517;cl00271;cl17190;cl33716;cl29752;cl29754;cl29751;cl21455;cl33786	0.2262991	0.5319649	0.8248417	2.57355786212975	2.19842936052967e-13	3.29683706619966e-12	0.795020423312082	0.018157088328185	0.068846138240996	-0.071726141793242	0.832101556296415	0.885413375212662
TRINITY_DN16651_c0_g1_i6.p2						0.6086824	0.002188931	0.02167208	1.67902528124985	2.5616191508181e-17	5.49978862425647e-16	0.34823190168757	0.077811593419933	0.197145208491282	-0.188296535718973	0.340732757754035	0.458629720179936
TRINITY_DN16651_c0_g1_i6.p4	8090.ENSORLP00000002396	8.80e-25	Mediator_of_RNA_polymerase_II_transcription_subunit	GO:0000122GO:0002682;GO:0002697;GO:0002700;GO:0002759;GO:0002784;GO:0002805;GO:0002831;GO:0002920;GO:0003674;GO:0003712;GO:0005102;GO:0005488;GO:0005515;GO:0005575;GO:0005622;GO:0005623;GO:0005634;GO:0005654;GO:0005667;GO:0006139;GO:0006351;GO:0006352;GO:0006355;GO:0006357;GO:0006366;GO:0006367;GO:0006725;GO:0006807;GO:0007275;GO:0007399;GO:0008134;GO:0008150;GO:0008152;GO:0008285;GO:0009058;GO:0…	pfam11265;pfam15693;pfam13439;cd02202;cl10017;cd04723;cl28888;PRK06361;cl32141;cd06198;cl06868;pfam02783;TIGR02786;cl37170;cd01309;cl00281;COG0300;cl25409;cd03791;cl10013;cd01301;COG4054;cl29861;pfam08323	0.4538079	0.03264978	0.1628722	1.63425016448952	1.24899384979194e-14	2.12795597337978e-13	0.328765926170644	0.119285834204157	0.265130074881932	-0.202594083974431	0.337521367455019	0.455210560509534
TRINITY_DN16651_c0_g1_i6.p9					cl21453;cl28888	0.5030599	0.0619757	0.2495535	1.57131546474109	3.59631530615552e-09	3.27331079329839e-08	0.313498436066383	0.226243213910375	0.410483308811052	-0.092528211491171	0.721961717842771	0.80189250634751
TRINITY_DN16656_c0_g2_i1.p1	398525.KB900701_gene1988	4.20e-15	COG2931_RTX_toxins_and_related_Ca2__binding_proteins		TIGR02232;cl11785;pfam16184;pfam13948;cl27801;NF012211;cl16980;cd06355;pfam05314;cl18462;TIGR03369;cl17862;PRK06599;cl35498;cd12374;cl17169;PRK05582;cl35343;TIGR00361;cl36625;PRK10993;cl01886;COG1345;cl34233	1.581585	0.002837533	0.02667887	1.76821858389147	0.001104673967162	0.003764474036331	0.779349458249191	0.093098298542358	0.222692337634558	0.858461069354521	0.059882419378369	0.116032880124293
TRINITY_DN16676_c0_g2_i1.p1	7918.ENSLOCP00000021071	2.40e-07	Von_Willebrand	GO:0000003GO:0001101;GO:0001775;GO:0001889;GO:0001890;GO:0002020;GO:0002237;GO:0002576;GO:0003006;GO:0003674;GO:0005102;GO:0005178;GO:0005488;GO:0005515;GO:0005518;GO:0005575;GO:0005576;GO:0005615;GO:0005622;GO:0005623;GO:0005737;GO:0005783;GO:0005886;GO:0006807;GO:0006810;GO:0006887;GO:0006950;GO:0007155;GO:0007275;GO:0007584;GO:0007596;GO:0007597;GO:0007599;GO:0008150;GO:0008152;GO:0009266;GO:0…	smart00215;cl17735;PRK14284;cl36356;pfam00093;pfam14984;COG5593;cl27223;smart00214;pfam07668;cl06631;COG1035;cl27156;COG4849;cl00973;cd06220;cl06868;pfam15902;COG2205;cl30606	-0.2662751	0.1852166	0.4867022	1.99937395615667	2.38909642049135e-23	8.75940761964252e-22	1.21278921932468	1.51581530060135e-09	9.88170569917608e-08	0.83300218885321	3.31999409918203e-05	0.000185665019959
TRINITY_DN16676_c0_g2_i1.p2					cl17735;cl14647;cl30537	-0.4493265	0.02875313	0.1494752	1.92246817277227	7.68893698376329e-21	2.23918757496602e-19	1.1475256519208	2.23926162882213e-08	9.56874725291798e-07	0.524689521892393	0.010560180813444	0.027512695483588
TRINITY_DN16700_c0_g1_i6.p2	8364.ENSXETP00000050545	4.60e-09	positive_regulation_of_interleukin_4_mediated_signaling_pathway	GO:0000166GO:0001932;GO:0001933;GO:0001934;GO:0001959;GO:0001960;GO:0001961;GO:0002682;GO:0002683;GO:0003674;GO:0003824;GO:0003950;GO:0005488;GO:0005515;GO:0005575;GO:0005622;GO:0005623;GO:0005737;GO:0005829;GO:0006464;GO:0006471;GO:0006807;GO:0008150;GO:0008152;GO:0009892;GO:0009893;GO:0009966;GO:0009967;GO:0009968;GO:0009987;GO:0010468;GO:0010562;GO:0010563;GO:0010604;GO:0010605;GO:0010629;GO:0…	cl00019;cl17238;cl29320;cl27277;cl27118;cl35017;cl35000;cl36700;cl34953;cl27117;cl28715;cl33641;cl31984;cl31519;cl01385;cl33720;cl10080;cl33441;cl32028;cl36277;cl28890;cl36146;cl36067	-0.02334242	0.9403844	0.9961876	1.56879356117532	4.16311866861542e-07	2.78691169674775e-06	0.368909783602148	0.231048299648813	0.416216060523984	-1.19069219288951	0.000127943895962	0.000614316065499
TRINITY_DN16707_c0_g1_i1.p1				GO:0000226GO:0000281;GO:0040001;GO:0005819;GO:0005874	cl02640;cl29086;cl29116;cl25814;cl28913;cl19374;cl09933;cl30307;cl35384;cl02784;cl10433;cl21454;cl09139;cl17559;cl23718;cl14876	0.6913432	0.006083514	0.04766957	-1.73737125816669	4.88622492134281e-09	4.38732371430335e-08	-0.251214878382384	0.471329146223013	0.658708305818984	-0.144475464518138	0.668176558340369	0.759195397875564
TRINITY_DN16719_c1_g2_i3.p1					cl07192;cl21456	1.080921	0.04783168	0.2107485	1.54390146845547	0.004910814905793	0.014160166924987	-0.215493345153581	0.685647755484981	0.817736465357173	-1.46634670158364	0.011761895644833	0.030124114966115
TRINITY_DN16736_c0_g1_i1.p2	400682.PAC_15712489	1.30e-20			cl36032;cl30728;cl37048;cl15536;cl30035;cl28675;cl21463;cl24332;cl18194;cl17035;cl33846;cl28899;cl10013;cl26169	-0.9658803	0.2027499	0.5139765	1.87375097992158	0.001980746232704	0.006348955476672	0.940248436834046	0.074280117001592	0.190871779245452	0.343958841607645	0.520771874746517	0.633907548524873
TRINITY_DN16739_c0_g1_i2.p2	7739.XP_002588208.1	1.10e-43	1_acyl_sn_glycerol_3_phosphate_acyltransferase		cl17185;cl33804;cl31871;cl35726;cl35510;cl36323;cl31891;cl11396;cl34905;cl33432;cl19000;cl00214;cl29099;cl10448;cl25879;cl31400;cl33645;cl33456;cl35943;cl31477;cl32025;cl36218;cl36794;cl13996;cl29242;cl29768;cl11960;cl32693	-0.2955414	0.1741936	0.4709418	-1.60980610331353	5.25780499854534e-11	6.03866294571886e-10	-0.103207203020674	0.712499141853603	0.834737992411928	-0.141978203318109	0.605906301026211	0.708839157733098
TRINITY_DN16754_c0_g1_i1.p1					cl34174;cl37069;cl37070;cl32023;cl35229;cl34756;cl33865;cl31754;cl37899;cl33686;cl31018;cl37080;cl36166;cl33207;cl31020;cl37461;cl21528;cl34844;cl34933;cl28919;cl27170;cl34213;cl30905;cl35381;cl31758;cl37251;cl33665;cl35272;cl00711;cl36116;cl30946;cl31057;cl00505;cl31124;cl36713;cl26850;cl31989;cl34692;cl37666;cl26680;cl33249;cl35279;cl14813;cl34550;cl35973;cl25512;cl09933;cl36929;cl28986;cl21455…	-0.1145671	0.6512749	0.890629	-1.52665949238428	1.96022055508487e-08	1.60395958324226e-07	-0.303251323023343	0.310909583968839	0.508484099055688	0.353634850887953	0.214325506504258	0.320142936404849
TRINITY_DN16756_c0_g1_i18.p2	7955.ENSDARP00000060627	3.70e-12	Charged_multivesicular_body_protein		cl11961;cl24113;cl15243;cl11879	-0.7328012	0.690398		-5.09965925544051	0.018018819251512	0.044016587764135	5.22507717858505	0.015925257640027	0.062357427317394	3.1458892965039	0.159458863440955	0.253182616147214
TRINITY_DN16756_c0_g1_i19.p2	7955.ENSDARP00000060627	3.70e-12	Charged_multivesicular_body_protein			-0.7328012	0.690398		-5.09965925544051	0.018018819251512	0.044016587764135	5.22507717858505	0.015925257640027	0.062357427317394	3.1458892965039	0.159458863440955	0.253182616147214
TRINITY_DN16759_c0_g2_i1.p2					cl37173;cl11493;cl14643;cl21455;cl11964;cl31079;cl21454;cl37525;cl08302	-1.847127	0.2480646	0.5725384	4.31311247477344	0.000543431073906	0.002009704105984	-2.33345672968306	0.050275278333253	0.144212548601083	0.239509496199528	0.834534397327967	0.887451637690896
TRINITY_DN16789_c1_g2_i2.p1					cl36889;cl31768	3.207571	0.04299075		4.06668682747142	0.00966767408375	0.025670951109292	0.355391084641961	0.750893024245286	0.859373483316773	0.524871543874953	0.633486229880945	0.731538008641769
TRINITY_DN16791_c1_g4_i1.p1					cl00049;cl02509;cl37406;cl34071;cl07196;cl34609;cl35404;cl00226;cl31473;cl29059;cl26116;cl30091	0.1162903	0.7594568	0.9341953	1.7578929496481	3.10632681281885e-06	1.78741919905419e-05	1.27848142359051	0.000604595012747	0.005071217054856	0.025320244522029	0.946032636142093	0.968311367720071
TRINITY_DN16803_c0_g1_i1.p1					cl28569;cl21514;cl25409;cl30270;cl03027;cl00339;cl28910;cl11394;cl00573	1.484048	0.08478642		2.20343571694361	0.0099808661801	0.02639718958832	0.585966182702368	0.426425856336072	0.619725260299709	0.65202471925258	0.370247072757359	0.488936809654752
TRINITY_DN16811_c0_g1_i21.p2	45351.EDO43236	4.90e-58	fibroblast_growth_factor_activated_receptor_activity		cl21453;cl33378;cl26013;cl36538;cl36498;cl31419;cl31825;cl32855;cl31418;cl31822;cl31529;cl31769;cl31747;cl33733;cl31758;cl31527;cl33408;cl33717	0.7702742	3.924255e-05	0.0008147043	2.39667470260659	2.98427931974724e-38	3.01570388643574e-36	0.199856166249541	0.270031817603969	0.463024951741769	-1.39773319785946	3.20817536410618e-14	1.02816732218454e-12
TRINITY_DN16820_c0_g1_i8.p1					cd07894;cl12015;cd06392;PRK09268;cl30643;PRK10357;cl32504;cd11349;cl07893;cd06836;cl00261;cd03363;cl00718;pfam00020;pfam01244;COG5498;cl02310;TIGR01831;cl36988;cd10575;cl22855;cd10580;cd11350;pfam15079;COG2368;cl29135;pfam03241	2.048274	0.001171169	0.01326339	2.22033238553395	0.000505132318145	0.001888336475072	0.577420858360973	0.31301673146162	0.510500640931588	0.727763336727377	0.198657635896461	0.30128191852753
TRINITY_DN16828_c1_g1_i1.p2					pfam02351;smart00907;cl19746;cd02085;cl21460;cd05128;cl02569	-0.3254728	0.5183477	0.8163476	-1.60710626163814	0.001866907296351	0.006023219185586	-0.93988343819026	0.087769450582594	0.213720746936351	1.01203531434085	0.052348412899263	0.104125570440193
TRINITY_DN16830_c0_g2_i1.p1	7739.XP_002611994.1	2.30e-37	Epidermal_growth_factor_like_domain	GO:0005044GO:0016020	cl02509;cl34212;cl14058;cl01001;cl34793;cl02565;cl36483;cl31473;cl14345;cl34609;cl34557;cl35001;cl34840;cl34974;cl23857;cl00497;cl31638	0.1848129	0.6668678	0.8977179	1.86546762100502	1.319241984238e-05	6.80268342323086e-05	1.3966718343996	0.001053127339299	0.00781399300562	-0.05506595523422	0.897373933176343	0.931982955989988
TRINITY_DN16833_c0_g1_i3.p1					cl22949;cl27107;cl17173;cl30350;cl00931;cl30351;cl01482;cl33118;cl25409	0.9999607	0.2941875	0.6272419	3.17961493741562	0.000608144331559	0.00222059647522	-0.550938703077878	0.53008301932493	0.705249625666471	-1.05991788293006	0.229572320892339	0.337751458735013
TRINITY_DN16843_c0_g1_i2.p1	400682.PAC_15724668	2.80e-76	endoribonuclease_activity	GO:0004521	pfam09412;PHA02571;cl27840;cd06905;cl11393;cd07619;cl12013;PRK10687;cl00228;pfam07539;TIGR03587;cl17173;PRK08025;cl17185;cd09821;cl14561;cd17145;cl28922;cd07180;cl14782;pfam03472;PLN02157;cl30704	1.591004	1.819831e-18	3.371886e-16	1.6513168277233	1.019026274083e-19	2.70335003582799e-18	0.366957367119656	0.04240060791167	0.128203137646123	0.304854952679788	0.091613280241943	0.163128544585504
TRINITY_DN16851_c0_g1_i1.p1					TIGR00654;cl29427;cd13705;cl21456;TIGR04082;cl37384;cd14478;cl21499;cd08877;cl14643;COG4888;cl02038;PRK09302;cl35809	1.981898	4.081373e-05	0.0008430619	1.18763047804741	0.01400980095182	0.035443408317422	0.464568131421062	0.336217900005357	0.533605670359616	-0.243555948589649	0.614263866307462	0.715631022929366
TRINITY_DN16861_c0_g1_i1.p1					cl33513;cl28586;cl34626;cl23718;cl34928;cl37400;cl09726;cl24776;cl11403;cl34607;cl28904;cl29593;cl34458;cl00342;cl28903;cl21460;cl22856;cl38905	1.689012	0.2452058		4.05796680454667	0.003977417885509	0.011777406987967	-0.145507237779273	0.906355264649289	0.952248820458336	-2.79654159971504	0.037843898263162	0.079832148205921
TRINITY_DN16875_c0_g2_i3.p1					cl00952;cl28191;cl28569;cl02774;cl28901;cl29917;cl17169	1.161469	3.363003e-06	9.659031e-05	3.40332722497351	1.92865317436817e-42	2.57736558320471e-40	1.07277680894911	1.46014912868012e-05	0.000237280581885	-0.022351105150343	0.92807921569723	0.955257884069594
TRINITY_DN16875_c0_g2_i3.p2	10116.ENSRNOP00000050988	4.50e-46	Fibroblast_growth_factor_receptor_4			2.344222	7.614865e-20	1.550852e-17	4.10693051782401	6.96141717386416e-58	2.48853260422709e-55	0.86874364426998	0.000465958951345	0.004094596026368	-0.470202350023935	0.05879934612521	0.114405506064155
TRINITY_DN16875_c0_g2_i4.p1	51337.XP_004665104.1	4.50e-54	Fibroblast_growth_factor_receptor_4		cl21453;cl33378;cl26013;cl31822;cl36498;cl33408;cl31418;cl31419;cl31769;cl31529;cl36538;cl31825;cl31528;cl32855;cl33717;cl31747;cl31089;cl37459;cl32671;cl36063;cl31195;cl34720;cl36280;cl32608;cl34787;cl34679;cl36285;cl32909;cl36782;cl36991;cl36259;cl37321	1.091287	2.124513e-06	6.423849e-05	3.44550845075463	6.54308125759195e-51	1.50902449842431e-48	0.973832848734991	1.9647051160866e-05	0.000306993388039	-0.106719151973736	0.640085415206113	0.737202869009994
TRINITY_DN16887_c0_g1_i1.p1	136037.KDR10856	1.20e-66	Essential_role_in_endosome_membrane_invagination_and_formation_of_multivesicular_bodies_MVBs_Required_during_gastrulation_and_appears_to_regulate_early_embryonic_signaling_pathways_Inhibits_tyrosine_kinase_receptor_signaling_by_promoting_degradation_of_the_tyrosine_phosphorylated_active_receptor_potentially_by_sorting_activated_receptors_into_MVBs_The_MVBs_are_then_trafficked_to_the_lysosome_wher…	GO:0000003GO:0001505;GO:0001667;GO:0001932;GO:0001933;GO:0002064;GO:0002065;GO:0002066;GO:0002791;GO:0002793;GO:0003006;GO:0003674;GO:0005488;GO:0005515;GO:0005575;GO:0005622;GO:0005623;GO:0005737;GO:0005768;GO:0006355;GO:0006357;GO:0006508;GO:0006807;GO:0006810;GO:0006836;GO:0006887;GO:0006897;GO:0006928;GO:0006996;GO:0007154;GO:0007165;GO:0007166;GO:0007167;GO:0007169;GO:0007267;GO:0007268;GO:0…	cl02544;cl22851;cl28890;cl20817;cl34174;cl25607;cl29315;cl33865;cl35972;cl26554;cl31020;cl37069;cl36038;cl35272;cl34844;cl34756;cl37070;cl33403;cl36166;cl35903;cl35847;cl25917;cl33207;cl37666;cl36713;cl34546;cl34550;cl29770;cl36022;cl33250;cl31015;cl37559;cl26990;cl01438;cl35206;cl31145;cl27995;cl34971;cl31222;cl26956;cl37155;cl12013;cl30572;cl36929;cl31018;cl11101;cl19818;cl35229;cl25512;cl35988…	0.3542759	0.01919929	0.112222	1.76875098832808	1.23009223294105e-31	8.68596979695018e-30	0.819785538439806	5.50177286916178e-08	2.08131844896549e-06	0.066218819850773	0.660809497399159	0.753454069205922
TRINITY_DN16910_c0_g1_i1.p1						-0.4227981	0.1752372	0.4722627	-1.78831902720505	1.77820680016243e-07	1.26689481990646e-06	-0.636812300989253	0.112583647157155	0.25457326749289	-0.2240077693079	0.554455716430938	0.664781553773716
TRINITY_DN1692_c0_g1_i1.p1	400682.PAC_15707498	3.00e-81	Calcyphosin_like_protein	GO:0005509	cl08302;cl28895;cl25352;cl33171;cl34916;cl33172;cl33239;cl25354;cl25356;cl33609;cl25349;cl23634;cl28896;cl36628;cl27812;cl21457;cl01287;cl26723;cl17068;cl33151;cl15692;cl24052;cl11393;cl28913;cl35637	-0.3825788	0.02155312	0.1216522	-1.54044160403532	1.15454727603191e-16	2.34168390070643e-15	-0.492036761264464	0.025235278906626	0.087875197305658	0.911717519643448	2.58002583521022e-06	1.88581136486393e-05
TRINITY_DN16923_c0_g1_i1.p5	8469.XP_007070029.1	1.80e-10	short_chain_dehydrogenase	GO:0005575GO:0005622;GO:0005623;GO:0005737;GO:0005783;GO:0006996;GO:0007030;GO:0008150;GO:0008285;GO:0009987;GO:0010256;GO:0012505;GO:0016043;GO:0042127;GO:0043226;GO:0043227;GO:0043229;GO:0043231;GO:0044424;GO:0044444;GO:0044464;GO:0048519;GO:0048523;GO:0050789;GO:0050794;GO:0065007;GO:0071840	cl25409;cl30678;cl35669;cl34069;cl36174;cl11396;cl36590;cl32337;cl00281;cl32255;cl21453;cl38911;cl35767	-0.7703461	0.3037612		-2.05919598668849	0.017260194982066	0.042384256920585	0.473425500150957	0.622391737349168	0.772943699334214	1.67234774555349	0.059825007505265	0.115929336802894
TRINITY_DN16958_c0_g1_i1.p1	176946.XP_007425813.1	8.30e-186	ankyrin_repeats	GO:0005515;GO:0005524	cl33806;cl36815;cl34971;cl21455;cl31058;cl38915;cl34091;cl31059;cl28899;cl28314;cl37168;cl37169;cl24038;cl11880;cl36707;cl31754;cl33886;cl32632;cl22853;cl36053;cl34000;cl33707;cl38782;cl29998;cl36908;cl28888;cl32023;cl38908;cl33020;cl33920;cl31426;cl15781;cl02600;cl04794;cl19850;cl37146;cl30905;cl35965;cl37971;cl00738;cl36452;cl30760;cl37341;cl25403	0.2525679	0.5134161	0.8136142	-1.77984782987185	8.39978239743994e-06	4.47915303005757e-05	-0.659042827903011	0.120148144456179	0.266227648402766	0.30784016267133	0.451519530329853	0.568669700403345
TRINITY_DN16986_c0_g3_i2.p2					cl02165;cl36445;cl28905	0.3378639	0.119867	0.3790043	2.13884797877653	3.16409269130033e-23	1.15269710555168e-21	0.043818579393335	0.837282617968392	0.913861556161273	-0.894732659133491	2.97836235331324e-05	0.000168563865073
TRINITY_DN16990_c0_g1_i1.p1	136037.KDR24091	1.40e-56	NEMP_family	GO:0005575GO:0005622;GO:0005623;GO:0005634;GO:0005635;GO:0012505;GO:0031967;GO:0031975;GO:0043226;GO:0043227;GO:0043229;GO:0043231;GO:0044422;GO:0044424;GO:0044428;GO:0044446;GO:0044464	cl25704;cl21495;cl28899;cl23746;cl00407;cl29103;cl23717;cl28910;cl00779;cl07918;cl00881;cl31174;cl00807;cl11393;cl22853;cl35395;cl00275;cl34009;cl36625;cl00596;cl36952;cl00676;cl00456;cl12074;cl00453;cl00613	0.08582278	0.631813	0.8809574	-1.82857779764574	3.8637637073763e-19	9.7096585679743e-18	0.012549335940896	0.956668769170988	0.979032257993137	-0.686811714879601	0.004533918257877	0.013473323015358
TRINITY_DN16998_c0_g1_i1.p3					cl32063	-0.09979927	0.8630909	0.9707423	1.51231798605706	0.004715616549296	0.013675814022592	1.08091985718721	0.024632187309213	0.086430025616707	1.04910009758469	0.028051304664109	0.062434176217002
TRINITY_DN17004_c0_g2_i3.p2					cl30485;cl33249;cl36166;cl30973;cl37070;cl37559;cl33207;cl30486;cl05225;cl37069;cl31289;cl34844;cl34174;cl33865;cl09111;cl25313;cl31145;cl07435;cl31020;cl36022;cl33403;cl38197;cl35846;cl25734;cl33607;cl34204;cl26554;cl30493;cl26680;cl36202;cl37208;cl25512;cl20817;cl01482;cl35272;cl21471;cl31057;cl01500;cl27170;cl34566;cl01053;cl36567;cl36556;cl34756;cl23770;cl15442;cl36545;cl37461;cl00275;cl33737…	0.9215542	0.1388035	0.4142589	1.58585085520672	0.010682423432632	0.027991198948727	0.96853125789879	0.103807175393211	0.240072827375834	-0.184042316150255	0.761517613027119	0.832792097882215
TRINITY_DN17004_c0_g2_i3.p3					cl00147;cl27986;cl14880;cl13524;cl13995;cl27849;cl18945;cl17036	0.5733843	0.2096075	0.5233362	2.13105108610197	1.32429843683715e-06	8.08871682636147e-06	1.11683803129778	0.005547427540112	0.028268585494349	0.095288789380901	0.816128412559072	0.873580306242119
TRINITY_DN17017_c3_g2_i1.p1	67593.Physo139641	9.70e-11	response_to_abiotic_stimulus	GO:0005515	cl33710;cl33707;cl33699;cl31517;cl34000;cl31515;cl31514;cl31516;cl33697;cl31426;cl02529;cl31500;cl34108;cl36751;cl21455;cl29945;cl37294;cl35063;cl31522;cl34150;cl33658;cl11394;cl21459;cl35641;cl34149;cl25403	-0.5262528	0.1763374	0.4734917	-1.76057489816948	4.36607775131538e-05	0.00020435530529	1.05850871642345	0.018919680224963	0.070903272201358	1.17278073923757	0.008353621363002	0.022622807450142
TRINITY_DN1702_c0_g2_i1.p1					cl35341;cl31034;cl36679;cl35644;cl21455;cl28299	-0.5630358	0.02529044	0.1365307	-1.68945204012326	1.09751464376652e-10	1.20764616323335e-09	-0.829843269100219	0.00386312118011	0.021423991258632	0.007248261088269	0.978807396718755	0.990147031491702
TRINITY_DN17031_c0_g1_i1.p1	7425.NV11893_PA	1.50e-26	Myo_inositol_oxygenase	GO:0005506;GO:0005737;GO:0019310;GO:0050113;GO:0055114	cl28903;cl32228;cl00264;cl00238;cl29824;cl08232;cl35316;cl37281;cl19102;cl36294;cl22856;cl34889;cl00304;cl34899	0.3366273	0.06587901	0.2599151	1.91144042026751	1.24492960967411e-25	5.32971511638628e-24	0.805255651634982	9.6929353444464e-06	0.000166388465141	0.006862915513376	0.969943834782236	0.984223831274812
TRINITY_DN17031_c0_g2_i2.p1	7897.ENSLACP00000002566	1.10e-60	inositol_oxygenase_activity	GO:0005506GO:0050113;GO:0019310;GO:0055114;GO:0005737;GO:0000166;GO:0003674;GO:0003824;GO:0004033;GO:0005488;GO:0005506;GO:0005575;GO:0005622;GO:0005623;GO:0005737;GO:0005829;GO:0005975;GO:0006020;GO:0006066;GO:0006793;GO:0006796;GO:0006884;GO:0007154;GO:0007165;GO:0008150;GO:0008152;GO:0008199;GO:0008361;GO:0009056;GO:0009987;GO:0009992;GO:0016043;GO:0016052;GO:0016234;GO:0016491;GO:0016614;GO:0…	cl37358;cl34096;cl05524;cl18945;cl17011	0.7908559	0.003539823	0.03146892	1.95960308097642	4.75165009782902e-13	6.89085646540134e-12	0.696477946098635	0.009967831197879	0.044162832960164	-0.167305018328199	0.53614218050121	0.648540649334483
TRINITY_DN17047_c1_g1_i1.p1	313628.LNTAR_01245	3.10e-91	alpha_galactosidase		cl22853;cl34517;cl13995;cl00340;cl21464;cl00365	-0.4762589	0.4574531	0.7753036	-1.7632239154743	0.006125143946112	0.017188388437927	-1.04445594598338	0.108236545394624	0.247139335312345	1.23959680259589	0.054260263730554	0.107277224014499
TRINITY_DN17049_c0_g1_i2.p1	192875.XP_004364841.1	5.20e-39	zonula_adherens_maintenance	GO:0003674GO:0005488;GO:0005515;GO:0005575;GO:0005622;GO:0005623;GO:0005634;GO:0005737;GO:0005813;GO:0005815;GO:0005829;GO:0005856;GO:0005911;GO:0005912;GO:0005913;GO:0005915;GO:0007155;GO:0008150;GO:0009987;GO:0015630;GO:0016043;GO:0022610;GO:0030054;GO:0034330;GO:0034331;GO:0034332;GO:0034334;GO:0043226;GO:0043227;GO:0043228;GO:0043229;GO:0043231;GO:0043232;GO:0043296;GO:0043954;GO:0044422;GO:0…	cd13248;cl17171;cd01260;smart00233;cd13326;cd00821;pfam00169;cd13235;cd13316;cd13308;cd13288;COG1196;cl34174;TIGR02169;cl37070;cd13237;cd13276;TIGR02168;cl37069;cd01252;cd13250;cd13379;cd13263;cd13236;cd13266;cd13275;cd01251;cd13273;cd13255;cd13282;cd13296;cd13301;cd13298;cd01238;cd13284;cd13378;cd01265;cd13253;cd10573;PRK02224;cl32023;PRK09039;cl32341;COG0419;cl33865;cd13238;PRK03918;cl35229;PRK…	-0.3673337	0.3530357	0.6881155	3.48390469407241	8.20223902824799e-19	2.00143030486208e-17	0.784280483967961	0.045308405966058	0.134215918423389	0.120012474655753	0.759397912688388	0.831190869793363
TRINITY_DN17049_c0_g1_i2.p5	48698.ENSPFOP00000006269	5.40e-07	Pleckstrin_homology_domain_containing_family_A_member	GO:0003674GO:0005488;GO:0005515;GO:0005575;GO:0005622;GO:0005623;GO:0005634;GO:0005737;GO:0005813;GO:0005815;GO:0005829;GO:0005856;GO:0005911;GO:0005912;GO:0005913;GO:0005915;GO:0007155;GO:0008150;GO:0009987;GO:0015630;GO:0016043;GO:0022610;GO:0030054;GO:0034330;GO:0034331;GO:0034332;GO:0034334;GO:0043226;GO:0043227;GO:0043228;GO:0043229;GO:0043231;GO:0043232;GO:0043296;GO:0043954;GO:0044422;GO:0…	cl00157;cl34905;cl34867;cl21481;cl00113;cl37325;cl25409;cl34560;cl35539;cl10013;cl33497;cl02614	0.325957	0.210578	0.5241162	2.73754245063319	6.28473686208666e-29	3.50352640900495e-27	0.765316608975311	0.000630664948732	0.005242823203694	-0.984303481155477	2.22232264776707e-05	0.000130118084119
TRINITY_DN17049_c0_g1_i4.p1	89462.XP_006077838.1	9.80e-40	Pleckstrin_homology_domain_containing_family_A_member_7	GO:0003674GO:0005488;GO:0005515;GO:0005575;GO:0005622;GO:0005623;GO:0005634;GO:0005737;GO:0005813;GO:0005815;GO:0005829;GO:0005856;GO:0005911;GO:0005912;GO:0005913;GO:0005915;GO:0007155;GO:0008150;GO:0009987;GO:0015630;GO:0016043;GO:0022610;GO:0030054;GO:0034330;GO:0034331;GO:0034332;GO:0034334;GO:0043226;GO:0043227;GO:0043228;GO:0043229;GO:0043231;GO:0043232;GO:0043296;GO:0043954;GO:0044422;GO:0…	cl17171;cl34174;cl37070;cl37069;cl33865;cl32023;cl35229;cl32341;cl31754;cl35381;cl00157;cl25512;cl37899;cl31020;cl37089;cl31145;cl34756;cl34220;cl34844;cl37666;cl33912;cl25907;cl27037;cl30946;cl37461;cl33686;cl33249;cl36022;cl35272;cl31057;cl31018;cl33600;cl29770;cl37155;cl34972;cl26030;cl31124;cl34566;cl34310;cl36166;cl37208;cl34288;cl35319;cl26606;cl25603;cl31227;cl30905;cl27170;cl33989;cl36167…	0.287387	0.1749175	0.4719173	2.72780840207937	4.66169326282278e-38	4.64512557248104e-36	0.534836290845858	0.01128312702651	0.048436235345653	-1.35799174488289	1.3037561217791e-10	2.26191216749349e-09
TRINITY_DN17051_c0_g1_i1.p1	8932.XP_005507167.1	3.70e-114	A_disintegrin_and_metalloproteinase_with_thrombospondin_motifs	GO:0001654GO:0007162;GO:0007275;GO:0007423;GO:0008150;GO:0010543;GO:0010544;GO:0022407;GO:0022408;GO:0030155;GO:0030193;GO:0030195;GO:0032101;GO:0032102;GO:0032501;GO:0032502;GO:0034110;GO:0034111;GO:0048513;GO:0048519;GO:0048523;GO:0048583;GO:0048585;GO:0048731;GO:0048856;GO:0050789;GO:0050794;GO:0050818;GO:0050819;GO:0050865;GO:0050866;GO:0050878;GO:0051239;GO:0051241;GO:0061041;GO:0061045;GO:0…	cl00064;cl15278;cl15456;cl29975;cl21618;cl11106;cl37987;cl28898;cl00271;cl19114;cl21454;cl00279;cl33073;cl33379	1.291135	0.003228857	0.02958149	2.87553038884047	5.41402435307524e-11	6.19816927338854e-10	0.957844966659157	0.028898175745587	0.097072937387691	-0.860176490481538	0.049753192257022	0.099848754402959
TRINITY_DN17052_c1_g1_i1.p1	7668.SPU_009549_tr	1.40e-79	syndecan_binding_protein	GO:0000323GO:0001558;GO:0001664;GO:0001775;GO:0001932;GO:0001934;GO:0002090;GO:0002091;GO:0002252;GO:0002263;GO:0002274;GO:0002275;GO:0002283;GO:0002366;GO:0002376;GO:0002443;GO:0002444;GO:0002446;GO:0003674;GO:0005102;GO:0005109;GO:0005126;GO:0005137;GO:0005488;GO:0005515;GO:0005543;GO:0005546;GO:0005575;GO:0005576;GO:0005615;GO:0005622;GO:0005623;GO:0005634;GO:0005635;GO:0005654;GO:0005737;GO:0…	cl00117;cl37035;cl10020;cl34043;cl32469;cl28340;cl36606;cl31826;cl37179;cl21584;cl36580;cl32572;cl17185;cl35976;cl34621;cl36304;cl00388;cl29044;cl33015;cl34032;cl35358;cl01949;cl02398;cl25421;cl35768	0.227229	0.1944464	0.5010407	2.01175456020916	1.43045668467481e-30	9.27623588851026e-29	0.524904388530294	0.002695423272886	0.016235089210471	-0.302776940635565	0.083539985894025	0.151552634275525
TRINITY_DN17055_c0_g1_i1.p8					COG1023;cl34065;PRK00566;cl35110;cd02655;cl29012	0.0966578	0.6669871	0.8977311	2.25221904149646	1.49149635373269e-24	5.93238007288561e-23	1.28441991758385	2.20336798597709e-09	1.35152760137658e-07	0.920547189601812	1.82449677619626e-05	0.000109170340544
TRINITY_DN17062_c0_g1_i2.p1	10224.XP_006823722.1	2.40e-63	sulfotransferase_activity		cl31034;cl00057;cl30273;cl37115;cl34203;cl32923;cl27002;cl28984;cl35658;cl11901;cl30422;cl21453;cl21456;cl02512	0.0740848	0.8234753	0.9578398	2.52745327992836	2.67792707325641e-14	4.41148378116284e-13	1.2473934898519	0.000170775846753	0.001821609032031	0.829362330294602	0.012451899925555	0.031583510995727
TRINITY_DN17066_c0_g1_i2.p4	7739.XP_002611774.1	1.80e-30	JAK_pathway_signal_transduction_adaptor_activity	GO:0001558GO:0001932;GO:0001933;GO:0003674;GO:0004857;GO:0004860;GO:0005070;GO:0005102;GO:0005126;GO:0005131;GO:0005159;GO:0005488;GO:0005515;GO:0005575;GO:0005622;GO:0005623;GO:0005737;GO:0005829;GO:0006464;GO:0006469;GO:0006807;GO:0006810;GO:0007154;GO:0007165;GO:0007166;GO:0007167;GO:0007169;GO:0007259;GO:0007275;GO:0007399;GO:0007568;GO:0007589;GO:0007595;GO:0008150;GO:0008152;GO:0008269;GO:0…	cl15255;cl02533;cl14460;cl16912;cl00672;cl34401;cl19167;cl36635	0.04905463	0.7927045	0.9475924	1.79402139372252	3.96550173955004e-23	1.43188660034914e-21	0.51067673783392	0.003557532984518	0.020126087713826	-0.047918301477894	0.785574471583052	0.850458216312711
TRINITY_DN17066_c0_g1_i4.p4	7739.XP_002611774.1	1.80e-30	JAK_pathway_signal_transduction_adaptor_activity	GO:0001558GO:0001932;GO:0001933;GO:0003674;GO:0004857;GO:0004860;GO:0005070;GO:0005102;GO:0005126;GO:0005131;GO:0005159;GO:0005488;GO:0005515;GO:0005575;GO:0005622;GO:0005623;GO:0005737;GO:0005829;GO:0006464;GO:0006469;GO:0006807;GO:0006810;GO:0007154;GO:0007165;GO:0007166;GO:0007167;GO:0007169;GO:0007259;GO:0007275;GO:0007399;GO:0007568;GO:0007589;GO:0007595;GO:0008150;GO:0008152;GO:0008269;GO:0…		0.04905463	0.7927045	0.9475924	1.79402139372252	3.96550173955004e-23	1.43188660034914e-21	0.51067673783392	0.003557532984518	0.020126087713826	-0.047918301477894	0.785574471583052	0.850458216312711
TRINITY_DN17074_c0_g1_i1.p5					cl00388;cl33082	-1.46201	0.2575834		2.44632428026317	0.004027665988057	0.011905239475602	0.820324091338607	0.218796255564477	0.401288709499047	-0.347061114625488	0.625949311030485	0.72518911956831
TRINITY_DN17084_c0_g2_i1.p1					cl32886;cl00342;cl00292;cl28903;cl21455;cl27316;cl29675;cl12013;cl04451;cl21638	-0.1029543	0.7083203	0.9159612	-1.79599335970552	4.47374586121e-09	4.03469517940346e-08	-0.6075491689086	0.091566988036064	0.220189698611819	0.594685322154174	0.065876870477918	0.125390487574598
TRINITY_DN17092_c0_g2_i1.p1					cl36895;cl34415;cl21471;cl25309	-0.1388678	0.778704	0.942839	-1.54878980042044	0.008084124136795	0.021905418046624	0.360864883842966	0.583024854481104	0.744406969047407	1.45121964518909	0.015814434420925	0.038624249681923
TRINITY_DN17112_c0_g1_i3.p1	303518.XP_005733184.1	1.90e-55	C2_domain	GO:0000003GO:0000302;GO:0001542;GO:0001554;GO:0001676;GO:0001890;GO:0001893;GO:0001894;GO:0002237;GO:0002673;GO:0002675;GO:0003006;GO:0003674;GO:0003824;GO:0004620;GO:0004622;GO:0004623;GO:0005488;GO:0005509;GO:0005515;GO:0005543;GO:0005544;GO:0005575;GO:0005622;GO:0005623;GO:0005634;GO:0005737;GO:0005739;GO:0005740;GO:0005743;GO:0005783;GO:0005789;GO:0005794;GO:0005811;GO:0005829;GO:0006082;GO:0…	cl11396;cl29865;cl16172;cl21456;cl34610;cl33684;cl03922;cl19167;cl34652;cl00020;cl00388;cl17169	-0.09313249	0.6910799	0.9095337	1.75762466032456	5.87053751932631e-14	9.30629889011607e-13	0.58830569223775	0.01182053137921	0.050197414879869	-0.031542399494636	0.892657794056052	0.928241884969361
TRINITY_DN17112_c0_g1_i3.p3					cl14603;cl34878;cl19475;cl21622;cl31503;cl23960;cl14643;cl00467;cl00452	-0.06712005	0.7669749	0.9382045	1.66728113144854	1.21009272748282e-13	1.8635558330939e-12	0.641905559839817	0.004030600819707	0.022102073978487	0.049803619904987	0.823658924843916	0.879285072079797
TRINITY_DN17137_c0_g1_i1.p1					cl18194;cl23491;cl25788;cl36298;cl17035;cl27117;cl30019	-1.12439	5.107861e-05	0.00100779	-1.63393318002376	6.64309039883911e-09	5.84191572035673e-08	-0.935210818153525	0.001637835998361	0.011046676861734	-0.354882570918318	0.220824618895399	0.327402665965925
TRINITY_DN17147_c0_g1_i4.p1					cl15255;cl35723;cl31211;cl29317;cl00445;cl01629;cl33748;cl35683;cl14633;cl34953;cl30948;cl34069;cl35333;cl34739;cl21454;cl32841;cl36191;cl32840;cl32277;cl35604;cl32849;cl36987;cl35569	2.10642	0.2367006	0.5576494	5.85825452795593	0.000832741766365	0.002923489937946	3.7960844769991	0.019837042426358	0.073408841359163	0.969559336449806	0.552241580628032	0.662780800717528
TRINITY_DN17157_c1_g1_i2.p2					pfam12881;PRK12297;cl36098;cd00637;PRK14396;cl00410;PRK02251;cl11506;pfam12271;pfam05340;COG3008;cl34537;PHA03166;cl27932;cd17316;cl28910;pfam05893;pfam14093;PRK12660;cl00492;cd03759;cl00467;TIGR01943;cl00597;cd14972;cl28897;TIGR00834;cl26877;pfam11744;cl26164;PRK06305;cl32134	0.6647087	0.4662013		2.06177492290512	0.018169639014595	0.044335779568207	1.12461273719419	0.139053877549574	0.295053992541796	-0.457396290860613	0.571201866552529	0.678942420775104
TRINITY_DN17159_c0_g3_i2.p1	6334.EFV54048	3.50e-70	DnaJ_C_terminal_domain	GO:0006457;GO:0051082	cl33903;cl37091;cl36359;cl36499;cl32985;cl35946;cl32987;cl36358;cl21722;cl36355;cl36365;cl36366;cl36362;cl32989;cl36361;cl31697;cl32986;cl32988;cl36356;cl36352;cl36360;cl36363;cl31699;cl36354;cl36351;cl02542;cl32492;cl34431;cl31700;cl37336;cl36353;cl31698;cl31696;cl36364;cl36357;cl34997;cl31759;cl26371;cl34965;cl29860;cl34092;cl33693;cl31559;cl21498;cl33273;cl35209;cl30281;cl31556;cl32072;cl11533…	-0.6367326	0.5340277	0.8263016	4.07226331203369	6.92393221966319e-05	0.000311386402922	-1.89340216172222	0.064275657914967	0.172122205069962	-1.42212179845277	0.164596034696248	0.259980435218879
TRINITY_DN17159_c0_g3_i3.p1	8081.XP_008426204.1	2.90e-06	Sushi_von_Willebrand_factor_type_A_EGF_and_pentraxin		cl00049;cl31508;cl33700;cl29654;cl28383;cl30684;cl11906;cl36015;cl00436;cl22853;cl17036;cl01279	0.1154446	0.7137178	0.918366	5.64046332992752	3.08378719215245e-75	4.008643005508e-72	0.954154216014482	0.001461545493106	0.010126061112889	0.553417692313273	0.064950543421274	0.124080810188526
TRINITY_DN17159_c0_g3_i3.p2	6334.EFV54048	7.90e-55	DnaJ_C_terminal_domain	GO:0006457;GO:0051082	cl21722;cl33903;cl36499;cl37091;cl36359;cl36355;cl32987;cl36352;cl36360;cl32985;cl36358;cl32986;cl36366;cl36365;cl36362;cl31697;cl36356;cl32988;cl36353;cl36363;cl32989;cl36361;cl35946;cl31700;cl32492;cl36364;cl36351;cl31698;cl36354;cl31699;cl36357;cl31696;cl37336;cl30281;cl34431;cl16912;cl00505;cl34191;cl21453	-0.4650693	0.6528967	0.8914746	3.85677028163029	0.000189246641351	0.000776258670302	-1.46350513531627	0.156457780655044	0.319736422491959	-1.04401850474134	0.312022255515782	0.428065531087698
TRINITY_DN17170_c0_g1_i1.p1	7719.XP_002127403.1	1.20e-93	proprotein_convertase_subtilisin_kexin_type	GO:0004252;GO:0006508	cd04059;cl10459;pfam00082;pfam01483;cd07498;cd00306;cd07473;COG4935;cl27557;COG1404;cl34254;cd04848;cd05562;TIGR03921;cl37346;cd07496;cd07487;cd07483;cd07474;cd07494;cd07477;cd07482;cd07488;cd07489;cd07478;cd04056;cd07493;cd07485;cd07492;cd04077;cd05561;cd07490;cd07481;cd07475;pfam14531;PTZ00262;cl36536;TIGR03895;cl27189;cd07484;pfam10492;cl11132;COG4934;cl34841;pfam15589;PLN03064;cl33625;pfam136…	-0.2096339	0.3218393	0.6559525	1.56041364480476	1.2592365374583e-13	1.93091938328325e-12	0.23720041286717	0.258486495370234	0.448634353180508	-0.346665526089086	0.098990280572638	0.173653585482311
TRINITY_DN17170_c0_g1_i1.p2	10228.TriadP24929	4.90e-77	peptidyl_prolyl	GO:0000413GO:0003674;GO:0003755;GO:0003824;GO:0006464;GO:0006807;GO:0008150;GO:0008152;GO:0009987;GO:0016853;GO:0016859;GO:0018193;GO:0018208;GO:0019538;GO:0036211;GO:0043170;GO:0043412;GO:0044237;GO:0044238;GO:0044260;GO:0044267;GO:0071704;GO:0140096;GO:1901564	cl00197;cl17171;cl33030;cl10013;cl14649;cl35595;cl34910;cl21460;cl21455	-0.5175996	0.04520779	0.2030355	-2.09352319079445	9.31791734638295e-14	1.45059227148535e-12	-0.263912666302733	0.400290174157529	0.596418415872794	0.7392535324655	0.011683808467903	0.029958377893257
TRINITY_DN17170_c0_g1_i2.p2	7719.XP_002127403.1	5.80e-36	proprotein_convertase_subtilisin_kexin_type	GO:0004252;GO:0006508	cl10459;cl34254;cl00353;cl28910;cl00342;cl11394	-3.520316	0.00186828	0.01915143	2.55339859299635	4.80004215684391e-07	3.17390995610224e-06	-0.340578268854681	0.455209536878784	0.646406054115068	-1.23073092937563	0.009878921610465	0.026023744002131
TRINITY_DN17170_c0_g1_i5.p1	6087.XP_002160973.1	9.30e-28	Subtilase_family	GO:0004252;GO:0006508	pfam16470;cd04059;cl10459;cd07484;cd07478;pfam07001;cd04852;PRK14900;cl36437;pfam11043;cl12609;cd07489;cd04842;cd04848;pfam00082;cd07028;cl11409;cd06590;cl14782;cd07475;pfam15669;PRK09782;cl35890;cd13979;cl21453;cd18817;cl14647;PTZ00479;cl00516	-0.2276144	0.5489826	0.8362415	2.76016676647749	4.25968328630692e-16	8.23653973102131e-15	-0.132441715552832	0.669077981203245	0.805790441664584	-0.832187579872094	0.008250504390533	0.022378879282506
TRINITY_DN17170_c0_g1_i5.p2	7719.XP_002127403.1	5.80e-36	proprotein_convertase_subtilisin_kexin_type	GO:0004252;GO:0006508	cl10459;cl34254;cl00353;cl28910;cl00342;cl11394	-3.520316	0.00186828	0.01915143	2.55339859299635	4.80004215684391e-07	3.17390995610224e-06	-0.340578268854681	0.455209536878784	0.646406054115068	-1.23073092937563	0.009878921610465	0.026023744002131
TRINITY_DN17170_c0_g1_i6.p2					cl14782;cl30796;cl16912;cl00304;cl30572	-1.023105	0.004474838	0.03749521	1.89115694061547	1.26640042597436e-09	1.23059868780206e-08	-0.510491970778133	0.092446333544164	0.221624529368854	-0.985577414855154	0.001340985718686	0.00477165782086
TRINITY_DN17178_c0_g1_i3.p1					cl27756;cl00230;cl31215;cl01482;cl00506	-0.1290061	0.5223409	0.8184082	-1.78896636281271	1.18161886978653e-13	1.8216677325151e-12	-0.244499267158563	0.400372114331028	0.596418415872794	-1.11509192528668	0.000465601925211	0.001898603823665
TRINITY_DN17179_c0_g1_i3.p1	8496.XP_006276791.1	9.90e-20	lipid_phosphatase_activity	GO:0003674GO:0003824;GO:0005575;GO:0005623;GO:0005886;GO:0006066;GO:0006629;GO:0006694;GO:0006695;GO:0006793;GO:0006796;GO:0008150;GO:0008152;GO:0008202;GO:0008203;GO:0008610;GO:0009058;GO:0009987;GO:0016020;GO:0016125;GO:0016126;GO:0016311;GO:0016787;GO:0016788;GO:0016791;GO:0030258;GO:0042577;GO:0042578;GO:0044237;GO:0044238;GO:0044255;GO:0044281;GO:0044283;GO:0044464;GO:0046165;GO:0046839;GO:0…	cl00474;cl15462;cl37333;cl17185	0.1859235	0.6802975	0.9039449	-1.79579952387336	0.000358839912372	0.00138658340954	0.098997755840614	0.858214734197512	0.925875383725587	0.557629861516353	0.294199896368288	0.409177632585472
TRINITY_DN17183_c0_g1_i11.p4	6669.EFX67187	1.70e-18	Copper_ion_transmembrane_transporter_activity_It_is_involved_in_the_biological_process_described_with_copper_ion_transmembrane_transport	GO:0000041GO:0003674;GO:0005215;GO:0005375;GO:0006810;GO:0006811;GO:0006812;GO:0006825;GO:0006873;GO:0006875;GO:0006878;GO:0008150;GO:0008324;GO:0009987;GO:0010035;GO:0010038;GO:0015075;GO:0015318;GO:0019725;GO:0022857;GO:0022890;GO:0030001;GO:0030003;GO:0034220;GO:0035434;GO:0042221;GO:0042592;GO:0046873;GO:0046915;GO:0046916;GO:0048878;GO:0050801;GO:0050896;GO:0051179;GO:0051234;GO:0055065;GO:0…	cl38911;cl26653;cl21474;cl28910;cl35853;cl35495;cl33597;cl12970;cl38913	-0.2896941	0.2411749	0.5635688	-1.64450369142837	7.23593020499143e-09	6.32629568946331e-08	-1.43323402068319	0.000320430581083	0.003030226775173	-0.474324854693068	0.156544764583068	0.24941117259222
TRINITY_DN17183_c0_g1_i2.p4					cl35853;cl33597;cl00596;cl29490;cl13995;cl34761;cl36047;cl01406;cl30721	-0.009934044	0.9828042		-1.58313024518141	0.005066267789633	0.014539400526635	0.284066898698452	0.66164900503917	0.800627855877493	0.229891141838061	0.718398803519217	0.799335496769846
TRINITY_DN17186_c0_g2_i1.p1	400682.PAC_15728530	1.20e-172			cl00112;cl18945;cl11919;cl00283;cl28085;cl31271;cl30053	-0.8620377	0.00064404	0.008419545	-2.22618951055848	4.3213797220691e-14	6.97419962142958e-13	-0.382028266218189	0.288946561175494	0.48486979963313	0.560325795675473	0.081831374909448	0.148976958565283
TRINITY_DN17189_c0_g1_i1.p2	400682.PAC_15712388	5.30e-47	transposition_RNA_mediated	GO:0003677;GO:0006310;GO:0015074	cl00213;cl28330;cl02712;cl35183;cl12235;cl00020;cl06868;cl30694;cl29879;cl31295;cl35145;cl36952;cl14603;cl30079;cl38758;cl36064;cl32929;cl36166;cl32184;cl25797;cl36495;cl34339;cl34166;cl37305;cl17171;cl30172;cl31996;cl34257	-0.6808334	0.2293552		-1.51928999092244	0.017336467284597	0.042535028432131	0.395510516609608	0.575959847443635	0.739457105594026	0.325261739475747	0.641233405865747	0.738029561098254
TRINITY_DN17197_c1_g2_i1.p1	45351.EDO33404	3.00e-33	Collagen_triple_helix		cl19192	1.087143	0.09828754	0.3352501	5.63801393597463	1.06434904877245e-20	3.0560496081119e-19	0.548425483378804	0.253339418485334	0.442495518660407	0.828475584397452	0.083696084102891	0.151748035385253
TRINITY_DN17199_c0_g1_i2.p1					cl02446;cl29266;cl20111;cl27624;cl32683;cl16968;cl18945	0.4915201	0.4992055		1.83649110218383	0.008936458256338	0.023927051138916	-0.396407374620187	0.558942586266948	0.727552955383721	-0.358427719394784	0.591906953166335	0.69648474408485
TRINITY_DN17219_c0_g1_i6.p1						-0.7098818	0.01566413	0.09662357	-3.46075964292089	1.82971715799244e-14	3.05465564998644e-13	-0.782510933600964	0.24637824320247	0.434752292172456	-1.43176948140443	0.052229682688851	0.103950285889348
TRINITY_DN17220_c0_g1_i1.p1					cl34881;cl25788;cl23491;cl28715;cl18194;cl02475;cl26169;cl35359;cl27046;cl33720;cl02596;cl33633;cl30855;cl02563;cl27132	-0.5588475	0.03942061	0.1848013	-2.6681272539507	6.77584969927424e-21	1.99974973890449e-19	-1.00361654492198	0.001523030705658	0.010448751037935	-1.21911030997362	0.000115534627898	0.000561949947967
TRINITY_DN1725_c0_g1_i1.p1					cl23723;cl14603;cl00807;cl00458	-2.716629	0.1062806		3.19568514186884	0.009892434620422	0.026192375268477	-1.49781050266244	0.19181447208069	0.366776485768478	-1.70197536557168	0.137177528537075	0.224515710323545
TRINITY_DN17267_c0_g1_i2.p1					cl34174;cl37069;cl37070;cl34213;cl35381;cl37251;cl33207;cl31754;cl37899;cl33865;cl31018;cl36166;cl27170;cl35229;cl32023;cl25512;cl34844;cl36939;cl25917;cl37666;cl26990;cl34756;cl32601;cl25543;cl36167;cl31145;cl35272;cl35116;cl25907;cl31020;cl37461;cl37250;cl37328;cl36015;cl34954;cl34868;cl37559;cl35319;cl34808;cl29770;cl35503;cl34299;cl25603;cl32341;cl33490;cl34933;cl27082;cl29649;cl37199;cl34546…	0.2822122	0.07821903	0.291083	1.80943989813126	1.13433035903768e-29	6.84379316619401e-28	-0.05455066571839	0.732580883782757	0.847293630900947	-0.660416819368553	3.56767916667325e-05	0.000197471617417
TRINITY_DN17267_c0_g1_i2.p2					pfam15503;pfam15390;COG2948;cl30570;PRK08268;cl35670;pfam10756;COG4773;cl30614;PLN02839;cl31937;cd02969;cl00388;PTZ00449;cl33186;TIGR03782;cl24008;PRK04654;cl31366;COG4398;cl34757;PRK01297;cl35151;pfam07964;PHA03282;cl30038;pfam03012;pfam08689	0.6635536	1.055025e-09	6.219854e-08	1.51765030450027	1.16623848652337e-45	1.98524334747592e-43	-0.108285678779984	0.292051503621196	0.488500969598984	-0.522337341487988	5.3507320097325e-07	4.56950946798942e-06
TRINITY_DN17278_c0_g3_i1.p2					cl00240;cl21496;cl06413;cl22856;cl20022;cl00128;cl15755	0.2657363	0.6064362	0.8683304	1.7394462610205	0.000414634796001	0.001579135157281	1.00258355968954	0.026229965886531	0.090484666961758	0.548463214432463	0.226876851909205	0.334460724312797
TRINITY_DN17281_c0_g2_i1.p2					PRK01286;cl35149;PRK10361;cl25857;cd05243;cl25409;PRK07103;cl09938;cd11574;cl01529;COG4581;cl34780;pfam07349;cl06406	-0.08020504	0.8621819	0.9703494	1.94817327145125	6.06145182253646e-06	3.31888568295802e-05	0.300646076242236	0.455952192521017	0.646922703889718	-0.067179974881123	0.868277617416212	0.911582579874923
TRINITY_DN17285_c0_g1_i3.p4					cl09928;cl28269;cl35864;cl23717;cl17279	0.01098103	0.9668632	1	1.65445986216969	2.61510078422662e-11	3.13176935625264e-10	0.598732263505497	0.009210103177803	0.041561109510653	0.51958545933699	0.023058635373092	0.053068342962504
TRINITY_DN17285_c0_g1_i7.p4					cl09928;cl28269;cl35864;cl23717;cl17279	0.01098103	0.9668632	1	1.65445986216969	2.61510078422662e-11	3.13176935625264e-10	0.598732263505497	0.009210103177803	0.041561109510653	0.51958545933699	0.023058635373092	0.053068342962504
TRINITY_DN17286_c1_g1_i1.p1	7260.FBpp0250694	1.80e-151	ATP_binding_It_is_involved_in_the_biological_process_described_with_protein_phosphorylation	GO:0000165GO:0000902;GO:0000904;GO:0001654;GO:0001700;GO:0002009;GO:0002165;GO:0002376;GO:0003674;GO:0003824;GO:0004672;GO:0004713;GO:0004715;GO:0005102;GO:0005488;GO:0005515;GO:0005575;GO:0005622;GO:0005623;GO:0005886;GO:0005912;GO:0006082;GO:0006091;GO:0006099;GO:0006101;GO:0006464;GO:0006468;GO:0006793;GO:0006796;GO:0006807;GO:0006810;GO:0006897;GO:0006909;GO:0006928;GO:0006935;GO:0006950;GO:0…		-0.9028323	1.254897e-06	4.005756e-05	1.76761387999882	3.16351205565263e-22	1.04832117923006e-20	0.652304838554276	0.000305937902144	0.002913990512782	-0.004703689855412	0.979266091401571	0.990476526070794
TRINITY_DN17301_c0_g1_i1.p1	7955.ENSDARP00000076784	7.70e-42	Protogenin			-0.3422677	0.002718371	0.02570561	-1.79300035674497	3.13942082947902e-51	7.41993032078025e-49	-0.196653497810128	0.119139982824209	0.264910922386629	0.165105856831368	0.18114461669681	0.279933319274363
TRINITY_DN17330_c0_g1_i2.p2	10228.TriadP60259	1.40e-26	inorganic_diphosphatase_activity		PRK05427;cl35317;pfam13716;COG1227;cl34195;PRK14869;cl36433;cd00170;cl15787;smart00516;pfam01368;COG0618;cl33980;pfam02833;cd00293;cl00292;cd14901;cl22853;PRK04057;cl00821;TIGR04283;cl37412;cd11721;cl17018;pfam06169;COG1536;cl34298;pfam13552;PRK09234;cl35791;cd09456;cl02475;pfam04284	0.8327721	0.0001880635	0.003031032	1.70142209545675	2.25720605880005e-14	3.73995242581482e-13	0.93426369992333	2.5613950483436e-05	0.00038050358238	1.17760038059724	1.10638408938907e-07	1.09156243514692e-06
TRINITY_DN17333_c0_g1_i2.p1	45351.EDO48691	7.00e-22	SH3_domain_binding_protein_2	GO:0005515	cl17171;cl15255;cl15755;cl26516;cl33720;cl37738;cl31823;cl35206;cl12309;cl33723;cl21470;cl25759;cl31994;cl27239;cl35739;cl36563;cl29203;cl25859;cl00038;cl25927;cl32850;cl35542;cl35447;cl36851;cl30741	-0.8967515	0.0002639418	0.004032435	-2.04110593748953	4.38912713136145e-15	7.83033422973641e-14	-1.30558211341981	2.52364790656455e-05	0.000375692501948	-0.328705084325769	0.242532752593078	0.352339984887896
TRINITY_DN17340_c0_g1_i1.p1					cl32601;cl00087;cl27167;cl08186;cl00147;cl37461;cl37899;cl28889;cl30178;cl21462;cl02600;cl28550;cl35365;cl28732;cl32196;cl36797;cl02695;cl36038;cl31018;cl01090;cl21590;cl02193;cl31837;cl21463;cl01209;cl12013	0.5181504	0.4787222	0.7899965	3.77547203688111	1.56920613714184e-07	1.1275416359292e-06	0.256507505014087	0.715576026986093	0.836629428948705	1.27171191581825	0.070348024661719	0.132118027593563
TRINITY_DN17364_c0_g1_i1.p1	27923.ML03971a_PA	5.00e-13	G_protein_coupled_receptor_activity	GO:0004930GO:0007186;GO:0016021		-1.401721	1.097144e-05	0.0002756056	-1.73567664280373	9.1869688696439e-08	6.82235616032397e-07	-0.630023223413765	0.06791660342806	0.178898536675002	0.5713804443132	0.084354116604509	0.15269712970355
TRINITY_DN17366_c0_g1_i1.p3					cl00104	2.924112	5.169495e-34	2.653997e-31	1.7829063777956	2.35822173248315e-13	3.52721888627371e-12	0.006423515527988	0.978598315568112	0.990398872915204	-0.953969653794691	8.37347459046803e-05	0.000423671084241
TRINITY_DN17369_c0_g1_i1.p1	45351.EDO47920	0	ATP_dependent_microtubule_motor_activity_minus_end_directed	GO:0003777GO:0007018	cl20268;cl30905;cl36822;cl32618;cl21460;cl21562;cl28888;cl37072;cl35374;cl19312;cl36713;cl27037;cl34471	-0.5096798	0.06576639	0.2595998	-1.90863547393543	1.44983415938897e-11	1.79103055249269e-10	0.163593631507859	0.571447085170474	0.736446829022029	1.37664782003458	1.27836008616739e-06	1.00355568110325e-05
TRINITY_DN17376_c1_g1_i3.p1					smart00322;cl00098;pfam04968;pfam00013;cd06224;cl02520;cd00105;pfam13083;cd02414;pfam00779;cd01238;cl17171;cd02409;PRK13764;cl32929;cd02396;smart00107;cl02465;PRK00106;cl31996;TIGR01952;cl30326;COG1855;cl34366;pfam13184;PTZ00121;cl31754;cd02393;PRK07846;cl30684;pfam07650;COG0195;cl30327;cd02134;PRK05201;cl35293;pfam08353;pfam05377;COG0629;cl09930;COG1837;cd02394;COG1185;cl34166;cd02412;COG1847;cl…	1.580725	5.270189e-05	0.001034847	1.98657829406097	3.81964526887803e-07	2.56659340694017e-06	-0.309713227543876	0.425464301254879	0.618953515635309	-0.216982475300097	0.575836558153175	0.682710117473008
TRINITY_DN17376_c1_g1_i3.p4	244447.XP_008317376.1	1.80e-13	Domain_found_in_Dishevelled_Egl_10_and_Pleckstrin_(DEP)		cd17068;cl28922;cd01760;smart00455;cd01817;cd17139;cd01816;pfam02196;pfam09187;PRK02006;cl35173;PRK13028;cl00342;cd17137;PRK13010;cl31398;PRK00647;cl00811;pfam14956;pfam16878	1.833378	1.452807e-29	6.172678e-27	2.80466277509736	6.42929427672242e-67	4.17874903922063e-64	0.464730356928913	0.003977476254144	0.021883535693065	-0.609544059509107	0.000161162626938	0.000751860032413
TRINITY_DN17376_c1_g1_i3.p5					pfam14776;cd19821;PRK10410;cl08119;COG5627;cl17238	0.4370487	0.05012501	0.2173171	2.82526050741749	1.14918939098928e-37	1.13325924839695e-35	0.792392280763034	0.000244765526767	0.002428767166839	-0.18027080059658	0.405171477028296	0.523336771161399
TRINITY_DN17376_c1_g2_i1.p1					cl37257;cl34255	2.285048	8.913323e-18	1.546838e-15	2.9642797825628	7.51211536649794e-29	4.14732577704842e-27	0.64351836452756	0.01280773349541	0.053149723959042	-0.788768049461996	0.002445332526121	0.007986972538
TRINITY_DN17380_c0_g1_i1.p1	10224.XP_006816604.1	5.30e-91	LON_peptidase_N_terminal_domain_and_RING_finger	GO:0005515	cl19481;cl17238;cl35000;cl27118;cl36700;cl36792;cl33886;cl34953;cl33632;cl35017;cl27117;cl34947;cl31984;cl33205;cl37187;cl29320;cl28715;cl28713;cl22897;cl21455;cl27806;cl34346;cl32026;cl34545;cl31015;cl29726;cl34742;cl28890;cl33893;cl34863;cl32691;cl11396;cl09326;cl21534;cl35890;cl23710;cl36047;cl37244;cl37351;cl29847;cl14603;cl37860;cl00309;cl34262;cl34713;cl32028;cl36807;cl22855;cl02754;cl04569…	0.05673979	0.835771	0.9629204	1.97832891169999	4.22753369489372e-13	6.1620289809669e-12	-0.396872871584429	0.145301422509696	0.304416253796099	-0.290515905662851	0.286123258630228	0.400311763717533
TRINITY_DN17386_c0_g1_i3.p1	400682.PAC_15722088	9.20e-87	Tyrosine_kinase_catalytic_domain	GO:0004672GO:0004713;GO:0005515;GO:0005524;GO:0006468;GO:0030246	cl33378;cl21453;cl22861;cl00100;cl33408;cl36498;cl31825;cl31418;cl31822;cl31529;cl31419;cl31747;cl31758;cl36538;cl31769;cl09951;cl31528;cl32855;cl37341;cl26013;cl31527;cl33717	-0.4152816	0.01198665	0.07883296	-1.74040865558586	2.02179130054247e-22	6.78628962592883e-21	-0.283730615698719	0.153959970044475	0.316245759528593	-0.406635872989585	0.039401112745986	0.082400774212238
TRINITY_DN17386_c0_g1_i5.p1	400682.PAC_15722088	9.20e-87	Tyrosine_kinase_catalytic_domain	GO:0004672GO:0004713;GO:0005515;GO:0005524;GO:0006468;GO:0030246	cl33378;cl21453;cl22861;cl00100;cl33408;cl36498;cl31825;cl31418;cl31822;cl31529;cl31419;cl31747;cl31758;cl36538;cl31769;cl09951;cl31528;cl32855;cl37341;cl26013;cl31527;cl33717	-0.4152816	0.01198665	0.07883296	-1.74040865558586	2.02179130054247e-22	6.78628962592883e-21	-0.283730615698719	0.153959970044475	0.316245759528593	-0.406635872989585	0.039401112745986	0.082400774212238
TRINITY_DN17391_c0_g1_i1.p1					cl11397;cl32611;cl36982;cl33731;cl29598	-0.4689436	0.2409582	0.5633712	-2.21448287991029	2.07915046094959e-05	0.000103497902319	-0.709158760886574	0.322236365074612	0.519492166193439	0.874173046062957	0.126226430971741	0.210478423834182
TRINITY_DN17393_c0_g1_i3.p1					cl36158;cl34286;cl15674;cl35845;cl17171	-0.855676	9.669788e-11	6.947306e-09	-1.6764327873314	7.49494702080005e-30	4.58973222485739e-28	-0.165550826555478	0.335451239034897	0.532919758153937	1.38872657235815	6.53207734055354e-20	5.00003946351453e-18
TRINITY_DN17396_c0_g1_i1.p1					cl36014;cl29419;cl34375;cl10557;cl29813;cl36254;cl31152;cl08424	1.139244	0.0002217983	0.003499216	3.98294477517346	2.20265120732028e-38	2.25775696153926e-36	1.17840254172471	0.000111229227714	0.001288420541849	0.494490767328964	0.104919253540956	0.181939892393176
TRINITY_DN17397_c0_g1_i1.p4	9707.XP_004405257.1	6.90e-26	dynein_light_chain	GO:0007017GO:0030286	pfam01221;PTZ00059;cl03131;PLN03058;COG2414;cl34471;PTZ00166;cl36522;pfam04821;cd08826;cl19107;pfam08703;cd05533;cl10023;cd13680;cl21456;TIGR00414;cl36644;pfam06840;pfam03433;cd13671;PRK14973;cl33048;pfam18327;pfam00769;PRK04194;cl03398;PRK07560;cl35594;PHA00727;cl14340;PTZ00021;cl36497;COG0646;cl22882;cd05537;TIGR00299;PRK01170;cl35142;COG2890;cl34511;pfam10047;PRK07509;cl23717;pfam01969;PRK0702…	0.3176351	0.5590059		-1.62506121591605	0.015446286908099	0.038535541568334	-0.285781116443103	0.728245194384074	0.844537865669963	0.967881903917215	0.174209488049277	0.271358516769167
TRINITY_DN17408_c0_g1_i1.p1	69293.ENSGACP00000024597	8.70e-240	N_acetylmannosamine_kinase		TIGR03568;cl29437;cd03786;cl10013;pfam02350;COG1940;cl34377;COG0381;cl29434;TIGR00744;cl36732;pfam00480;PRK05082;cl35280;PRK13310;cl17037;PRK09698;cl32403;PRK09557;cl35857;TIGR00236;cl29435;cd00012;PRK13311;pfam00349;pfam00370;cl37983;COG1070;cl34090;COG5026;cl34871;PTZ00107;cl36509;COG2971;cd00366;PRK13021;cl36212;COG1717;cl00748;PRK13609;cl36275;PRK00976;cl23818;PRK10381;cl32509;pfam02574;pfam0…	-0.5789382	0.0005969995	0.007933119	-1.79829944220006	1.24887665052943e-23	4.6686763989334e-22	-0.604140672138857	0.002705375828756	0.016284538379147	-0.101775242516629	0.596071147836765	0.700186042977074
TRINITY_DN17425_c1_g1_i6.p1					pfam05879;PRK04841;cl35271;PLN02892;cl21457;pfam01196;pfam12302;pfam00680;cd05392;cl02569;cd06381;TIGR01509;cl36921	4.340389	0.1026059		6.59949106688711	0.012166660524259	0.031351789301924	0.814346660721714	0.730350921027847	0.845790176743478	-5.91528640194777	0.024620783470864	0.05600066519609
TRINITY_DN17425_c1_g1_i6.p2					cl02563;cl00490;cl11399;cl37772;cl17173;cl00020;cl37409	0.5335625	0.4726762	0.7870911	2.70890343347538	0.000246770404617	0.000987426896772	0.896064904207569	0.221164600204833	0.403967294776952	-1.431804922491	0.051851141793705	0.103291441207078
TRINITY_DN17425_c1_g1_i8.p1					cl35271;cl21457;cl02569	0.3188698	0.6616122	0.8954858	2.49657613636353	0.000559789414869	0.002065126120538	0.984184441671769	0.169616767785845	0.337079500493431	-1.230975515556	0.087669104800948	0.157485788260847
TRINITY_DN17427_c0_g1_i1.p1	45351.EDO38418	1.50e-113	cellular_response_to_dsDNA		cl21453;cl30321;cl33899;cl35870;cl17037;cl31768;cl25409;cl15354;cl38204	0.2234099	0.2464233	0.5705594	1.74256843729091	1.28680672018008e-19	3.37306128173325e-18	0.311960249137093	0.103803260987792	0.240072827375834	0.144006777744334	0.45265827982264	0.569833214173068
TRINITY_DN17434_c0_g1_i2.p1	45351.EDO37807	5.30e-10	monocarboxylate_transporter	GO:0016021GO:0055085		0.1774402	0.9125747		4.64348141805835	0.000323072913772	0.001258751932976	0.45636627650036	0.580671336662882	0.743051443045775	-0.788410647623859	0.359662145954517	0.478019724951809
TRINITY_DN17442_c0_g1_i1.p1					cl17171;cl11961;cl37268	-2.346717	0.0003700853	0.005342713	1.14668754924626	0.012360582631439	0.031774197042148	1.18693048274915	0.005296460971486	0.027267289982129	0.997690276606298	0.018911117638253	0.044912364397557
TRINITY_DN17453_c0_g1_i2.p1					cl36010;cl33602;cl00130;cl17037;cl09506;cl36341;cl29004;cl32665;cl14024	-0.2929332	0.4593175	0.7764945	-1.50840776938661	0.00185097921679	0.005978575066834	-1.71191586267545	0.030404295789448	0.100541844941583	0.194064185515718	0.725565028512743	0.804393617104297
TRINITY_DN17464_c0_g1_i2.p5	9785.ENSLAFP00000007369	9.50e-31	ribosomal_RNA_methyltransferase_2		COG0293;cl17173;pfam01728;TIGR00438;PRK11188;cd02440;TIGR03035;cl00814;pfam06183;TIGR00446;cl33194;PRK11760;cl28485;pfam04375;cd18280;cl38908;PRK11144;cl32647;pfam00580;cl21455;pfam11744;cl26164;PRK08294;cl35676;PRK11933;cl32744;pfam13847;COG2933;TIGR00740;cd13730;cl21456;PRK14986;cl30315;pfam06187;cd08192;cl02872;TIGR02142;cl31171;cd05515;cl02556;TIGR02837;cl09775	0.1120572	0.6803298	0.9039449	-1.54587572650028	5.19855959005676e-06	2.87281946196026e-05	0.157257010211993	0.692527948856253	0.82209466682216	0.016415629397007	0.966738481441185	0.982433686163894
TRINITY_DN17494_c0_g1_i1.p1					cl33707;cl33186;cl27239;cl33658;cl33601;cl34911;cl34174;cl33640;cl33249;cl26030;cl34220;cl33710;cl14785;cl28923;cl33723;cl34870;cl31754;cl37461;cl30043;cl34996;cl37598;cl36751;cl35482;cl34000;cl35594;cl28560;cl36941;cl35229;cl31269;cl31426;cl12812;cl05616;cl35975;cl19916;cl30255;cl00019	-0.1662041	0.2217883	0.537819	-1.74433501760186	1.71660420166018e-26	7.93076687545684e-25	-0.225113933029572	0.256206696860062	0.445932758532371	-0.484341569785144	0.014963800091865	0.036846020422082
TRINITY_DN17529_c0_g1_i1.p3						-0.3359182	0.5285979	0.8227271	-2.51485195552391	0.000130144981279	0.000553522631563	0.519780715751704	0.48459144856275	0.669462692134987	0.302522875247234	0.683824242922994	0.771939238266159
TRINITY_DN17530_c0_g1_i1.p1	126957.SMAR004444_PA	3.10e-16	Rab_GTPase_binding_It_is_involved_in_the_biological_process_described_with_intracellular_protein_transport			0.01932197	0.926061	0.9911797	2.32099980972258	4.42096807950886e-29	2.50358109183751e-27	-0.398984350043168	0.053702965618978	0.151144732151725	-1.35958505046575	5.28761985110418e-11	9.98110973058914e-10
TRINITY_DN17532_c1_g1_i1.p4	10224.XP_002741798.1	1.50e-99	Nucleoredoxin		cl00388;cl34555;cl32621;cl33599;cl32948;cl29164;cl21460;cl33975;cl00315;cl34741;cl00467;cl34375;cl21478;cl00464;cl35282;cl11423;cl30764;cl00192;cl30684;cl36828;cl29369;cl35652;cl16774;cl36201	-0.004599626	0.9745727	1	1.6207621132398	2.32404004298189e-29	1.34813178801615e-27	0.310951467475122	0.030663658785078	0.101137037658937	0.045946900587547	0.749449091003719	0.823608911373595
TRINITY_DN17534_c0_g1_i4.p1					cl17705;cl11805;cl00262;cl33977;cl00997;cl28888;cl29013;cl17037;cl27680;cl26890	1.414145	0.00024824	0.003837753	1.51806160377982	9.38599699157526e-05	0.000409740103748	0.977738277733747	0.009530160439458	0.042627965125083	0.480221880203832	0.20431883614132	0.308009642159902
TRINITY_DN17536_c1_g1_i1.p1	400682.PAC_15723368	1.50e-88	protein_deubiquitination_involved_in_ubiquitin_dependent_protein_catabolic_process			-0.2629746	0.04007536	0.1866547	-1.53814825341315	2.67845551944243e-29	1.5443240109882e-27	-0.669157465285101	1.54190828129668e-05	0.000248264060547	-1.21314985459352	2.68096662320828e-14	8.71657866212334e-13
TRINITY_DN17547_c0_g1_i1.p1	7719.XP_002122650.2	1.20e-67	coreceptor_activity_involved_in_Wnt_signaling_pathway_planar_cell_polarity_pathway		cl15278;cl25523;cl37390;cl23717;cl33253	0.2642976	0.3630467	0.6967653	1.67648716508507	2.63634795825146e-09	2.44548423321684e-08	-0.261447444003826	0.341804150180569	0.538889422826868	-0.024122987110625	0.928931895688451	0.95584501488475
TRINITY_DN17547_c0_g1_i2.p1	7719.XP_009860619.1	2.50e-35	Thrombospondin_type_1_repeats		smart00209;cl15278;pfam00090;PTZ00441;cl25523;PTZ00087;smart01089;cl33253	0.4451956	0.21782	0.5330489	1.62061745229084	3.92431459980949e-06	2.21749750889848e-05	-0.174030678770298	0.608294028563794	0.762581298918472	0.204588596982659	0.535611279379668	0.648075648335421
TRINITY_DN17552_c0_g1_i2.p1	5722.XP_001319547.1	2.50e-12	protein_kinase_activity			0.2755764	0.5412202	0.8310013	1.55289554269841	0.00032255553164	0.00125690735711	0.420649186284381	0.295009290617002	0.491629536565947	0.238874860335141	0.55106140847457	0.66186366592211
TRINITY_DN17565_c0_g1_i1.p1	378806.STAUR_0315	1.10e-08	COG2931_RTX_toxins_and_related_Ca2__binding_proteins		cl33261;cl29828;cl28699;cl31528;cl14347;cl38914;cl28997;cl35302;cl19194;cl22421;cl15354;cl08232;cl21462	-3.460483	0.009530949	0.06654415	4.06193814566216	2.23910371559999e-10	2.36942874856854e-09	-1.05993745761137	0.048239617600251	0.140086290331529	-0.791598213541995	0.132485455949477	0.218442211516878
TRINITY_DN17578_c2_g1_i1.p2	10224.XP_006811817.1	7.20e-96	negative_regulation_of_cellular_response_to_hepatocyte_growth_factor_stimulus		cl00064;cl15278;cl26140;cl37987;cl33217;cl34419;cl28898;cl33379;cl20817;cl26554;cl31090;cl34144;cl21618;cl14813	2.022801	2.470218e-30	1.067958e-27	2.83576498803347	5.96280634243142e-58	2.15853589596017e-55	1.14621414075709	8.03447230290558e-11	7.31241323360549e-09	0.605735036275711	0.000593050093102	0.002346454065287
TRINITY_DN17601_c0_g1_i1.p2	9940.ENSOARP00000015677	3.10e-21	Zinc_finger_CW_type_PWWP_domain_protein_2	GO:0008270	cl02554;cl32991;cl01047;cl33301;cl18951;cl02573	-0.9921353	7.0781e-05	0.00133762	-1.92096216602402	2.16599282587044e-10	2.29759135141851e-09	-1.23823068051037	0.00648339617481	0.031845551353124	0.356364936659632	0.301489332768837	0.416870609751107
TRINITY_DN17602_c0_g1_i1.p1					cl00015;cl20265;cl32305;cl36654;cl35324;cl21455;cl29210;cl23718;cl00230;cl21462	-2.588248	5.327684e-06	0.0001458779	-2.61513399517864	5.54819203722728e-06	3.05599375733101e-05	0.567046148561388	0.336017341854691	0.533475862770955	1.47187067476631	0.01127419253897	0.029030597846239
TRINITY_DN17609_c0_g1_i1.p1	89462.XP_006061714.1	2.60e-81	Lateral_signaling_target_protein_2_homolog		cd15731;cl28890;pfam01363;smart00064;cl22851;cd15730;cd15727;cd15719;cd15733;cd15735;cd15729;cd15720;cd00065;cd15758;cd15725;cd15721;cd15760;cd15717;cd15734;cd15728;cd15739;cd15743;cd15759;cd15718;cd15755;cd15732;cd15726;cd15716;cd15724;cd15754;cd15756;cd15737;cd15744;cd15741;cd15742;cd15723;cd15736;cd15745;cd15738;cd15749;cd15757;cd15740;cd15750;cd15769;cd15761;pfam17308;PTZ00303;cl25607;cd15770…	1.910462	7.230455e-36	3.87348e-33	2.81977983919149	4.5739722156033e-76	6.22887892484872e-73	1.29065986753742	2.39308502350255e-17	1.00123819968393e-14	-0.061634425563189	0.685884197058408	0.773426389939737
TRINITY_DN17611_c0_g1_i1.p1					cl21456;cl19186;cl10447;cl21494;cl21479;cl00628;cl19217;cl29847;cl21528;cl17874;cl37250;cl27099;cl29888;cl34681	-0.1571603	0.5533462	0.8386135	-1.84543718787425	9.59916654199675e-09	8.23386217060657e-08	0.480270027417146	0.18444207817101	0.356644846195058	1.05535564036595	0.001956396835151	0.006598764716237
TRINITY_DN17612_c0_g2_i2.p1	10181.XP_004856578.1	5.20e-67	ribonuclease_ZC3H12C	GO:0003676GO:0003723;GO:0046872	cl28905;cl00098;cl37305;cl36292;cl34103;cl11592;cl29731;cl34388;cl33048;cl36167;cl31271;cl36084;cl34166;cl03757;cl09940;cl35469;cl35889;cl29916;cl34428;cl00326;cl22856;cl26457;cl21463;cl25754;cl11108;cl31010;cl30623;cl37027;cl18942	0.9678277	0.002231723	0.02200734	2.19753549240533	3.76595750970414e-12	4.94258159075351e-11	1.15430099796537	0.000256941168281	0.002524561804853	0.102839230062054	0.744766811034658	0.820039237249019
TRINITY_DN17612_c0_g2_i2.p8	7739.XP_002586434.1	1.90e-22	protein_localization_to_photoreceptor_outer_segment		cl34863;cl31226;cl37860;cl37351;cl22897;cl34545;cl36005;cl34742;cl02592;cl37187;cl34822;cl33632;cl30292;cl02098;cl26181;cl34649;cl29115;cl21460;cl32691;cl26198;cl34886;cl00907;cl34820;cl34066;cl11913;cl35898	0.4624094	0.02225689	0.1245405	1.69479253122891	3.31303139091801e-17	7.02864033512414e-16	1.03095591871857	1.81587042185925e-07	5.7909533180385e-06	0.408248362464833	0.039237592272177	0.082136458586404
TRINITY_DN17619_c0_g1_i4.p1	192875.XP_004347994.1	1.80e-11	EF_hand_domain_pair	GO:0005509	cd00051;cl08302;pfam13499;COG5126;cl34916;PTZ00183;cl33171;cd16251;cl25356;cd16178;cl23634;cd15902;PTZ00184;cl33172;cd16254;cd15898;cl28895;cd16176;pfam13833;cd16252;cd16255;cd16227;cl25354;cd16225;cd16226;cd16196;cl25352;pfam13405;cd15899;cd16179;cd16181;cd16180;cd15897;cd16184;cd16202;pfam00036;smart00054;cl33239;cd16185;cd16229;cd16253;cd00052;cd16177;cd00252;cl25349;pfam13202;cd16183;cd16187;…	0.7222143	0.1231303	0.3844621	1.66152136869433	0.00028192184914	0.00111343751439	-0.103294179698141	0.810328027869019	0.89818565746241	0.280970867732614	0.495980049932091	0.610765619905397
TRINITY_DN17626_c0_g1_i2.p1					cl36851;cl09930;cl00485;cl29806;cl33892	-0.5439587	0.08906302	0.3147992	-1.54053207731243	1.0171121471286e-05	5.35087806909192e-05	-0.096221371206152	0.805000589240207	0.894899132201042	-0.190740071080671	0.620775894392675	0.72088509134618
TRINITY_DN17632_c0_g2_i1.p1					cl28897;cl29696;cl33633;cl35421;cl11971	1.603449	0.01113345	0.07452983	1.66728738088473	0.009030698096305	0.024149981686752	0.742575659580915	0.222580302088028	0.405944764354691	-0.517881840635617	0.408094536142962	0.526412890975866
TRINITY_DN17633_c0_g1_i1.p1	7719.XP_002121352.1	1.60e-17	Im_7138239		cl33496;cl02511;cl33574;cl34737	-0.3659098	0.1657489	0.4570495	-2.07691828250767	4.8445592943788e-15	8.61060949040676e-14	-0.422898557368433	0.113695677872945	0.256397514228922	-0.349815520800561	0.189973950694139	0.290605837820292
TRINITY_DN17633_c0_g2_i6.p2					cl33195;cl29539;cl29541;cl00734;cl29540;cl28910	-0.3036292	0.3692022	0.7025198	-1.81969889044251	6.59294211724321e-05	0.000298189085353	1.39010573067664	0.004595468850523	0.024434784297771	0.475673889343998	0.362924972109489	0.481522400555077
TRINITY_DN17634_c0_g1_i1.p1	313606.M23134_08279	1.40e-12	Concanavalin_A_like_lectin/glucanases_superfamily		pfam13385;smart00560;cl22861;smart00159;cd00152;pfam02210;smart00282;cd12116;cl17068;cd00413;COG2273;cl34454;cd05945;cd08023;PTZ00239;cl13995;pfam10230;cd00110;TIGR03606;cl26817;TIGR01239;cl30406;PLN02860;cl33582;pfam10080;pfam14099;PRK05854;cl21454;COG0803;cl34045;cd08024;COG0850;cl34055;cd08192;cl02872;pfam03552;cl37525;cd17648;COG0400;cl21494;cd02182	0.7094237	0.09052065	0.3177146	5.60604878651199	7.27901847705783e-41	8.60187481020247e-39	1.08718076243656	0.009347436755963	0.041944508907179	0.825262378875315	0.048504649363176	0.097753409856103
TRINITY_DN17636_c0_g1_i2.p3					pfam07466;cd13988;cl21453;PRK13709;cl36287;TIGR02645;cl37150;PRK10619;cl32543;PRK01964;cl00235	-1.496024	3.74406e-06	0.0001064185	-2.69268538969436	5.97400958379846e-16	1.1420102010526e-14	0.039013160989208	0.910240184863161	0.954102979217623	0.587973511307274	0.083821005501168	0.151939573897449
TRINITY_DN17638_c0_g1_i1.p2					cl38847;cl27836;cl30297;cl37045;cl11619;cl33281	-0.976938	0.09461094		-2.60975031502311	0.000568721340826	0.002092677934245	0.3600503597907	0.689078495468659	0.820222861357853	1.32930574947896	0.101726398663577	0.177522061430383
TRINITY_DN17647_c1_g1_i1.p2					cl00388;cl13542;cl27936;cl17238;cl33518	-0.9102873	2.724481e-07	1.023466e-05	2.07285173398339	3.65007582000918e-32	2.66968972635863e-30	0.612273523437779	0.000466349215888	0.004096741215845	-0.221865695619047	0.205122546937577	0.309077445563808
TRINITY_DN17651_c0_g1_i3.p1	135651.CBN17740	5.50e-64	Belongs_to_the_protein_kinase_superfamily		cl21453;cl31418;cl33378;cl31769;cl36538;cl33733;cl31825;cl31758;cl33408;cl31747;cl32855;cl31419;cl37341;cl31528;cl36498;cl31529;cl31527;cl31822;cl33717;cl31421;cl33666	0.2492217	0.392916	0.7212304	3.17170909735397	1.27371394085506e-27	6.35701069468989e-26	1.11063359307494	0.000132714337698	0.001483944281747	0.138180994784862	0.634522216572669	0.732444327097777
TRINITY_DN17651_c0_g1_i4.p1	45351.EDO41242	7.60e-20	calmodulin_dependent_protein_kinase_activity	GO:0004672GO:0005524;GO:0006468	cd05117;cl21453;cd14086;cd14095;cd14094;smart00220;cd14093;cd14185;cd14083;pfam00069;cd14166;cd14182;cd14184;cd14096;cd14169;cd14085;cd14088;cd14167;cd14183;cd14105;cd14087;cd14003;cd14181;cd14089;cd14080;cd05123;cd14008;cd14099;cd14168;cd14078;cd14006;cd14091;cd14081;cd14106;cd14079;cd14084;cd14103;cd14172;cd14177;cd14176;cd14178;cd14179;cd14180;cd14092;cd14014;cd14171;cd14196;cd14175;cd14170;cd…	-0.2282228	0.5730903	0.8496215	3.6595136861225	4.09397821544614e-23	1.47641348052117e-21	0.635278879774249	0.061318105830367	0.166030930517438	0.044252374034013	0.89657722467421	0.931321348496889
TRINITY_DN17661_c1_g2_i5.p1					cl28897;cl28904;cl35093;cl10023	-0.1241468	0.7949769	0.9485144	-1.5329885248767	0.004691395636128	0.013616617517709	-0.112223863982372	0.856467926484617	0.924710539153189	-1.13136266722181	0.09700757465188	0.17076893264607
TRINITY_DN17664_c0_g1_i1.p1					cl34174;cl37070;cl37069;cl37461;cl35229;cl33865;cl37899;cl25512;cl32023;cl34766;cl34933;cl32341;cl30946;cl33207;cl34756;cl31018;cl33249;cl31145;cl37666;cl33686;cl27170;cl33600;cl36166;cl25603;cl34231;cl34310;cl30905;cl37208;cl34844;cl34307;cl36713;cl31020;cl34550;cl37598;cl31754;cl32425;cl33656;cl34868;cl32064;cl34364;cl34808;cl36566;cl37531;cl35272;cl25734;cl21509;cl34566;cl36797;cl35358;cl26956…	-0.6105995	0.02048539	0.1173737	-1.56887695866524	7.82146988793174e-09	6.79460497737156e-08	-0.924542899697309	0.001758314879233	0.011649511390844	0.884830780846556	0.00133747012825	0.004760309838939
TRINITY_DN17669_c0_g1_i5.p1					cl11960;cl29242;cl29768;cl19186;cl27387;cl14648;cl00420;cl34806;cl00239;cl11394;cl38903;cl26606;cl00490;cl34949;cl01629;cl23718;cl17173;cl30865;cl21496;cl36927;cl33911;cl13995;cl21453	0.8621055	0.09577053	0.3297113	2.82966343030549	5.44504547937703e-09	4.85252136551026e-08	0.217688544867938	0.59593915343012	0.753716222205068	-0.622542698363251	0.141045491769264	0.229776043009653
TRINITY_DN17671_c0_g1_i3.p1	7897.ENSLACP00000022147	6.70e-62	F_box_and_WD_repeat_domain_containing_7_E3_ubiquitin_protein_ligase		cl29593;cl34458;cl31831;cl02535;cl31768;cl36561;cl30927;cl25540;cl11397;cl23799;cl35020;cl27283;cl36225;cl24111;cl34651;cl37339;cl35555;cl31225;cl29015;cl23718	-3.797963	7.700096e-06	0.0002029449	2.27690046446305	0.00243307987309	0.00762283284516	0.17030618458603	0.819541557044354	0.903397126506777	-0.371764564491115	0.618753792006592	0.719510988440201
TRINITY_DN17671_c0_g1_i4.p1					cl00470	-0.2774763	0.2275766	0.5460199	1.62585295902806	7.64178673138811e-14	1.19747844900952e-12	0.64524388163518	0.001876835831166	0.012235223725404	0.369236778812741	0.075482809632516	0.139814586225639
TRINITY_DN17692_c0_g1_i2.p1	946362.XP_004988579.1	1.00e-184	Mandelate_racemase_/_muconate_lactonizing_enzyme_C_terminal_domain	GO:0009063GO:0046872	cl33149;cl25395;cl34846;cl32947;cl31456;cl33301;cl26192;cl28888;cl36199;cl13171;cl29215;cl17173;cl00554;cl33296;cl00452;cl10013;cl17171;cl00877;cl00599;cl15692	-0.396661	0.005146171	0.04197852	-1.55702121072278	1.58134453356693e-22	5.39014195124518e-21	-0.327037527188319	0.079753575648794	0.200722951390466	-0.420217347006359	0.022365180080479	0.051713161965201
TRINITY_DN17703_c0_g1_i2.p2						0.7667503	0.1019374	0.3431752	2.07606593824253	8.79213567440384e-06	4.67008722170507e-05	1.00158253266666	0.030106272022981	0.099827184450936	0.58475974103617	0.205655025121824	0.309671786072537
TRINITY_DN17705_c0_g1_i1.p1	10224.XP_002738623.1	2.20e-51	X_ray_radiation			0.07637111	0.841723	0.9647711	3.10548172656573	3.64350171047291e-16	7.10756220437274e-15	1.11336247799357	0.003355162141984	0.019241466301612	-0.183149756887667	0.629606066697003	0.728239522850455
TRINITY_DN17705_c0_g1_i1.p3	7739.XP_002610050.1	6.50e-50	Patched_family	GO:0016021	cl25655;cl36767;cl34072;cl36769;cl34050;cl38014;cl31031;cl34658;cl36423;cl30266;cl07980;cl21543;cl36827;cl10022;cl33842;cl34470;cl28916;cl35716;cl29374;cl31597;cl27471;cl24316;cl35387;cl03757;cl36214;cl31904;cl28897;cl01675;cl17068;cl16987;cl11874;cl17169;cl01617	-0.6930034	0.0711445	0.2731288	1.92583233665804	3.41748190004311e-07	2.32200397665556e-06	1.1125221833643	0.002937620334795	0.017343591664906	-0.781194022485704	0.037952244722133	0.080025975350755
TRINITY_DN17705_c0_g1_i1.p7	7165.AGAP010394_PA	5.50e-12	Patched_family		cl25655;cl36767;cl34072;cl04930	-2.317579	0.05782292	0.238522	4.02650376643711	5.3657266496854e-09	4.789296214972e-08	1.40378996444114	0.009781449100706	0.043508978291175	-0.489881247401608	0.381348589209363	0.499737149211497
TRINITY_DN17728_c0_g2_i1.p3	215358.XP_010734486.1	8.70e-32	Kv_channel_interacting_protein	GO:0005509	cl34916;cl25352;cl08302;cl33172;cl23634;cl25354;cl28895;cl33171;cl33239;cl07621;cl25356;cl28896;cl25349;cl34714;cl29114;cl33609;cl37244;cl27812;cl32747;cl23930;cl03224;cl10419;cl28910	0.5320099	0.0348511	0.1703025	1.65436872177043	4.37283193539313e-11	5.07525355878137e-10	1.00340814868891	5.12551462133565e-05	0.000672022571868	-0.633142544812119	0.011338995554252	0.029176854274238
TRINITY_DN17746_c0_g1_i3.p1	13037.EHJ68305	3.80e-07	RNA_polymerase_II_transcription_cofactor_activity_It_is_involved_in_the_biological_process_described_with_regulation_of_transcription_from_RNA_polymerase_II_promoter		pfam09606;cl26621;cd06136;cl10012;pfam03753;pfam02458;cl30041;COG4283;cl21506;PHA00661;cl28621;pfam11092;pfam18336;cd16147;cl23718;cd11245;cl15693;PRK10517;cl35924;pfam12632	-0.04252115	0.837229	0.9635534	2.0161098288751	7.87649108957094e-23	2.76382689790859e-21	0.524461525674139	0.009818443799833	0.043634277935191	0.232154035495341	0.253122927015018	0.363828341225529
TRINITY_DN17746_c0_g1_i3.p2					cl19107;cl31127;cl35165	0.130736	0.4386581	0.7602399	1.93065419276431	3.35790281580313e-31	2.28098110988926e-29	0.617698924500492	0.000151848023048	0.001654978142338	0.31728462285677	0.051784356604658	0.103186593059458
TRINITY_DN17746_c0_g1_i4.p1	13037.EHJ68305	3.70e-07	RNA_polymerase_II_transcription_cofactor_activity_It_is_involved_in_the_biological_process_described_with_regulation_of_transcription_from_RNA_polymerase_II_promoter	GO:0003712GO:0006357;GO:0016592	cl26621;cl30041;cl35229;cl10012;cl21506;cl28621;cl27980;cl36102;cl31127;cl00376;cl35165;cl23718	0.166683	0.3555439	0.6908198	1.84340663147068	1.05344073216577e-24	4.26114541138283e-23	0.669080923163449	0.000180579995947	0.001900157074472	0.359412152122795	0.044295016733603	0.090780376242795
TRINITY_DN17762_c0_g1_i2.p1					cl34362;cl10013;cl36903;cl28257;cl35118;cl37490;cl36829;cl34013;cl11410;cl27185;cl30760;cl02138;cl30585;cl26153;cl07944;cl14876;cl32479;cl21454;cl28904	0.4221431	0.2518963	0.5774946	1.92615337265953	2.2944668154615e-08	1.85989688176213e-07	-0.288735265803572	0.365324600737051	0.562065918476665	-0.719348941454982	0.026877858298169	0.060297291160196
TRINITY_DN17771_c0_g1_i2.p1	10228.TriadP51888	3.20e-68	telomerase_activity		cl30082;cl31058;cl32395;cl36815;cl33806;cl28079;cl32610;cl00261;cl21455;cl15781;cl17190;cl11874;cl37201;cl34421;cl28899	-1.526327	1.412836e-24	4.642203e-22	-0.067777178784712	0.647169489026689	0.764341003022436	0.822990016065629	2.7876277683174e-08	1.16283901192669e-06	0.870585459340412	4.06920639949024e-09	5.34569078534834e-08
TRINITY_DN17774_c0_g1_i1.p1						-0.5074372	0.174601	0.4715278	-1.54447009170412	0.000271717140409	0.001077449636913	-0.176674151865219	0.721343901963663	0.840393676898109	0.787873817531948	0.079215081583557	0.1452425901737
TRINITY_DN17784_c1_g1_i5.p5						-0.2291384	0.8057854	0.9509812	4.05539601361262	2.83940955891746e-06	1.64441949303203e-05	-2.01501803650494	0.015774882005839	0.061959015326841	-0.010519663626812	0.989675077833589	0.995988555372227
TRINITY_DN17784_c1_g1_i5.p7					cl28917;cl36276;cl29574;cl32933;cl00210;cl27226;cl29121;cl30125	0.2740211	0.4610626	0.7779505	2.96676588844554	8.60318948236309e-16	1.62047195904759e-14	0.40090137335763	0.272377935215737	0.465794184966297	-0.23088735870573	0.527582433517417	0.640326858841481
TRINITY_DN17784_c1_g1_i5.p9					cl26956;cl11394;cl29785	1.672454	0.0005097153	0.007013352	1.96813782840107	4.33932907152153e-05	0.000203169831021	0.209124130459616	0.663075913742923	0.80162334314333	-1.49766868288455	0.001878147631895	0.006367623522039
TRINITY_DN17804_c0_g1_i2.p5					cl17194;cl23718;cl36537;cl36417;cl00315;cl15693;cl03075	0.8331051	0.001848244	0.01903313	3.21444794101823	2.68401420847904e-33	2.10294351600229e-31	0.892013601363592	0.000832137660455	0.006495818128064	-0.16414312501124	0.538648357013783	0.650805397462505
TRINITY_DN17820_c2_g1_i1.p1					cl02528;cl21453;cl29418;cl31223;cl10011	-0.6092858	0.2887187	0.6212255	5.23822875504376	3.0833540491166e-21	9.41064664852045e-20	-0.297963223698698	0.582239431089017	0.743941644208366	-0.507358645819567	0.348892336374855	0.467090346035451
TRINITY_DN17822_c1_g1_i2.p1	144197.XP_008275821.1	9.00e-49	V_ets_avian_erythroblastosis_virus_E26_oncogene_homolog_1		cl02599;cl15755;cl33720;cl35613;cl33723;cl26516;cl36108;cl35354;cl34559;cl36091;cl33046;cl33729;cl36446;cl37540;cl33436;cl36447;cl27454;cl22882;cl17194;cl36455;cl36330;cl33730	2.084836	1.139139e-14	1.447e-12	2.65356819175613	8.41380975648139e-23	2.93079331809811e-21	0.535872512231611	0.047100585653585	0.137950435382017	-0.750849942486811	0.005407173329163	0.015638120088429
TRINITY_DN17822_c1_g1_i2.p2	32264.tetur09g03830.1	5.40e-37	DNA_binding_It_is_involved_in_the_biological_process_described_with_regulation_of_transcription_DNA_templated	GO:0003700GO:0006355;GO:0043565	cl02599;cl32979;cl17173;cl28191;cl35424;cl32277;cl32123;cl32177	1.6583	1.692265e-15	2.36946e-13	3.80449984076569	1.25351644883442e-74	1.43392253615067e-71	0.588703967414396	0.004586572641647	0.024396737057047	-0.736537183267705	0.000391638414922	0.001632143860074
TRINITY_DN17828_c0_g1_i1.p1					pfam18265;COG1197;cl34175;PLN03225;cl33666;PLN02195;cl33434;PTZ00121;cl31754;pfam11582;cl00412;PRK00137;cl29329;cd17991;cl28899;PLN03086;cl29366;pfam07946	-0.1878747	0.5815708	0.8545657	1.6016210628203	2.14756838411239e-06	1.26892893902574e-05	-0.162451208001545	0.629482841007885	0.778336332721672	-0.501410590285838	0.136706493560935	0.223958630317394
TRINITY_DN17834_c0_g1_i3.p1	1123277.KB893200_gene6385	2.50e-40	Alginate_lyase	GO:GO:0016829;GO:0042597		-0.1937076	0.6680074	0.8978296	-2.30467176603691	1.23245296127964e-05	6.39319604329315e-05	0.512233136716972	0.378182536005558	0.575017838233855	-1.01395222004862	0.126690053192993	0.211070395030719
TRINITY_DN17845_c1_g1_i6.p1					cl28910;cl01020;cl11853;cl01287;cl34227;cl01193;cl34615;cl28897;cl27896;cl15774;cl26941;cl32410	0.9937652	0.3667526	0.7004524	4.33186591646721	3.30641177337416e-05	0.00015833349614	0.465138341006155	0.61301151933551	0.766011630634022	-0.050869693014946	0.955986818715209	0.975589599727425
TRINITY_DN17847_c3_g1_i1.p1					cl11403;cl31723;cl14352;cl00012;cl28904;cl35343;cl17173	1.584593	1.645571e-12	1.559685e-10	2.20611673494053	8.23509797481565e-23	2.87583902086275e-21	0.931034871816618	3.29179432750449e-05	0.000468403952226	-0.110572270072497	0.621970252197875	0.721927104795782
TRINITY_DN17847_c3_g1_i1.p2					cl00049;cl14648	1.965937	5.778081e-12	5.049264e-10	2.57785707675925	1.74660781922726e-19	4.53262163468795e-18	0.924348308493791	0.001198704913861	0.008630704078846	-0.186778944704299	0.512814124668542	0.626705964290704
TRINITY_DN17849_c0_g1_i1.p1						-0.04952384	0.9186133		-2.11757465595047	0.001710503448387	0.005564438359342	-1.2011032142827	0.255353686496848	0.445043182036784	-0.684318043509001	0.45389932256314	0.571001157884286
TRINITY_DN17849_c0_g1_i8.p1	7739.XP_002593993.1	7.00e-08				-0.00621397	0.9848402	1	-2.24800609679096	7.57609328621292e-07	4.83834559622861e-06	0.492592426798513	0.357629319662691	0.554729143912382	-0.865077899563624	0.171256983469354	0.267961728950063
TRINITY_DN17858_c0_g1_i3.p3	400682.PAC_15725961	9.20e-39	TMEM164_family		pfam14808;cd05801;cl03757;PRK00053;cl27635;cd00862;cl00266;pfam13402;PHA02611;cl27821;pfam05587;PRK00724;cl00659;cd07397;cl13995	-0.5046974	0.0020828	0.02085592	-2.10714890315092	5.99789141836909e-25	2.45390127013618e-23	0.252686840136711	0.291836411345868	0.48828687375238	0.205581105659758	0.381921764466608	0.500173619781048
TRINITY_DN17859_c0_g1_i1.p2	244447.XP_008309033.1	9.30e-30	Insulin_like_growth_factor		cl21453;cl33378;cl26013;cl31419;cl36538;cl32855;cl33408;cl31528;cl31822;cl33162;cl33717;cl22853;cl31162;cl31529;cl33580;cl32358;cl01908;cl21454;cl25409;cl37075;cl25308;cl00641;cl22949;cl25934;cl33721;cl27451;cl25607;cl35962;cl07521;cl37094	0.1636856	0.7589943	0.9341206	2.99280496211332	3.93402610830628e-10	4.05570579110825e-09	0.190575675094213	0.64580319891892	0.789703161407048	0.115525171928856	0.779569594655284	0.845935692012453
TRINITY_DN17872_c0_g1_i1.p1	400682.PAC_15718176	7.60e-77	Discoidin_domain_containing_receptor	GO:0004672;GO:0004713;GO:0005524;GO:0006468	cd05051;cl21453;smart00221;cl33378;cd00192;smart00219;pfam07714;cd05095;cd05097;cd05049;cd05096;cd05048;cd05032;cd05092;cd05044;cd05050;cd05034;cd05036;cd05061;cd05093;cd05060;cd05052;cd05041;cd05094;cd05046;cd05059;cd05062;cd05053;cd05056;cd05068;cd05033;cd13999;cd05112;cd05090;cd05148;cd05091;cd05039;cd05084;cd05055;cd05054;cd05038;cd05045;cd05035;cd05067;cd05085;cd05057;cd05099;cd05074;cd05113…	0.444208	0.04306297	0.1960856	3.10290067634527	1.81242934722317e-45	3.01347991115629e-43	0.730249950551333	0.000845960713567	0.006582995463449	-0.481563834489281	0.027797539770228	0.061964950688598
TRINITY_DN17872_c0_g1_i1.p4	303518.XP_005730646.1	2.10e-41	peptidyl_tRNA_hydrolase_1_homolog_(S_cerevisiae)	GO:0004045;GO:0004045	cl00352;cl14876;cl03449;cl00342	0.01357291	0.952092	0.9994904	1.54224873881743	3.55806721888046e-12	4.68047867182812e-11	0.920933897536602	2.11659141396296e-05	0.000326719661433	0.053200470556369	0.807275386950115	0.866844731563843
TRINITY_DN17874_c1_g1_i1.p1					cl00147;cl31701;cl25797;cl02268;cl35351;cl30119;cl29474;cl35997	0.3360851	0.5677271	0.8462678	2.33097417229235	6.64601095910335e-05	0.000300256905859	-0.116002521436225	0.841563453676953	0.916286286548293	0.836587112995519	0.148303753407785	0.239129245556733
TRINITY_DN17874_c1_g1_i3.p1					cd00184;cl00147;cd02751;cl09928;pfam06340;cl05700;smart00207;PTZ00110;cl36512;cd11242;cl15693;pfam00229;cd10336;cl00456	0.3278632	0.6209767	0.8749917	1.6548449335256	0.012214653528825	0.031455620136636	0.598290384630749	0.361658650827004	0.558599112897822	0.535088542932701	0.414348342998164	0.532454508711102
TRINITY_DN17874_c2_g1_i2.p1					cl00147;cl32349;cl00199;cl30578;cl18945;cl23718	0.2696284	0.6549327	0.892573	1.56257515380933	0.009426951513078	0.025099335198863	0.15680033243634	0.793901319584903	0.887452318483231	0.102475307198854	0.864371034438527	0.908873552363902
TRINITY_DN17893_c0_g1_i3.p1					cl00457;cl21456;cl31106;cl27400;cl23751;cl32633;cl18951;cl00304;cl36126;cl30941	5.324455	0.00389801		4.60549089650114	0.014554301265867	0.036626531819892	2.16255822779023	0.14766779912282	0.307832508738819	2.46460315266403	0.097393866417745	0.17134552212144
TRINITY_DN17919_c2_g1_i3.p1					cl14633;cl26181;cl18945;cl33886;cl19096;cl14643;cl32632;cl32740;cl37187;cl22851;cl21453;cl10013;cl22897;cl35008;cl13996;cl22895;cl21454;cl37341;cl02166;cl36560;cl34820;cl30292;cl31855	-0.3913076	0.1774592	0.47467	-1.83805204792381	3.99413824647494e-10	4.1147105753851e-09	-0.01406262649324	0.962455541250894	0.982146113299784	0.37529468457905	0.205991647902337	0.310082606556403
TRINITY_DN17928_c1_g1_i4.p3					cl33710;cl34000;cl31515;cl14633;cl33707;cl31426;cl33658;cl33699;cl31517;cl31516;cl02529;cl36751;cl31522;cl26075;cl31498;cl34232;cl35744;cl37143;cl33697;cl26076;cl32113;cl29772;cl35774;cl21457;cl00020;cl31514;cl34304;cl31496;cl17011;cl29946;cl01053;cl33701	1.552431	7.038425e-38	3.854398e-35	1.40643786016729	5.42551182041648e-30	3.35116170713327e-28	0.369184053410557	0.001770080507648	0.01169705252013	-0.289233043945738	0.016339089369463	0.039725986025096
TRINITY_DN17945_c0_g1_i1.p1	81824.XP_001747540.1	8.60e-45	Protein_tyrosine_kinase	GO:0004672;GO:0005524;GO:0006468		0.9544083	0.01643099	0.1000022	2.00063701956636	2.47121850104194e-07	1.7124280759098e-06	0.317887764845377	0.357791539316335	0.554796572082946	-0.34875585439994	0.326024109598602	0.442858273513443
TRINITY_DN17951_c0_g1_i1.p1	52644.XP_010568388.1	1.50e-136	Deleted_in_malignant_brain_tumors_1	GO:0005044;GO:0016020	cl02509;cl34262;cl31730;cl26627;cl26400;cl26999	-1.669455	1.322274e-09	7.721514e-08	-0.309058472937073	0.26149115678141	0.396675371400105	0.532144647870978	0.053201265957673	0.150079288248514	0.933667519502982	0.000693351205008	0.0026914540853
TRINITY_DN17964_c0_g1_i2.p1						0.8930254	0.05204706	0.2227502	1.59460169014471	0.000490138992596	0.001836849025065	0.307903043283023	0.479287329459028	0.665409366208656	-0.086245679474309	0.843883425172301	0.894261592268713
TRINITY_DN17964_c0_g1_i2.p2					cl14575;cl21459	0.07498292	0.8379007	0.9636171	1.9319203372501	4.69383130675463e-08	3.64667719941779e-07	0.448289155568042	0.187236437869704	0.360382575279012	-0.866792572677213	0.012932303746791	0.032603536174915
TRINITY_DN17964_c0_g1_i2.p3					pfam04388	2.361534	6.226598e-13	6.340581e-11	3.21383929285858	1.14185986817201e-22	3.92015708403159e-21	0.408443821158172	0.206519798718492	0.385558641203914	-1.05194190104252	0.001187081579774	0.004290371097178
TRINITY_DN17964_c0_g1_i3.p2					cl14575;cl21459	0.07498292	0.8379007	0.9636171	1.9319203372501	4.69383130675463e-08	3.64667719941779e-07	0.448289155568042	0.187236437869704	0.360382575279012	-0.866792572677213	0.012932303746791	0.032603536174915
TRINITY_DN17964_c0_g1_i3.p3						2.361534	6.226598e-13	6.340581e-11	3.21383929285858	1.14185986817201e-22	3.92015708403159e-21	0.408443821158172	0.206519798718492	0.385558641203914	-1.05194190104252	0.001187081579774	0.004290371097178
TRINITY_DN17970_c0_g1_i1.p2					pfam00739;cl02953;COG2373;cl34462;pfam05977;cl28910;cd05302;cl21454;cd06662;cl01321;cd06279	-1.27877	0.0007084103	0.009055717	-1.78986766985414	7.42415058128578e-06	4.01049977944108e-05	-0.83621470199463	0.07452487834756	0.191325340217858	-0.213701359496644	0.624319950560221	0.723847779205625
TRINITY_DN17971_c2_g1_i2.p2					cl04339;cl17194	0.4119558	0.5385737	0.8295563	2.23853501112397	0.000374226064989	0.001440004979354	1.19522699456842	0.030544393321345	0.100850463319662	0.086572775802312	0.878619736620169	0.918787550603845
TRINITY_DN17971_c2_g1_i2.p4					cl00750;cl17190;cl18945;cl17169;cl28910	0.5809237	0.08287143	0.3008545	1.50967273967884	3.61554787566556e-06	2.05602382478194e-05	0.812772656922591	0.004804078755755	0.025308764458056	-0.310625921534063	0.313703567584319	0.429987819947787
TRINITY_DN17974_c0_g2_i1.p1					cl34742;cl38913;cl00459;cl37187;cl23746;cl00299;cl15576;cl29942;cl21488;cl07980;cl10022;cl00355;cl20194;cl00415;cl00895;cl28372;cl00469;cl31412	-0.4853222	0.4136734		-5.82885044203991	8.1877102036323e-06	4.37905011326156e-05	2.39333317625699	0.099488020087689	0.233278810464081	3.04448222982914	0.027905381576237	0.062162583890114
TRINITY_DN17985_c0_g1_i1.p1	400682.PAC_15708823	4.70e-63	Reverse_transcriptase_(RNA_dependent_DNA_polymerase)		cl14782;cl02808;cl35109;cl33098;cl17042;cl33751;cl36129;cl01629;cl37069;cl33215;cl35764;cl35888;cl32660;cl30174;cl33881;cl17718;cl37796;cl00030;cl00389;cl30175;cl02600;cl36404;cl00281;cl38913;cl37461;cl34174;cl31057;cl35229;cl34310;cl37070;cl33865;cl26606;cl36022;cl26850;cl36166;cl33403;cl03075;cl33741;cl31145;cl32023;cl33030;cl33876;cl37363;cl21528;cl19219	0.5889463	0.04032103	0.1875838	1.77361862397005	1.95670651335844e-10	2.08720227038511e-09	0.391572771481036	0.129201031652289	0.280800381398432	0.160478844906126	0.534018116965747	0.646416152541778
TRINITY_DN17998_c0_g1_i1.p1	6500.XP_005089628.1	3.50e-232	Major_Vault_Protein_repeat		PTZ00491;cl36570;cd08825;cl19107;pfam11978;pfam17795;pfam17796;pfam01505;pfam17794;cd02106;TIGR00618;cl31020;cd03401;COG2268;cl34451;pfam12137;PRK04914;cl35273;pfam03154;pfam16515;COG0330;cl33838;pfam11740;cd03405;pfam15709;PRK05035;cl35279;PRK11029;cl32628;cd14670;cl22409;pfam02731;pfam12208;cl13619;PRK14473;cl21478;cd01937;cl00192;COG0498;cl33913;PRK07756;cl00535;PRK07735;cl35608;pfam00769;pfam…	-0.6604667	4.736177e-08	2.110554e-06	-1.77956305963131	5.43307556404687e-45	8.63194972114513e-43	-0.526511841048137	0.000128481503923	0.001444682518242	0.911075293954007	1.69055966767011e-12	4.21207941792384e-11
TRINITY_DN17998_c0_g1_i1.p2	672.VV93_v1c22290	4.50e-12	Phosphorylase_superfamily	GO:0003824;GO:0009116;GO:0042981	cl14633;cl21459;cl00073;cl36387;cl32341;cl32092;cl34811;cl15270;cl30524;cl28897;cl09115;cl23721;cl31754;cl15257;cl29089;cl35659;cl00240;cl03537;cl21453;cl34204;cl21463;cl14648;cl34580;cl17013;cl28560;cl38914;cl31323;cl00779;cl30506;cl17171;cl34844	-0.7058539	0.0204989	0.1173958	-1.92965462598873	2.00025965499251e-08	1.63531805641726e-07	-0.290651761638144	0.471364985827481	0.658708305818984	0.447888267933324	0.228329877239179	0.336279796980275
TRINITY_DN18044_c1_g2_i2.p2					cl00146;cl36513;cl32861;cl26502;cl26169;cl00514;cl33681	-1.20273	0.4097441		2.96285582940144	0.006064760029855	0.017042351118579	-1.61536009637465	0.116332759033778	0.260674652376888	-0.68951932155759	0.464473045865752	0.581468574417444
TRINITY_DN18047_c0_g1_i4.p1	9612.ENSCAFP00000017158	9.30e-08	complement		cl29654;cl33700;cl00342;cl31493;cl31508;cl35229;cl35301;cl03247	0.8046846	0.1454159	0.4256881	2.59042869598677	6.65730186921135e-07	4.28603149157376e-06	-0.425395620024503	0.360892007796531	0.557968383572464	-1.27609808617709	0.008914499969337	0.023897644738096
TRINITY_DN18049_c0_g3_i3.p1	400682.PAC_15724096	1.30e-42			cl25352;cl30274;cl21481	3.209055	4.021118e-32	1.905623e-29	2.55604813299672	6.42339544383719e-21	1.90358821660991e-19	0.807986093611524	0.002800229676235	0.016717443124973	-1.13664866657247	2.81308902013512e-05	0.000160204897839
TRINITY_DN18049_c0_g3_i3.p6						0.4810652	0.1588145	0.4459966	2.03561197960073	1.73327321264195e-09	1.65378536256289e-08	1.27621902023599	0.000116069323346	0.001330194305823	0.285808241004561	0.389673019603885	0.507793741900255
TRINITY_DN18073_c0_g1_i1.p2	8364.ENSXETP00000013672	6.70e-15	C2H2_type_zinc_finger	GO:0003676	cl34881;cl23491;cl18194;cl25788;cl31817;cl33720;cl26169;cl00349;cl00013;cl02447;cl35342;cl27375;cl17035;cl25801	-1.867552	1.967521e-08	9.360157e-07	-0.573541715505728	0.081188282479033	0.156858701684596	-0.924843413521097	0.006358900782952	0.031371472500477	0.024372697854358	0.941487890769936	0.965048251315001
TRINITY_DN18075_c1_g1_i2.p3	7739.XP_002595160.1	3.60e-120	arachidonate_5_lipoxygenase_activity	GO:0001676GO:0001775;GO:0002252;GO:0002263;GO:0002274;GO:0002275;GO:0002283;GO:0002366;GO:0002376;GO:0002443;GO:0002444;GO:0002446;GO:0002526;GO:0002532;GO:0002538;GO:0002540;GO:0003008;GO:0003013;GO:0003018;GO:0003674;GO:0003824;GO:0004051;GO:0005488;GO:0005506;GO:0005575;GO:0005576;GO:0005622;GO:0005623;GO:0005634;GO:0005635;GO:0005641;GO:0005654;GO:0005737;GO:0005829;GO:0005886;GO:0006082;GO:0…	cd07207;cl11396;pfam01734;COG1752;cl34355;cd07205;cd07198;cd07208;cd07209;cd07229;cd07210;cd01819;cd07230;cd07228;cd00051;cl08302;cd16251;cl25356;cd07232;cd07206;pfam13499;cd07199;cd07204;cd16254;cd16255;cd16253;PTZ00183;cl33171;cd07222;cd07213;pfam00036;cd16252;smart00054;cl33239;pfam01340;cl23788;pfam13202;COG5126;cl34916;cd07218;cd07219;cd00490;cd15899;cl25354;COG3060;cd07211;pfam13833;cd16227…	0.5638703	0.04904719	0.2140754	1.65034018588326	7.18699553348542e-09	6.28735693688027e-08	-1.10657525384992	0.000114821714599	0.001319672941217	-0.787186887798742	0.005665163046947	0.016274508973717
TRINITY_DN18075_c1_g1_i2.p5	7739.XP_002594132.1	1.00e-12	P53_and_DNA_damage_regulated_protein_1	GO:0006457;GO:0016272;GO:0051082	pfam01920;cd07079;cl11961;COG0172;cl33789;PRK11598;cl32711;cd19697;PRK00197;PRK14598;cl00234;PRK14163;cl03075;pfam15921;cl37899;COG0014;COG1538;cl34299;cd03326;cl25395;pfam15030;PHA02562;cl33686;PRK05431;cl35319;pfam14362;PRK13380;cl11404;TIGR03499;cl37279;PRK05703;cl35370;pfam11855;TIGR03498;cl31461;pfam06818;cd17248;cl38903;cd06839;cl00261	-0.6552217	0.1063567	0.3517263	-1.59619593062653	0.000740425949809	0.002637606042929	-0.154366269089425	0.785644131596407	0.881950114008669	0.269964998077404	0.609692202504597	0.712097052216422
TRINITY_DN18078_c0_g1_i2.p1	27923.ML09555a_PA	2.80e-122	intramolecular_lyase_activity	GO:0003674GO:0003824;GO:0004512;GO:0005575;GO:0005622;GO:0005623;GO:0005737;GO:0005829;GO:0005975;GO:0006020;GO:0006021;GO:0006066;GO:0006793;GO:0006796;GO:0008150;GO:0008152;GO:0009058;GO:0009987;GO:0016051;GO:0016853;GO:0016872;GO:0019637;GO:0019751;GO:0034637;GO:0043647;GO:0044237;GO:0044238;GO:0044249;GO:0044262;GO:0044281;GO:0044283;GO:0044424;GO:0044444;GO:0044464;GO:0046165;GO:0046173;GO:0…	PLN02438;cl00554;pfam07994;COG1260;PRK10301;cl01012;pfam01658;pfam12081;COG1352;cl34235;pfam08357;cl23749;COG2334;cl34459;pfam08722;pfam18385;PRK14139;cl03075;PRK15375;cl33130;pfam12325;cd11276;cl15693;TIGR03654;cl37303;COG0794;cl00389	-0.4164717	0.3530997	0.6881326	1.76875204734591	7.7210825396456e-05	0.000343135226836	-0.977703324356253	0.028922600250073	0.097122331580795	-1.42113095323395	0.001503210945769	0.005262119957208
TRINITY_DN18080_c0_g1_i5.p2	31033.ENSTRUP00000032053	2.00e-10	Sex_comb_on_midleg_like	GO:0000003GO:0000151;GO:0000152;GO:0000902;GO:0000904;GO:0001654;GO:0002009;GO:0002064;GO:0002065;GO:0002066;GO:0003006;GO:0003674;GO:0003676;GO:0003677;GO:0003700;GO:0005488;GO:0005515;GO:0005575;GO:0005622;GO:0005623;GO:0005634;GO:0005694;GO:0005700;GO:0006355;GO:0007275;GO:0007276;GO:0007281;GO:0007292;GO:0007293;GO:0007399;GO:0007409;GO:0007423;GO:0008150;GO:0008270;GO:0009653;GO:0009888;GO:0…	cd09509;cl15755;cd09581;cd09577;cd09578;cd09583;cd09579;cd09580;smart00454;cl26516;cd09582;cd09487;cd09528;pfam00536;pfam07647;cd09585;cd09534;cd09501;cd09510;cd09519;cd09506;cd09517;cd09529;cd09505;smart00251;cd09567;cd09507;PLN02285;cl33449;cd09570;pfam02198;cd09512;cd08537;cd01166;cl00192;cd09575;cd09518;PRK13800;cl36300;cd08538;TIGR03910;cl33212;PRK05007;cl35275;PLN03137;cl33645;TIGR02435;cl3…	-0.847541	0.0009057055	0.01083461	-1.591650039047	1.10485564665014e-08	9.38421793373943e-08	-0.069424812053541	0.824846824087495	0.906638680852893	0.78874967864913	0.006874070323039	0.019186083539202
TRINITY_DN18082_c0_g1_i6.p1					cl21522;cl32851;cl27955;cl17190;cl30909;cl00410;cl29103;cl11961	-0.06457529	0.8453329	0.9660043	1.94993735956407	3.01223935657964e-09	2.77257872930366e-08	0.179438327080251	0.583204547596076	0.744496100833973	-0.057144335516386	0.861281404680066	0.906843031129454
TRINITY_DN18082_c0_g1_i7.p1	8932.XP_005507801.1	2.10e-07	Peripheral_type_benzodiazepine_receptor_associated_protein	GO:0003674GO:0005102;GO:0005488;GO:0005515;GO:0005575;GO:0005622;GO:0005623;GO:0005737;GO:0005739;GO:0005829;GO:0005856;GO:0005938;GO:0006629;GO:0006694;GO:0006700;GO:0006996;GO:0007010;GO:0007154;GO:0007267;GO:0007268;GO:0007274;GO:0008150;GO:0008152;GO:0008202;GO:0008207;GO:0008610;GO:0009058;GO:0009987;GO:0010817;GO:0016043;GO:0023052;GO:0030156;GO:0030863;GO:0030865;GO:0034754;GO:0042445;GO:0…	cl21522;cl32851;cl01834;cl12013;cl21731;cl29035;cl17190;cl30909;cl37199;cl29041	0.6915394	5.786785e-07	2.028503e-05	1.67062887471445	1.11305316384764e-33	8.94131864598728e-32	0.999143347731938	3.17422236059623e-13	5.32813180911577e-11	0.75851033393326	3.16971959851425e-08	3.49496039210092e-07
TRINITY_DN18082_c0_g1_i9.p5					cl14643;cl32190;cl06484;cl19950;cl12013;cl36495;cl34738	0.6823077	0.0003539532	0.005167339	1.89747456363224	5.53838256381295e-24	2.11464171642086e-22	0.741713226113566	3.34712717415001e-05	0.000475312406007	0.533795677278341	0.002818762728456	0.009037642503593
TRINITY_DN18083_c0_g1_i1.p2	10228.TriadP57096	1.40e-25	Domain_of_unknown_function_(DUF4200)		pfam13863;TIGR02168;cl37069;PRK04863;cl35272;PRK10920;cl27167;pfam12128;PRK02224;cl32023;COG1196;cl34174;COG4372;cl34756;cd07098;cl11961;COG0419;cl33865;pfam06160;COG3096;cl34550;pfam00171;PRK05771;cl35381;pfam15390;pfam13118;PRK12705;cl36167;COG0598;cl00459;pfam16567;cl24961;pfam17380;pfam11904;COG1322;cl34228;cd07151;cd07086;COG1186;cl30488;PRK12704;cl36166;COG5185;cl34933;pfam18592;TIGR03319;c…	-0.2682069	0.573873	0.8497012	-1.9892769476502	0.000220833061132	0.000894150344364	-0.657400345851647	0.310758004013463	0.508414168816704	-0.84811763233705	0.188975513311907	0.289503696497792
TRINITY_DN18088_c2_g1_i2.p1	41875.XP_007511091.1	1.60e-22	unnamed_protein		cl00085;cl02436;cl12098;cl19115;cl23717;cl23729;cl09933;cl23716;cl32583	0.903144	0.000312826	0.004645755	1.57604826145179	3.14493278292212e-10	3.27050137185479e-09	0.351695938397042	0.159137750587052	0.323385577019247	0.076196041412593	0.760351811606901	0.831829103222435
TRINITY_DN18093_c0_g3_i1.p1	7739.XP_002586256.1	8.70e-44	negative_regulation_of_toll_like_receptor_5_signaling_pathway	GO:0000079GO:0000209;GO:0000302;GO:0000323;GO:0001775;GO:0001776;GO:0001782;GO:0001817;GO:0001818;GO:0001922;GO:0001932;GO:0001933;GO:0001959;GO:0002020;GO:0002218;GO:0002221;GO:0002237;GO:0002252;GO:0002253;GO:0002260;GO:0002263;GO:0002285;GO:0002312;GO:0002313;GO:0002315;GO:0002335;GO:0002366;GO:0002376;GO:0002507;GO:0002520;GO:0002521;GO:0002631;GO:0002632;GO:0002634;GO:0002637;GO:0002676;GO:0…	cl19932;cl27506;cl12894;cl01226;cl38908;cl37196;cl21498;cl00935;cl19872;cl02475;cl35272;cl34550;cl02529;cl33730;cl32101;cl31496;cl28842;cl31426;cl33695;cl29946	1.171545	2.850529e-05	0.0006194496	2.21162098719694	2.64221879674388e-15	4.79455413383766e-14	0.445938622597745	0.109438557068505	0.249028462679141	-0.657195704857389	0.018489291371519	0.04407206322509
TRINITY_DN18093_c0_g3_i1.p3					cl21460;cl00285;cl16912;cl00311;cl35369;cl28898;cl23717	-0.08398529	0.7689589	0.9388074	3.40723226136061	1.37098883331719e-33	1.08909829597792e-31	0.708003702447199	0.011071011316376	0.047715650249177	-0.20750900929409	0.456931667899342	0.573998757865973
TRINITY_DN18110_c1_g1_i3.p1					cl21522;cl11960;cl29242;cl29768;cl38244;cl21455;cl17190;cl35251;cl28899;cl30760;cl37252;cl25403;cl35299;cl36293;cl34116;cl34121;cl33261;cl33904;cl36789;cl33891;cl31687;cl33646;cl32643;cl34857;cl34125;cl34016;cl31678;cl30228;cl32566;cl32426;cl34108;cl28913;cl36852;cl34485;cl32974;cl09506;cl31081;cl34726;cl36261;cl31695;cl33894;cl04713;cl35861;cl32983;cl34151;cl31681;cl34488;cl34193;cl31918;cl33950…	-0.001473976	0.9954249	1	2.12677611952333	5.46776394879965e-17	1.13970199276802e-15	-0.304939058269883	0.226040780793629	0.410280702357356	0.197226908806671	0.431910674723217	0.549742195156806
TRINITY_DN18111_c0_g1_i3.p1	176946.XP_007426688.1	7.40e-66	neutrophil_clearance	GO:0000003GO:0000902;GO:0000904;GO:0001654;GO:0001750;GO:0001775;GO:0001776;GO:0001779;GO:0001780;GO:0001817;GO:0001818;GO:0002262;GO:0002376;GO:0002520;GO:0002521;GO:0002682;GO:0002683;GO:0002694;GO:0002695;GO:0003006;GO:0003674;GO:0003824;GO:0004672;GO:0004713;GO:0004714;GO:0004888;GO:0005575;GO:0005576;GO:0005615;GO:0005622;GO:0005623;GO:0005737;GO:0005886;GO:0005887;GO:0005929;GO:0006464;GO:0…	cl21453;cl33378;cl32855;cl31747;cl31822;cl29654;cl31825;cl31419;cl36538;cl26013;cl36498;cl33408;cl31529;cl33717;cl31418;cl31769;cl31758;cl31527;cl31528;cl33700;cl00223;cl31400;cl37531;cl31831;cl35613;cl28929;cl32423;cl35824;cl33462;cl28924;cl25753;cl21499;cl02475;cl02768;cl34364;cl25879;cl36794;cl02777;cl35608	-0.6072706	0.2670735	0.5957719	2.36525249425168	1.52774380475289e-05	7.79490050460717e-05	0.624668910378827	0.253269597282457	0.442401131045728	-0.700977002803302	0.199882743076796	0.302887889384374
TRINITY_DN18111_c0_g1_i3.p2					cl38885;cl16912;cl33402;cl00226;cl00456;cl28612;cl28964;cl09938;cl36440;cl21494	-0.5708341	0.4016682	0.7291049	3.16362962630177	2.42147303822115e-06	1.41904274481657e-05	0.065801758023969	0.921259875629458	0.96056376543221	-1.30867535825689	0.049867459372338	0.100021530841548
TRINITY_DN18115_c1_g2_i1.p1	245174.XP_009269828.1	1.10e-12	Belongs_to_the_actin_binding_proteins_ADF_family	GO:0000278GO:0000281;GO:0000910;GO:0000912;GO:0000915;GO:0003674;GO:0003779;GO:0003785;GO:0005488;GO:0005515;GO:0005575;GO:0005622;GO:0005623;GO:0005634;GO:0005737;GO:0005826;GO:0005829;GO:0005856;GO:0005886;GO:0005938;GO:0006810;GO:0006892;GO:0006893;GO:0006897;GO:0006996;GO:0007010;GO:0007015;GO:0007049;GO:0008064;GO:0008092;GO:0008104;GO:0008150;GO:0008154;GO:0009987;GO:0010638;GO:0015031;GO:0…	cl15697;cl35936;cl33950;cl22853;cl32808;cl01709	0.436546	0.151891	0.4358464	2.38491643858988	3.69434415659962e-15	6.64053137589163e-14	0.805285674705338	0.007459718685079	0.035514747652874	0.642672541285733	0.032719013466155	0.070971669962881
TRINITY_DN18118_c0_g2_i1.p1	400682.PAC_15721645	9.10e-152	ATP_binding_It_is_involved_in_the_biological_process_described_with_protein_phosphorylation	GO:0000003GO:0000165;GO:0000902;GO:0001700;GO:0002009;GO:0002064;GO:0002065;GO:0002066;GO:0002376;GO:0003006;GO:0003674;GO:0003824;GO:0004672;GO:0004713;GO:0004715;GO:0005102;GO:0005488;GO:0005515;GO:0005575;GO:0005622;GO:0005623;GO:0005737;GO:0005886;GO:0005938;GO:0006464;GO:0006468;GO:0006793;GO:0006796;GO:0006807;GO:0006810;GO:0006897;GO:0006909;GO:0006928;GO:0006950;GO:0006952;GO:0006955;GO:0…	cl21453;cl33378;cl15255;cl34000;cl36498;cl33408;cl33658;cl31825;cl31822;cl31529;cl31517;cl31418;cl34937;cl37069;cl18945;cl34999;cl30694;cl02677;cl17169;cl21515;cl21469;cl34645;cl32635;cl15243	-0.6421453	1.791694e-07	7.125625e-06	-1.53651336090434	8.01662793927363e-32	5.7458527771265e-30	-0.20702587656107	0.14955183185027	0.310306213947206	0.910698275299193	1.30630460399722e-11	2.76466382227685e-10
TRINITY_DN18119_c0_g1_i1.p3					cl21326	0.4699256	0.4435823		-1.96710609478789	0.013608521223427	0.034559674091784	0.206873340119394	0.82593271353231	0.907373641077665	-1.8367361513646	0.150188468633644	0.241420740739215
TRINITY_DN1812_c0_g1_i1.p1					PLN02669;cl31917;cd06421;cl11394;pfam03608;cd06129;cl10012;pfam05278;cl12213;TIGR00821;cl01515;PRK09133;cl35772;pfam13028;cd18237;cl38908	-0.6349796	2.922032e-05	0.0006322004	-2.19959393492926	2.83470019977807e-33	2.20890344177802e-31	0.365717099917126	0.080413524514321	0.201840250643396	1.2971561105245	1.63647873848266e-11	3.38004716211816e-10
TRINITY_DN18122_c0_g1_i3.p1					cl15692;cl37337;cl31530;cl35901;cl21471;cl29167;cl35960;cl28910;cl36876;cl27481;cl35530;cl07918;cl28897;cl25673;cl00893;cl00561;cl31786;cl36445;cl09326;cl36952;cl35762;cl22853;cl28475	1.561469	6.176106e-07	2.155776e-05	0.903406542614946	0.004627346450126	0.013448460750073	-0.667489186770992	0.040530549045621	0.124192227728799	-1.42544284903016	1.93747039309042e-05	0.00011515057376
[truncated: 1,612 more rows]

## Sheet: S6B_DEG_combined
	Functional annotation					Deseq2
Transcript_id	seed_eggNOG_ortholog	seed_ortholog_evalue	Name	GO.Terms	CDs	log2FoldChange (1hD_NSW)	pvalue (1hD_NSW)	padj (1hD_NSW)	log2FoldChange (4hD_NSW)	pvalue (4hD_NSW)	padj (4hD_NSW)	log2FoldChange (1hR_4hD)	pvalue (1hR_4hD)	padj (1hR_4hD)	log2FoldChange (3hR_4hD)	pvalue (3hR_4hD)	padj (3hR_4hD)
O_lob_c10680.p1					cl34658;cl17173;cl00911;cl31041;cl07946	-1.21712780106632	0.016968555489286		-3.01913044145039	9.21765413831973e-05	0.000402968028905	2.13410660717785	0.009346653929795	0.041944508907179	1.90421439857873	0.020391977412211	0.047906527247439
[truncated: 679 more rows]

## Sheet: S6C_DEG_reaggregation
	Functional annotation					Deseq2
[truncated: 2,714 more rows]
