# Supplementary material for: Evolution of mechanisms controlling epithelial morphogenesis across animals: new insights from dissociation-reaggregation experiments in the sponge Oscarella lobularis
Source: BMC Ecol Evol. 2021 Aug 21;21:160. doi: 10.1186/s12862-021-01866-x (PMC8380372; doi:10.1186/s12862-021-01866-x)
Supplement: Supplementary file 10 — Additional file 10: Table S7. Phylostratigraphy analysis. (A) Transcriptomes and Proteomes used in Phylostratigraphy analyses. Each phylostratum represents a node. (B) Accession numbers and links of the different transcriptomes and proteomes used. (C) Phylostratigraphyanalysis of the Oscarella lobularis transcriptome and of the differentially expressed genes during dissociation and reaggregation. (D) Number of genes with conserved CAMs domains (Cadherin, Integrin, Immunoglobulin) in each phylogenetic category with common expression profiles (see Fig. 8 for cluster numbers). Related to Fig. 7 and Additional file 1: Fig. 4. [file 12862_2021_1866_MOESM10_ESM.xlsx]

## Sheet: S7A_List_species
Phylostratum	Node	# Species	# of Sequences	Species
	-	1	32274	Oscarella lobularis
Oscarellidae	I	1	29220	Oscarella carmela
Homoscleromorpha	H	1	5085	Corticium candelabrum
Calcarea	G	2	111945	Aphrocallistes vastus, Sycon ciliatum
Porifera	F	4	198573	Amphimedon queenslandica, Ephydatia muelleri, Spongilla lacustris, Eunapius fragilis
Metazoan	E	7	114603	Pocillopora damicornis, Caenorhabditis elegans, Drosophila melanogaster, Mnemiopsis leyidi, Nematostella vectensis, Trichoplax adhaerens, Xenopus tropicalis
Holozoan + Filozoan	D	3	17891	Capsaspora owczarzaki ,Monosiga brevicolis, Salpingoeca rosetta
Opistokont	C	3	25620	Acidomyces richmondensis, Aspergillus niger, Wallemia ichthyophaga
Eukaryote	B	3	74318	Albugo laibachii, Emiliania huxleyi, Citrus clementina
Cellular	A	3	15352	Acaryochloris marina, Treponema azotonutricium, Thermococcus litoralis
TOTAL		27	624881

## Sheet: S7B_Accession
Proteomes:
*Uniprot:
- UP000007879 Amphimedon queenslandica
- UP000001940 Caenorhabditis elegans
- UP000000803 Drosophila melanogaster
- UP000009022 Trichoplax adhaerens
- UP000008143 Xenopus tropicalis
- UP000008743 Capsaspora owczarzaki
- UP000001357 Monosiga brevicolis
- UP000007799 Salpingoeca rosetta
- UP000075602 Acidomyces richmondensis
- UP000068243 Aspergillus niger
- UP000310689 Wallemia ichthyophaga
- UP000013827 Emiliania huxleyi
- UP000030687 Citrus clementina
- UP000000268 Acaryochloris marina
- UP000009222 Treponema azotonutricium
- UP000009079 Thermococcus litoralis
- UP000275408 Pocillopora damicornis
*Compagen:
- OCAR_T-PEP_130911 Oscarella carmela
- SCIL_T-PEP_130802 Sycon coactum
- EMUE_T-PEP_130911 Ephydatia muelleri
- AMIL_T-PEP_051019 Acropora millepora
- NVEC_G-PEP_111130 Nematostella vectensis
*NIH :
https://research.nhgri.nih.gov/mnemiopsis/download/download.cgi?dl=proteome Mnemiopsis leyidi
Transcriptomes:
*Era library University of Alberta:
- https://era.library.ualberta.ca/items/3df7eb24-1f79-43d9-bcb4-49ef043ea226 Aphrocallistes vastus
- https://era.library.ualberta.ca/items/e5895ef8-cc1d-4cb9-bfb9-9516d3bdfa9e Spongilla lacustris
- https://era.library.ualberta.ca/items/6139a88f-895d-44a7-bd0d-e22d455d2785 Eunapius fragilis
*NCBI :
- PRJNA162903 : Corticium candelabrum

## Sheet: S7C_Phylostratygraphy_analysis
	Transcriptome
	Pre-metazoan				Metazoan	Sponge-specific				Oscarella specific
Nodes	A	B	C	D	E	F	G	H	I		Total
Number of genes	476	1719	2217	3702	5900	2985	2215	14	7657	5389	32274
Total number of genes/each phylogenetic category	8114 (30.180 %)				5900 (21.945 %)	12871 (47.874 %)				16.6 %
	Dissociation
	Pre-metazoan				Metazoan	Sponge-specific				Oscarella specific
Nodes	A	B	C	D	E	F	G	H	I		Total
Number of genes	32	114	187	260	654	280	231	1	855	576	3190
Total number of genes/each phylogenetic category	593 (22.686 %)				654 (25.019 %)	1367 (52.295 %)				1.78 %)
	Reaggregation
	Pre-metazoan				Metazoan	Sponge-specific				Oscarella specific
Nodes	A	B	C	D	E	F	G	H	I		Total
Number of genes	30	83	130	259	594	366	214	0	1040	677	3393
Total number of genes/each phylogenetic category	502 (18.483 %)				594 (21.870 %)	1620 (59.647 %)				2.09 %

## Sheet: S7D_CAM
	Cadherin
Cluster number	12, 15	3, 8, 5, 6, 10	4, 14	1, 11, 13	7, 2, 9	Total of genes	Percentage
Pre-metazoan	11	55	8	5	3	82	38.4977
Metazoan	4	7	4	4	2	21	9.85915
Sponge-specific	22	39	11	18	11	101	47.4178	TOTAL
Oscarella lobularis	0	3	4	1	1	9	4.22535	213
	Integrin
Cluster number	12, 15	3, 8, 5, 6, 10	4, 14	1, 11, 13	7, 2, 9	Total of genes	Percentage
Pre-metazoan	5	17	6	7	3	38	18.2692
Metazoan	11	31	8	9	9	68	32.6923
Sponge-specific	9	30	23	14	15	91	43.75	TOTAL
Oscarella lobularis	1	4	2	0	4	11	5.28846	208
	Immunoglobulin
Cluster number	12, 15	3, 8, 5, 6, 10	4, 14	1, 11, 13	7, 2, 9	Total of genes	Percentage
Pre-metazoan	3	18	6	8	3	38	7.50988
Metazoan	16	109	55	59	26	265	52.3715
Sponge-specific	9	72	29	33	23	166	32.8063	TOTAL
Oscarella lobularis	2	14	2	13	6	37	7.31225	506
