# Supplementary material for: Evolution of mechanisms controlling epithelial morphogenesis across animals: new insights from dissociation-reaggregation experiments in the sponge Oscarella lobularis
Source: BMC Ecol Evol. 2021 Aug 21;21:160. doi: 10.1186/s12862-021-01866-x (PMC8380372; doi:10.1186/s12862-021-01866-x)
Supplement: Supplementary file 11 — Additional file 11: Table S8. GO term enrichment analysis. (A) Enriched categories in Differential Expressed Genes (DEG) during dissociation only, reaggregation only and both (combined). (B) Enriched categories in the first 100 DEGs. (C) Enriched categories in each core clusters (see Fig. 8 for cluster numbers and Additional file 11: Table S10 for complete list of genes included in the core cluster). Related to Figs. 7 and 8. Selected GO biological processes of interest are highlighted in yellow. [file 12862_2021_1866_MOESM11_ESM.xlsx]

## Sheet: S8A_DEG_Venn_Diagram
Dissociation Enrichment								Combine Enrichment								Reaggregation Enrichment
	GO.ID	Term	Annotated	Significant	Expected	ClassicFisher			GO.ID	Term	Annotated	Significant	Expected	ClassicFisher			GO.ID	Term	Annotated	Significant	Expected	ClassicFisher
1	GO:0090163	establishment of epithelial cell planar ...	15	9	1.09	1.8e-07		1	GO:0007229	integrin-mediated signaling pathway	37	6	0.56	1.7e-05		1	GO:0006468	protein phosphorylation	1393	118	78.35	3.6e-09
2	GO:0048661	positive regulation of smooth muscle cel...	74	18	5.38	3.7e-06		2	GO:0031344	regulation of cell projection organizati...	456	11	6.89	2.2e-05		2	GO:1990266	neutrophil migration	37	9	2.08	2.0e-05
3	GO:0042127	regulation of cell population proliferat...	645	80	46.93	3.8e-06		3	GO:0061144	alveolar secondary septum development	13	4	0.2	3.2e-05		3	GO:0001816	cytokine production	237	22	13.33	2.1e-05
4	GO:0001525	angiogenesis	203	31	14.77	2.0e-05		4	GO:0071380	cellular response to prostaglandin E sti...	5	3	0.08	3.3e-05		4	GO:0002446	neutrophil mediated immunity	251	30	14.12	6.1e-05
5	GO:0035331	negative regulation of hippo signaling	29	10	2.11	2.2e-05		5	GO:0046716	muscle cell cellular homeostasis	62	7	0.94	3.8e-05		5	GO:1900004	negative regulation of serine-type endop...	6	4	0.34	0.00014
6	GO:0070829	heterochromatin maintenance	4	4	0.29	2.8e-05		6	GO:0007419	ventral cord development	28	5	0.42	5.4e-05		6	GO:1900005	positive regulation of serine-type endop...	6	4	0.34	0.00014
7	GO:0032803	regulation of low-density lipoprotein pa...	4	4	0.29	2.8e-05		7	GO:0001955	blood vessel maturation	6	3	0.09	6.5e-05		7	GO:0045957	negative regulation of complement activa...	6	4	0.34	0.00014
8	GO:0000921	septin ring assembly	4	4	0.29	2.8e-05		8	GO:0043049	otic placode formation	2	2	0.03	0.00023		8	GO:0002430	complement receptor mediated signaling p...	6	4	0.34	0.00014
9	GO:0033235	positive regulation of protein sumoylati...	7	5	0.51	3.7e-05		9	GO:0044691	tooth eruption	2	2	0.03	0.00023		9	GO:0034162	toll-like receptor 9 signaling pathway	29	8	1.63	0.00014
10	GO:0030198	extracellular matrix organization	197	33	14.33	4.8e-05		10	GO:0045185	maintenance of protein location	96	5	1.45	0.00026		10	GO:1905572	ganglioside GM1 transport to membrane	3	3	0.17	0.00018
11	GO:0018108	peptidyl-tyrosine phosphorylation	242	46	17.61	4.8e-05		11	GO:0072148	epithelial cell fate commitment	22	4	0.33	0.00029		11	GO:0002755	MyD88-dependent toll-like receptor signa...	32	8	1.8	0.00030
12	GO:0010989	negative regulation of low-density lipop...	5	4	0.36	0.00013		12	GO:0061430	bone trabecula morphogenesis	10	3	0.15	0.00037		12	GO:0045959	negative regulation of complement activa...	7	4	0.39	0.00030
13	GO:0045668	negative regulation of osteoblast differ...	13	6	0.95	0.00016		13	GO:0021762	substantia nigra development	10	3	0.15	0.00037		13	GO:0002523	leukocyte migration involved in inflamma...	18	6	1.01	0.00031
14	GO:0090251	protein localization involved in establi...	18	7	1.31	0.00016		14	GO:0060385	axonogenesis involved in innervation	10	3	0.15	0.00037		14	GO:0046458	hexadecanal metabolic process	4	3	0.22	0.00068
15	GO:0007391	dorsal closure	81	16	5.89	0.00017		15	GO:1902178	fibroblast growth factor receptor apopto...	10	3	0.15	0.00037		15	GO:0046292	formaldehyde metabolic process	4	3	0.22	0.00068
16	GO:0001886	endothelial cell morphogenesis	9	5	0.65	0.00020		16	GO:0003416	endochondral bone growth	15	4	0.23	0.00050		16	GO:0033306	phytol metabolic process	4	3	0.22	0.00068
17	GO:2000353	positive regulation of endothelial cell ...	9	5	0.65	0.00020		17	GO:0046850	regulation of bone remodeling	27	4	0.41	0.00066		17	GO:0050901	leukocyte tethering or rolling	9	4	0.51	0.00099
18	GO:0014068	positive regulation of phosphatidylinosi...	44	11	3.2	0.00023		18	GO:0035988	chondrocyte proliferation	12	3	0.18	0.00067		18	GO:0070498	interleukin-1-mediated signaling pathway	38	8	2.14	0.00104
19	GO:0038083	peptidyl-tyrosine autophosphorylation	67	14	4.88	0.00027		19	GO:0021551	central nervous system morphogenesis	12	3	0.18	0.00067		19	GO:0010572	positive regulation of platelet activati...	5	3	0.28	0.00162
20	GO:0051726	regulation of cell cycle	618	52	44.97	0.00028		20	GO:0019254	carnitine metabolic process, CoA-linked	3	2	0.05	0.00067		20	GO:0033623	regulation of integrin activation	5	3	0.28	0.00162
21	GO:0007601	visual perception	70	13	5.09	0.00033		21	GO:0007426	tracheal outgrowth, open tracheal system	13	3	0.2	0.00086		21	GO:0006939	smooth muscle contraction	70	9	3.94	0.00192
22	GO:1902036	regulation of hematopoietic stem cell di...	20	7	1.46	0.00035		22	GO:0071864	positive regulation of cell proliferatio...	13	3	0.2	0.00086		22	GO:0007254	JNK cascade	140	11	7.87	0.00208
23	GO:0006964	positive regulation of biosynthetic proc...	6	4	0.44	0.00037		23	GO:0043552	positive regulation of phosphatidylinosi...	30	4	0.45	0.00101		23	GO:0006687	glycosphingolipid metabolic process	57	9	3.21	0.00287
24	GO:0000188	inactivation of MAPK activity	10	5	0.73	0.00037		24	GO:0045670	regulation of osteoclast differentiation	24	4	0.36	0.00107		24	GO:0006957	complement activation, alternative pathw...	12	7	0.67	0.00305
25	GO:0032014	positive regulation of ARF protein signa...	3	3	0.22	0.00038		25	GO:0070307	lens fiber cell development	14	3	0.21	0.00109		25	GO:0001970	positive regulation of activation of mem...	6	3	0.34	0.00311
26	GO:0045035	sensory organ precursor cell division	3	3	0.22	0.00038		26	GO:0048712	negative regulation of astrocyte differe...	14	3	0.21	0.00109		26	GO:2001241	positive regulation of extrinsic apoptot...	6	3	0.34	0.00311
27	GO:0032189	maintenance of actomyosin contractile ri...	3	3	0.22	0.00038		27	GO:0090080	positive regulation of MAPKKK cascade by...	14	3	0.21	0.00109		27	GO:0006714	sesquiterpenoid metabolic process	6	3	0.34	0.00311
28	GO:0030590	first cell cycle pseudocleavage	3	3	0.22	0.00038		28	GO:0002089	lens morphogenesis in camera-type eye	14	3	0.21	0.00109		28	GO:2000259	positive regulation of protein activatio...	6	3	0.34	0.00311
29	GO:0019310	inositol catabolic process	3	3	0.22	0.00038		29	GO:0071305	cellular response to vitamin D	6	3	0.09	0.00131		29	GO:0001798	positive regulation of type IIa hypersen...	6	3	0.34	0.00311
30	GO:1904172	positive regulation of bleb assembly	3	3	0.22	0.00038		30	GO:0032926	negative regulation of activin receptor ...	4	2	0.06	0.00133		30	GO:0002576	platelet degranulation	36	7	2.02	0.00343
31	GO:0016095	polyprenol catabolic process	3	3	0.22	0.00038		31	GO:0035160	maintenance of epithelial integrity, ope...	15	3	0.23	0.00134		31	GO:0043123	positive regulation of I-kappaB kinase/N...	56	9	3.15	0.00373
32	GO:0045664	regulation of neuron differentiation	437	58	31.8	0.00051		32	GO:0090163	establishment of epithelial cell planar ...	15	3	0.23	0.00134		32	GO:0006805	xenobiotic metabolic process	28	6	1.57	0.00401
33	GO:0050731	positive regulation of peptidyl-tyrosine...	88	19	6.4	0.00059		33	GO:0048678	response to axon injury	114	6	1.72	0.00142		33	GO:0010390	histone monoubiquitination	13	4	0.73	0.00471
34	GO:0031069	hair follicle morphogenesis	16	6	1.16	0.00062		34	GO:0022010	central nervous system myelination	16	3	0.24	0.00163		34	GO:2000258	negative regulation of protein activatio...	13	4	0.73	0.00471
35	GO:0050885	neuromuscular process controlling balanc...	36	9	2.62	0.00063		35	GO:0001958	endochondral ossification	16	3	0.24	0.00163		35	GO:0002691	regulation of cellular extravasation	13	4	0.73	0.00471
36	GO:0060117	auditory receptor cell development	29	7	2.11	0.00064		36	GO:0010712	regulation of collagen metabolic process	27	4	0.41	0.00193		36	GO:0032026	response to magnesium ion	13	4	0.73	0.00471
37	GO:0010863	positive regulation of phospholipase C a...	24	6	1.75	0.00064		37	GO:0033627	cell adhesion mediated by integrin	37	4	0.56	0.00193		37	GO:0002687	positive regulation of leukocyte migrati...	38	5	2.14	0.00521
38	GO:0071404	cellular response to low-density lipopro...	11	5	0.8	0.00064		38	GO:0046854	phosphatidylinositol phosphorylation	61	5	0.92	0.00220		38	GO:0060742	epithelial cell differentiation involved...	7	3	0.39	0.00522
39	GO:0008285	negative regulation of cell population p...	273	37	19.86	0.00067		39	GO:0042981	regulation of apoptotic process	730	17	11.02	0.00221		39	GO:2000427	positive regulation of apoptotic cell cl...	25	4	1.41	0.00522
40	GO:0060979	vasculogenesis involved in coronary vasc...	7	4	0.51	0.00081		40	GO:0051897	positive regulation of protein kinase B ...	89	6	1.34	0.00221		40	GO:0043312	neutrophil degranulation	231	23	12.99	0.00541
41	GO:0000467	exonucleolytic trimming to generate matu...	7	4	0.51	0.00081		41	GO:0060216	definitive hemopoiesis	18	3	0.27	0.00233		41	GO:0070207	protein homotrimerization	30	6	1.69	0.00574
42	GO:0035607	fibroblast growth factor receptor signal...	7	4	0.51	0.00081		42	GO:0090251	protein localization involved in establi...	18	3	0.27	0.00233		42	GO:0030148	sphingolipid biosynthetic process	47	8	2.64	0.00620
43	GO:0021847	ventricular zone neuroblast division	7	4	0.51	0.00081		43	GO:0035099	hemocyte migration	19	3	0.29	0.00273		43	GO:0006958	complement activation, classical pathway	15	7	0.84	0.00785
44	GO:0007096	regulation of exit from mitosis	17	6	1.24	0.00090		44	GO:0070977	bone maturation	19	3	0.29	0.00273		44	GO:0043410	positive regulation of MAPK cascade	215	16	12.09	0.00797
45	GO:0006930	substrate-dependent cell migration, cell...	12	5	0.87	0.00103		45	GO:0007414	axonal defasciculation	19	3	0.29	0.00273		45	GO:0002092	positive regulation of receptor internal...	23	5	1.29	0.00798
46	GO:0002931	response to ischemia	30	8	2.18	0.00105		46	GO:0016477	cell migration	804	23	12.14	0.00277		46	GO:0071354	cellular response to interleukin-6	8	3	0.45	0.00801
47	GO:0006750	glutathione biosynthetic process	18	6	1.31	0.00126		47	GO:0060113	inner ear receptor cell differentiation	81	4	1.22	0.00318		47	GO:0006808	regulation of nitrogen utilization	8	3	0.45	0.00801
48	GO:0006751	glutathione catabolic process	18	6	1.31	0.00126		48	GO:0030501	positive regulation of bone mineralizati...	20	3	0.3	0.00318		48	GO:0010828	positive regulation of glucose transmemb...	34	4	1.91	0.00803
49	GO:0006949	syncytium formation	49	7	3.57	0.00145		49	GO:0060857	establishment of glial blood-brain barri...	6	2	0.09	0.00326		49	GO:0042100	B cell proliferation	36	8	2.02	0.00805
50	GO:0035507	regulation of myosin-light-chain-phospha...	4	3	0.29	0.00145		50	GO:0001542	ovulation from ovarian follicle	6	2	0.09	0.00326		50	GO:0048661	positive regulation of smooth muscle cel...	74	10	4.16	0.00811
51	GO:0045218	zonula adherens maintenance	4	3	0.29	0.00145		51	GO:0048263	determination of dorsal identity	6	2	0.09	0.00326		51	GO:0045589	regulation of regulatory T cell differen...	15	4	0.84	0.00821
52	GO:0009846	pollen germination	4	3	0.29	0.00145		52	GO:0071374	cellular response to parathyroid hormone...	6	2	0.09	0.00326		52	GO:0001844	protein insertion into mitochondrial mem...	10	3	0.56	0.00910
53	GO:0060174	limb bud formation	4	3	0.29	0.00145		53	GO:0036092	phosphatidylinositol-3-phosphate biosynt...	41	4	0.62	0.00327		53	GO:0001777	T cell homeostatic proliferation	3	2	0.17	0.00912
54	GO:0034341	response to interferon-gamma	55	6	4	0.00146		54	GO:0070374	positive regulation of ERK1 and ERK2 cas...	67	5	1.01	0.00333		54	GO:0060058	positive regulation of apoptotic process...	3	2	0.17	0.00912
55	GO:0071260	cellular response to mechanical stimulus	54	11	3.93	0.00149		55	GO:0032331	negative regulation of chondrocyte diffe...	7	2	0.11	0.00452		55	GO:0002904	positive regulation of B cell apoptotic ...	3	2	0.17	0.00912
56	GO:0010977	negative regulation of neuron projection...	109	19	7.93	0.00150		56	GO:0007427	epithelial cell migration, open tracheal...	23	3	0.35	0.00478		56	GO:0032714	negative regulation of interleukin-5 pro...	3	2	0.17	0.00912
57	GO:0014894	response to denervation involved in regu...	8	4	0.58	0.00153		57	GO:0036342	post-anal tail morphogenesis	23	3	0.35	0.00478		57	GO:0006046	N-acetylglucosamine catabolic process	3	2	0.17	0.00912
58	GO:0021747	cochlear nucleus development	8	4	0.58	0.00153		58	GO:0045214	sarcomere organization	46	4	0.69	0.00497		58	GO:0072677	eosinophil migration	3	2	0.17	0.00912
59	GO:0035999	tetrahydrofolate interconversion	8	4	0.58	0.00153		59	GO:0045893	positive regulation of transcription, DN...	572	12	8.64	0.00521		59	GO:0031179	peptide modification	3	2	0.17	0.00912
60	GO:0030949	positive regulation of vascular endothel...	8	4	0.58	0.00153		60	GO:0002009	morphogenesis of an epithelium	641	19	9.68	0.00525		60	GO:0002358	B cell homeostatic proliferation	3	2	0.17	0.00912
61	GO:0060484	lung-associated mesenchyme development	8	4	0.58	0.00153		61	GO:0009658	chloroplast organization	8	2	0.12	0.00597		61	GO:0032976	release of matrix enzymes from mitochond...	3	2	0.17	0.00912
62	GO:0034612	response to tumor necrosis factor	96	20	6.99	0.00162		62	GO:0032927	positive regulation of activin receptor ...	8	2	0.12	0.00597		62	GO:0002149	hypochlorous acid biosynthetic process	3	2	0.17	0.00912
63	GO:0009953	dorsal/ventral pattern formation	132	13	9.6	0.00169		63	GO:0038066	p38MAPK cascade	25	3	0.38	0.00608		63	GO:1902263	apoptotic process involved in embryonic ...	3	2	0.17	0.00912
64	GO:0009887	animal organ morphogenesis	842	93	61.27	0.00187		64	GO:0042531	positive regulation of tyrosine phosphor...	25	3	0.38	0.00608		64	GO:0002215	defense response to nematode	3	2	0.17	0.00912
65	GO:0051017	actin filament bundle assembly	98	18	7.13	0.00221		65	GO:0007475	apposition of dorsal and ventral imagina...	26	3	0.39	0.00679		65	GO:1990117	B cell receptor apoptotic signaling path...	3	2	0.17	0.00912
66	GO:0031647	regulation of protein stability	191	20	13.9	0.00228		66	GO:0035019	somatic stem cell population maintenance	26	3	0.39	0.00679		66	GO:0097296	activation of cysteine-type endopeptidas...	3	2	0.17	0.00912
67	GO:0033690	positive regulation of osteoblast prolif...	14	5	1.02	0.00231		67	GO:0048546	digestive tract morphogenesis	112	6	1.69	0.00699		67	GO:0014068	positive regulation of phosphatidylinosi...	44	7	2.47	0.01069
68	GO:0002053	positive regulation of mesenchymal cell ...	14	5	1.02	0.00231		68	GO:0035987	endodermal cell differentiation	28	4	0.42	0.00742		68	GO:0060736	prostate gland growth	9	3	0.51	0.01151
69	GO:0060045	positive regulation of cardiac muscle ce...	20	6	1.46	0.00232		69	GO:1904754	positive regulation of vascular associat...	9	2	0.14	0.00760		69	GO:0071310	cellular response to organic substance	1092	60	61.42	0.01178
70	GO:0060740	prostate gland epithelium morphogenesis	13	6	0.95	0.00258		70	GO:0019991	septate junction assembly	9	2	0.14	0.00760		70	GO:0030029	actin filament-based process	422	19	23.73	0.01198
71	GO:0040002	collagen and cuticulin-based cuticle dev...	11	5	0.8	0.00259		71	GO:0060347	heart trabecula formation	9	2	0.14	0.00760		71	GO:0051092	positive regulation of NF-kappaB transcr...	67	9	3.77	0.01219
72	GO:0001657	ureteric bud development	40	7	2.91	0.00259		72	GO:0033540	fatty acid beta-oxidation using acyl-CoA...	9	2	0.14	0.00760		72	GO:0021854	hypothalamus development	17	4	0.96	0.01310
73	GO:0045456	ecdysteroid biosynthetic process	9	4	0.65	0.00260		73	GO:0007494	midgut development	28	3	0.42	0.00837		73	GO:0006911	phagocytosis, engulfment	56	6	3.15	0.01311
74	GO:0030155	regulation of cell adhesion	261	39	18.99	0.00292		74	GO:0035331	negative regulation of hippo signaling	29	3	0.44	0.00924		74	GO:0051384	response to glucocorticoid	99	13	5.57	0.01472
75	GO:0050766	positive regulation of phagocytosis	54	7	3.93	0.00309		75	GO:0071910	determination of liver left/right asymme...	10	2	0.15	0.00941		75	GO:0006665	sphingolipid metabolic process	103	18	5.79	0.01496
76	GO:0014911	positive regulation of smooth muscle cel...	28	7	2.04	0.00321		76	GO:0007608	sensory perception of smell	30	3	0.45	0.01015		76	GO:0042744	hydrogen peroxide catabolic process	10	3	0.56	0.01577
77	GO:0030728	ovulation	33	7	2.4	0.00325		77	GO:0090102	cochlea development	30	3	0.45	0.01015		77	GO:0035584	calcium-mediated signaling using intrace...	18	4	1.01	0.01610
78	GO:2000811	negative regulation of anoikis	15	5	1.09	0.00326		78	GO:0030901	midbrain development	44	6	0.66	0.01052		78	GO:0006751	glutathione catabolic process	18	4	1.01	0.01610
79	GO:0060853	Notch signaling pathway involved in arte...	5	3	0.36	0.00343		79	GO:0007157	heterophilic cell-cell adhesion via plas...	31	3	0.47	0.01112		79	GO:0051965	positive regulation of synapse assembly	49	5	2.76	0.01618
80	GO:0033631	cell-cell adhesion mediated by integrin	5	3	0.36	0.00343		80	GO:0030183	B cell differentiation	68	5	1.03	0.01179		80	GO:0060148	positive regulation of posttranscription...	17	4	0.96	0.01748
81	GO:0046543	development of secondary female sexual c...	5	3	0.36	0.00343		81	GO:0002062	chondrocyte differentiation	42	5	0.63	0.01273		81	GO:0033599	regulation of mammary gland epithelial c...	8	3	0.45	0.01751
82	GO:0030726	male germline ring canal formation	5	3	0.36	0.00343		82	GO:0030513	positive regulation of BMP signaling pat...	33	3	0.5	0.01320		82	GO:0021682	nerve maturation	4	2	0.22	0.01756
83	GO:0060069	Wnt signaling pathway, regulating spindl...	5	3	0.36	0.00343		83	GO:0048703	embryonic viscerocranium morphogenesis	12	2	0.18	0.01353		83	GO:0035385	Roundabout signaling pathway	4	2	0.22	0.01756
84	GO:0048692	negative regulation of axon extension in...	5	3	0.36	0.00343		84	GO:0046475	glycerophospholipid catabolic process	12	2	0.18	0.01353		84	GO:0035234	ectopic germ cell programmed cell death	4	2	0.22	0.01756
85	GO:0002949	tRNA threonylcarbamoyladenosine modifica...	5	3	0.36	0.00343		85	GO:0045879	negative regulation of smoothened signal...	34	3	0.51	0.01432		85	GO:1905062	positive regulation of cardioblast proli...	4	2	0.22	0.01756
86	GO:1990743	protein sialylation	5	3	0.36	0.00343		86	GO:0030900	forebrain development	223	5	3.37	0.01456		86	GO:0035600	tRNA methylthiolation	4	2	0.22	0.01756
87	GO:0061098	positive regulation of protein tyrosine ...	36	8	2.62	0.00367		87	GO:0032291	axon ensheathment in central nervous sys...	17	4	0.26	0.01480		87	GO:0002352	B cell negative selection	4	2	0.22	0.01756
88	GO:0045429	positive regulation of nitric oxide bios...	22	6	1.6	0.00395		88	GO:0051280	negative regulation of release of seques...	6	2	0.09	0.01500		88	GO:0034374	low-density lipoprotein particle remodel...	4	2	0.22	0.01756
89	GO:0030238	male sex determination	15	5	1.09	0.00408		89	GO:0044068	modulation by symbiont of host cellular ...	22	2	0.33	0.01503		89	GO:1905306	positive regulation of cardiac myofibril...	4	2	0.22	0.01756
90	GO:0061057	peptidoglycan recognition protein signal...	10	4	0.73	0.00409		90	GO:0051562	negative regulation of mitochondrial cal...	1	1	0.02	0.01510		90	GO:0046541	saliva secretion	4	2	0.22	0.01756
91	GO:0007158	neuron cell-cell adhesion	10	4	0.73	0.00409		91	GO:0010430	fatty acid omega-oxidation	1	1	0.02	0.01510		91	GO:1902512	positive regulation of apoptotic DNA fra...	4	2	0.22	0.01756
92	GO:1902895	positive regulation of pri-miRNA transcr...	10	4	0.73	0.00409		92	GO:0038044	transforming growth factor-beta secretio...	1	1	0.02	0.01510		92	GO:1902630	regulation of membrane hyperpolarization	4	2	0.22	0.01756
93	GO:0031667	response to nutrient levels	326	32	23.72	0.00433		93	GO:0038032	termination of G protein-coupled recepto...	1	1	0.02	0.01510		93	GO:0048265	response to pain	28	5	1.57	0.01851
94	GO:0043588	skin development	96	22	6.99	0.00463		94	GO:0001581	detection of chemical stimulus involved ...	1	1	0.02	0.01510		94	GO:0051591	response to cAMP	55	6	3.09	0.01858
95	GO:0060291	long-term synaptic potentiation	41	7	2.98	0.00503		95	GO:0031587	positive regulation of inositol 1,4,5-tr...	1	1	0.02	0.01510		95	GO:0002673	regulation of acute inflammatory respons...	37	7	2.08	0.01926
96	GO:0001706	endoderm formation	30	13	2.18	0.00515		96	GO:0061441	renal artery morphogenesis	1	1	0.02	0.01510		96	GO:0032008	positive regulation of TOR signaling	38	7	2.14	0.01927
97	GO:0048636	positive regulation of muscle organ deve...	46	12	3.35	0.00518		97	GO:0072214	metanephric cortex development	1	1	0.02	0.01510		97	GO:0002758	innate immune response-activating signal...	86	9	4.84	0.02026
98	GO:0048742	regulation of skeletal muscle fiber deve...	7	4	0.51	0.00526		98	GO:0072219	metanephric cortical collecting duct dev...	1	1	0.02	0.01510		98	GO:0006898	receptor-mediated endocytosis	182	18	10.24	0.02071
99	GO:0097101	blood vessel endothelial cell fate speci...	5	3	0.36	0.00527		99	GO:0045590	negative regulation of regulatory T cell...	1	1	0.02	0.01510		99	GO:0010866	regulation of triglyceride biosynthetic ...	11	3	0.62	0.02079
100	GO:1901534	positive regulation of hematopoietic pro...	2	2	0.15	0.00529		100	GO:0072208	metanephric smooth muscle tissue develop...	1	1	0.02	0.01510		100	GO:0007479	leg disc proximal/distal pattern formati...	11	3	0.62	0.02079
101	GO:0003160	endocardium morphogenesis	2	2	0.15	0.00529		101	GO:0045541	negative regulation of cholesterol biosy...	1	1	0.02	0.01510		101	GO:0043497	regulation of protein heterodimerization...	11	3	0.62	0.02079
102	GO:1905386	positive regulation of protein localizat...	2	2	0.15	0.00529		102	GO:0051919	positive regulation of fibrinolysis	1	1	0.02	0.01510		102	GO:0002507	tolerance induction	11	3	0.62	0.02079
103	GO:0003256	regulation of transcription from RNA pol...	2	2	0.15	0.00529		103	GO:0045629	negative regulation of T-helper 2 cell d...	1	1	0.02	0.01510		103	GO:0046957	negative phototaxis	29	5	1.63	0.02136
104	GO:0032053	ciliary basal body organization	2	2	0.15	0.00529		104	GO:0002542	Factor XII activation	1	1	0.02	0.01510		104	GO:0007155	cell adhesion	586	38	32.96	0.02191
105	GO:0014916	regulation of lung blood pressure	2	2	0.15	0.00529		105	GO:0003127	detection of nodal flow	1	1	0.02	0.01510		105	GO:0007412	axon target recognition	20	4	1.12	0.02334
106	GO:0061344	regulation of cell adhesion involved in ...	2	2	0.15	0.00529		106	GO:2001031	positive regulation of cellular glucuron...	1	1	0.02	0.01510		106	GO:0051281	positive regulation of release of seques...	20	4	1.12	0.02334
107	GO:0002076	osteoblast development	2	2	0.15	0.00529		107	GO:2000564	regulation of CD8-positive, alpha-beta T...	1	1	0.02	0.01510		107	GO:1903206	negative regulation of hydrogen peroxide...	12	3	0.67	0.02659
108	GO:0120012	intermembrane sphingolipid transfer	2	2	0.15	0.00529		108	GO:2000536	negative regulation of entry of bacteriu...	1	1	0.02	0.01510		108	GO:0051412	response to corticosterone	21	4	1.18	0.02758
109	GO:0045080	positive regulation of chemokine biosynt...	2	2	0.15	0.00529		109	GO:0071464	cellular response to hydrostatic pressur...	1	1	0.02	0.01510		109	GO:0007601	visual perception	70	9	3.94	0.02764
110	GO:0043378	positive regulation of CD8-positive, alp...	2	2	0.15	0.00529		110	GO:0035502	metanephric part of ureteric bud develop...	1	1	0.02	0.01510		110	GO:0009651	response to salt stress	31	5	1.74	0.02788
111	GO:0043314	negative regulation of neutrophil degran...	2	2	0.15	0.00529		111	GO:0097704	cellular response to oscillatory fluid s...	1	1	0.02	0.01510		111	GO:0050955	thermoception	14	3	0.79	0.02813
112	GO:1905627	regulation of serotonin biosynthetic pro...	2	2	0.15	0.00529		112	GO:0034446	substrate adhesion-dependent cell spread...	60	4	0.91	0.01531		112	GO:2000646	positive regulation of receptor cataboli...	5	2	0.28	0.02818
113	GO:0030854	positive regulation of granulocyte diffe...	2	2	0.15	0.00529		113	GO:0048640	negative regulation of developmental gro...	134	5	2.02	0.01534		113	GO:0019344	cysteine biosynthetic process	5	2	0.28	0.02818
114	GO:2000347	positive regulation of hepatocyte prolif...	2	2	0.15	0.00529		114	GO:0055072	iron ion homeostasis	57	3	0.86	0.01576		114	GO:1901666	positive regulation of NAD+ ADP-ribosylt...	5	2	0.28	0.02818
115	GO:0007161	calcium-independent cell-matrix adhesion	2	2	0.15	0.00529		115	GO:0010763	positive regulation of fibroblast migrat...	13	2	0.2	0.01583		115	GO:0032753	positive regulation of interleukin-4 pro...	5	2	0.28	0.02818
116	GO:0048733	sebaceous gland development	2	2	0.15	0.00529		116	GO:0009994	oocyte differentiation	155	4	2.34	0.01586		116	GO:0048597	post-embryonic camera-type eye morphogen...	5	2	0.28	0.02818
117	GO:0010832	negative regulation of myotube different...	2	2	0.15	0.00529		117	GO:0018991	oviposition	100	5	1.51	0.01752		117	GO:1902445	regulation of mitochondrial membrane per...	5	2	0.28	0.02818
118	GO:0045209	MAPK phosphatase export from nucleus, le...	2	2	0.15	0.00529		118	GO:0010518	positive regulation of phospholipase act...	38	3	0.57	0.01813		118	GO:0010025	wax biosynthetic process	5	2	0.28	0.02818
119	GO:0071336	regulation of hair follicle cell prolife...	2	2	0.15	0.00529		119	GO:1904707	positive regulation of vascular smooth m...	14	2	0.21	0.01829		119	GO:1902262	apoptotic process involved in blood vess...	5	2	0.28	0.02818
120	GO:0060313	negative regulation of blood vessel remo...	2	2	0.15	0.00529		120	GO:0007435	salivary gland morphogenesis	68	4	1.03	0.01925		120	GO:0042264	peptidyl-aspartic acid hydroxylation	5	2	0.28	0.02818
121	GO:1901189	positive regulation of ephrin receptor s...	2	2	0.15	0.00529		121	GO:0016203	muscle attachment	38	3	0.57	0.01933		121	GO:0090197	positive regulation of chemokine secreti...	5	2	0.28	0.02818
122	GO:0060486	club cell differentiation	2	2	0.15	0.00529		122	GO:0006366	transcription by RNA polymerase II	830	21	12.53	0.01944		122	GO:1901750	leukotriene D4 biosynthetic process	5	2	0.28	0.02818
123	GO:1901297	positive regulation of canonical Wnt sig...	2	2	0.15	0.00529		123	GO:0000083	regulation of transcription involved in ...	15	2	0.23	0.02090		123	GO:0010760	negative regulation of macrophage chemot...	5	2	0.28	0.02818
124	GO:0061333	renal tubule morphogenesis	94	8	6.84	0.00530		124	GO:0007517	muscle organ development	252	10	3.81	0.02447		124	GO:0090084	negative regulation of inclusion body as...	42	6	2.36	0.02878
125	GO:0030279	negative regulation of ossification	32	13	2.33	0.00582		125	GO:0045839	negative regulation of mitotic nuclear d...	42	3	0.63	0.02519		125	GO:0048873	homeostasis of number of cells within a ...	22	4	1.24	0.03226
126	GO:2001171	positive regulation of ATP biosynthetic ...	17	5	1.24	0.00595		126	GO:0007249	I-kappaB kinase/NF-kappaB signaling	89	3	1.34	0.02960		126	GO:1903522	regulation of blood circulation	111	9	6.24	0.03307
127	GO:0048557	embryonic digestive tract morphogenesis	17	5	1.24	0.00595		127	GO:0071731	response to nitric oxide	8	2	0.12	0.02978		127	GO:0032490	detection of molecule of bacterial origi...	13	3	0.73	0.03315
128	GO:0097062	dendritic spine maintenance	17	5	1.24	0.00595		128	GO:0031346	positive regulation of cell projection o...	263	5	3.97	0.02996		128	GO:0008228	opsonization	13	3	0.73	0.03315
129	GO:0046655	folic acid metabolic process	11	4	0.8	0.00606		129	GO:0002344	B cell affinity maturation	2	1	0.03	0.02997		129	GO:0050966	detection of mechanical stimulus involve...	13	3	0.73	0.03315
130	GO:0030216	keratinocyte differentiation	31	9	2.26	0.00617		130	GO:0001812	positive regulation of type I hypersensi...	2	1	0.03	0.02997		130	GO:0007202	activation of phospholipase C activity	13	3	0.73	0.03315
131	GO:0007565	female pregnancy	66	10	4.8	0.00624		131	GO:0046960	sensitization	2	1	0.03	0.02997		131	GO:0007278	pole cell fate determination	23	4	1.29	0.03737
132	GO:0009880	embryonic pattern specification	165	15	12.01	0.00634		132	GO:0001805	positive regulation of type III hypersen...	2	1	0.03	0.02997		132	GO:0000003	reproduction	1392	58	78.29	0.03829
133	GO:0001714	endodermal cell fate specification	13	7	0.95	0.00640		133	GO:2001206	positive regulation of osteoclast develo...	2	1	0.03	0.02997		133	GO:2000826	regulation of heart morphogenesis	19	5	1.07	0.04038
134	GO:0042664	negative regulation of endodermal cell f...	6	3	0.44	0.00649		134	GO:0045715	negative regulation of low-density lipop...	2	1	0.03	0.02997		134	GO:0098908	regulation of neuronal action potential	14	3	0.79	0.04048
135	GO:0060665	regulation of branching involved in sali...	6	3	0.44	0.00649		135	GO:0010751	negative regulation of nitric oxide medi...	2	1	0.03	0.02997		135	GO:0010575	positive regulation of vascular endothel...	14	3	0.79	0.04048
136	GO:0003347	epicardial cell to mesenchymal cell tran...	6	3	0.44	0.00649		136	GO:0002721	regulation of B cell cytokine production	2	1	0.03	0.02997		136	GO:0021542	dentate gyrus development	14	3	0.79	0.04048
137	GO:1903465	positive regulation of mitotic cell cycl...	6	3	0.44	0.00649		137	GO:0072284	metanephric S-shaped body morphogenesis	2	1	0.03	0.02997		137	GO:0050968	detection of chemical stimulus involved ...	14	3	0.79	0.04048
138	GO:0031936	negative regulation of chromatin silenci...	6	3	0.44	0.00649		138	GO:0006021	inositol biosynthetic process	2	1	0.03	0.02997		138	GO:0010954	positive regulation of protein processin...	14	3	0.79	0.04048
139	GO:0033278	cell proliferation in midbrain	6	3	0.44	0.00649		139	GO:0050748	negative regulation of lipoprotein metab...	2	1	0.03	0.02997		139	GO:0006048	UDP-N-acetylglucosamine biosynthetic pro...	14	3	0.79	0.04048
140	GO:0046415	urate metabolic process	6	3	0.44	0.00649		140	GO:0034608	vulval location	2	1	0.03	0.02997		140	GO:0042420	dopamine catabolic process	14	3	0.79	0.04048
141	GO:0061357	positive regulation of Wnt protein secre...	6	3	0.44	0.00649		141	GO:0070291	N-acylethanolamine metabolic process	2	1	0.03	0.02997		141	GO:0006589	octopamine biosynthetic process	14	3	0.79	0.04048
142	GO:0044849	estrous cycle	6	3	0.44	0.00649		142	GO:0061203	striated muscle paramyosin thick filamen...	2	1	0.03	0.02997		142	GO:0021954	central nervous system neuron developmen...	56	5	3.15	0.04055
143	GO:0048378	regulation of lateral mesodermal cell fa...	6	3	0.44	0.00649		143	GO:0021759	globus pallidus development	2	1	0.03	0.02997		143	GO:0010700	negative regulation of norepinephrine se...	6	2	0.34	0.04072
144	GO:0021837	motogenic signaling involved in postnata...	6	3	0.44	0.00649		144	GO:0002581	negative regulation of antigen processin...	2	1	0.03	0.02997		144	GO:0060011	Sertoli cell proliferation	6	2	0.34	0.04072
145	GO:0035912	dorsal aorta morphogenesis	6	3	0.44	0.00649		145	GO:0003146	heart jogging	2	1	0.03	0.02997		145	GO:1904491	protein localization to ciliary transiti...	6	2	0.34	0.04072
146	GO:0032703	negative regulation of interleukin-2 pro...	6	3	0.44	0.00649		146	GO:0021853	cerebral cortex GABAergic interneuron mi...	2	1	0.03	0.02997		146	GO:0045903	positive regulation of translational fid...	6	2	0.34	0.04072
147	GO:0019050	suppression by virus of host apoptotic p...	6	3	0.44	0.00649		147	GO:0097332	response to antipsychotic drug	2	1	0.03	0.02997		147	GO:0032693	negative regulation of interleukin-10 pr...	6	2	0.34	0.04072
148	GO:0021628	olfactory nerve formation	6	3	0.44	0.00649		148	GO:2001027	negative regulation of endothelial cell ...	2	1	0.03	0.02997		148	GO:0060857	establishment of glial blood-brain barri...	6	2	0.34	0.04072
149	GO:0070933	histone H4 deacetylation	6	3	0.44	0.00649		149	GO:0060316	positive regulation of ryanodine-sensiti...	2	1	0.03	0.02997		149	GO:0097264	self proteolysis	6	2	0.34	0.04072
150	GO:0045820	negative regulation of glycolytic proces...	6	3	0.44	0.00649		150	GO:0002605	negative regulation of dendritic cell an...	2	1	0.03	0.02997		150	GO:0010248	establishment or maintenance of transmem...	6	2	0.34	0.04072
151	GO:2000546	positive regulation of endothelial cell ...	6	3	0.44	0.00649		151	GO:0042355	L-fucose catabolic process	2	1	0.03	0.02997		151	GO:0008366	axon ensheathment	74	5	4.16	0.04084
152	GO:0042473	outer ear morphogenesis	6	3	0.44	0.00649		152	GO:0070562	regulation of vitamin D receptor signali...	2	1	0.03	0.02997		152	GO:0070555	response to interleukin-1	83	13	4.67	0.04144
153	GO:0006489	dolichyl diphosphate biosynthetic proces...	6	3	0.44	0.00649		153	GO:0035669	TRAM-dependent toll-like receptor 4 sign...	2	1	0.03	0.02997		153	GO:0010884	positive regulation of lipid storage	24	4	1.35	0.04291
154	GO:1904886	beta-catenin destruction complex disasse...	6	3	0.44	0.00649		154	GO:0032914	positive regulation of transforming grow...	2	1	0.03	0.02997		154	GO:0007193	adenylate cyclase-inhibiting G protein-c...	24	4	1.35	0.04291
155	GO:0007298	border follicle cell migration	84	13	6.11	0.00731		155	GO:0001938	positive regulation of endothelial cell ...	45	3	0.68	0.03014		155	GO:0001934	positive regulation of protein phosphory...	450	30	25.31	0.04384
156	GO:0007480	imaginal disc-derived leg morphogenesis	47	9	3.42	0.00769		156	GO:0018108	peptidyl-tyrosine phosphorylation	242	12	3.65	0.03085		156	GO:0070588	calcium ion transmembrane transport	178	21	10.01	0.04503
157	GO:0031017	exocrine pancreas development	18	5	1.31	0.00776		157	GO:0010882	regulation of cardiac muscle contraction...	26	3	0.39	0.03234		157	GO:1904058	positive regulation of sensory perceptio...	15	3	0.84	0.04854
158	GO:0071356	cellular response to tumor necrosis fact...	77	14	5.6	0.00816		158	GO:0030198	extracellular matrix organization	197	9	2.97	0.03341		158	GO:0007362	terminal region determination	36	5	2.02	0.04928
159	GO:0046426	negative regulation of receptor signalin...	27	6	1.96	0.00854		159	GO:0050680	negative regulation of epithelial cell p...	64	4	0.97	0.03508		159	GO:0002679	respiratory burst involved in defense re...	15	3	0.84	0.05481
160	GO:0001662	behavioral fear response	12	4	0.87	0.00858		160	GO:0006355	regulation of transcription, DNA-templat...	1213	26	18.32	0.03520		160	GO:0007008	outer mitochondrial membrane organizatio...	7	2	0.39	0.05491
161	GO:0003148	outflow tract septum morphogenesis	12	4	0.87	0.00858		161	GO:1902036	regulation of hematopoietic stem cell di...	20	2	0.3	0.03601		161	GO:0033523	histone H2B ubiquitination	7	2	0.39	0.05491
162	GO:0015701	bicarbonate transport	12	4	0.87	0.00858		162	GO:1900087	positive regulation of G1/S transition o...	20	2	0.3	0.03601		162	GO:0007370	ventral furrow formation	7	2	0.39	0.05491
163	GO:0002062	chondrocyte differentiation	42	11	3.06	0.00924		163	GO:0007298	border follicle cell migration	84	4	1.27	0.03799		163	GO:0033602	negative regulation of dopamine secretio...	7	2	0.39	0.05491
164	GO:0043536	positive regulation of blood vessel endo...	44	10	3.2	0.00932		164	GO:0031647	regulation of protein stability	191	7	2.88	0.03894		164	GO:0071454	cellular response to anoxia	7	2	0.39	0.05491
165	GO:0045467	R7 cell development	26	6	1.89	0.00950		165	GO:0043525	positive regulation of neuron apoptotic ...	51	3	0.77	0.04146		165	GO:0008635	activation of cysteine-type endopeptidas...	7	2	0.39	0.05491
166	GO:0097242	amyloid-beta clearance	19	5	1.38	0.00991		166	GO:0008654	phospholipid biosynthetic process	172	6	2.6	0.04194		166	GO:0006682	galactosylceramide biosynthetic process	7	2	0.39	0.05491
167	GO:0070328	triglyceride homeostasis	19	5	1.38	0.00991		167	GO:0045429	positive regulation of nitric oxide bios...	22	2	0.33	0.04294		167	GO:0050830	defense response to Gram-positive bacter...	49	6	2.76	0.05537
168	GO:0010559	regulation of glycoprotein biosynthetic ...	23	7	1.67	0.01063		168	GO:0046777	protein autophosphorylation	203	8	3.07	0.04330		168	GO:0050951	sensory perception of temperature stimul...	15	4	0.84	0.05600
169	GO:0070527	platelet aggregation	16	5	1.16	0.01069		169	GO:0071773	cellular response to BMP stimulus	82	4	1.24	0.04404		169	GO:0030500	regulation of bone mineralization	30	4	1.69	0.05609
170	GO:2000369	regulation of clathrin-dependent endocyt...	23	5	1.67	0.01071		170	GO:0043410	positive regulation of MAPK cascade	215	9	3.25	0.04405		170	GO:0003105	negative regulation of glomerular filtra...	2	2	0.11	0.05614
171	GO:0048935	peripheral nervous system neuron develop...	15	4	1.09	0.01073		171	GO:0071226	cellular response to molecule of fungal ...	3	1	0.05	0.04462		171	GO:1903859	regulation of dendrite extension	11	2	0.62	0.05619
172	GO:0006222	UMP biosynthetic process	7	3	0.51	0.01075		172	GO:0032287	peripheral nervous system myelin mainten...	3	1	0.05	0.04462		172	GO:0033141	positive regulation of peptidyl-serine p...	1	1	0.06	0.05624
173	GO:0006702	androgen biosynthetic process	7	3	0.51	0.01075		173	GO:0010748	negative regulation of long-chain fatty ...	3	1	0.05	0.04462		173	GO:0055014	atrial cardiac muscle cell development	1	1	0.06	0.05624
174	GO:2001170	negative regulation of ATP biosynthetic ...	7	3	0.51	0.01075		174	GO:0035458	cellular response to interferon-beta	3	1	0.05	0.04462		174	GO:0021858	GABAergic neuron differentiation in basa...	1	1	0.06	0.05624
175	GO:0061314	Notch signaling involved in heart develo...	7	3	0.51	0.01075		175	GO:0036071	N-glycan fucosylation	3	1	0.05	0.04462		175	GO:1990679	histone H4-K12 deacetylation	1	1	0.06	0.05624
176	GO:0032331	negative regulation of chondrocyte diffe...	7	3	0.51	0.01075		176	GO:0039522	suppression by virus of host mRNA export...	3	1	0.05	0.04462		176	GO:0021836	chemorepulsion involved in postnatal olf...	1	1	0.06	0.05624
177	GO:0030812	negative regulation of nucleotide catabo...	7	3	0.51	0.01075		177	GO:0039540	suppression by virus of host RIG-I activ...	3	1	0.05	0.04462		177	GO:0019470	4-hydroxyproline catabolic process	1	1	0.06	0.05624
178	GO:0032230	positive regulation of synaptic transmis...	7	3	0.51	0.01075		178	GO:0039690	positive stranded viral RNA replication	3	1	0.05	0.04462		178	GO:0072285	mesenchymal to epithelial transition inv...	1	1	0.06	0.05624
179	GO:0007493	endodermal cell fate determination	7	3	0.51	0.01075		179	GO:0003171	atrioventricular valve development	3	1	0.05	0.04462		179	GO:0072277	metanephric glomerular capillary formati...	1	1	0.06	0.05624
180	GO:0072554	blood vessel lumenization	7	3	0.51	0.01075		180	GO:0039611	suppression by virus of host translation...	3	1	0.05	0.04462		180	GO:0003017	lymph circulation	1	1	0.06	0.05624
181	GO:1990001	inhibition of cysteine-type endopeptidas...	7	3	0.51	0.01075		181	GO:0035865	cellular response to potassium ion	3	1	0.05	0.04462		181	GO:0003031	detection of carbon dioxide	1	1	0.06	0.05624
182	GO:0070932	histone H3 deacetylation	7	3	0.51	0.01075		182	GO:0010917	negative regulation of mitochondrial mem...	3	1	0.05	0.04462		182	GO:0050925	negative regulation of negative chemotax...	1	1	0.06	0.05624
183	GO:0007523	larval visceral muscle development	7	3	0.51	0.01075		183	GO:0090279	regulation of calcium ion import	3	1	0.05	0.04462		183	GO:0007383	specification of segmental identity, ant...	1	1	0.06	0.05624
184	GO:0007506	gonadal mesoderm development	7	3	0.51	0.01075		184	GO:0007165	signal transduction	2377	55	35.89	0.04470		184	GO:0007371	ventral midline determination	1	1	0.06	0.05624
185	GO:0045616	regulation of keratinocyte differentiati...	7	3	0.51	0.01075		185	GO:0051492	regulation of stress fiber assembly	53	3	0.8	0.04565		185	GO:0048735	haltere morphogenesis	1	1	0.06	0.05624
186	GO:0042474	middle ear morphogenesis	7	3	0.51	0.01075		186	GO:0007160	cell-matrix adhesion	120	6	1.81	0.04611		186	GO:0007497	posterior midgut development	1	1	0.06	0.05624
187	GO:1901223	negative regulation of NIK/NF-kappaB sig...	7	3	0.51	0.01075		187	GO:0002119	nematode larval development	225	7	3.4	0.04755		187	GO:0030961	peptidyl-arginine hydroxylation	1	1	0.06	0.05624
188	GO:0051198	negative regulation of coenzyme metaboli...	7	3	0.51	0.01075		188	GO:0048681	negative regulation of axon regeneration	24	2	0.36	0.05031		188	GO:0060426	lung vasculature development	1	1	0.06	0.05624
189	GO:0007409	axonogenesis	446	42	32.45	0.01076		189	GO:0010811	positive regulation of cell-substrate ad...	51	3	0.77	0.05373		189	GO:0060435	bronchiole development	1	1	0.06	0.05624
190	GO:0016055	Wnt signaling pathway	226	27	16.44	0.01122		190	GO:0071277	cellular response to calcium ion	25	2	0.38	0.05416		190	GO:0140147	zinc ion export from vacuole	1	1	0.06	0.05624
191	GO:0035162	embryonic hemopoiesis	41	9	2.98	0.01151		191	GO:0045652	regulation of megakaryocyte differentiat...	25	2	0.38	0.05416		191	GO:2001136	negative regulation of endocytic recycli...	1	1	0.06	0.05624
192	GO:0043243	positive regulation of protein-containin...	26	6	1.89	0.01162		192	GO:1900407	regulation of cellular response to oxida...	45	3	0.68	0.05848		192	GO:0021938	smoothened signaling pathway involved in...	1	1	0.06	0.05624
193	GO:0033280	response to vitamin D	19	5	1.38	0.01165		193	GO:0031585	regulation of inositol 1,4,5-trisphospha...	5	2	0.08	0.05864		193	GO:0003353	positive regulation of cilium movement	1	1	0.06	0.05624
194	GO:0006959	humoral immune response	107	11	7.79	0.01168		194	GO:0031639	plasminogen activation	10	2	0.15	0.05867		194	GO:1900138	negative regulation of phospholipase A2 ...	1	1	0.06	0.05624
195	GO:0033197	response to vitamin E	13	4	0.95	0.01169		195	GO:0008052	sensory organ boundary specification	13	2	0.2	0.05869		195	GO:1900139	negative regulation of arachidonic acid ...	1	1	0.06	0.05624
196	GO:0010763	positive regulation of fibroblast migrat...	13	4	0.95	0.01169		196	GO:0090083	regulation of inclusion body assembly	46	2	0.69	0.05890		196	GO:0019550	glutamate catabolic process to aspartate	1	1	0.06	0.05624
197	GO:0031060	regulation of histone methylation	41	5	2.98	0.01175		197	GO:0002479	antigen processing and presentation of e...	4	1	0.06	0.05906		197	GO:0019551	glutamate catabolic process to 2-oxoglut...	1	1	0.06	0.05624
198	GO:0007264	small GTPase mediated signal transductio...	260	26	18.92	0.01343		198	GO:0010189	vitamin E biosynthetic process	4	1	0.06	0.05906		198	GO:1904845	cellular response to L-glutamine	1	1	0.06	0.05624
199	GO:0007419	ventral cord development	28	6	2.04	0.01373		199	GO:0048266	behavioral response to pain	4	1	0.06	0.05906		199	GO:0035799	ureter maturation	1	1	0.06	0.05624
200	GO:0002119	nematode larval development	225	24	16.37	0.01386		200	GO:0010236	plastoquinone biosynthetic process	4	1	0.06	0.05906		200	GO:0031413	regulation of buoyancy	1	1	0.06	0.05624

## Sheet: S8B_100st_DEG
Dissociation 100 most differentially expressed genes Enrichment								Reaggregation 100 most differentially expressed genes Enrichment
	GO.ID	Term	Annotated	Significant	Expected	ClassicFisher			GO.ID	Term	Annotated	Significant	Expected	ClassicFisher
1	GO:0044182	filamentous growth of a population of un...	7	2	0.01	0.00066		1	GO:0006468	protein phosphorylation	1393	118	78.35	3.6e-09
2	GO:0007117	budding cell bud growth	1	1	0	0.00077		2	GO:1990266	neutrophil migration	37	9	2.08	2.0e-05
3	GO:0044879	morphogenesis checkpoint	1	1	0	0.00077		3	GO:0001816	cytokine production	237	22	13.33	2.1e-05
4	GO:0044011	single-species biofilm formation on inan...	2	1	0	0.00153		4	GO:0002446	neutrophil mediated immunity	251	30	14.12	6.1e-05
5	GO:0000372	Group I intron splicing	2	1	0	0.00153		5	GO:1900004	negative regulation of serine-type endop...	6	4	0.34	0.00014
6	GO:0036187	cell growth mode switching, budding to f...	2	1	0	0.00153		6	GO:1900005	positive regulation of serine-type endop...	6	4	0.34	0.00014
7	GO:0036177	filamentous growth of a population of un...	2	1	0	0.00153		7	GO:0045957	negative regulation of complement activa...	6	4	0.34	0.00014
8	GO:0001410	chlamydospore formation	2	1	0	0.00153		8	GO:0002430	complement receptor mediated signaling p...	6	4	0.34	0.00014
9	GO:0000921	septin ring assembly	4	1	0	0.00306		9	GO:0034162	toll-like receptor 9 signaling pathway	29	8	1.63	0.00014
10	GO:0021682	nerve maturation	4	1	0	0.00306		10	GO:1905572	ganglioside GM1 transport to membrane	3	3	0.17	0.00018
11	GO:0036180	filamentous growth of a population of un...	5	1	0	0.00382		11	GO:0002755	MyD88-dependent toll-like receptor signa...	32	8	1.8	0.00030
12	GO:0060857	establishment of glial blood-brain barri...	6	1	0	0.00459		12	GO:0045959	negative regulation of complement activa...	7	4	0.39	0.00030
13	GO:0000965	mitochondrial RNA 3'-end processing	7	1	0.01	0.00535		13	GO:0002523	leukocyte migration involved in inflamma...	18	6	1.01	0.00031
14	GO:0000957	mitochondrial RNA catabolic process	7	1	0.01	0.00535		14	GO:0046458	hexadecanal metabolic process	4	3	0.22	0.00068
15	GO:0070857	regulation of bile acid biosynthetic pro...	8	1	0.01	0.00611		15	GO:0046292	formaldehyde metabolic process	4	3	0.22	0.00068
16	GO:0061343	cell adhesion involved in heart morphoge...	8	1	0.01	0.00611		16	GO:0033306	phytol metabolic process	4	3	0.22	0.00068
17	GO:0019991	septate junction assembly	9	1	0.01	0.00688		17	GO:0050901	leukocyte tethering or rolling	9	4	0.51	0.00099
18	GO:0055062	phosphate ion homeostasis	9	1	0.01	0.00688		18	GO:0070498	interleukin-1-mediated signaling pathway	38	8	2.14	0.00104
19	GO:2000830	positive regulation of parathyroid hormo...	9	1	0.01	0.00688		19	GO:0010572	positive regulation of platelet activati...	5	3	0.28	0.00162
20	GO:0070640	vitamin D3 metabolic process	9	1	0.01	0.00688		20	GO:0033623	regulation of integrin activation	5	3	0.28	0.00162
21	GO:0071467	cellular response to pH	9	1	0.01	0.00688		21	GO:0006939	smooth muscle contraction	70	9	3.94	0.00192
22	GO:0010966	regulation of phosphate transport	10	1	0.01	0.00764		22	GO:0007254	JNK cascade	140	11	7.87	0.00208
23	GO:0090272	negative regulation of fibroblast growth...	10	1	0.01	0.00764		23	GO:0006687	glycosphingolipid metabolic process	57	9	3.21	0.00287
24	GO:0010715	regulation of extracellular matrix disas...	11	1	0.01	0.00840		24	GO:0006957	complement activation, alternative pathw...	12	7	0.67	0.00305
25	GO:0046777	protein autophosphorylation	203	2	0.16	0.00958		25	GO:0001970	positive regulation of activation of mem...	6	3	0.34	0.00311
26	GO:0061144	alveolar secondary septum development	13	1	0.01	0.00992		26	GO:2001241	positive regulation of extrinsic apoptot...	6	3	0.34	0.00311
27	GO:0035690	cellular response to drug	215	2	0.16	0.01070		27	GO:0006714	sesquiterpenoid metabolic process	6	3	0.34	0.00311
28	GO:0006264	mitochondrial DNA replication	15	1	0.01	0.01144		28	GO:2000259	positive regulation of protein activatio...	6	3	0.34	0.00311
29	GO:0010971	positive regulation of G2/M transition o...	16	1	0.01	0.01219		29	GO:0001798	positive regulation of type IIa hypersen...	6	3	0.34	0.00311
30	GO:0001759	organ induction	16	1	0.01	0.01219		30	GO:0002576	platelet degranulation	36	7	2.02	0.00343
31	GO:0044764	multi-organism cellular process	18	1	0.01	0.01371		31	GO:0043123	positive regulation of I-kappaB kinase/N...	56	9	3.15	0.00373
32	GO:1902036	regulation of hematopoietic stem cell di...	20	1	0.02	0.01522		32	GO:0006805	xenobiotic metabolic process	28	6	1.57	0.00401
33	GO:0032042	mitochondrial DNA metabolic process	20	1	0.02	0.01522		33	GO:0010390	histone monoubiquitination	13	4	0.73	0.00471
34	GO:0010458	exit from mitosis	26	1	0.02	0.01975		34	GO:2000258	negative regulation of protein activatio...	13	4	0.73	0.00471
35	GO:0032228	regulation of synaptic transmission, GAB...	27	1	0.02	0.02050		35	GO:0002691	regulation of cellular extravasation	13	4	0.73	0.00471
36	GO:0036092	phosphatidylinositol-3-phosphate biosynt...	41	1	0.03	0.03099		36	GO:0032026	response to magnesium ion	13	4	0.73	0.00471
37	GO:0035556	intracellular signal transduction	1269	3	0.97	0.03144		37	GO:0002687	positive regulation of leukocyte migrati...	38	5	2.14	0.00521
38	GO:0042632	cholesterol homeostasis	45	1	0.03	0.03397		38	GO:0060742	epithelial cell differentiation involved...	7	3	0.39	0.00522
39	GO:2000573	positive regulation of DNA biosynthetic ...	45	1	0.03	0.03397		39	GO:2000427	positive regulation of apoptotic cell cl...	25	4	1.41	0.00522
40	GO:0009060	aerobic respiration	55	1	0.04	0.04139		40	GO:0043312	neutrophil degranulation	231	23	12.99	0.00541
41	GO:0046854	phosphatidylinositol phosphorylation	61	1	0.05	0.04581		41	GO:0070207	protein homotrimerization	30	6	1.69	0.00574
42	GO:0046716	muscle cell cellular homeostasis	62	1	0.05	0.04655		42	GO:0030148	sphingolipid biosynthetic process	47	8	2.64	0.00620
43	GO:0045197	establishment or maintenance of epitheli...	62	1	0.05	0.04655		43	GO:0006958	complement activation, classical pathway	15	7	0.84	0.00785
44	GO:0070374	positive regulation of ERK1 and ERK2 cas...	67	1	0.05	0.05022		44	GO:0043410	positive regulation of MAPK cascade	215	16	12.09	0.00797
45	GO:0008366	axon ensheathment	74	1	0.06	0.05534		45	GO:0002092	positive regulation of receptor internal...	23	5	1.29	0.00798
46	GO:0008543	fibroblast growth factor receptor signal...	76	1	0.06	0.05680		46	GO:0071354	cellular response to interleukin-6	8	3	0.45	0.00801
47	GO:0051897	positive regulation of protein kinase B ...	89	1	0.07	0.06623		47	GO:0006808	regulation of nitrogen utilization	8	3	0.45	0.00801
48	GO:0018991	oviposition	100	1	0.08	0.07415		48	GO:0010828	positive regulation of glucose transmemb...	34	4	1.91	0.00803
49	GO:0007605	sensory perception of sound	103	1	0.08	0.07630		49	GO:0042100	B cell proliferation	36	8	2.02	0.00805
50	GO:0048546	digestive tract morphogenesis	112	1	0.09	0.08272		50	GO:0048661	positive regulation of smooth muscle cel...	74	10	4.16	0.00811
51	GO:0042593	glucose homeostasis	142	1	0.11	0.10386		51	GO:0045589	regulation of regulatory T cell differen...	15	4	0.84	0.00821
52	GO:0031647	regulation of protein stability	191	1	0.15	0.13748		52	GO:0001844	protein insertion into mitochondrial mem...	10	3	0.56	0.00910
53	GO:0045862	positive regulation of proteolysis	196	1	0.15	0.14085		53	GO:0001777	T cell homeostatic proliferation	3	2	0.17	0.00912
54	GO:0002119	nematode larval development	225	1	0.17	0.16017		54	GO:0060058	positive regulation of apoptotic process...	3	2	0.17	0.00912
55	GO:0001558	regulation of cell growth	225	1	0.17	0.16017		55	GO:0002904	positive regulation of B cell apoptotic ...	3	2	0.17	0.00912
56	GO:0018108	peptidyl-tyrosine phosphorylation	242	1	0.19	0.17132		56	GO:0032714	negative regulation of interleukin-5 pro...	3	2	0.17	0.00912
57	GO:0007517	muscle organ development	252	1	0.19	0.17782		57	GO:0006046	N-acetylglucosamine catabolic process	3	2	0.17	0.00912
58	GO:0008284	positive regulation of cell population p...	359	1	0.27	0.24468		58	GO:0072677	eosinophil migration	3	2	0.17	0.00912
59	GO:0006468	protein phosphorylation	1393	3	1.07	0.29425		59	GO:0031179	peptide modification	3	2	0.17	0.00912
60	GO:0031344	regulation of cell projection organizati...	456	1	0.35	0.30121		60	GO:0002358	B cell homeostatic proliferation	3	2	0.17	0.00912
61	GO:0055114	oxidation-reduction process	745	2	0.57	0.32721		61	GO:0032976	release of matrix enzymes from mitochond...	3	2	0.17	0.00912
62	GO:0043085	positive regulation of catalytic activit...	677	1	0.52	0.41663		62	GO:0002149	hypochlorous acid biosynthetic process	3	2	0.17	0.00912
63	GO:0016477	cell migration	804	1	0.62	0.47525		63	GO:1902263	apoptotic process involved in embryonic ...	3	2	0.17	0.00912
64	GO:0010628	positive regulation of gene expression	882	1	0.68	0.50869		64	GO:0002215	defense response to nematode	3	2	0.17	0.00912
65	GO:0060430	lung saccule development	14	1	0.01	1.00000		65	GO:1990117	B cell receptor apoptotic signaling path...	3	2	0.17	0.00912
66	GO:0002520	immune system development	440	1	0.34	1.00000		66	GO:0097296	activation of cysteine-type endopeptidas...	3	2	0.17	0.00912
67	GO:0048878	chemical homeostasis	529	1	0.41	1.00000		67	GO:0014068	positive regulation of phosphatidylinosi...	44	7	2.47	0.01069
68	GO:0033500	carbohydrate homeostasis	147	1	0.11	1.00000		68	GO:0060736	prostate gland growth	9	3	0.51	0.01151
69	GO:1901987	regulation of cell cycle phase transitio...	210	1	0.16	1.00000		69	GO:0071310	cellular response to organic substance	1092	60	61.42	0.01178
70	GO:0006260	DNA replication	184	1	0.14	1.00000		70	GO:0030029	actin filament-based process	422	19	23.73	0.01198
71	GO:1901989	positive regulation of cell cycle phase ...	52	1	0.04	1.00000		71	GO:0051092	positive regulation of NF-kappaB transcr...	67	9	3.77	0.01219
72	GO:0006261	DNA-dependent DNA replication	121	1	0.09	1.00000		72	GO:0021854	hypothalamus development	17	4	0.96	0.01310
73	GO:0032501	multicellular organismal process	3503	2	2.68	1.00000		73	GO:0006911	phagocytosis, engulfment	56	6	3.15	0.01311
74	GO:0007267	cell-cell signaling	777	2	0.6	1.00000		74	GO:0051384	response to glucocorticoid	99	13	5.57	0.01472
75	GO:0032502	developmental process	3362	3	2.58	1.00000		75	GO:0006665	sphingolipid metabolic process	103	18	5.79	0.01496
76	GO:0007268	chemical synaptic transmission	403	1	0.31	1.00000		76	GO:0042744	hydrogen peroxide catabolic process	10	3	0.56	0.01577
77	GO:0046879	hormone secretion	137	1	0.1	1.00000		77	GO:0035584	calcium-mediated signaling using intrace...	18	4	1.01	0.01610
78	GO:0071363	cellular response to growth factor stimu...	332	1	0.25	1.00000		78	GO:0006751	glutathione catabolic process	18	4	1.01	0.01610
79	GO:0032504	multicellular organism reproduction	1032	1	0.79	1.00000		79	GO:0051965	positive regulation of synapse assembly	49	5	2.76	0.01618
80	GO:0044010	single-species biofilm formation	2	1	0	1.00000		80	GO:0060148	positive regulation of posttranscription...	17	4	0.96	0.01748
81	GO:0032505	reproduction of a single-celled organism	4	1	0	1.00000		81	GO:0033599	regulation of mammary gland epithelial c...	8	3	0.45	0.01751
82	GO:0060255	regulation of macromolecule metabolic pr...	2471	1	1.89	1.00000		82	GO:0021682	nerve maturation	4	2	0.22	0.01756
83	GO:1903047	mitotic cell cycle process	539	1	0.41	1.00000		83	GO:0035385	Roundabout signaling pathway	4	2	0.22	0.01756
84	GO:0090068	positive regulation of cell cycle proces...	141	1	0.11	1.00000		84	GO:0035234	ectopic germ cell programmed cell death	4	2	0.22	0.01756
85	GO:0007399	nervous system development	1514	1	1.16	1.00000		85	GO:1905062	positive regulation of cardioblast proli...	4	2	0.22	0.01756
86	GO:0051716	cellular response to stimulus	3140	4	2.41	1.00000		86	GO:0035600	tRNA methylthiolation	4	2	0.22	0.01756
87	GO:0006396	RNA processing	627	1	0.48	1.00000		87	GO:0002352	B cell negative selection	4	2	0.22	0.01756
88	GO:0034329	cell junction assembly	335	1	0.26	1.00000		88	GO:0034374	low-density lipoprotein particle remodel...	4	2	0.22	0.01756
89	GO:0071897	DNA biosynthetic process	120	1	0.09	1.00000		89	GO:1905306	positive regulation of cardiac myofibril...	4	2	0.22	0.01756
90	GO:0000278	mitotic cell cycle	669	1	0.51	1.00000		90	GO:0046541	saliva secretion	4	2	0.22	0.01756
91	GO:0042180	cellular ketone metabolic process	98	1	0.08	1.00000		91	GO:1902512	positive regulation of apoptotic DNA fra...	4	2	0.22	0.01756
92	GO:0045333	cellular respiration	118	1	0.09	1.00000		92	GO:1902630	regulation of membrane hyperpolarization	4	2	0.22	0.01756
93	GO:0031323	regulation of cellular metabolic process	2391	1	1.83	1.00000		93	GO:0048265	response to pain	28	5	1.57	0.01851
94	GO:0022402	cell cycle process	814	1	0.62	1.00000		94	GO:0051591	response to cAMP	55	6	3.09	0.01858
95	GO:0031325	positive regulation of cellular metaboli...	1361	1	1.04	1.00000		95	GO:0002673	regulation of acute inflammatory respons...	37	7	2.08	0.01926
96	GO:0031326	regulation of cellular biosynthetic proc...	1568	1	1.2	1.00000		96	GO:0032008	positive regulation of TOR signaling	38	7	2.14	0.01927
97	GO:0099536	synaptic signaling	405	1	0.31	1.00000		97	GO:0002758	innate immune response-activating signal...	86	9	4.84	0.02026
98	GO:0031328	positive regulation of cellular biosynth...	784	1	0.6	1.00000		98	GO:0006898	receptor-mediated endocytosis	182	18	10.24	0.02071
99	GO:0099537	trans-synaptic signaling	403	1	0.31	1.00000		99	GO:0010866	regulation of triglyceride biosynthetic ...	11	3	0.62	0.02079
100	GO:0072359	circulatory system development	519	1	0.4	1.00000		100	GO:0007479	leg disc proximal/distal pattern formati...	11	3	0.62	0.02079
101	GO:0070371	ERK1 and ERK2 cascade	103	1	0.08	1.00000		101	GO:0043497	regulation of protein heterodimerization...	11	3	0.62	0.02079
102	GO:0070372	regulation of ERK1 and ERK2 cascade	96	1	0.07	1.00000		102	GO:0002507	tolerance induction	11	3	0.62	0.02079
103	GO:0006259	DNA metabolic process	621	2	0.48	1.00000		103	GO:0046957	negative phototaxis	29	5	1.63	0.02136
104	GO:1902652	secondary alcohol metabolic process	75	1	0.06	1.00000		104	GO:0007155	cell adhesion	586	38	32.96	0.02191
105	GO:0030162	regulation of proteolysis	347	1	0.27	1.00000		105	GO:0007412	axon target recognition	20	4	1.12	0.02334
106	GO:0008283	cell population proliferation	898	1	0.69	1.00000		106	GO:0051281	positive regulation of release of seques...	20	4	1.12	0.02334
107	GO:0009268	response to pH	37	1	0.03	1.00000		107	GO:1903206	negative regulation of hydrogen peroxide...	12	3	0.67	0.02659
108	GO:0110110	positive regulation of animal organ morp...	42	1	0.03	1.00000		108	GO:0051412	response to corticosterone	21	4	1.18	0.02758
109	GO:0043170	macromolecule metabolic process	4959	4	3.8	1.00000		109	GO:0007601	visual perception	70	9	3.94	0.02764
110	GO:0060541	respiratory system development	264	1	0.2	1.00000		110	GO:0009651	response to salt stress	31	5	1.74	0.02788
111	GO:0071214	cellular response to abiotic stimulus	185	1	0.14	1.00000		111	GO:0050955	thermoception	14	3	0.79	0.02813
112	GO:0035239	tube morphogenesis	681	1	0.52	1.00000		112	GO:2000646	positive regulation of receptor cataboli...	5	2	0.28	0.02818
113	GO:0104004	cellular response to environmental stimu...	185	1	0.14	1.00000		113	GO:0019344	cysteine biosynthetic process	5	2	0.28	0.02818
114	GO:0045017	glycerolipid biosynthetic process	168	1	0.13	1.00000		114	GO:1901666	positive regulation of NAD+ ADP-ribosylt...	5	2	0.28	0.02818
115	GO:0030154	cell differentiation	2116	3	1.62	1.00000		115	GO:0032753	positive regulation of interleukin-4 pro...	5	2	0.28	0.02818
116	GO:0044839	cell cycle G2/M phase transition	124	1	0.09	1.00000		116	GO:0048597	post-embryonic camera-type eye morphogen...	5	2	0.28	0.02818
117	GO:0007272	ensheathment of neurons	74	1	0.06	1.00000		117	GO:1902445	regulation of mitochondrial membrane per...	5	2	0.28	0.02818
118	GO:2000278	regulation of DNA biosynthetic process	66	1	0.05	1.00000		118	GO:0010025	wax biosynthetic process	5	2	0.28	0.02818
119	GO:0007275	multicellular organism development	2905	2	2.23	1.00000		119	GO:1902262	apoptotic process involved in blood vess...	5	2	0.28	0.02818
120	GO:0034330	cell junction organization	476	1	0.36	1.00000		120	GO:0042264	peptidyl-aspartic acid hydroxylation	5	2	0.28	0.02818
121	GO:0032879	regulation of localization	1247	1	0.96	1.00000		121	GO:0090197	positive regulation of chemokine secreti...	5	2	0.28	0.02818
122	GO:0007093	mitotic cell cycle checkpoint	102	1	0.08	1.00000		122	GO:1901750	leukotriene D4 biosynthetic process	5	2	0.28	0.02818
123	GO:0042127	regulation of cell population proliferat...	645	1	0.49	1.00000		123	GO:0010760	negative regulation of macrophage chemot...	5	2	0.28	0.02818
124	GO:0010092	specification of animal organ identity	22	1	0.02	1.00000		124	GO:0090084	negative regulation of inclusion body as...	42	6	2.36	0.02878
125	GO:0006091	generation of precursor metabolites and ...	292	1	0.22	1.00000		125	GO:0048873	homeostasis of number of cells within a ...	22	4	1.24	0.03226
126	GO:0035088	establishment or maintenance of apical/b...	75	1	0.06	1.00000		126	GO:1903522	regulation of blood circulation	111	9	6.24	0.03307
127	GO:0023061	signal release	312	1	0.24	1.00000		127	GO:0032490	detection of molecule of bacterial origi...	13	3	0.73	0.03315
128	GO:0072505	divalent inorganic anion homeostasis	9	1	0.01	1.00000		128	GO:0008228	opsonization	13	3	0.73	0.03315
129	GO:0006401	RNA catabolic process	167	1	0.13	1.00000		129	GO:0050966	detection of mechanical stimulus involve...	13	3	0.73	0.03315
130	GO:0072506	trivalent inorganic anion homeostasis	9	1	0.01	1.00000		130	GO:0007202	activation of phospholipase C activity	13	3	0.73	0.03315
131	GO:0070887	cellular response to chemical stimulus	1313	3	1.01	1.00000		131	GO:0007278	pole cell fate determination	23	4	1.29	0.03737
132	GO:0046834	lipid phosphorylation	68	1	0.05	1.00000		132	GO:0000003	reproduction	1392	58	78.29	0.03829
133	GO:0000375	RNA splicing, via transesterification re...	222	1	0.17	1.00000		133	GO:2000826	regulation of heart morphogenesis	19	5	1.07	0.04038
134	GO:0000376	RNA splicing, via transesterification re...	2	1	0	1.00000		134	GO:0098908	regulation of neuronal action potential	14	3	0.79	0.04048
135	GO:0060218	hematopoietic stem cell differentiation	26	1	0.02	1.00000		135	GO:0010575	positive regulation of vascular endothel...	14	3	0.79	0.04048
136	GO:0023051	regulation of signaling	1532	2	1.17	1.00000		136	GO:0021542	dentate gyrus development	14	3	0.79	0.04048
137	GO:0009891	positive regulation of biosynthetic proc...	797	1	0.61	1.00000		137	GO:0050968	detection of chemical stimulus involved ...	14	3	0.79	0.04048
138	GO:0023052	signaling	2603	3	1.99	1.00000		138	GO:0010954	positive regulation of protein processin...	14	3	0.79	0.04048
139	GO:0019438	aromatic compound biosynthetic process	1762	1	1.35	1.00000		139	GO:0006048	UDP-N-acetylglucosamine biosynthetic pro...	14	3	0.79	0.04048
140	GO:0009892	negative regulation of metabolic process	1255	1	0.96	1.00000		140	GO:0042420	dopamine catabolic process	14	3	0.79	0.04048
141	GO:0008380	RNA splicing	263	1	0.2	1.00000		141	GO:0006589	octopamine biosynthetic process	14	3	0.79	0.04048
142	GO:0040007	growth	817	2	0.63	1.00000		142	GO:0021954	central nervous system neuron developmen...	56	5	3.15	0.04055
143	GO:0019439	aromatic compound catabolic process	326	1	0.25	1.00000		143	GO:0010700	negative regulation of norepinephrine se...	6	2	0.34	0.04072
144	GO:0009893	positive regulation of metabolic process	1532	1	1.17	1.00000		144	GO:0060011	Sertoli cell proliferation	6	2	0.34	0.04072
145	GO:1902751	positive regulation of cell cycle G2/M p...	16	1	0.01	1.00000		145	GO:1904491	protein localization to ciliary transiti...	6	2	0.34	0.04072
146	GO:0040008	regulation of growth	533	2	0.41	1.00000		146	GO:0045903	positive regulation of translational fid...	6	2	0.34	0.04072
147	GO:0023056	positive regulation of signaling	835	1	0.64	1.00000		147	GO:0032693	negative regulation of interleukin-10 pr...	6	2	0.34	0.04072
148	GO:0071310	cellular response to organic substance	1092	1	0.84	1.00000		148	GO:0060857	establishment of glial blood-brain barri...	6	2	0.34	0.04072
149	GO:0140352	export from cell	719	1	0.55	1.00000		149	GO:0097264	self proteolysis	6	2	0.34	0.04072
150	GO:0002244	hematopoietic progenitor cell differenti...	70	1	0.05	1.00000		150	GO:0010248	establishment or maintenance of transmem...	6	2	0.34	0.04072
151	GO:0032185	septin cytoskeleton organization	11	1	0.01	1.00000		151	GO:0008366	axon ensheathment	74	5	4.16	0.04084
152	GO:0030030	cell projection organization	1048	1	0.8	1.00000		152	GO:0070555	response to interleukin-1	83	13	4.67	0.04144
153	GO:0051703	intraspecies interaction between organis...	32	1	0.02	1.00000		153	GO:0010884	positive regulation of lipid storage	24	4	1.35	0.04291
154	GO:0043491	protein kinase B signaling	122	1	0.09	1.00000		154	GO:0007193	adenylate cyclase-inhibiting G protein-c...	24	4	1.35	0.04291
155	GO:0051704	multi-organism process	1547	1	1.18	1.00000		155	GO:0001934	positive regulation of protein phosphory...	450	30	25.31	0.04384
156	GO:0007389	pattern specification process	455	1	0.35	1.00000		156	GO:0070588	calcium ion transmembrane transport	178	21	10.01	0.04503
157	GO:0002376	immune system process	1132	1	0.87	1.00000		157	GO:1904058	positive regulation of sensory perceptio...	15	3	0.84	0.04854
158	GO:0010389	regulation of G2/M transition of mitotic...	81	1	0.06	1.00000		158	GO:0007362	terminal region determination	36	5	2.02	0.04928
159	GO:0060249	anatomical structure homeostasis	362	1	0.28	1.00000		159	GO:0002679	respiratory burst involved in defense re...	15	3	0.84	0.05481
160	GO:0043933	protein-containing complex subunit organ...	1150	1	0.88	1.00000		160	GO:0007008	outer mitochondrial membrane organizatio...	7	2	0.39	0.05491
161	GO:0042493	response to drug	603	2	0.46	1.00000		161	GO:0033523	histone H2B ubiquitination	7	2	0.39	0.05491
162	GO:0043934	sporulation	5	1	0	1.00000		162	GO:0007370	ventral furrow formation	7	2	0.39	0.05491
163	GO:0043936	asexual sporulation resulting in formati...	2	1	0	1.00000		163	GO:0033602	negative regulation of dopamine secretio...	7	2	0.39	0.05491
164	GO:1901615	organic hydroxy compound metabolic proce...	298	1	0.23	1.00000		164	GO:0071454	cellular response to anoxia	7	2	0.39	0.05491
165	GO:1901617	organic hydroxy compound biosynthetic pr...	158	1	0.12	1.00000		165	GO:0008635	activation of cysteine-type endopeptidas...	7	2	0.39	0.05491
166	GO:0000086	G2/M transition of mitotic cell cycle	115	1	0.09	1.00000		166	GO:0006682	galactosylceramide biosynthetic process	7	2	0.39	0.05491
167	GO:0050896	response to stimulus	3962	4	3.03	1.00000		167	GO:0050830	defense response to Gram-positive bacter...	49	6	2.76	0.05537
168	GO:0006066	alcohol metabolic process	194	1	0.15	1.00000		168	GO:0050951	sensory perception of temperature stimul...	15	4	0.84	0.05600
169	GO:0072330	monocarboxylic acid biosynthetic process	121	1	0.09	1.00000		169	GO:0030500	regulation of bone mineralization	30	4	1.69	0.05609
170	GO:0006996	organelle organization	2273	2	1.74	1.00000		170	GO:0003105	negative regulation of glomerular filtra...	2	2	0.11	0.05614
171	GO:0060856	establishment of blood-brain barrier	19	1	0.01	1.00000		171	GO:1903859	regulation of dendrite extension	11	2	0.62	0.05619
172	GO:0034654	nucleobase-containing compound biosynthe...	1645	1	1.26	1.00000		172	GO:0033141	positive regulation of peptidyl-serine p...	1	1	0.06	0.05624
173	GO:0007507	heart development	308	1	0.24	1.00000		173	GO:0055014	atrial cardiac muscle cell development	1	1	0.06	0.05624
174	GO:0071695	anatomical structure maturation	253	1	0.19	1.00000		174	GO:0021858	GABAergic neuron differentiation in basa...	1	1	0.06	0.05624
175	GO:0034655	nucleobase-containing compound catabolic...	269	1	0.21	1.00000		175	GO:1990679	histone H4-K12 deacetylation	1	1	0.06	0.05624
176	GO:0090304	nucleic acid metabolic process	2309	2	1.77	1.00000		176	GO:0021836	chemorepulsion involved in postnatal olf...	1	1	0.06	0.05624
177	GO:0018212	peptidyl-tyrosine modification	248	1	0.19	1.00000		177	GO:0019470	4-hydroxyproline catabolic process	1	1	0.06	0.05624
178	GO:0045930	negative regulation of mitotic cell cycl...	166	1	0.13	1.00000		178	GO:0072285	mesenchymal to epithelial transition inv...	1	1	0.06	0.05624
179	GO:0045931	positive regulation of mitotic cell cycl...	106	1	0.08	1.00000		179	GO:0072277	metanephric glomerular capillary formati...	1	1	0.06	0.05624
180	GO:0000963	mitochondrial RNA processing	16	1	0.01	1.00000		180	GO:0003017	lymph circulation	1	1	0.06	0.05624
181	GO:0061245	establishment or maintenance of bipolar ...	76	1	0.06	1.00000		181	GO:0003031	detection of carbon dioxide	1	1	0.06	0.05624
182	GO:0006508	proteolysis	974	1	0.75	1.00000		182	GO:0050925	negative regulation of negative chemotax...	1	1	0.06	0.05624
183	GO:0000075	cell cycle checkpoint	134	1	0.1	1.00000		183	GO:0007383	specification of segmental identity, ant...	1	1	0.06	0.05624
184	GO:0031123	RNA 3'-end processing	104	1	0.08	1.00000		184	GO:0007371	ventral midline determination	1	1	0.06	0.05624
185	GO:0061061	muscle structure development	414	1	0.32	1.00000		185	GO:0048735	haltere morphogenesis	1	1	0.06	0.05624
186	GO:0045935	positive regulation of nucleobase-contai...	746	1	0.57	1.00000		186	GO:0007497	posterior midgut development	1	1	0.06	0.05624
187	GO:0000165	MAPK cascade	378	1	0.29	1.00000		187	GO:0030961	peptidyl-arginine hydroxylation	1	1	0.06	0.05624
188	GO:0045937	positive regulation of phosphate metabol...	494	1	0.38	1.00000		188	GO:0060426	lung vasculature development	1	1	0.06	0.05624
189	GO:0019098	reproductive behavior	157	1	0.12	1.00000		189	GO:0060435	bronchiole development	1	1	0.06	0.05624
190	GO:0019220	regulation of phosphate metabolic proces...	782	1	0.6	1.00000		190	GO:0140147	zinc ion export from vacuole	1	1	0.06	0.05624
191	GO:0031128	developmental induction	21	1	0.02	1.00000		191	GO:2001136	negative regulation of endocytic recycli...	1	1	0.06	0.05624
192	GO:0019222	regulation of metabolic process	2686	1	2.06	1.00000		192	GO:0021938	smoothened signaling pathway involved in...	1	1	0.06	0.05624
193	GO:0019538	protein metabolic process	3423	3	2.62	1.00000		193	GO:0003353	positive regulation of cilium movement	1	1	0.06	0.05624
194	GO:0044770	cell cycle phase transition	296	1	0.23	1.00000		194	GO:1900138	negative regulation of phospholipase A2 ...	1	1	0.06	0.05624
195	GO:0044772	mitotic cell cycle phase transition	280	1	0.21	1.00000		195	GO:1900139	negative regulation of arachidonic acid ...	1	1	0.06	0.05624
196	GO:0070848	response to growth factor	339	1	0.26	1.00000		196	GO:0019550	glutamate catabolic process to aspartate	1	1	0.06	0.05624
197	GO:0140053	mitochondrial gene expression	88	1	0.07	1.00000		197	GO:0019551	glutamate catabolic process to 2-oxoglut...	1	1	0.06	0.05624
198	GO:0000959	mitochondrial RNA metabolic process	21	1	0.02	1.00000		198	GO:1904845	cellular response to L-glutamine	1	1	0.06	0.05624
199	GO:0006082	organic acid metabolic process	669	1	0.51	1.00000		199	GO:0035799	ureter maturation	1	1	0.06	0.05624
200	GO:0051094	positive regulation of developmental pro...	666	1	0.51	1.00000		200	GO:0031413	regulation of buoyancy	1	1	0.06	0.05624

## Sheet: S8C_Clusters
Cluster 1								Cluster 2								Cluster 3								Cluster 4								Cluster 5								Cluster 6								Cluster 7
	GO.ID	Term	Annotated	Significant	Expected	ClassicFisher			GO.ID	Term	Annotated	Significant	Expected	ClassicFisher			GO.ID	Term	Annotated	Significant	Expected	ClassicFisher			GO.ID	Term	Annotated	Significant	Expected	ClassicFisher			GO.ID	Term	Annotated	Significant	Expected	ClassicFisher			GO.ID	Term	Annotated	Significant	Expected	classicFisher			GO.ID
1	GO:0021551	central nervous system morphogenesis	12	5	0.05	9.6e-10		1	GO:0006750	glutathione biosynthetic process	18	4	0.09	1.4e-06		1	GO:0042797	tRNA transcription by RNA polymerase III	5	2	0.04	0.00069		1	GO:0070682	proteasome regulatory particle assembly	1	1	0	0.0016		1	GO:1905419	sperm flagellum movement involved in fla...	2	2	0.03	0.00020		1	GO:0006369	termination of RNA polymerase II transcr...	11	3	0.07	3.5e-05		1	GO:0006352
2	GO:0007426	tracheal outgrowth, open tracheal system	13	5	0.06	1.6e-09		2	GO:0006751	glutathione catabolic process	18	4	0.09	1.4e-06		2	GO:0042791	5S class rRNA transcription by RNA polym...	7	2	0.06	0.00143		2	GO:0003374	dynamin family protein polymerization in...	2	1	0	0.0033		2	GO:0006607	NLS-bearing protein import into nucleus	12	3	0.17	0.00055		2	GO:0035511	oxidative DNA demethylation	4	2	0.02	0.00022		2	GO:0032571
3	GO:0045732	positive regulation of protein catabolic...	152	10	0.67	1.6e-09		3	GO:0019310	inositol catabolic process	3	2	0.01	6.8e-05		3	GO:0000413	protein peptidyl-prolyl isomerization	29	3	0.24	0.00179		3	GO:1903277	negative regulation of sodium ion export...	4	1	0.01	0.0066		3	GO:0035498	carnosine metabolic process	4	2	0.06	0.00116		3	GO:0007312	oocyte nucleus migration involved in ooc...	5	2	0.03	0.00036		3	GO:0019064
4	GO:0007419	ventral cord development	28	6	0.12	1.7e-09		4	GO:0042395	ecdysis, collagen and cuticulin-based cu...	4	2	0.02	0.00014		4	GO:0006457	protein folding	162	6	1.36	0.00333		4	GO:0046506	sulfolipid biosynthetic process	4	1	0.01	0.0066		4	GO:0018094	protein polyglycylation	4	2	0.06	0.00116		4	GO:1901537	positive regulation of DNA demethylation	5	2	0.03	0.00036		4	GO:1900142
5	GO:0035160	maintenance of epithelial integrity, ope...	15	5	0.07	3.6e-09		5	GO:0034375	high-density lipoprotein particle remode...	6	2	0.03	0.00034		5	GO:0010389	regulation of G2/M transition of mitotic...	81	4	0.68	0.00475		5	GO:1903407	negative regulation of sodium:potassium-...	4	1	0.01	0.0066		5	GO:0006287	base-excision repair, gap-filling	5	2	0.07	0.00192		5	GO:0006379	mRNA cleavage	24	3	0.15	0.00040		5	GO:1904378
6	GO:0060305	regulation of cell diameter	6	4	0.03	4.7e-09		6	GO:0043691	reverse cholesterol transport	8	2	0.04	0.00062		6	GO:0032212	positive regulation of telomere maintena...	15	2	0.13	0.00685		6	GO:0086036	regulation of cardiac muscle cell membra...	5	1	0.01	0.0082		6	GO:0021756	striatum development	6	2	0.08	0.00286		6	GO:1901098	positive regulation of autophagosome mat...	6	2	0.04	0.00054		6	GO:0046813
7	GO:0090166	Golgi disassembly	7	4	0.03	1.1e-08		7	GO:0006930	substrate-dependent cell migration, cell...	12	2	0.06	0.00145		7	GO:0097711	ciliary basal body-plasma membrane docki...	48	3	0.4	0.00758		7	GO:2000321	positive regulation of T-helper 17 cell ...	6	1	0.01	0.0098		7	GO:0034260	negative regulation of GTPase activity	21	3	0.3	0.00303		7	GO:0009451	RNA modification	105	4	0.64	0.00096		7	GO:0003104
8	GO:0007414	axonal defasciculation	19	5	0.08	1.4e-08		8	GO:0010745	negative regulation of macrophage derive...	12	2	0.06	0.00145		8	GO:0042426	choline catabolic process	1	1	0.01	0.00843		8	GO:1990390	protein K33-linked ubiquitination	6	1	0.01	0.0098		8	GO:0034497	protein localization to phagophore assem...	7	2	0.1	0.00396		8	GO:2000302	positive regulation of synaptic vesicle ...	8	2	0.05	0.00101		8	GO:0071307
9	GO:0035099	hemocyte migration	19	5	0.08	1.4e-08		9	GO:0050830	defense response to Gram-positive bacter...	49	3	0.24	0.00164		9	GO:0045585	positive regulation of cytotoxic T cell ...	1	1	0.01	0.00843		9	GO:0045162	clustering of voltage-gated sodium chann...	6	1	0.01	0.0098		9	GO:0000389	mRNA 3'-splice site recognition	8	2	0.11	0.00524		9	GO:1902805	positive regulation of synaptic vesicle ...	10	2	0.06	0.00161		9	GO:0097241
10	GO:0007427	epithelial cell migration, open tracheal...	23	5	0.1	3.9e-08		10	GO:0050665	hydrogen peroxide biosynthetic process	13	2	0.06	0.00171		10	GO:0000481	maturation of 5S rRNA	1	1	0.01	0.00843		10	GO:0016259	selenocysteine metabolic process	6	1	0.01	0.0098		10	GO:0018095	protein polyglutamylation	8	2	0.11	0.00524		10	GO:0006378	mRNA polyadenylation	40	3	0.25	0.00183		10	GO:0010641
11	GO:0007475	apposition of dorsal and ventral imagina...	26	5	0.11	7.6e-08		11	GO:0090163	establishment of epithelial cell planar ...	15	2	0.07	0.00229		11	GO:0050666	regulation of homocysteine metabolic pro...	1	1	0.01	0.00843		11	GO:0001923	B-1 B cell differentiation	8	1	0.01	0.0131		11	GO:1990414	replication-born double-strand break rep...	8	2	0.11	0.00524		11	GO:2000370	positive regulation of clathrin-dependen...	13	2	0.08	0.00275		11	GO:0061857
12	GO:0034498	early endosome to Golgi transport	11	4	0.05	1.0e-07		12	GO:0090251	protein localization involved in establi...	18	2	0.09	0.00330		12	GO:0043418	homocysteine catabolic process	1	1	0.01	0.00843		12	GO:0034587	piRNA metabolic process	8	1	0.01	0.0131		12	GO:0007040	lysosome organization	80	5	1.13	0.00598		12	GO:0045956	positive regulation of calcium ion-depen...	16	2	0.1	0.00419		12	GO:2000510
13	GO:0071404	cellular response to low-density lipopro...	11	4	0.05	1.0e-07		13	GO:0035099	hemocyte migration	19	2	0.09	0.00368		13	GO:0070902	mitochondrial tRNA pseudouridine synthes...	1	1	0.01	0.00843		13	GO:2000541	positive regulation of protein geranylge...	8	1	0.01	0.0131		13	GO:0019896	axonal transport of mitochondrion	9	2	0.13	0.00667		13	GO:0008103	oocyte microtubule cytoskeleton polariza...	16	2	0.1	0.00419		13	GO:2000533
14	GO:0007494	midgut development	28	5	0.12	1.1e-07		14	GO:0072675	osteoclast fusion	1	1	0	0.00481		14	GO:0043103	hypoxanthine salvage	1	1	0.01	0.00843		14	GO:0043046	DNA methylation involved in gamete gener...	8	1	0.01	0.0131		14	GO:0006548	histidine catabolic process	9	2	0.13	0.00667		14	GO:1990168	protein K33-linked deubiquitination	1	1	0.01	0.00613		14	GO:0050711
15	GO:0048280	vesicle fusion with Golgi apparatus	12	4	0.05	1.5e-07		15	GO:0061709	reticulophagy	1	1	0	0.00481		15	GO:2001165	positive regulation of phosphorylation o...	1	1	0.01	0.00843		15	GO:0001514	selenocysteine incorporation	9	1	0.01	0.0147		15	GO:0007194	negative regulation of adenylate cyclase...	9	2	0.13	0.00667		15	GO:1990034	calcium ion export across plasma membran...	1	1	0.01	0.00613		15	GO:0006355
16	GO:0007608	sensory perception of smell	30	5	0.13	1.6e-07		16	GO:0010839	negative regulation of keratinocyte prol...	1	1	0	0.00481		16	GO:0090222	centrosome-templated microtubule nucleat...	1	1	0.01	0.00843		16	GO:0002726	positive regulation of T cell cytokine p...	10	1	0.02	0.0163		16	GO:0006303	double-strand break repair via nonhomolo...	56	4	0.79	0.00790		16	GO:1902581	multi-organism cellular localization	1	1	0.01	0.00613		16	GO:0031100
17	GO:0000902	cell morphogenesis	774	17	3.39	1.7e-07		17	GO:0045454	cell redox homeostasis	23	2	0.11	0.00538		17	GO:1904042	negative regulation of cystathionine bet...	1	1	0.01	0.00843		17	GO:0007250	activation of NF-kappaB-inducing kinase ...	10	1	0.02	0.0163		17	GO:0072015	glomerular visceral epithelial cell deve...	10	2	0.14	0.00826		17	GO:0019060	intracellular transport of viral protein...	1	1	0.01	0.00613		17	GO:1904379
18	GO:0007157	heterophilic cell-cell adhesion via plas...	31	5	0.14	1.9e-07		18	GO:0043062	extracellular structure organization	221	3	1.06	0.00583		18	GO:1900131	negative regulation of lipid binding	1	1	0.01	0.00843		18	GO:0000266	mitochondrial fission	11	1	0.02	0.0179		18	GO:0001947	heart looping	30	3	0.42	0.00845		18	GO:0003219	cardiac right ventricle formation	1	1	0.01	0.00613		18	GO:1905225
19	GO:0032803	regulation of low-density lipoprotein pa...	4	3	0.02	3.1e-07		19	GO:0033344	cholesterol efflux	25	2	0.12	0.00633		19	GO:2001255	positive regulation of histone H3-K36 tr...	1	1	0.01	0.00843		19	GO:0007213	G protein-coupled acetylcholine receptor...	13	1	0.02	0.0211		19	GO:0007288	sperm axoneme assembly	11	2	0.16	0.01000		19	GO:0072432	response to G1 DNA damage checkpoint sig...	1	1	0.01	0.00613		19	GO:0007598
20	GO:0034446	substrate adhesion-dependent cell spread...	60	6	0.26	3.3e-07		20	GO:0035331	negative regulation of hippo signaling	29	2	0.14	0.00847		20	GO:0006168	adenine salvage	1	1	0.01	0.00843		20	GO:0045213	neurotransmitter receptor metabolic proc...	13	1	0.02	0.0211		20	GO:0030242	autophagy of peroxisome	11	2	0.16	0.01000		20	GO:0035523	protein K29-linked deubiquitination	1	1	0.01	0.00613		20	GO:0010804
21	GO:0007112	male meiosis cytokinesis	35	5	0.15	3.7e-07		21	GO:1905945	regulation of response to calcium ion	2	1	0.01	0.00961		21	GO:0006178	guanine salvage	1	1	0.01	0.00843		21	GO:1903831	signal transduction involved in cellular...	13	1	0.02	0.0211		21	GO:0060967	negative regulation of gene silencing by...	11	2	0.16	0.01000		21	GO:0018401	peptidyl-proline hydroxylation to 4-hydr...	1	1	0.01	0.00613		21	GO:1900165
22	GO:1903358	regulation of Golgi organization	15	4	0.07	4.1e-07		22	GO:1905893	positive regulation of cellular response...	2	1	0.01	0.00961		22	GO:1905473	positive regulation of histone H3-K79 di...	1	1	0.01	0.00843		22	GO:0043330	response to exogenous dsRNA	14	1	0.02	0.0228		22	GO:0048499	synaptic vesicle membrane organization	11	2	0.16	0.01000		22	GO:0042256	mature ribosome assembly	1	1	0.01	0.00613		22	GO:0010934
23	GO:0016203	muscle attachment	38	5	0.17	5.6e-07		23	GO:1905896	positive regulation of cellular response...	2	1	0.01	0.00961		23	GO:0035914	skeletal muscle cell differentiation	18	2	0.15	0.00982		23	GO:0071340	skeletal muscle acetylcholine-gated chan...	15	1	0.02	0.0244		23	GO:0032259	methylation	194	7	2.74	0.01060		23	GO:0007294	germarium-derived oocyte fate determinat...	20	2	0.12	0.00653		23	GO:0030101
24	GO:0006878	cellular copper ion homeostasis	17	4	0.07	7.2e-07		24	GO:0150003	regulation of spontaneous synaptic trans...	2	1	0.01	0.00961		24	GO:0050803	regulation of synapse structure or activ...	219	3	1.85	0.01111		24	GO:0035455	response to interferon-alpha	18	1	0.03	0.0292		24	GO:0035542	regulation of SNARE complex assembly	12	2	0.17	0.01189		24	GO:1990167	protein K27-linked deubiquitination	2	1	0.01	0.01222		24	GO:0071816
25	GO:0010989	negative regulation of low-density lipop...	5	3	0.02	7.7e-07		25	GO:0045752	positive regulation of Toll signaling pa...	2	1	0.01	0.00961		25	GO:1905437	positive regulation of histone H3-K4 tri...	2	1	0.02	0.01678		25	GO:0050856	regulation of T cell receptor signaling ...	20	1	0.03	0.0324		25	GO:0048490	anterograde synaptic vesicle transport	12	2	0.17	0.01189		25	GO:1904153	negative regulation of retrograde protei...	2	1	0.01	0.01222		25	GO:1904667
26	GO:0051492	regulation of stress fiber assembly	53	5	0.23	3.1e-06		26	GO:0090170	regulation of Golgi inheritance	2	1	0.01	0.00961		26	GO:0032226	positive regulation of synaptic transmis...	2	1	0.02	0.01678		26	GO:0051290	protein heterotetramerization	21	1	0.03	0.0339		26	GO:0016446	somatic hypermutation of immunoglobulin ...	12	2	0.17	0.01189		26	GO:0045795	positive regulation of cell volume	2	1	0.01	0.01222		26	GO:1904400
27	GO:0016081	synaptic vesicle docking	24	4	0.11	3.1e-06		27	GO:1904022	positive regulation of G protein-coupled...	2	1	0.01	0.00961		27	GO:0046038	GMP catabolic process	2	1	0.02	0.01678		27	GO:0032743	positive regulation of interleukin-2 pro...	24	1	0.04	0.0387		27	GO:0040039	inductive cell migration	13	2	0.18	0.01393		27	GO:0002862	negative regulation of inflammatory resp...	2	1	0.01	0.01222		27	GO:1904294
28	GO:0030949	positive regulation of vascular endothel...	8	3	0.04	4.3e-06		28	GO:0014005	microglia development	2	1	0.01	0.00961		28	GO:0071000	response to magnetism	2	1	0.02	0.01678		28	GO:0071526	semaphorin-plexin signaling pathway	24	1	0.04	0.0387		28	GO:0044804	autophagy of nucleus	13	2	0.18	0.01393		28	GO:0042338	cuticle development involved in collagen...	2	1	0.01	0.01222		28	GO:1904612
29	GO:0035987	endodermal cell differentiation	28	4	0.12	6.0e-06		29	GO:1903048	regulation of acetylcholine-gated cation...	2	1	0.01	0.00961		29	GO:0046832	negative regulation of RNA export from n...	2	1	0.02	0.01678		29	GO:0006895	Golgi to endosome transport	24	1	0.04	0.0387		29	GO:0044648	histone H3-K4 dimethylation	1	1	0.01	0.01412		29	GO:0030328	prenylcysteine catabolic process	2	1	0.01	0.01222		29	GO:1905217
30	GO:0035167	larval lymph gland hemopoiesis	28	4	0.12	6.0e-06		30	GO:1903223	positive regulation of oxidative stress-...	2	1	0.01	0.00961		30	GO:1905932	positive regulation of vascular smooth m...	2	1	0.02	0.01678		30	GO:0032780	negative regulation of ATPase activity	25	1	0.04	0.0403		30	GO:1990248	regulation of transcription from RNA pol...	1	1	0.01	0.01412		30	GO:0070634	transepithelial ammonium transport	2	1	0.01	0.01222		30	GO:0051897
31	GO:0072327	vulval cell fate specification	10	3	0.04	9.1e-06		31	GO:0071874	cellular response to norepinephrine stim...	2	1	0.01	0.00961		31	GO:0035900	response to isolation stress	2	1	0.02	0.01678		31	GO:0002223	stimulatory C-type lectin receptor signa...	25	1	0.04	0.0403		31	GO:0016182	synaptic vesicle budding from endosome	1	1	0.01	0.01412		31	GO:0048526	imaginal disc-derived wing expansion	2	1	0.01	0.01222		31	GO:2000669
32	GO:0032989	cellular component morphogenesis	837	16	3.66	1.1e-05		32	GO:0061890	positive regulation of astrocyte activat...	2	1	0.01	0.00961		32	GO:0097401	synaptic vesicle lumen acidification	2	1	0.02	0.01678		32	GO:0001523	retinoid metabolic process	27	1	0.04	0.0434		32	GO:0051877	pigment granule aggregation in cell cent...	1	1	0.01	0.01412		32	GO:1902476	chloride transmembrane transport	28	2	0.17	0.01259		32	GO:0042308
33	GO:0034113	heterotypic cell-cell adhesion	11	3	0.05	1.3e-05		33	GO:0061903	positive regulation of 1-phosphatidylino...	2	1	0.01	0.00961		33	GO:0048773	erythrophore differentiation	2	1	0.02	0.01678		33	GO:0099601	regulation of neurotransmitter receptor ...	28	1	0.05	0.0450		33	GO:0006398	mRNA 3'-end processing by stem-loop bind...	1	1	0.01	0.01412		33	GO:0000027	ribosomal large subunit assembly	32	2	0.2	0.01626		33	GO:0097068
34	GO:0045715	negative regulation of low-density lipop...	2	2	0.01	1.9e-05		34	GO:0071625	vocalization behavior	2	1	0.01	0.00961		34	GO:0003069	acetylcholine-mediated vasodilation invo...	2	1	0.02	0.01678		34	GO:0045887	positive regulation of synaptic growth a...	31	1	0.05	0.0497		34	GO:0038108	negative regulation of appetite by lepti...	1	1	0.01	0.01412		34	GO:1904766	negative regulation of macroautophagy by...	3	1	0.02	0.01827		34	GO:2000270
35	GO:0050748	negative regulation of lipoprotein metab...	2	2	0.01	1.9e-05		35	GO:0016476	regulation of embryonic cell shape	31	2	0.15	0.00964		35	GO:0006404	RNA import into nucleus	2	1	0.02	0.01678		35	GO:0038095	Fc-epsilon receptor signaling pathway	33	1	0.05	0.0529		35	GO:0061088	regulation of sequestering of zinc ion	1	1	0.01	0.01412		35	GO:0030321	transepithelial chloride transport	3	1	0.02	0.01827		35	GO:0015828
36	GO:0045214	sarcomere organization	46	5	0.2	2.6e-05		36	GO:0055114	oxidation-reduction process	745	9	3.59	0.01143		36	GO:0006166	purine ribonucleoside salvage	2	1	0.02	0.01678		36	GO:0061098	positive regulation of protein tyrosine ...	36	1	0.06	0.0575		36	GO:1902465	negative regulation of histone H3-K27 tr...	1	1	0.01	0.01412		36	GO:0030327	prenylated protein catabolic process	3	1	0.02	0.01827		36	GO:0032689
37	GO:0033690	positive regulation of osteoblast prolif...	14	3	0.06	2.7e-05		37	GO:0034333	adherens junction assembly	36	2	0.17	0.01287		37	GO:0042149	cellular response to glucose starvation	26	2	0.22	0.01998		37	GO:0055085	transmembrane transport	836	3	1.37	0.0619		37	GO:0061034	olfactory bulb mitral cell layer develop...	1	1	0.01	0.01412		37	GO:0034184	positive regulation of maintenance of mi...	3	1	0.02	0.01827		37	GO:0035457
38	GO:0007298	border follicle cell migration	84	5	0.37	3.0e-05		38	GO:0002576	platelet degranulation	36	2	0.17	0.01287		38	GO:0016072	rRNA metabolic process	184	4	1.55	0.02260		38	GO:0055117	regulation of cardiac muscle contraction	43	1	0.07	0.0683		38	GO:0044314	protein K27-linked ubiquitination	1	1	0.01	0.01412		38	GO:0006003	fructose 2,6-bisphosphate metabolic proc...	3	1	0.02	0.01827		38	GO:0050821
39	GO:0033627	cell adhesion mediated by integrin	37	5	0.16	3.6e-05		39	GO:0006979	response to oxidative stress	323	5	1.56	0.01371		39	GO:0030097	hemopoiesis	376	7	3.17	0.02308		39	GO:0051491	positive regulation of filopodium assemb...	45	1	0.07	0.0714		39	GO:2000233	negative regulation of rRNA processing	1	1	0.01	0.01412		39	GO:1901097	negative regulation of autophagosome mat...	3	1	0.02	0.01827		39	GO:0046827
40	GO:0009306	protein secretion	236	7	1.03	7.2e-05		40	GO:0050435	amyloid-beta metabolic process	20	2	0.1	0.01408		40	GO:0042278	purine nucleoside metabolic process	41	3	0.35	0.02452		40	GO:0045886	negative regulation of synaptic growth a...	46	1	0.08	0.0730		40	GO:0042275	error-free postreplication DNA repair	1	1	0.01	0.01412		40	GO:0033133	positive regulation of glucokinase activ...	3	1	0.02	0.01827		40	GO:0033595
41	GO:0048208	COPII vesicle coating	58	4	0.25	0.00011		41	GO:0007495	visceral mesoderm-endoderm interaction i...	3	1	0.01	0.01438		41	GO:0048539	bone marrow development	3	1	0.03	0.02507		41	GO:0006024	glycosaminoglycan biosynthetic process	49	1	0.08	0.0775		41	GO:0098943	neurotransmitter receptor transport, pos...	1	1	0.01	0.01412		41	GO:0006364	rRNA processing	156	4	0.96	0.01914		41	GO:0032825
42	GO:0031648	protein destabilization	25	3	0.11	0.00017		42	GO:0003056	regulation of vascular smooth muscle con...	3	1	0.01	0.01438		42	GO:1904430	negative regulation of t-circle formatio...	3	1	0.03	0.02507		42	GO:1902667	regulation of axon guidance	49	1	0.08	0.0775		42	GO:0033577	protein glycosylation in endoplasmic ret...	1	1	0.01	0.01412		42	GO:0003407	neural retina development	39	2	0.24	0.02364		42	GO:0071712
43	GO:0038027	apolipoprotein A-I-mediated signaling pa...	5	2	0.02	0.00019		43	GO:0060440	trachea formation	3	1	0.01	0.01438		43	GO:0044341	sodium-dependent phosphate transport	3	1	0.03	0.02507		43	GO:0043525	positive regulation of neuron apoptotic ...	51	1	0.08	0.0806		43	GO:0106005	RNA 5'-cap (guanine-N7)-methylation	1	1	0.01	0.01412		43	GO:0035022	positive regulation of Rac protein signa...	4	1	0.02	0.02429		43	GO:0035754
44	GO:0033631	cell-cell adhesion mediated by integrin	5	2	0.02	0.00019		44	GO:1902949	positive regulation of tau-protein kinas...	3	1	0.01	0.01438		44	GO:0038001	paracrine signaling	3	1	0.03	0.02507		44	GO:0042098	T cell proliferation	55	1	0.09	0.0866		44	GO:0000493	box H/ACA snoRNP assembly	1	1	0.01	0.01412		44	GO:0060763	mammary duct terminal end bud growth	4	1	0.02	0.02429		44	GO:0007130
45	GO:0007435	salivary gland morphogenesis	68	4	0.3	0.00021		45	GO:0042985	negative regulation of amyloid precursor...	4	1	0.02	0.01912		45	GO:0032364	oxygen homeostasis	3	1	0.03	0.02507		45	GO:0006027	glycosaminoglycan catabolic process	56	1	0.09	0.0881		45	GO:0046938	phytochelatin biosynthetic process	1	1	0.01	0.01412		45	GO:0019471	4-hydroxyproline metabolic process	4	1	0.02	0.02429		45	GO:0070723
46	GO:0046718	viral entry into host cell	27	3	0.12	0.00021		46	GO:1900122	positive regulation of receptor binding	4	1	0.02	0.01912		46	GO:0016557	peroxisome membrane biogenesis	3	1	0.03	0.02507		46	GO:0009620	response to fungus	60	1	0.1	0.0941		46	GO:0035519	protein K29-linked ubiquitination	1	1	0.01	0.01412		46	GO:0035795	negative regulation of mitochondrial mem...	4	1	0.02	0.02429		46	GO:0070168
47	GO:0034551	mitochondrial respiratory chain complex ...	6	2	0.03	0.00028		47	GO:1903298	negative regulation of hypoxia-induced i...	4	1	0.02	0.01912		47	GO:0051725	protein de-ADP-ribosylation	3	1	0.03	0.02507		47	GO:0007009	plasma membrane organization	63	1	0.1	0.0986		47	GO:0032065	maintenance of protein location in cell ...	1	1	0.01	0.01412		47	GO:0006432	phenylalanyl-tRNA aminoacylation	4	1	0.02	0.02429		47	GO:0071577
48	GO:2001014	regulation of skeletal muscle cell diffe...	7	2	0.03	0.00039		48	GO:1903980	positive regulation of microglial cell a...	4	1	0.02	0.01912		48	GO:0001315	age-dependent response to reactive oxyge...	3	1	0.03	0.02507		48	GO:0051092	positive regulation of NF-kappaB transcr...	67	1	0.11	0.1046		48	GO:0097298	regulation of nucleus size	1	1	0.01	0.01412		48	GO:1990481	mRNA pseudouridine synthesis	4	1	0.02	0.02429		48	GO:0006882
49	GO:0019262	N-acetylneuraminate catabolic process	8	2	0.04	0.00051		49	GO:1902004	positive regulation of amyloid-beta form...	4	1	0.02	0.01912		49	GO:0045046	protein import into peroxisome membrane	3	1	0.03	0.02507		49	GO:0051865	protein autoubiquitination	68	1	0.11	0.1061		49	GO:0006260	DNA replication	184	5	2.6	0.01507		49	GO:0007281	germ cell development	557	5	3.41	0.02728		49	GO:0002474
50	GO:0007229	integrin-mediated signaling pathway	37	3	0.16	0.00054		50	GO:1902950	regulation of dendritic spine maintenanc...	4	1	0.02	0.01912		50	GO:0075713	establishment of integrated proviral lat...	3	1	0.03	0.02507		50	GO:0032092	positive regulation of protein binding	73	1	0.12	0.1134		50	GO:0034058	endosomal vesicle fusion	15	2	0.21	0.01841		50	GO:1902857	positive regulation of non-motile cilium...	5	1	0.03	0.03027		50	GO:0050927
51	GO:0040028	regulation of vulval development	41	3	0.18	0.00074		51	GO:1903800	positive regulation of production of miR...	4	1	0.02	0.01912		51	GO:0003032	detection of oxygen	3	1	0.03	0.02507		51	GO:0031398	positive regulation of protein ubiquitin...	80	1	0.13	0.1236		51	GO:0007220	Notch receptor processing	15	2	0.21	0.01841		51	GO:1990253	cellular response to leucine starvation	5	1	0.03	0.03027		51	GO:0030194
52	GO:0045185	maintenance of protein location	96	4	0.42	0.00078		52	GO:0016322	neuron remodeling	46	2	0.22	0.02050		52	GO:0022617	extracellular matrix disassembly	34	2	0.29	0.03304		52	GO:0009566	fertilization	83	1	0.14	0.1280		52	GO:0072358	cardiovascular system development	339	4	4.79	0.01913		52	GO:1902510	regulation of apoptotic DNA fragmentatio...	5	1	0.03	0.03027		52	GO:0010954
53	GO:0007411	axon guidance	291	8	1.27	0.00083		53	GO:0032872	regulation of stress-activated MAPK casc...	122	3	0.59	0.02307		53	GO:0033306	phytol metabolic process	4	1	0.03	0.03328		53	GO:0007140	male meiotic nuclear division	83	1	0.14	0.1280		53	GO:0008333	endosome to lysosome transport	41	3	0.58	0.01983		53	GO:0051152	positive regulation of smooth muscle cel...	5	1	0.03	0.03027		53	GO:1900034
54	GO:0000281	mitotic cytokinesis	99	4	0.43	0.00088		54	GO:1905908	positive regulation of amyloid fibril fo...	5	1	0.02	0.02385		54	GO:0042137	sequestering of neurotransmitter	4	1	0.03	0.03328		54	GO:0000725	recombinational repair	88	1	0.14	0.1352		54	GO:0000462	maturation of SSU-rRNA from tricistronic...	43	3	0.61	0.02249		54	GO:0035333	Notch receptor processing, ligand-depend...	5	1	0.03	0.03027		54	GO:1902175
55	GO:0042632	cholesterol homeostasis	45	3	0.2	0.00097		55	GO:0060020	Bergmann glial cell differentiation	5	1	0.02	0.02385		55	GO:0048632	negative regulation of skeletal muscle t...	4	1	0.03	0.03328		55	GO:0043066	negative regulation of apoptotic process	403	2	0.66	0.1397		55	GO:0016330	second mitotic wave involved in compound...	17	2	0.24	0.02341		55	GO:0032456	endocytic recycling	46	2	0.28	0.03214		55	GO:0042771
56	GO:0032369	negative regulation of lipid transport	11	2	0.05	0.00100		56	GO:0090647	modulation of age-related behavioral dec...	5	1	0.02	0.02385		56	GO:2000049	positive regulation of cell-cell adhesio...	4	1	0.03	0.03328		56	GO:0051607	defense response to virus	108	1	0.18	0.1634		56	GO:0008152	metabolic process	6614	110	93.36	0.02587		56	GO:0008298	intracellular mRNA localization	49	2	0.3	0.03609		56	GO:0060416
57	GO:0097480	establishment of synaptic vesicle locali...	103	4	0.45	0.00102		57	GO:0051563	smooth endoplasmic reticulum calcium ion...	5	1	0.02	0.02385		57	GO:0009249	protein lipoylation	4	1	0.03	0.03328		57	GO:0051168	nuclear export	132	1	0.22	0.1962		57	GO:0003351	epithelial cilium movement involved in e...	18	2	0.25	0.02610		57	GO:0060050	positive regulation of protein glycosyla...	6	1	0.04	0.03622		57	GO:0042438
58	GO:0007160	cell-matrix adhesion	120	6	0.53	0.00114		58	GO:0046339	diacylglycerol metabolic process	5	1	0.02	0.02385		58	GO:1905852	positive regulation of backward locomoti...	4	1	0.03	0.03328		58	GO:0045087	innate immune response	331	2	0.54	0.1982		58	GO:0006887	exocytosis	434	7	6.13	0.02643		58	GO:0048026	positive regulation of mRNA splicing, vi...	6	1	0.04	0.03622		58	GO:0070527
59	GO:0000209	protein polyubiquitination	146	5	0.64	0.00116		59	GO:1900272	negative regulation of long-term synapti...	5	1	0.02	0.02385		59	GO:0034141	positive regulation of toll-like recepto...	4	1	0.03	0.03328		59	GO:0070507	regulation of microtubule cytoskeleton o...	136	1	0.22	0.2015		59	GO:1990893	mitotic chromosome centromere condensati...	2	1	0.03	0.02803		59	GO:0045820	negative regulation of glycolytic proces...	6	1	0.04	0.03622		59	GO:0006888
60	GO:0010745	negative regulation of macrophage derive...	12	2	0.05	0.00120		60	GO:0000185	activation of MAPKKK activity	5	1	0.02	0.02385		60	GO:0036124	histone H3-K9 trimethylation	4	1	0.03	0.03328		60	GO:0051259	protein complex oligomerization	294	2	0.48	0.2074		60	GO:0061670	evoked neurotransmitter secretion	2	1	0.03	0.02803		60	GO:1901525	negative regulation of mitophagy	6	1	0.04	0.03622		60	GO:2000352
61	GO:0050919	negative chemotaxis	13	2	0.06	0.00141		61	GO:0019732	antifungal humoral response	5	1	0.02	0.02385		61	GO:0060355	positive regulation of cell adhesion mol...	4	1	0.03	0.03328		61	GO:0061025	membrane fusion	145	1	0.24	0.2134		61	GO:0046511	sphinganine biosynthetic process	2	1	0.03	0.02803		61	GO:0000398	mRNA splicing, via spliceosome	218	6	1.34	0.03955		61	GO:0097028
62	GO:0017156	calcium-ion regulated exocytosis	114	4	0.5	0.00148		62	GO:0009992	cellular water homeostasis	5	1	0.02	0.02385		62	GO:0046458	hexadecanal metabolic process	4	1	0.03	0.03328		62	GO:0006508	proteolysis	974	3	1.6	0.2193		62	GO:0046512	sphingosine biosynthetic process	2	1	0.03	0.02803		62	GO:2001170	negative regulation of ATP biosynthetic ...	7	1	0.04	0.04213		62	GO:0048146
63	GO:0032958	inositol phosphate biosynthetic process	14	2	0.06	0.00164		63	GO:0061357	positive regulation of Wnt protein secre...	6	1	0.03	0.02855		63	GO:1901741	positive regulation of myoblast fusion	4	1	0.03	0.03328		63	GO:0043687	post-translational protein modification	164	1	0.27	0.2380		63	GO:0046083	adenine metabolic process	2	1	0.03	0.02803		63	GO:0008635	activation of cysteine-type endopeptidas...	7	1	0.04	0.04213		63	GO:0006457
64	GO:0007369	gastrulation	154	7	0.67	0.00178		64	GO:0048669	collateral sprouting in absence of injur...	6	1	0.03	0.02855		64	GO:0034021	response to silicon dioxide	4	1	0.03	0.03328		64	GO:0051704	multi-organism process	1547	3	2.54	0.2434		64	GO:0006431	methionyl-tRNA aminoacylation	2	1	0.03	0.02803		64	GO:0006337	nucleosome disassembly	7	1	0.04	0.04213		64	GO:0085029
65	GO:1903364	positive regulation of cellular protein ...	98	3	0.43	0.00183		65	GO:0048671	negative regulation of collateral sprout...	6	1	0.03	0.02855		65	GO:1990481	mRNA pseudouridine synthesis	4	1	0.03	0.03328		65	GO:0002237	response to molecule of bacterial origin	169	1	0.28	0.2444		65	GO:1904322	cellular response to forskolin	2	1	0.03	0.02803		65	GO:0048096	chromatin-mediated maintenance of transc...	7	1	0.04	0.04213		65	GO:0010037
66	GO:2000811	negative regulation of anoikis	15	2	0.07	0.00189		66	GO:0098792	xenophagy	6	1	0.03	0.02855		66	GO:0046292	formaldehyde metabolic process	4	1	0.03	0.03328		66	GO:0043547	positive regulation of GTPase activity	185	1	0.3	0.2643		66	GO:0106077	histone succinylation	2	1	0.03	0.02803		66	GO:0030812	negative regulation of nucleotide catabo...	7	1	0.04	0.04213		66	GO:0032148
67	GO:0048489	synaptic vesicle transport	123	4	0.54	0.00196		67	GO:0001967	suckling behavior	6	1	0.03	0.02855		67	GO:0072321	chaperone-mediated protein transport	4	1	0.03	0.03328		67	GO:0006468	protein phosphorylation	1393	4	2.29	0.2687		67	GO:0071329	cellular response to sucrose stimulus	2	1	0.03	0.02803		67	GO:0051198	negative regulation of coenzyme metaboli...	7	1	0.04	0.04213		67	GO:0001961
68	GO:0042059	negative regulation of epidermal growth ...	61	3	0.27	0.00235		68	GO:0030878	thyroid gland development	6	1	0.03	0.02855		68	GO:0035338	long-chain fatty-acyl-CoA biosynthetic p...	5	1	0.04	0.04143		68	GO:0030198	extracellular matrix organization	197	1	0.32	0.2790		68	GO:0140199	negative regulation of adenylate cyclase...	2	1	0.03	0.02803		68	GO:0003139	secondary heart field specification	7	1	0.04	0.04213		68	GO:0032720
69	GO:1901076	positive regulation of engulfment of apo...	18	2	0.08	0.00273		69	GO:0090026	positive regulation of monocyte chemotax...	6	1	0.03	0.02855		69	GO:0071267	L-methionine salvage	5	1	0.04	0.04143		69	GO:0090305	nucleic acid phosphodiester bond hydroly...	204	1	0.33	0.2874		69	GO:1903614	negative regulation of protein tyrosine ...	2	1	0.03	0.02803		69	GO:1900745	positive regulation of p38MAPK cascade	7	1	0.04	0.04213		69	GO:0002690
70	GO:0097242	amyloid-beta clearance	19	2	0.08	0.00305		70	GO:2000406	positive regulation of T cell migration	6	1	0.03	0.02855		70	GO:0039020	pronephric nephron tubule development	5	1	0.04	0.04143		70	GO:0043161	proteasome-mediated ubiquitin-dependent ...	233	1	0.38	0.3214		70	GO:0048007	antigen processing and presentation, exo...	2	1	0.03	0.02803		70	GO:0071360	cellular response to exogenous dsRNA	7	1	0.04	0.04213		70	GO:1903508
71	GO:0070131	positive regulation of mitochondrial tra...	20	2	0.09	0.00338		71	GO:0007205	protein kinase C-activating G protein-co...	6	1	0.03	0.02855		71	GO:0006768	biotin metabolic process	5	1	0.04	0.04143		71	GO:0007010	cytoskeleton organization	816	2	1.34	0.3252		71	GO:0042840	D-glucuronate catabolic process	2	1	0.03	0.02803		71	GO:0006032	chitin catabolic process	7	1	0.04	0.04213		71	GO:0032435
72	GO:0097421	liver regeneration	20	2	0.09	0.00338		72	GO:0060502	epithelial cell proliferation involved i...	6	1	0.03	0.02855		72	GO:0060005	vestibular reflex	5	1	0.04	0.04143		72	GO:0007283	spermatogenesis	379	1	0.62	0.4705		72	GO:0099527	postsynapse to nucleus signaling pathway	2	1	0.03	0.02803		72	GO:0010960	magnesium ion homeostasis	7	1	0.04	0.04213		72	GO:0045880
73	GO:0010888	negative regulation of lipid storage	20	2	0.09	0.00338		73	GO:0010739	positive regulation of protein kinase A ...	6	1	0.03	0.02855		73	GO:1903044	protein localization to membrane raft	5	1	0.04	0.04143		73	GO:0045944	positive regulation of transcription by ...	398	1	0.65	0.4875		73	GO:0051138	positive regulation of NK T cell differe...	2	1	0.03	0.02803		73	GO:0035494	SNARE complex disassembly	7	1	0.04	0.04213		73	GO:0006351
74	GO:0048661	positive regulation of smooth muscle cel...	74	3	0.32	0.00406		74	GO:1901098	positive regulation of autophagosome mat...	6	1	0.03	0.02855		74	GO:0010025	wax biosynthetic process	5	1	0.04	0.04143		74	GO:0007268	chemical synaptic transmission	403	1	0.66	0.4919		74	GO:0030328	prenylcysteine catabolic process	2	1	0.03	0.02803		74	GO:0009313	oligosaccharide catabolic process	8	1	0.05	0.04800		74	GO:0098655
75	GO:0007044	cell-substrate junction assembly	70	4	0.31	0.00407		75	GO:0002265	astrocyte activation involved in immune ...	6	1	0.03	0.02855		75	GO:0002003	angiotensin maturation	5	1	0.04	0.04143		75	GO:0006304	DNA modification	54	1	0.09	1.0000		75	GO:0048491	retrograde synaptic vesicle transport	2	1	0.03	0.02803		75	GO:0045821	positive regulation of glycolytic proces...	8	1	0.05	0.04800		75	GO:0043154
76	GO:0043410	positive regulation of MAPK cascade	215	4	0.94	0.00420		76	GO:0030718	germ-line stem cell population maintenan...	57	2	0.27	0.03058		76	GO:0046498	S-adenosylhomocysteine metabolic process	5	1	0.04	0.04143		76	GO:0006305	DNA alkylation	31	1	0.05	1.0000		76	GO:0006686	sphingomyelin biosynthetic process	2	1	0.03	0.02803		76	GO:0030813	positive regulation of nucleotide catabo...	8	1	0.05	0.04800		76	GO:1902475
77	GO:1900731	positive regulation of adenylate cyclase...	1	1	0	0.00438		77	GO:0050829	defense response to Gram-negative bacter...	58	2	0.28	0.03158		77	GO:0045964	positive regulation of dopamine metaboli...	5	1	0.04	0.04143		77	GO:0045597	positive regulation of cell differentiat...	444	1	0.73	1.0000		77	GO:1904504	positive regulation of lipophagy	2	1	0.03	0.02803		77	GO:0051197	positive regulation of coenzyme metaboli...	8	1	0.05	0.04800		77	GO:0030318
78	GO:0035474	selective angioblast sprouting	1	1	0	0.00438		78	GO:0060729	intestinal epithelial structure maintena...	7	1	0.03	0.03323		78	GO:0090267	positive regulation of mitotic cell cycl...	5	1	0.04	0.04143		78	GO:0006306	DNA methylation	31	1	0.05	1.0000		78	GO:0036228	protein localization to nuclear inner me...	2	1	0.03	0.02803		78	GO:0035871	protein K11-linked deubiquitination	8	1	0.05	0.04800		78	GO:0022617
79	GO:0015825	L-serine transport	1	1	0	0.00438		79	GO:0045314	regulation of compound eye photoreceptor...	7	1	0.03	0.03323		79	GO:0071475	cellular hyperosmotic salinity response	5	1	0.04	0.04143		79	GO:1905144	response to acetylcholine	13	1	0.02	1.0000		79	GO:1902036	regulation of hematopoietic stem cell di...	20	2	0.28	0.03182		79	GO:0006000	fructose metabolic process	8	1	0.05	0.04800		79	GO:0061098
80	GO:0043315	positive regulation of neutrophil degran...	1	1	0	0.00438		80	GO:0033314	mitotic DNA replication checkpoint	7	1	0.03	0.03323		80	GO:1904706	negative regulation of vascular smooth m...	5	1	0.04	0.04143		80	GO:0045935	positive regulation of nucleobase-contai...	746	1	1.22	1.0000		80	GO:0006370	7-methylguanosine mRNA capping	21	2	0.3	0.03485		80	GO:0048488	synaptic vesicle endocytosis	58	2	0.36	0.04900		80	GO:0030433
81	GO:0036323	vascular endothelial growth factor recep...	1	1	0	0.00438		81	GO:0045616	regulation of keratinocyte differentiati...	7	1	0.03	0.03323		81	GO:0061096	negative regulation of turning behavior ...	5	1	0.04	0.04143		81	GO:1905145	cellular response to acetylcholine	13	1	0.02	1.0000		81	GO:0099003	vesicle-mediated transport in synapse	193	4	2.72	0.03506		81	GO:0009168	purine ribonucleoside monophosphate bios...	59	2	0.36	0.05052		81	GO:0002576
82	GO:0060855	venous endothelial cell migration involv...	1	1	0	0.00438		82	GO:0071481	cellular response to X-ray	7	1	0.03	0.03323		82	GO:0033353	S-adenosylmethionine cycle	5	1	0.04	0.04143		82	GO:0022008	neurogenesis	1136	1	1.86	1.0000		82	GO:0043039	tRNA aminoacylation	47	5	0.66	0.04067		82	GO:0007521	muscle cell fate determination	9	1	0.06	0.05384		82	GO:0070059
83	GO:0038044	transforming growth factor-beta secretio...	1	1	0	0.00438		83	GO:0055085	transmembrane transport	836	6	4.02	0.03387		83	GO:1905461	positive regulation of vascular associat...	5	1	0.04	0.04143		83	GO:0098609	cell-cell adhesion	354	1	0.58	1.0000		83	GO:2000369	regulation of clathrin-dependent endocyt...	23	2	0.32	0.04123		83	GO:0042776	mitochondrial ATP synthesis coupled prot...	9	1	0.06	0.05384		83	GO:0032008
84	GO:1904222	positive regulation of serine C-palmitoy...	1	1	0	0.00438		84	GO:0045743	positive regulation of fibroblast growth...	8	1	0.04	0.03789		84	GO:0010923	negative regulation of phosphatase activ...	39	2	0.33	0.04248		84	GO:0045937	positive regulation of phosphate metabol...	494	2	0.81	1.0000		84	GO:0097240	chromosome attachment to the nuclear env...	3	1	0.04	0.04176		84	GO:0031119	tRNA pseudouridine synthesis	9	1	0.06	0.05384		84	GO:0042052
85	GO:2000536	negative regulation of entry of bacteriu...	1	1	0	0.00438		85	GO:0061723	glycophagy	8	1	0.04	0.03789		85	GO:0001913	T cell mediated cytotoxicity	6	1	0.05	0.04951		85	GO:0048522	positive regulation of cellular process	2349	2	3.86	1.0000		85	GO:0001973	G protein-coupled adenosine receptor sig...	3	1	0.04	0.04176		85	GO:0035721	intraciliary retrograde transport	9	1	0.06	0.05384		85	GO:0016203
86	GO:1904219	positive regulation of CDP-diacylglycero...	1	1	0	0.00438		86	GO:2000274	regulation of epithelial cell migration,...	8	1	0.04	0.03789		86	GO:0044854	plasma membrane raft assembly	6	1	0.05	0.04951		86	GO:0048523	negative regulation of cellular process	2105	3	3.45	1.0000		86	GO:0060296	regulation of cilium beat frequency invo...	3	1	0.04	0.04176		86	GO:0007225	patched ligand maturation	9	1	0.06	0.05384		86	GO:0042246
87	GO:2000363	positive regulation of prostaglandin-E s...	1	1	0	0.00438		87	GO:0051044	positive regulation of membrane protein ...	8	1	0.04	0.03789		87	GO:0016057	regulation of membrane potential in phot...	6	1	0.05	0.04951		87	GO:1903276	regulation of sodium ion export across p...	5	1	0.01	1.0000		87	GO:0014824	artery smooth muscle contraction	3	1	0.04	0.04176		87	GO:0042694	muscle cell fate specification	9	1	0.06	0.05384		87	GO:0006726
88	GO:0045963	negative regulation of dopamine metaboli...	1	1	0	0.00438		88	GO:0032486	Rap protein signal transduction	8	1	0.04	0.03789		88	GO:0006714	sesquiterpenoid metabolic process	6	1	0.05	0.04951		88	GO:0034660	ncRNA metabolic process	399	1	0.65	1.0000		88	GO:1901069	guanosine-containing compound catabolic ...	3	1	0.04	0.04176		88	GO:0043248	proteasome assembly	9	1	0.06	0.05384		88	GO:0043627
89	GO:0030198	extracellular matrix organization	197	5	0.86	0.00489		89	GO:0042752	regulation of circadian rhythm	65	2	0.31	0.03891		89	GO:0010269	response to selenium ion	6	1	0.05	0.04951		89	GO:0006810	transport	2531	5	4.15	1.0000		89	GO:0044381	glucose import in response to insulin st...	3	1	0.04	0.04176		89	GO:0034214	protein hexamerization	9	1	0.06	0.05384		89	GO:0033138
90	GO:0048010	vascular endothelial growth factor recep...	49	5	0.21	0.00567		90	GO:0051726	regulation of cell cycle	618	4	2.98	0.04002		90	GO:0021756	striatum development	6	1	0.05	0.04951		90	GO:0006811	ion transport	775	1	1.27	1.0000		90	GO:0014028	notochord formation	3	1	0.04	0.04176		90	GO:0021984	adenohypophysis development	9	1	0.06	0.05384		90	GO:0050766
91	GO:0007283	spermatogenesis	379	6	1.66	0.00568		91	GO:0070374	positive regulation of ERK1 and ERK2 cas...	67	2	0.32	0.04111		91	GO:0034116	positive regulation of heterotypic cell-...	6	1	0.05	0.04951		91	GO:0010975	regulation of neuron projection developm...	349	1	0.57	1.0000		91	GO:0021693	cerebellar Purkinje cell layer structura...	3	1	0.04	0.04176		91	GO:0031453	positive regulation of heterochromatin a...	10	1	0.06	0.05964		91	GO:0019079
92	GO:0045467	R7 cell development	26	2	0.11	0.00568		92	GO:0032930	positive regulation of superoxide anion ...	9	1	0.04	0.04252		92	GO:2000543	positive regulation of gastrulation	6	1	0.05	0.04951		92	GO:0035556	intracellular signal transduction	1269	1	2.08	1.0000		92	GO:0055111	ingression involved in gastrulation with...	3	1	0.04	0.04176		92	GO:0106074	aminoacyl-tRNA metabolism involved in tr...	10	1	0.06	0.05964		92	GO:0000381
93	GO:0045930	negative regulation of mitotic cell cycl...	166	4	0.73	0.00577		93	GO:0046330	positive regulation of JNK cascade	72	2	0.35	0.04682		93	GO:0016559	peroxisome fission	6	1	0.05	0.04951		93	GO:0006812	cation transport	553	1	0.91	1.0000		93	GO:0021688	cerebellar molecular layer formation	3	1	0.04	0.04176		93	GO:0050910	detection of mechanical stimulus involve...	10	1	0.06	0.05964		93	GO:0046716
94	GO:0050900	leukocyte migration	125	4	0.55	0.00607		94	GO:0007158	neuron cell-cell adhesion	10	1	0.05	0.04714		94	GO:0031990	mRNA export from nucleus in response to ...	6	1	0.05	0.04951		94	GO:0006813	potassium ion transport	78	1	0.13	1.0000		94	GO:0006172	ADP biosynthetic process	3	1	0.04	0.04176		94	GO:0060444	branching involved in mammary gland duct...	10	1	0.06	0.05964		94	GO:1901800
95	GO:0030178	negative regulation of Wnt signaling pat...	86	3	0.38	0.00618		95	GO:0001878	response to yeast	10	1	0.05	0.04714		95	GO:0045938	positive regulation of circadian sleep/w...	6	1	0.05	0.04951		95	GO:0046907	intracellular transport	1075	2	1.76	1.0000		95	GO:0006104	succinyl-CoA metabolic process	3	1	0.04	0.04176		95	GO:0035264	multicellular organism growth	193	3	1.18	0.06284		95	GO:0032091
96	GO:0002082	regulation of oxidative phosphorylation	28	2	0.12	0.00657		96	GO:0010041	response to iron(III) ion	10	1	0.05	0.04714		96	GO:0046439	L-cysteine metabolic process	6	1	0.05	0.04951		96	GO:0006814	sodium ion transport	68	1	0.11	1.0000		96	GO:0001757	somite specification	3	1	0.04	0.04176		96	GO:0036003	positive regulation of transcription fro...	11	1	0.07	0.06541		96	GO:0070374
97	GO:0016339	calcium-dependent cell-cell adhesion via...	28	2	0.12	0.00657		97	GO:0034111	negative regulation of homotypic cell-ce...	10	1	0.05	0.04714		97	GO:0006164	purine nucleotide biosynthetic process	141	2	1.19	0.04960		97	GO:0048513	animal organ development	1859	1	3.05	1.0000		97	GO:0032218	riboflavin transport	3	1	0.04	0.04176		97	GO:0033762	response to glucagon	11	1	0.07	0.06541		97	GO:0051291
98	GO:0007431	salivary gland development	99	6	0.43	0.00662		98	GO:0000187	activation of MAPK activity	73	2	0.35	0.04799		98	GO:0034976	response to endoplasmic reticulum stress	173	5	1.46	0.05093		98	GO:0099173	postsynapse organization	69	1	0.11	1.0000		98	GO:0035815	positive regulation of renal sodium excr...	3	1	0.04	0.04176		98	GO:0033572	transferrin transport	11	1	0.07	0.06541		98	GO:0043433
99	GO:0006886	intracellular protein transport	634	7	2.77	0.00673		99	GO:0030242	autophagy of peroxisome	11	1	0.05	0.05173		99	GO:0050821	protein stabilization	102	3	0.86	0.05458		99	GO:0016043	cellular component organization	3466	6	5.69	1.0000		99	GO:0017126	nucleologenesis	3	1	0.04	0.04176		99	GO:0072512	trivalent inorganic cation transport	11	1	0.07	0.06541		99	GO:0006414
100	GO:0051897	positive regulation of protein kinase B ...	89	3	0.39	0.00680		100	GO:0007176	regulation of epidermal growth factor-ac...	11	1	0.05	0.05173		100	GO:1900075	positive regulation of neuromuscular syn...	7	1	0.06	0.05753		100	GO:0043393	regulation of protein binding	151	1	0.25	1.0000		100	GO:1903379	regulation of mitotic chromosome condens...	3	1	0.04	0.04176		100	GO:0060539	diaphragm development	11	1	0.07	0.06541		100	GO:0034976
101	GO:0002042	cell migration involved in sprouting ang...	32	2	0.14	0.00855		101	GO:0040002	collagen and cuticulin-based cuticle dev...	11	1	0.05	0.05173		101	GO:0000472	endonucleolytic cleavage to generate mat...	7	1	0.06	0.05753		101	GO:0010467	gene expression	2499	3	4.1	1.0000		101	GO:0045608	negative regulation of inner ear auditor...	3	1	0.04	0.04176		101	GO:0051028	mRNA transport	70	2	0.43	0.06836		101	GO:0032355
102	GO:1901534	positive regulation of hematopoietic pro...	2	1	0.01	0.00874		102	GO:1990535	neuron projection maintenance	11	1	0.05	0.05173		102	GO:0001975	response to amphetamine	7	1	0.06	0.05753		102	GO:0010468	regulation of gene expression	1810	3	2.97	1.0000		102	GO:0009624	response to nematode	3	1	0.04	0.04176		102	GO:0045842	positive regulation of mitotic metaphase...	12	1	0.07	0.07114		102	GO:0071333
103	GO:0072126	positive regulation of glomerular mesang...	2	1	0.01	0.00874		103	GO:0033189	response to vitamin A	11	1	0.05	0.05173		103	GO:0035435	phosphate ion transmembrane transport	7	1	0.06	0.05753		103	GO:0048518	positive regulation of biological proces...	2573	2	4.22	1.0000		103	GO:1904877	positive regulation of DNA ligase activi...	3	1	0.04	0.04176		103	GO:0032968	positive regulation of transcription elo...	12	1	0.07	0.07114		103	GO:0006289
104	GO:0097368	establishment of Sertoli cell barrier	2	1	0.01	0.00874		104	GO:0048036	central complex development	12	1	0.06	0.05630		104	GO:0071360	cellular response to exogenous dsRNA	7	1	0.06	0.05753		104	GO:0010469	regulation of signaling receptor activit...	96	1	0.16	1.0000		104	GO:0030327	prenylated protein catabolic process	3	1	0.04	0.04176		104	GO:0032528	microvillus organization	12	1	0.07	0.07114		104	GO:0043277
105	GO:0007161	calcium-independent cell-matrix adhesion	2	1	0.01	0.00874		105	GO:0032968	positive regulation of transcription elo...	12	1	0.06	0.05630		105	GO:0071481	cellular response to X-ray	7	1	0.06	0.05753		105	GO:0048519	negative regulation of biological proces...	2360	3	3.87	1.0000		105	GO:0006610	ribosomal protein import into nucleus	3	1	0.04	0.04176		105	GO:0002052	positive regulation of neuroblast prolif...	12	1	0.07	0.07114		105	GO:0018393
106	GO:0060836	lymphatic endothelial cell differentiati...	2	1	0.01	0.00874		106	GO:0034453	microtubule anchoring	12	1	0.06	0.05630		106	GO:0009063	cellular amino acid catabolic process	102	3	0.86	0.06447		106	GO:0051321	meiotic cell cycle	252	1	0.41	1.0000		106	GO:0097102	endothelial tip cell fate specification	3	1	0.04	0.04176		106	GO:0070317	negative regulation of G0 to G1 transiti...	14	1	0.09	0.08251		106	GO:0006855
107	GO:0048170	positive regulation of long-term neurona...	2	1	0.01	0.00874		107	GO:0007391	dorsal closure	81	2	0.39	0.05777		107	GO:0035457	cellular response to interferon-alpha	8	1	0.07	0.06547		107	GO:0002429	immune response-activating cell surface ...	119	1	0.2	1.0000		107	GO:2000397	positive regulation of ubiquitin-depende...	3	1	0.04	0.04176		107	GO:0070536	protein K63-linked deubiquitination	14	1	0.09	0.08251		107	GO:0016485
108	GO:0038033	positive regulation of endothelial cell ...	2	1	0.01	0.00874		108	GO:0015949	nucleobase-containing small molecule int...	13	1	0.06	0.06085		108	GO:0000480	endonucleolytic cleavage in 5'-ETS of tr...	8	1	0.07	0.06547		108	GO:0001941	postsynaptic membrane organization	29	1	0.05	1.0000		108	GO:0071557	histone H3-K27 demethylation	3	1	0.04	0.04176		108	GO:0042407	cristae formation	14	1	0.09	0.08251		108	GO:0030324
109	GO:1904901	positive regulation of myosin II filamen...	2	1	0.01	0.00874		109	GO:0050919	negative chemotaxis	13	1	0.06	0.06085		109	GO:0043653	mitochondrial fragmentation involved in ...	8	1	0.07	0.06547		109	GO:1901605	alpha-amino acid metabolic process	175	1	0.29	1.0000		109	GO:0007196	adenylate cyclase-inhibiting G protein-c...	3	1	0.04	0.04176		109	GO:0006048	UDP-N-acetylglucosamine biosynthetic pro...	14	1	0.09	0.08251		109	GO:0048771
110	GO:1905563	negative regulation of vascular endothel...	2	1	0.01	0.00874		110	GO:0007298	border follicle cell migration	84	2	0.4	0.06160		110	GO:0051131	chaperone-mediated protein complex assem...	8	1	0.07	0.06547		110	GO:0007275	multicellular organism development	2905	3	4.77	1.0000		110	GO:0033133	positive regulation of glucokinase activ...	3	1	0.04	0.04176		110	GO:0006035	cuticle chitin biosynthetic process	14	1	0.09	0.08251		110	GO:0007050
111	GO:1904046	negative regulation of vascular endothel...	2	1	0.01	0.00874		111	GO:0051128	regulation of cellular component organiz...	1478	8	7.12	0.06224		111	GO:0071361	cellular response to ethanol	8	1	0.07	0.06547		111	GO:0034654	nucleobase-containing compound biosynthe...	1645	2	2.7	1.0000		111	GO:0006727	ommochrome biosynthetic process	24	2	0.34	0.04457		111	GO:0032515	negative regulation of phosphoprotein ph...	14	1	0.09	0.08251		111	GO:0010469
112	GO:1904881	cellular response to hydrogen sulfide	2	1	0.01	0.00874		112	GO:0006509	membrane protein ectodomain proteolysis	23	2	0.11	0.06400		112	GO:0021895	cerebral cortex neuron differentiation	8	1	0.07	0.06547		112	GO:0007276	gamete generation	868	1	1.42	1.0000		112	GO:0021766	hippocampus development	57	3	0.8	0.04631		112	GO:0000722	telomere maintenance via recombination	14	1	0.09	0.08251		112	GO:0007286
113	GO:0008283	cell population proliferation	898	8	3.93	0.01047		113	GO:1990182	exosomal secretion	14	1	0.07	0.06538		113	GO:0050957	equilibrioception	8	1	0.07	0.06547		113	GO:0008219	cell death	1115	3	1.83	1.0000		113	GO:0070534	protein K63-linked ubiquitination	25	2	0.35	0.04801		113	GO:0008090	retrograde axonal transport	15	1	0.09	0.08814		113	GO:0098657
114	GO:0002576	platelet degranulation	36	2	0.16	0.01071		114	GO:0007485	imaginal disc-derived male genitalia dev...	14	1	0.07	0.06538		114	GO:0061723	glycophagy	8	1	0.07	0.06547		114	GO:0071695	anatomical structure maturation	253	1	0.42	1.0000		114	GO:0070986	left/right axis specification	26	2	0.37	0.05154		114	GO:0000479	endonucleolytic cleavage of tricistronic...	15	1	0.09	0.08814		114	GO:0001764
115	GO:0008360	regulation of cell shape	106	3	0.46	0.01098		115	GO:0048169	regulation of long-term neuronal synapti...	14	1	0.07	0.06538		115	GO:0006635	fatty acid beta-oxidation	52	2	0.44	0.07092		115	GO:0006259	DNA metabolic process	621	2	1.02	1.0000		115	GO:0007475	apposition of dorsal and ventral imagina...	26	2	0.37	0.05154		115	GO:0048011	neurotrophin TRK receptor signaling path...	15	1	0.09	0.08814		115	GO:0002429
116	GO:0006511	ubiquitin-dependent protein catabolic pr...	358	6	1.57	0.01134		116	GO:1900273	positive regulation of long-term synapti...	14	1	0.07	0.06538		116	GO:0009086	methionine biosynthetic process	15	2	0.13	0.07248		116	GO:2000112	regulation of cellular macromolecule bio...	1460	3	2.4	1.0000		116	GO:0006006	glucose metabolic process	87	4	1.23	0.05428		116	GO:0016358	dendrite development	218	2	1.34	0.08852		116	GO:0009267
117	GO:0030335	positive regulation of cell migration	245	5	1.07	0.01179		117	GO:0035071	salivary gland cell autophagic cell deat...	15	1	0.07	0.06989		117	GO:0007625	grooming behavior	9	1	0.08	0.07335		117	GO:0043170	macromolecule metabolic process	4959	10	8.14	1.0000		117	GO:0021695	cerebellar cortex development	37	3	0.52	0.05464		117	GO:0043484	regulation of RNA splicing	97	2	0.59	0.09292		117	GO:0007167
118	GO:0010977	negative regulation of neuron projection...	109	3	0.48	0.01184		118	GO:0006516	glycoprotein catabolic process	15	1	0.07	0.06989		118	GO:0090399	replicative senescence	9	1	0.08	0.07335		118	GO:0044703	multi-organism reproductive process	997	1	1.64	1.0000		118	GO:0010835	regulation of protein ADP-ribosylation	8	2	0.11	0.05489		118	GO:0010971	positive regulation of G2/M transition o...	16	1	0.1	0.09374		118	GO:0007623
119	GO:0071559	response to transforming growth factor b...	95	2	0.42	0.01288		119	GO:0035235	ionotropic glutamate receptor signaling ...	15	1	0.07	0.06989		119	GO:0046827	positive regulation of protein export fr...	9	1	0.08	0.07335		119	GO:0006281	DNA repair	343	1	0.56	1.0000		119	GO:0016072	rRNA metabolic process	184	9	2.6	0.05497		119	GO:2001171	positive regulation of ATP biosynthetic ...	17	1	0.1	0.09930		119	GO:0001822
120	GO:0036499	PERK-mediated unfolded protein response	3	1	0.01	0.01307		120	GO:0006749	glutathione metabolic process	45	5	0.22	0.07213		120	GO:0035902	response to immobilization stress	9	1	0.08	0.07335		120	GO:0009653	anatomical structure morphogenesis	1766	1	2.9	1.0000		120	GO:0061056	sclerotome development	4	1	0.06	0.05529		120	GO:0032483	regulation of Rab protein signal transdu...	17	1	0.1	0.09930		120	GO:0072659
121	GO:1903071	positive regulation of ER-associated ubi...	3	1	0.01	0.01307		121	GO:0045022	early endosome to late endosome transpor...	32	2	0.15	0.07286		121	GO:0006577	amino-acid betaine metabolic process	9	1	0.08	0.07335		121	GO:0001932	regulation of protein phosphorylation	646	2	1.06	1.0000		121	GO:0061074	regulation of neural retina development	4	1	0.06	0.05529		121	GO:0002230	positive regulation of defense response ...	17	1	0.1	0.09930		121	GO:0045995
122	GO:0035001	dorsal trunk growth, open tracheal syste...	3	1	0.01	0.01307		122	GO:0030713	ovarian follicle cell stalk formation	16	1	0.08	0.07437		122	GO:0051938	L-glutamate import	9	1	0.08	0.07335		122	GO:0001934	positive regulation of protein phosphory...	450	2	0.74	1.0000		122	GO:0019853	L-ascorbic acid biosynthetic process	4	1	0.06	0.05529		122	GO:0006887	exocytosis	434	6	2.66	0.10026		122	GO:0045807
123	GO:0051901	positive regulation of mitochondrial dep...	3	1	0.01	0.01307		123	GO:0045933	positive regulation of muscle contractio...	16	1	0.08	0.07437		123	GO:0009751	response to salicylic acid	9	1	0.08	0.07335		123	GO:0048193	Golgi vesicle transport	261	1	0.43	1.0000		123	GO:0006423	cysteinyl-tRNA aminoacylation	4	1	0.06	0.05529		123	GO:0030207	chondroitin sulfate catabolic process	18	1	0.11	0.10483		123	GO:0000398
124	GO:0010710	regulation of collagen catabolic process	3	1	0.01	0.01307		124	GO:1900181	negative regulation of protein localizat...	16	1	0.08	0.07437		124	GO:0045292	mRNA cis splicing, via spliceosome	9	1	0.08	0.07335		124	GO:0002440	production of molecular mediator of immu...	85	1	0.14	1.0000		124	GO:0006436	tryptophanyl-tRNA aminoacylation	4	1	0.06	0.05529		124	GO:0046835	carbohydrate phosphorylation	18	1	0.11	0.10483		124	GO:0043687
125	GO:0016340	calcium-dependent cell-matrix adhesion	3	1	0.01	0.01307		125	GO:2000641	regulation of early endosome to late end...	16	1	0.08	0.07437		125	GO:0045947	negative regulation of translational ini...	9	1	0.08	0.07335		125	GO:0021700	developmental maturation	332	1	0.54	1.0000		125	GO:0075733	intracellular transport of virus	4	1	0.06	0.05529		125	GO:0007568	aging	346	4	2.12	0.10554		125	GO:0031589
126	GO:0007508	larval heart development	3	1	0.01	0.01307		126	GO:0010971	positive regulation of G2/M transition o...	16	1	0.08	0.07437		126	GO:0050765	negative regulation of phagocytosis	9	1	0.08	0.07335		126	GO:0006950	response to stress	1977	3	3.24	1.0000		126	GO:1903518	positive regulation of single strand bre...	4	1	0.06	0.05529		126	GO:0034620	cellular response to unfolded protein	91	2	0.56	0.10927		126	GO:0070588
127	GO:1902237	positive regulation of endoplasmic retic...	3	1	0.01	0.01307		127	GO:0060674	placenta blood vessel development	16	1	0.08	0.07437		127	GO:0000387	spliceosomal snRNP assembly	9	1	0.08	0.07335		127	GO:0031396	regulation of protein ubiquitination	154	1	0.25	1.0000		127	GO:1990049	retrograde neuronal dense core vesicle t...	4	1	0.06	0.05529		127	GO:0010569	regulation of double-strand break repair...	19	1	0.12	0.11032		127	GO:0006898
128	GO:0043277	apoptotic cell clearance	83	4	0.36	0.01439		128	GO:0048496	maintenance of animal organ identity	16	1	0.08	0.07437		128	GO:0006399	tRNA metabolic process	161	4	1.36	0.08102		128	GO:0006952	defense response	620	2	1.02	1.0000		128	GO:0048633	positive regulation of skeletal muscle t...	4	1	0.06	0.05529		128	GO:0007406	negative regulation of neuroblast prolif...	19	1	0.12	0.11032		128	GO:0001666
129	GO:0031589	cell-substrate adhesion	174	8	0.76	0.01464		129	GO:0033619	membrane protein proteolysis	40	3	0.19	0.07557		129	GO:0045599	negative regulation of fat cell differen...	10	1	0.08	0.08117		129	GO:0031399	regulation of protein modification proce...	841	2	1.38	1.0000		129	GO:0010836	negative regulation of protein ADP-ribos...	4	1	0.06	0.05529		129	GO:1904263	positive regulation of TORC1 signaling	19	1	0.12	0.11032		129	GO:0051260
130	GO:0014068	positive regulation of phosphatidylinosi...	44	2	0.19	0.01574		130	GO:2001171	positive regulation of ATP biosynthetic ...	17	1	0.08	0.07884		130	GO:1901673	regulation of mitotic spindle assembly	10	1	0.08	0.08117		130	GO:0002443	leukocyte mediated immunity	317	1	0.52	1.0000		130	GO:0035022	positive regulation of Rac protein signa...	4	1	0.06	0.05529		130	GO:0010172	embryonic body morphogenesis	19	1	0.12	0.11032		130	GO:0032259
131	GO:0001938	positive regulation of endothelial cell ...	45	2	0.2	0.01642		131	GO:0006878	cellular copper ion homeostasis	17	1	0.08	0.07884		131	GO:0031453	positive regulation of heterochromatin a...	10	1	0.08	0.08117		131	GO:0140115	export across plasma membrane	21	1	0.03	1.0000		131	GO:0032525	somite rostral/caudal axis specification	4	1	0.06	0.05529		131	GO:0045026	plasma membrane fusion	19	1	0.12	0.11032		131	GO:0030154
132	GO:0030101	natural killer cell activation	29	2	0.13	0.01701		132	GO:0016486	peptide hormone processing	17	1	0.08	0.07884		132	GO:0035722	interleukin-12-mediated signaling pathwa...	10	1	0.08	0.08117		132	GO:0048534	hematopoietic or lymphoid organ developm...	407	1	0.67	1.0000		132	GO:0046185	aldehyde catabolic process	4	1	0.06	0.05529		132	GO:0048489	synaptic vesicle transport	123	4	0.75	0.11061		132	GO:0035690
133	GO:0048333	mesodermal cell differentiation	34	2	0.15	0.01702		133	GO:2000310	regulation of NMDA receptor activity	17	1	0.08	0.07884		133	GO:0006633	fatty acid biosynthetic process	57	2	0.48	0.08312		133	GO:0006955	immune response	721	2	1.18	1.0000		133	GO:0055016	hypochord development	4	1	0.06	0.05529		133	GO:0031629	synaptic vesicle fusion to presynaptic a...	20	1	0.12	0.11579		133	GO:0008283
134	GO:0007377	germ-band extension	4	1	0.02	0.01740		134	GO:0010800	positive regulation of peptidyl-threonin...	17	1	0.08	0.07884		134	GO:0000398	mRNA splicing, via spliceosome	218	5	1.84	0.08643		134	GO:0009891	positive regulation of biosynthetic proc...	797	1	1.31	1.0000		134	GO:0046135	pyrimidine nucleoside catabolic process	4	1	0.06	0.05529		134	GO:0007413	axonal fasciculation	20	1	0.12	0.11579		134	GO:0007283
135	GO:0060298	positive regulation of sarcomere organiz...	4	1	0.02	0.01740		135	GO:0006935	chemotaxis	406	4	1.95	0.08113		135	GO:0051972	regulation of telomerase activity	24	2	0.2	0.08793		135	GO:0042391	regulation of membrane potential	174	1	0.29	1.0000		135	GO:0090038	negative regulation of protein kinase C ...	4	1	0.06	0.05529		135	GO:0035010	encapsulation of foreign target	20	1	0.12	0.11579		135	GO:0055085
136	GO:0051389	inactivation of MAPKK activity	4	1	0.02	0.01740		136	GO:0009620	response to fungus	60	2	0.29	0.08182		136	GO:0060282	positive regulation of oocyte developmen...	11	1	0.09	0.08892		136	GO:0019438	aromatic compound biosynthetic process	1762	2	2.89	1.0000		136	GO:0007264	small GTPase mediated signal transductio...	260	4	3.67	0.05992		136	GO:0032981	mitochondrial respiratory chain complex ...	20	1	0.12	0.11579		136	GO:0042127
137	GO:0002479	antigen processing and presentation of e...	4	1	0.02	0.01740		137	GO:0042461	photoreceptor cell development	113	2	0.54	0.08665		137	GO:0006999	nuclear pore organization	11	1	0.09	0.08892		137	GO:0009893	positive regulation of metabolic process	1532	2	2.51	1.0000		137	GO:0000724	double-strand break repair via homologou...	87	5	1.23	0.06183		137	GO:0030488	tRNA methylation	20	1	0.12	0.11579		137	GO:0010628
138	GO:1903980	positive regulation of microglial cell a...	4	1	0.02	0.01740		138	GO:0016049	cell growth	329	3	1.58	0.08670		138	GO:0060219	camera-type eye photoreceptor cell diffe...	11	1	0.09	0.08892		138	GO:0010941	regulation of cell death	899	3	1.48	1.0000		138	GO:0035331	negative regulation of hippo signaling	29	2	0.41	0.06266		138	GO:0072488	ammonium transmembrane transport	20	1	0.12	0.11579		138	GO:0043066
139	GO:1903944	negative regulation of hepatocyte apopto...	4	1	0.02	0.01740		139	GO:0070328	triglyceride homeostasis	19	1	0.09	0.08770		139	GO:0015813	L-glutamate transmembrane transport	11	1	0.09	0.08892		139	GO:0002449	lymphocyte mediated immunity	70	1	0.11	1.0000		139	GO:0051642	centrosome localization	29	2	0.41	0.06266		139	GO:1902036	regulation of hematopoietic stem cell di...	20	1	0.12	0.11579		139	GO:0071363
140	GO:1904193	negative regulation of cholangiocyte apo...	4	1	0.02	0.01740		140	GO:0048016	inositol phosphate-mediated signaling	19	1	0.09	0.08770		140	GO:0046655	folic acid metabolic process	11	1	0.09	0.08892		140	GO:0010942	positive regulation of cell death	341	1	0.56	1.0000		140	GO:2000179	positive regulation of neural precursor ...	30	2	0.42	0.06653		140	GO:0036159	inner dynein arm assembly	20	1	0.12	0.11579		140	GO:0045892
141	GO:0021943	formation of radial glial scaffolds	4	1	0.02	0.01740		141	GO:1905898	positive regulation of response to endop...	20	1	0.1	0.09210		141	GO:0033591	response to L-ascorbic acid	11	1	0.09	0.08892		141	GO:0071704	organic substance metabolic process	6099	11	10.01	1.0000		141	GO:0061008	hepaticobiliary system development	113	3	1.6	0.06838		141	GO:0099003	vesicle-mediated transport in synapse	193	4	1.18	0.11718		141	GO:0045944
142	GO:0060312	regulation of blood vessel remodeling	4	1	0.02	0.01740		142	GO:1904646	cellular response to amyloid-beta	20	1	0.1	0.09210		142	GO:0071425	hematopoietic stem cell proliferation	11	1	0.09	0.08892		142	GO:0051345	positive regulation of hydrolase activit...	344	1	0.56	1.0000		142	GO:2000304	positive regulation of ceramide biosynth...	5	1	0.07	0.06863		142	GO:1903779	regulation of cardiac conduction	21	1	0.13	0.12122		142	GO:0007420
143	GO:1904045	cellular response to aldosterone	4	1	0.02	0.01740		143	GO:0045745	positive regulation of G protein-coupled...	20	1	0.1	0.09210		143	GO:1902176	negative regulation of oxidative stress-...	11	1	0.09	0.08892		143	GO:0034329	cell junction assembly	335	2	0.55	1.0000		143	GO:0014807	regulation of somitogenesis	5	1	0.07	0.06863		143	GO:0051290	protein heterotetramerization	21	1	0.13	0.12122		143	GO:0007599
144	GO:0009597	detection of virus	4	1	0.02	0.01740		144	GO:0006515	protein quality control for misfolded or...	20	1	0.1	0.09210		144	GO:0034080	CENP-A containing nucleosome assembly	11	1	0.09	0.08892		144	GO:0140352	export from cell	719	1	1.18	1.0000		144	GO:0042425	choline biosynthetic process	5	1	0.07	0.06863		144	GO:0030199	collagen fibril organization	21	1	0.13	0.12122		144	GO:0060627
145	GO:1905345	protein localization to cleavage furrow	4	1	0.02	0.01740		145	GO:0006517	protein deglycosylation	20	1	0.1	0.09210		145	GO:0046040	IMP metabolic process	12	1	0.1	0.09660		145	GO:0051346	negative regulation of hydrolase activit...	152	1	0.25	1.0000		145	GO:1901687	glutathione derivative biosynthetic proc...	5	1	0.07	0.06863		145	GO:0001838	embryonic epithelial tube formation	79	2	0.48	0.12523		145	GO:0031323
146	GO:0072344	rescue of stalled ribosome	4	1	0.02	0.01740		146	GO:0032402	melanosome transport	20	1	0.1	0.09210		146	GO:0032728	positive regulation of interferon-beta p...	12	1	0.1	0.09660		146	GO:0072657	protein localization to membrane	302	1	0.5	1.0000		146	GO:0046085	adenosine metabolic process	5	1	0.07	0.06863		146	GO:0042866	pyruvate biosynthetic process	22	1	0.13	0.12661		146	GO:0006829
147	GO:0030168	platelet activation	66	3	0.29	0.01917		147	GO:0006139	nucleobase-containing compound metabolic...	2729	6	13.14	0.09291		147	GO:0051289	protein homotetramerization	64	2	0.54	0.10119		147	GO:0051347	positive regulation of transferase activ...	345	2	0.57	1.0000		147	GO:0009158	ribonucleoside monophosphate catabolic p...	5	1	0.07	0.06863		147	GO:1902669	positive regulation of axon guidance	22	1	0.13	0.12661		147	GO:1904292
148	GO:0007156	homophilic cell adhesion via plasma memb...	136	3	0.6	0.02133		148	GO:0021697	cerebellar cortex formation	21	1	0.1	0.09648		148	GO:0055072	iron ion homeostasis	57	2	0.48	0.10341		148	GO:0031175	neuron projection development	738	1	1.21	1.0000		148	GO:0060853	Notch signaling pathway involved in arte...	5	1	0.07	0.06863		148	GO:0043001	Golgi to plasma membrane protein transpo...	22	1	0.13	0.12661		148	GO:0031324
149	GO:0048597	post-embryonic camera-type eye morphogen...	5	1	0.02	0.02170		149	GO:0007095	mitotic G2 DNA damage checkpoint	21	1	0.1	0.09648		149	GO:0032211	negative regulation of telomere maintena...	13	1	0.11	0.10423		149	GO:0018130	heterocycle biosynthetic process	1738	2	2.85	1.0000		149	GO:1905765	negative regulation of protection from n...	5	1	0.07	0.06863		149	GO:0023051	regulation of signaling	1532	10	9.39	0.12728		149	GO:0110150
150	GO:1903010	regulation of bone development	5	1	0.02	0.02170		150	GO:0032509	endosome transport via multivesicular bo...	21	1	0.1	0.09648		150	GO:0000447	endonucleolytic cleavage in ITS1 to sepa...	13	1	0.11	0.10423		150	GO:0000003	reproduction	1392	1	2.28	1.0000		150	GO:0072757	cellular response to camptothecin	5	1	0.07	0.06863		150	GO:0097480	establishment of synaptic vesicle locali...	103	2	0.63	0.13115		150	GO:0031325
151	GO:0006564	L-serine biosynthetic process	5	1	0.02	0.02170		151	GO:0030163	protein catabolic process	527	3	2.54	0.09745		151	GO:0048643	positive regulation of skeletal muscle t...	13	1	0.11	0.10423		151	GO:0022898	regulation of transmembrane transporter ...	108	1	0.18	1.0000		151	GO:0050882	voluntary musculoskeletal movement	5	1	0.07	0.06863		151	GO:0034349	glial cell apoptotic process	23	1	0.14	0.13198		151	GO:0045621
152	GO:0097151	positive regulation of inhibitory postsy...	5	1	0.02	0.02170		152	GO:0060711	labyrinthine layer development	22	1	0.11	0.10084		152	GO:0044804	autophagy of nucleus	13	1	0.11	0.10423		152	GO:0045580	regulation of T cell differentiation	48	1	0.08	1.0000		152	GO:0060579	ventral spinal cord interneuron fate com...	5	1	0.07	0.06863		152	GO:0018279	protein N-linked glycosylation via aspar...	24	1	0.15	0.13731		152	GO:0008284
153	GO:0090037	positive regulation of protein kinase C ...	5	1	0.02	0.02170		153	GO:0061045	negative regulation of wound healing	22	1	0.11	0.10084		153	GO:0050665	hydrogen peroxide biosynthetic process	13	1	0.11	0.10423		153	GO:0045582	positive regulation of T cell differenti...	24	1	0.04	1.0000		153	GO:0019640	glucuronate catabolic process to xylulos...	5	1	0.07	0.06863		153	GO:0010659	cardiac muscle cell apoptotic process	24	1	0.15	0.13731		153	GO:0031326
154	GO:0014823	response to activity	53	2	0.23	0.02236		154	GO:0030512	negative regulation of transforming grow...	22	1	0.11	0.10084		154	GO:0050685	positive regulation of mRNA processing	13	1	0.11	0.10423		154	GO:0043112	receptor metabolic process	118	1	0.19	1.0000		154	GO:0060034	notochord cell differentiation	5	1	0.07	0.06863		154	GO:0043161	proteasome-mediated ubiquitin-dependent ...	233	5	1.43	0.14232		154	GO:0031327
155	GO:0071260	cellular response to mechanical stimulus	54	2	0.24	0.02316		155	GO:0060324	face development	22	1	0.11	0.10084		155	GO:0051973	positive regulation of telomerase activi...	13	1	0.11	0.10423		155	GO:2000650	negative regulation of sodium ion transm...	8	1	0.01	1.0000		155	GO:0035810	positive regulation of urine volume	5	1	0.07	0.06863		155	GO:0071108	protein K48-linked deubiquitination	25	1	0.15	0.14261		155	GO:1904587
156	GO:0045124	regulation of bone resorption	15	2	0.07	0.02536		156	GO:0045429	positive regulation of nitric oxide bios...	22	1	0.11	0.10084		156	GO:0006265	DNA topological change	14	1	0.12	0.11178		156	GO:0043113	receptor clustering	38	1	0.06	1.0000		156	GO:0043983	histone H4-K12 acetylation	5	1	0.07	0.06863		156	GO:2000380	regulation of mesoderm development	25	1	0.15	0.14261		156	GO:0031328
157	GO:0060707	trophoblast giant cell differentiation	6	1	0.03	0.02598		157	GO:0008542	visual learning	22	1	0.11	0.10084		157	GO:0010842	retina layer formation	14	1	0.12	0.11178		157	GO:0043367	CD4-positive, alpha-beta T cell differen...	24	1	0.04	1.0000		157	GO:1904750	negative regulation of protein localizat...	5	1	0.07	0.06863		157	GO:0070373	negative regulation of ERK1 and ERK2 cas...	25	1	0.15	0.14261		157	GO:0043632
158	GO:0044849	estrous cycle	6	1	0.03	0.02598		158	GO:0019731	antibacterial humoral response	23	1	0.11	0.10518		158	GO:0006479	protein methylation	102	3	0.86	0.11741		158	GO:0034622	cellular protein-containing complex asse...	581	2	0.95	1.0000		158	GO:0060391	positive regulation of SMAD protein sign...	5	1	0.07	0.06863		158	GO:0008362	chitin-based embryonic cuticle biosynthe...	25	1	0.15	0.14261		158	GO:0031329
159	GO:0030878	thyroid gland development	6	1	0.03	0.02598		159	GO:0030216	keratinocyte differentiation	31	2	0.15	0.10722		159	GO:0016226	iron-sulfur cluster assembly	15	1	0.13	0.11928		159	GO:0051336	regulation of hydrolase activity	515	1	0.85	1.0000		159	GO:1903422	negative regulation of synaptic vesicle ...	5	1	0.07	0.06863		159	GO:1903508	positive regulation of nucleic acid-temp...	598	6	3.66	0.14399		159	GO:0050701
160	GO:0043129	surfactant homeostasis	6	1	0.03	0.02598		160	GO:0007612	learning	107	2	0.52	0.10808		160	GO:0040026	positive regulation of vulval developmen...	15	1	0.13	0.11928		160	GO:0051641	cellular localization	1819	3	2.99	1.0000		160	GO:0006013	mannose metabolic process	5	1	0.07	0.06863		160	GO:0001881	receptor recycling	26	1	0.16	0.14788		160	GO:0043491
161	GO:0090141	positive regulation of mitochondrial fis...	6	1	0.03	0.02598		161	GO:0007193	adenylate cyclase-inhibiting G protein-c...	24	1	0.12	0.10950		161	GO:0009083	branched-chain amino acid catabolic proc...	15	1	0.13	0.11928		161	GO:0051338	regulation of transferase activity	510	2	0.84	1.0000		161	GO:0061819	telomeric DNA-containing double minutes ...	5	1	0.07	0.06863		161	GO:0016925	protein sumoylation	26	1	0.16	0.14788		161	GO:0010803
162	GO:0003157	endocardium development	6	1	0.03	0.02598		162	GO:0035096	larval midgut cell programmed cell death	25	1	0.12	0.11380		162	GO:0070868	heterochromatin organization involved in...	15	1	0.13	0.11928		162	GO:0098926	postsynaptic signal transduction	15	1	0.02	1.0000		162	GO:0070936	protein K48-linked ubiquitination	31	2	0.44	0.07048		162	GO:0006972	hyperosmotic response	26	1	0.16	0.14788		162	GO:1904589
163	GO:0051770	positive regulation of nitric-oxide synt...	6	1	0.03	0.02598		163	GO:2000463	positive regulation of excitatory postsy...	25	1	0.12	0.11380		163	GO:0030968	endoplasmic reticulum unfolded protein r...	72	2	0.61	0.12301		163	GO:0032147	activation of protein kinase activity	177	1	0.29	1.0000		163	GO:0030968	endoplasmic reticulum unfolded protein r...	72	3	1.02	0.07407		163	GO:0031290	retinal ganglion cell axon guidance	27	1	0.17	0.15312		163	GO:0048144
164	GO:0071305	cellular response to vitamin D	6	1	0.03	0.02598		164	GO:1901224	positive regulation of NIK/NF-kappaB sig...	25	1	0.12	0.11380		164	GO:0032481	positive regulation of type I interferon...	28	2	0.24	0.12532		164	GO:0032663	regulation of interleukin-2 production	30	1	0.05	1.0000		164	GO:0060218	hematopoietic stem cell differentiation	26	3	0.37	0.08073		164	GO:0016082	synaptic vesicle priming	27	1	0.17	0.15312		164	GO:0006810
165	GO:2000406	positive regulation of T cell migration	6	1	0.03	0.02598		165	GO:0000045	autophagosome assembly	62	2	0.3	0.11598		165	GO:0010332	response to gamma radiation	36	2	0.3	0.12543		165	GO:0006974	cellular response to DNA damage stimulus	492	1	0.81	1.0000		165	GO:0048570	notochord morphogenesis	9	2	0.13	0.08119		165	GO:0006120	mitochondrial electron transport, NADH t...	27	1	0.17	0.15312		165	GO:0048145
166	GO:1900542	regulation of purine nucleotide metaboli...	60	2	0.26	0.02818		166	GO:0046579	positive regulation of Ras protein signa...	26	1	0.13	0.11808		166	GO:0001561	fatty acid alpha-oxidation	16	1	0.13	0.12671		166	GO:1901222	regulation of NIK/NF-kappaB signaling	38	1	0.06	1.0000		166	GO:0051299	centrosome separation	26	2	0.37	0.08134		166	GO:0032435	negative regulation of proteasomal ubiqu...	27	1	0.17	0.15312		166	GO:0006811
167	GO:0070371	ERK1 and ERK2 cascade	103	3	0.45	0.02906		167	GO:0042386	hemocyte differentiation	26	1	0.13	0.11808		167	GO:0000302	response to reactive oxygen species	154	2	1.3	0.12697		167	GO:1901224	positive regulation of NIK/NF-kappaB sig...	25	1	0.04	1.0000		167	GO:0035912	dorsal aorta morphogenesis	6	1	0.08	0.08178		167	GO:0070584	mitochondrion morphogenesis	28	1	0.17	0.15832		167	GO:0060760
168	GO:0001954	positive regulation of cell-matrix adhes...	26	2	0.11	0.02956		168	GO:0008544	epidermis development	173	4	0.83	0.12026		168	GO:0070198	protein localization to chromosome, telo...	17	1	0.14	0.13408		168	GO:0051649	establishment of localization in cell	1493	2	2.45	1.0000		168	GO:1900746	regulation of vascular endothelial growt...	6	1	0.08	0.08178		168	GO:0032481	positive regulation of type I interferon...	28	1	0.17	0.15832		168	GO:0050704
169	GO:0007493	endodermal cell fate determination	7	1	0.03	0.03025		169	GO:0035176	social behavior	27	1	0.13	0.12234		169	GO:0032786	positive regulation of DNA-templated tra...	17	1	0.14	0.13408		169	GO:0051291	protein heterooligomerization	71	1	0.12	1.0000		169	GO:0035155	negative regulation of terminal cell fat...	6	1	0.08	0.08178		169	GO:0045880	positive regulation of smoothened signal...	29	1	0.18	0.16349		169	GO:0006812
170	GO:0060729	intestinal epithelial structure maintena...	7	1	0.03	0.03025		170	GO:0016082	synaptic vesicle priming	27	1	0.13	0.12234		170	GO:0003323	type B pancreatic cell development	17	1	0.14	0.13408		170	GO:0006464	cellular protein modification process	2494	5	4.09	1.0000		170	GO:0035157	negative regulation of fusion cell fate ...	6	1	0.08	0.08178		170	GO:0070207	protein homotrimerization	30	1	0.18	0.16864		170	GO:0060761
171	GO:0060837	blood vessel endothelial cell differenti...	7	1	0.03	0.03025		171	GO:0010288	response to lead ion	27	1	0.13	0.12234		171	GO:0070528	protein kinase C signaling	17	1	0.14	0.13408		171	GO:0034613	cellular protein localization	1031	1	1.69	1.0000		171	GO:0010183	pollen tube guidance	6	1	0.08	0.08178		171	GO:0006891	intra-Golgi vesicle-mediated transport	31	1	0.19	0.17375		171	GO:0032774
172	GO:0071393	cellular response to progesterone stimul...	7	1	0.03	0.03025		172	GO:1902017	regulation of cilium assembly	27	1	0.13	0.12234		172	GO:0060148	positive regulation of posttranscription...	17	1	0.14	0.13408		172	GO:0033674	positive regulation of kinase activity	292	2	0.48	1.0000		172	GO:0046060	dATP metabolic process	6	1	0.08	0.08178		172	GO:0048701	embryonic cranial skeleton morphogenesis	31	1	0.19	0.17375		172	GO:0051674
173	GO:2000669	negative regulation of dendritic cell ap...	7	1	0.03	0.03025		173	GO:0071320	cellular response to cAMP	27	1	0.13	0.12234		173	GO:0007059	chromosome segregation	220	2	1.85	0.13527		173	GO:0098916	anterograde trans-synaptic signaling	403	1	0.66	1.0000		173	GO:0014057	positive regulation of acetylcholine sec...	6	1	0.08	0.08178		173	GO:0061564	axon development	480	4	2.94	0.17806		173	GO:0050707
174	GO:1990314	cellular response to insulin-like growth...	7	1	0.03	0.03025		174	GO:0035094	response to nicotine	28	1	0.13	0.12657		174	GO:0006972	hyperosmotic response	26	2	0.22	0.13980		174	GO:0006807	nitrogen compound metabolic process	5476	10	8.99	1.0000		174	GO:0046604	positive regulation of mitotic centrosom...	6	1	0.08	0.08178		174	GO:0045022	early endosome to late endosome transpor...	32	1	0.2	0.17883		174	GO:0001654
175	GO:2001214	positive regulation of vasculogenesis	7	1	0.03	0.03025		175	GO:0016199	axon midline choice point recognition	28	1	0.13	0.12657		175	GO:0000422	autophagy of mitochondrion	40	2	0.34	0.14000		175	GO:0034330	cell junction organization	476	2	0.78	1.0000		175	GO:0070544	histone H3-K36 demethylation	6	1	0.08	0.08178		175	GO:0036297	interstrand cross-link repair	33	1	0.2	0.18388		175	GO:0050708
176	GO:0007523	larval visceral muscle development	7	1	0.03	0.03025		176	GO:1902476	chloride transmembrane transport	28	1	0.13	0.12657		176	GO:0006637	acyl-CoA metabolic process	47	2	0.4	0.14010		176	GO:1901214	regulation of neuron death	210	1	0.34	1.0000		176	GO:2000726	negative regulation of cardiac muscle ce...	6	1	0.08	0.08178		176	GO:0051568	histone H3-K4 methylation	33	1	0.2	0.18388		176	GO:0006816
177	GO:0045850	positive regulation of nurse cell apopto...	7	1	0.03	0.03025		177	GO:0010823	negative regulation of mitochondrion org...	28	1	0.13	0.12657		177	GO:0071539	protein localization to centrosome	18	1	0.15	0.14139		177	GO:0006928	movement of cell or subcellular componen...	1263	1	2.07	1.0000		177	GO:0033504	floor plate development	6	1	0.08	0.08178		177	GO:0006094	gluconeogenesis	33	1	0.2	0.18388		177	GO:0001655
178	GO:0007506	gonadal mesoderm development	7	1	0.03	0.03025		178	GO:0010508	positive regulation of autophagy	71	3	0.34	0.12980		178	GO:0009062	fatty acid catabolic process	85	4	0.72	0.14423		178	GO:0042110	T cell activation	152	1	0.25	1.0000		178	GO:0006103	2-oxoglutarate metabolic process	6	1	0.08	0.08178		178	GO:0008355	olfactory learning	33	1	0.2	0.18388		178	GO:0050709
179	GO:0035313	wound healing, spreading of epidermal ce...	7	1	0.03	0.03025		179	GO:0051602	response to electrical stimulus	29	1	0.14	0.13079		179	GO:0042255	ribosome assembly	51	2	0.43	0.14733		179	GO:1901216	positive regulation of neuron death	64	1	0.11	1.0000		179	GO:0045819	positive regulation of glycogen cataboli...	6	1	0.08	0.08178		179	GO:0043933	protein-containing complex subunit organ...	1150	14	7.05	0.18501		179	GO:0035701
180	GO:0030212	hyaluronan metabolic process	8	1	0.04	0.03450		180	GO:0002931	response to ischemia	30	1	0.14	0.13499		180	GO:0043392	negative regulation of DNA binding	19	1	0.16	0.14864		180	GO:0006451	translational readthrough	10	1	0.02	1.0000		180	GO:0007057	spindle assembly involved in female meio...	6	1	0.08	0.08178		180	GO:0032781	positive regulation of ATPase activity	34	1	0.21	0.18890		180	GO:0042325
181	GO:0035457	cellular response to interferon-alpha	8	1	0.04	0.03450		181	GO:0000303	response to superoxide	30	1	0.14	0.13499		181	GO:0019430	removal of superoxide radicals	19	1	0.16	0.14864		181	GO:0034641	cellular nitrogen compound metabolic pro...	3263	6	5.36	1.0000		181	GO:0085020	protein K6-linked ubiquitination	6	1	0.08	0.08178		181	GO:0000245	spliceosomal complex assembly	34	1	0.21	0.18890		181	GO:0042327
182	GO:0048549	positive regulation of pinocytosis	8	1	0.04	0.03450		182	GO:0007614	short-term memory	30	1	0.14	0.13499		182	GO:0014047	glutamate secretion	19	1	0.16	0.14864		182	GO:0042113	B cell activation	105	1	0.17	1.0000		182	GO:0045662	negative regulation of myoblast differen...	6	1	0.08	0.08178		182	GO:0007280	pole cell migration	36	1	0.22	0.19884		182	GO:0031929
183	GO:0071731	response to nitric oxide	8	1	0.04	0.03450		183	GO:0000165	MAPK cascade	378	4	1.82	0.13511		183	GO:0048146	positive regulation of fibroblast prolif...	19	1	0.16	0.14864		183	GO:0050790	regulation of catalytic activity	1009	2	1.66	1.0000		183	GO:0043328	protein transport to vacuole involved in...	6	1	0.08	0.08178		183	GO:0030433	ubiquitin-dependent ERAD pathway	36	1	0.22	0.19884		183	GO:0065003
184	GO:0045601	regulation of endothelial cell different...	8	1	0.04	0.03450		184	GO:0047496	vesicle transport along microtubule	31	1	0.15	0.13917		184	GO:0048147	negative regulation of fibroblast prolif...	19	1	0.16	0.14864		184	GO:0009615	response to virus	138	1	0.23	1.0000		184	GO:0032836	glomerular basement membrane development	6	1	0.08	0.08178		184	GO:0032388	positive regulation of intracellular tra...	136	2	0.83	0.20258		184	GO:0065007
185	GO:0061320	pericardial nephrocyte differentiation	8	1	0.04	0.03450		185	GO:0040007	growth	817	4	3.93	0.14171		185	GO:0030422	production of siRNA involved in RNA inte...	19	1	0.16	0.14864		185	GO:0034645	cellular macromolecule biosynthetic proc...	2069	3	3.4	1.0000		185	GO:0017185	peptidyl-lysine hydroxylation	6	1	0.08	0.08178		185	GO:0070059	intrinsic apoptotic signaling pathway in...	37	1	0.23	0.20377		185	GO:0065008
186	GO:0003344	pericardium morphogenesis	8	1	0.04	0.03450		186	GO:2001237	negative regulation of extrinsic apoptot...	32	1	0.15	0.14333		186	GO:0042554	superoxide anion generation	19	1	0.16	0.14864		186	GO:0050793	regulation of developmental process	1366	3	2.24	1.0000		186	GO:0009555	pollen development	6	1	0.08	0.08178		186	GO:0042594	response to starvation	160	3	0.98	0.20445		186	GO:0065009
187	GO:0035024	negative regulation of Rho protein signa...	8	1	0.04	0.03450		187	GO:0000027	ribosomal large subunit assembly	32	1	0.15	0.14333		187	GO:0071456	cellular response to hypoxia	82	2	0.69	0.15169		187	GO:0009617	response to bacterium	356	1	0.58	1.0000		187	GO:0034244	negative regulation of transcription elo...	6	1	0.08	0.08178		187	GO:0031100	animal organ regeneration	38	1	0.23	0.20867		187	GO:0001932
188	GO:0032689	negative regulation of interferon-gamma ...	8	1	0.04	0.03450		188	GO:0034121	regulation of toll-like receptor signali...	32	1	0.15	0.14333		188	GO:0035206	regulation of hemocyte proliferation	20	1	0.17	0.15583		188	GO:0022610	biological adhesion	591	1	0.97	1.0000		188	GO:0032693	negative regulation of interleukin-10 pr...	6	1	0.08	0.08178		188	GO:0042052	rhabdomere development	38	1	0.23	0.20867		188	GO:0045619
189	GO:0007597	blood coagulation, intrinsic pathway	8	1	0.04	0.03450		189	GO:2000273	positive regulation of signaling recepto...	32	1	0.15	0.14333		189	GO:0071480	cellular response to gamma radiation	20	1	0.17	0.15583		189	GO:0050794	regulation of cellular process	4422	5	7.26	1.0000		189	GO:0051292	nuclear pore complex assembly	6	1	0.08	0.08178		189	GO:0006641	triglyceride metabolic process	39	1	0.24	0.21354		189	GO:0001934
190	GO:0007509	mesoderm migration involved in gastrulat...	8	1	0.04	0.03450		190	GO:0048538	thymus development	32	1	0.15	0.14333		190	GO:1900242	regulation of synaptic vesicle endocytos...	20	1	0.17	0.15583		190	GO:0006913	nucleocytoplasmic transport	215	1	0.35	1.0000		190	GO:0006624	vacuolar protein processing	6	1	0.08	0.08178		190	GO:0001656	metanephros development	39	1	0.24	0.21354		190	GO:0045048
191	GO:0038083	peptidyl-tyrosine autophosphorylation	67	2	0.29	0.03454		191	GO:0048678	response to axon injury	114	2	0.55	0.14556		191	GO:0003407	neural retina development	39	2	0.33	0.16130		191	GO:0002520	immune system development	440	1	0.72	1.0000		191	GO:1901838	positive regulation of transcription of ...	6	1	0.08	0.08178		191	GO:0090398	cellular senescence	39	1	0.24	0.21354		191	GO:0042060
192	GO:0070374	positive regulation of ERK1 and ERK2 cas...	67	2	0.29	0.03454		192	GO:0030513	positive regulation of BMP signaling pat...	33	1	0.16	0.14747		192	GO:0060964	regulation of gene silencing by miRNA	21	1	0.18	0.16296		192	GO:0043370	regulation of CD4-positive, alpha-beta T...	16	1	0.03	1.0000		192	GO:0007185	transmembrane receptor protein tyrosine ...	6	1	0.08	0.08178		192	GO:0022900	electron transport chain	111	2	0.68	0.22117		192	GO:0032006
193	GO:0006954	inflammatory response	188	3	0.82	0.03563		193	GO:0045494	photoreceptor cell maintenance	34	1	0.16	0.15159		193	GO:0055093	response to hyperoxia	21	1	0.18	0.16296		193	GO:0002521	leukocyte differentiation	200	1	0.33	1.0000		193	GO:0006289	nucleotide-excision repair	83	3	1.17	0.08243		193	GO:0019359	nicotinamide nucleotide biosynthetic pro...	41	1	0.25	0.22319		193	GO:0090303
194	GO:0031345	negative regulation of cell projection o...	118	4	0.52	0.03629		194	GO:0030431	sleep	34	1	0.16	0.15159		194	GO:0035065	regulation of histone acetylation	21	1	0.18	0.16296		194	GO:0006915	apoptotic process	907	3	1.49	1.0000		194	GO:0045494	photoreceptor cell maintenance	34	2	0.48	0.08277		194	GO:0008333	endosome to lysosome transport	41	1	0.25	0.22319		194	GO:0090304
195	GO:0043491	protein kinase B signaling	122	4	0.53	0.03631		195	GO:0016239	positive regulation of macroautophagy	41	2	0.2	0.15252		195	GO:0009235	cobalamin metabolic process	21	1	0.18	0.16296		195	GO:0030217	T cell differentiation	92	1	0.15	1.0000		195	GO:0030433	ubiquitin-dependent ERAD pathway	36	2	0.51	0.09130		195	GO:0016236	macroautophagy	169	3	1.04	0.22353		195	GO:0019062
196	GO:0032930	positive regulation of superoxide anion ...	9	1	0.04	0.03873		196	GO:0043647	inositol phosphate metabolic process	35	1	0.17	0.15569		196	GO:0006370	7-methylguanosine mRNA capping	21	1	0.18	0.16296		196	GO:0010562	positive regulation of phosphorus metabo...	494	2	0.81	1.0000		196	GO:0051028	mRNA transport	70	4	0.99	0.09325		196	GO:0048812	neuron projection morphogenesis	566	5	3.47	0.22500		196	GO:0031667
197	GO:0001946	lymphangiogenesis	9	1	0.04	0.03873		197	GO:0050918	positive chemotaxis	35	1	0.17	0.15569		197	GO:0070849	response to epidermal growth factor	21	1	0.18	0.16296		197	GO:0043372	positive regulation of CD4-positive, alp...	11	1	0.02	1.0000		197	GO:0006684	sphingomyelin metabolic process	9	2	0.13	0.09407		197	GO:0071479	cellular response to ionizing radiation	42	1	0.26	0.22797		197	GO:0060759
198	GO:0045672	positive regulation of osteoclast differ...	9	1	0.04	0.03873		198	GO:0045665	negative regulation of neuron differenti...	145	2	0.7	0.15817		198	GO:0044281	small molecule metabolic process	1243	12	10.47	0.16839		198	GO:2000316	regulation of T-helper 17 type immune re...	9	1	0.01	1.0000		198	GO:0007000	nucleolus organization	10	2	0.14	0.09408		198	GO:0035151	regulation of tube size, open tracheal s...	43	1	0.26	0.23272		198	GO:0031668
199	GO:0032825	positive regulation of natural killer ce...	9	1	0.04	0.03873		199	GO:0061098	positive regulation of protein tyrosine ...	36	1	0.17	0.15977		199	GO:1903146	regulation of autophagy of mitochondrion	22	1	0.19	0.17003		199	GO:0018108	peptidyl-tyrosine phosphorylation	242	1	0.4	1.0000		199	GO:0030174	regulation of DNA-dependent DNA replicat...	7	1	0.1	0.09475		199	GO:0000462	maturation of SSU-rRNA from tricistronic...	43	1	0.26	0.23272		199	GO:0031669
200	GO:0045463	R8 cell development	9	1	0.04	0.03873		200	GO:0050885	neuromuscular process controlling balanc...	36	1	0.17	0.15977		200	GO:0033120	positive regulation of RNA splicing	22	1	0.19	0.17003		200	GO:2000318	positive regulation of T-helper 17 type ...	7	1	0.01	1.0000		200	GO:0021523	somatic motor neuron differentiation	7	1	0.1	0.09475		200	GO:0000132	establishment of mitotic spindle orienta...	43	1	0.26	0.23272		200	GO:0048592
[truncated: 61 more columns]
