# Supplementary material for: Evolution of mechanisms controlling epithelial morphogenesis across animals: new insights from dissociation-reaggregation experiments in the sponge Oscarella lobularis
Source: BMC Ecol Evol. 2021 Aug 21;21:160. doi: 10.1186/s12862-021-01866-x (PMC8380372; doi:10.1186/s12862-021-01866-x)
Supplement: Supplementary file 12 — Additional file 12: Table S9. Identification of orthologous groups with eggNOG and BlastP searches (A) for significantly deregulated transcripts associated with GO biological processes of interest (complete list of GO terms in Additional file 9: Table S8) during dissociation, reaggregation and both (combined) processes shown in Table S6, (B) for the top 100 differentially expressed genes. Related to Fig. 7. [file 12862_2021_1866_MOESM12_ESM.xlsx]

## Sheet: S9A_Dissociation_reaggregation
GO:0006930 Substrate-dependent cell migration, cell extension
	EggNog				BlastP
Transcript_id	EggNOG_ortholog	Ortholog_evalue	GO.ID	Name_ortholog	sseqid	evalue	qcovhsp	qcovs	pident	pident	sblastnames
TRINITY_DN12057_c0_g1_i1.p1	136037.KDR22845	5.2e-147	GO:0000003,GO:0000165,GO:0001654,GO:0001700,GO:0002009,GO:0002165,GO:0002376,GO:0002520,GO:0003006,GO:0003674,GO:0005085,GO:0005088,GO:0005488,GO:0005515,GO:0005575,GO:0005623,GO:0005886,GO:0006464,GO:0006468,GO:0006793,GO:0006796,GO:0006807,GO:0006928,GO:0006929,GO:0006930,GO:0007154,GO:0007165,GO:0007275,GO:0007276,GO:0007281,GO:0007292,GO:0007391,GO:0007399,GO:0007423,GO:0007444,GO:0007472,GO:…	Guanyl-nucleotide exchange factor activity. It is involved in the biological process described with regulation of small GTPase mediated signal transduction	gi|1285023575|ref|XP_023024044.1|	0	74	74	37.059	7539	rap guanine nucleotide exchange factor 2 isoform X4 [Leptinotarsa decemlineata]<>rap guanine nucleotide exchange factor 2 isoform X5 [Leptinotarsa decemlineata]
TRINITY_DN12089_c2_g1_i1.p1	45351.EDO35236	5.4e-102	GO:0000003,GO:0000082,GO:0000278,GO:0000902,GO:0000904,GO:0001505,GO:0001525,GO:0001540,GO:0001568,GO:0001667,GO:0001669,GO:0001700,GO:0001701,GO:0001703,GO:0001704,GO:0001706,GO:0001707,GO:0001708,GO:0001726,GO:0001774,GO:0001775,GO:0001846,GO:0001848,GO:0001851,GO:0001894,GO:0001932,GO:0001934,GO:0001936,GO:0001938,GO:0001944,GO:0001952,GO:0001954,GO:0001968,GO:0002009,GO:0002011,GO:0002020,GO:…	integrin-mediated signaling pathway	gi|1173921720|gb|OQR79540.1|	4.68e-142	97	97	35.961	418985	integrin beta-PS-like [Tropilaelaps mercedesae]
TRINITY_DN17052_c1_g1_i1.p1	7668.SPU_009549-tr	1.4e-79	GO:0000323,GO:0001558,GO:0001664,GO:0001775,GO:0001932,GO:0001934,GO:0002090,GO:0002091,GO:0002252,GO:0002263,GO:0002274,GO:0002275,GO:0002283,GO:0002366,GO:0002376,GO:0002443,GO:0002444,GO:0002446,GO:0003674,GO:0005102,GO:0005109,GO:0005126,GO:0005137,GO:0005488,GO:0005515,GO:0005543,GO:0005546,GO:0005575,GO:0005576,GO:0005615,GO:0005622,GO:0005623,GO:0005634,GO:0005635,GO:0005654,GO:0005737,GO:…	syndecan binding protein	gi|1176077288|ref|XP_020608673.1|	3.5e-107	99	99	54.019	48498	syntenin-1-like [Orbicella faveolata]
TRINITY_DN20375_c0_g3_i1.p3	8081.XP_008412635.1	3.4e-84	GO:0000003,GO:0000902,GO:0000904,GO:0001654,GO:0001700,GO:0001736,GO:0001738,GO:0001745,GO:0002009,GO:0002064,GO:0002065,GO:0002066,GO:0002376,GO:0002520,GO:0003006,GO:0003674,GO:0003824,GO:0003924,GO:0005488,GO:0005515,GO:0005575,GO:0005623,GO:0006928,GO:0006929,GO:0006930,GO:0007154,GO:0007163,GO:0007164,GO:0007165,GO:0007264,GO:0007265,GO:0007275,GO:0007276,GO:0007281,GO:0007292,GO:0007391,GO:…	member of RAS oncogene family	gi|919024510|ref|XP_013396123.1|	2.69e-115	99	99	88.043	7574	ras-related protein Rap-1A isoform X2 [Lingula anatina]
TRINITY_DN20831_c9_g2_i1.p2	192875.XP_004344329.1	3.9e-41	GO:0000003,GO:0000149,GO:0000166,GO:0000278,GO:0000287,GO:0000302,GO:0000902,GO:0000904,GO:0001101,GO:0001558,GO:0001667,GO:0001726,GO:0001775,GO:0001776,GO:0001782,GO:0001784,GO:0001817,GO:0001819,GO:0001838,GO:0001841,GO:0001843,GO:0001891,GO:0001922,GO:0001932,GO:0001933,GO:0001934,GO:0001952,GO:0001954,GO:0002009,GO:0002065,GO:0002118,GO:0002237,GO:0002252,GO:0002253,GO:0002260,GO:0002263,GO:…	transitional stage B cell differentiation	gi|765555868|gb|KJE96372.1|	1.93e-47	87	87	35.762	595528	TKL protein kinase, variant 2 [Capsaspora owczarzaki ATCC 30864]
GO:0030155 Regulation of cell adhesion
	EggNog				BlastP
Transcript_id	EggNOG_ortholog	Ortholog_evalue	GO.ID	Name_ortholog	sseqid	evalue	qcovhsp	qcovs	pident	pident	sblastnames
O_lob_c51575.p1	400682.PAC_15708323	2.9e-22	GO:0000003,GO:0001655,GO:0001763,GO:0001968,GO:0002009,GO:0003006,GO:0003401,GO:0003674,GO:0005488,GO:0005515,GO:0005575,GO:0005576,GO:0005604,GO:0005614,GO:0005622,GO:0005623,GO:0005737,GO:0005783,GO:0005788,GO:0006464,GO:0006807,GO:0006950,GO:0007154,GO:0007155,GO:0007162,GO:0007267,GO:0007275,GO:0007399,GO:0007528,GO:0008150,GO:0008152,GO:0008284,GO:0009611,GO:0009653,GO:0009887,GO:0009888,GO:…	mesenchymal-epithelial cell signaling involved in prostate gland development	gi|762162650|ref|XP_011419597.1|	2.34e-27	67	67	55	29159	PREDICTED: microfibril-associated glycoprotein 4 [Crassostrea gigas]
O_lob_c64076.p2	8010.XP_010886899.1	4.6e-18	GO:0000209,GO:0000288,GO:0000932,GO:0000956,GO:0001775,GO:0001776,GO:0001782,GO:0002252,GO:0002253,GO:0002260,GO:0002263,GO:0002285,GO:0002286,GO:0002287,GO:0002292,GO:0002293,GO:0002294,GO:0002366,GO:0002376,GO:0002429,GO:0002520,GO:0002521,GO:0002634,GO:0002635,GO:0002682,GO:0002683,GO:0002684,GO:0002694,GO:0002695,GO:0002697,GO:0002698,GO:0002757,GO:0002764,GO:0002768,GO:0002819,GO:0002820,GO:…	Ring finger and CCCH-type domains 1	gi|1137490522|ref|XP_019900947.1|	3.59e-21	56	56	63.636	8010	PREDICTED: roquin-1 isoform X2 [Esox lucius]
O_lob_lrc68564.p1	8010.XP_010895801.1	1.5e-07	GO:0001678,GO:0001784,GO:0001932,GO:0001933,GO:0002119,GO:0002164,GO:0002252,GO:0002253,GO:0002376,GO:0002429,GO:0002431,GO:0002433,GO:0002682,GO:0002684,GO:0002757,GO:0002764,GO:0002768,GO:0003674,GO:0003824,GO:0005096,GO:0005102,GO:0005488,GO:0005515,GO:0005575,GO:0005622,GO:0005623,GO:0005634,GO:0005737,GO:0005829,GO:0005912,GO:0005924,GO:0005925,GO:0005942,GO:0005943,GO:0006355,GO:0006357,GO:…	regulatory subunit	gi|340375770|ref|XP_003386407.1|	2.75e-10	77	77	33.333	400682	PREDICTED: phosphatidylinositol 3-kinase regulatory subunit gamma-like [Amphimedon queenslandica]
TRINITY_DN12089_c2_g1_i1.p1	45351.EDO35236	5.4e-102	GO:0000003,GO:0000082,GO:0000278,GO:0000902,GO:0000904,GO:0001505,GO:0001525,GO:0001540,GO:0001568,GO:0001667,GO:0001669,GO:0001700,GO:0001701,GO:0001703,GO:0001704,GO:0001706,GO:0001707,GO:0001708,GO:0001726,GO:0001774,GO:0001775,GO:0001846,GO:0001848,GO:0001851,GO:0001894,GO:0001932,GO:0001934,GO:0001936,GO:0001938,GO:0001944,GO:0001952,GO:0001954,GO:0001968,GO:0002009,GO:0002011,GO:0002020,GO:…	integrin-mediated signaling pathway	gi|1173921720|gb|OQR79540.1|	4.68e-142	97	97	35.961	418985	integrin beta-PS-like [Tropilaelaps mercedesae]
TRINITY_DN12307_c1_g1_i1.p2	48698.ENSPFOP00000008933	3.9e-43	GO:0000003,GO:0000122,GO:0000976,GO:0000977,GO:0000978,GO:0000981,GO:0000987,GO:0001012,GO:0001047,GO:0001067,GO:0001101,GO:0001228,GO:0001501,GO:0001503,GO:0001701,GO:0001817,GO:0001819,GO:0001889,GO:0001942,GO:0001959,GO:0002009,GO:0002062,GO:0002244,GO:0002318,GO:0002376,GO:0002520,GO:0002643,GO:0002664,GO:0002667,GO:0002682,GO:0002683,GO:0002684,GO:0002694,GO:0002695,GO:0002696,GO:0002761,GO:…	Runt-related transcription factor	gi|116812236|dbj|BAF36003.1|	7.74e-54	31	31	68.217	31033	frRunx1/p29 [Takifugu rubripes]
TRINITY_DN17051_c0_g1_i1.p1	8932.XP_005507167.1	3.7e-114	GO:0001654,GO:0007162,GO:0007275,GO:0007423,GO:0008150,GO:0010543,GO:0010544,GO:0022407,GO:0022408,GO:0030155,GO:0030193,GO:0030195,GO:0032101,GO:0032102,GO:0032501,GO:0032502,GO:0034110,GO:0034111,GO:0048513,GO:0048519,GO:0048523,GO:0048583,GO:0048585,GO:0048731,GO:0048856,GO:0050789,GO:0050794,GO:0050818,GO:0050819,GO:0050865,GO:0050866,GO:0050878,GO:0051239,GO:0051241,GO:0061041,GO:0061045,GO:…	A disintegrin and metalloproteinase with thrombospondin motifs	gi|1159648648|gb|OPJ77901.1|	9.8e-131	93	93	31.077	372326	A disintegrin and metalloproteinase with thrombospondin motifs 18 isoform B [Patagioenas fasciata monilis]
TRINITY_DN18093_c0_g3_i1.p1	7739.XP_002586256.1	8.7e-44	GO:0000079,GO:0000209,GO:0000302,GO:0000323,GO:0001775,GO:0001776,GO:0001782,GO:0001817,GO:0001818,GO:0001922,GO:0001932,GO:0001933,GO:0001959,GO:0002020,GO:0002218,GO:0002221,GO:0002237,GO:0002252,GO:0002253,GO:0002260,GO:0002263,GO:0002285,GO:0002312,GO:0002313,GO:0002315,GO:0002335,GO:0002366,GO:0002376,GO:0002507,GO:0002520,GO:0002521,GO:0002631,GO:0002632,GO:0002634,GO:0002637,GO:0002676,GO:…	negative regulation of toll-like receptor 5 signaling pathway	gi|1176089919|ref|XP_020615350.1|	1.57e-56	93	93	32.397	48498	tumor necrosis factor alpha-induced protein 3-like isoform X2 [Orbicella faveolata]<>tumor necrosis factor alpha-induced protein 3-like isoform X2 [Orbicella faveolata]<>tumor necrosis factor alpha-induced protein 3-like isoform X2 [Orbicella faveolata]
TRINITY_DN18131_c0_g1_i8.p2	10228.TriadP20496	2.6e-50	GO:0000003,GO:0000188,GO:0000278,GO:0000302,GO:0000902,GO:0000904,GO:0001501,GO:0001666,GO:0001750,GO:0001775,GO:0001932,GO:0001933,GO:0001934,GO:0001936,GO:0001938,GO:0002026,GO:0002062,GO:0002159,GO:0002253,GO:0002376,GO:0002429,GO:0002520,GO:0002682,GO:0002684,GO:0002757,GO:0002761,GO:0002763,GO:0002764,GO:0002768,GO:0002791,GO:0002831,GO:0002833,GO:0002934,GO:0003006,GO:0003008,GO:0003674,GO:…	protein kinase C activity	gi|1358968877|gb|AVM85889.1|	2.34e-74	54	54	88.406	121494	PKC alpha/beta/gamma [Oscarella lobularis]
TRINITY_DN19071_c0_g1_i6.p1	400682.PAC_15715493	1.1e-51	GO:0000902,GO:0000904,GO:0001558,GO:0003008,GO:0003674,GO:0005102,GO:0005178,GO:0005488,GO:0005515,GO:0005575,GO:0005576,GO:0005623,GO:0006928,GO:0006935,GO:0007155,GO:0007158,GO:0007162,GO:0007275,GO:0007399,GO:0007409,GO:0007411,GO:0007417,GO:0007420,GO:0007610,GO:0007611,GO:0007612,GO:0007626,GO:0008150,GO:0008289,GO:0008306,GO:0008361,GO:0009605,GO:0009653,GO:0009986,GO:0009987,GO:0010646,GO:…	negative regulation of axon extension involved in regeneration	gi|1191042900|ref|XP_020898929.1|	2.09e-62	94	94	54.187	1720309	ryncolin-1-like [Exaiptasia pallida]<>Fibrinogen C domain-containing protein 1 [Exaiptasia pallida]
TRINITY_DN19082_c0_g1_i3.p1	10160.XP_004624579.1	1.6e-18	GO:0000003,GO:0000122,GO:0000150,GO:0000976,GO:0000977,GO:0000978,GO:0000981,GO:0000982,GO:0000987,GO:0001012,GO:0001067,GO:0001077,GO:0001085,GO:0001103,GO:0001228,GO:0001525,GO:0001568,GO:0001666,GO:0001701,GO:0001708,GO:0001756,GO:0001773,GO:0001775,GO:0001816,GO:0001837,GO:0001890,GO:0001892,GO:0001942,GO:0001944,GO:0001947,GO:0001974,GO:0002009,GO:0002065,GO:0002193,GO:0002274,GO:0002376,GO:…	Beta-trefoil DNA-binding domain	gi|1330890974|gb|PNF22490.1|	3.61e-22	33	33	44.348	105785	Suppressor of hairless protein, partial [Cryptotermes secundus]
TRINITY_DN19326_c0_g1_i3.p1	8479.XP_005298185.1	6.1e-41	GO:0000151,GO:0001568,GO:0001570,GO:0001817,GO:0001819,GO:0001838,GO:0001841,GO:0001843,GO:0001944,GO:0002009,GO:0002682,GO:0002683,GO:0002694,GO:0002695,GO:0002791,GO:0002793,GO:0003674,GO:0004857,GO:0005102,GO:0005171,GO:0005488,GO:0005515,GO:0005575,GO:0005622,GO:0005623,GO:0005737,GO:0007154,GO:0007162,GO:0007165,GO:0007166,GO:0007275,GO:0007399,GO:0008150,GO:0008285,GO:0009653,GO:0009790,GO:…	Uncharacterised protein family, YAP/Alf4/glomulin	gi|1072269787|ref|XP_018420581.1|	8.6e-43	96	96	28.12	125878	PREDICTED: glomulin [Nanorana parkeri]
TRINITY_DN19627_c4_g1_i8.p1	400682.PAC_15704517	1.2e-52	GO:0000902,GO:0000904,GO:0001558,GO:0003008,GO:0003674,GO:0005102,GO:0005178,GO:0005488,GO:0005515,GO:0005575,GO:0005576,GO:0005623,GO:0006928,GO:0006935,GO:0007155,GO:0007158,GO:0007162,GO:0007275,GO:0007399,GO:0007409,GO:0007411,GO:0007417,GO:0007420,GO:0007610,GO:0007611,GO:0007612,GO:0007626,GO:0008150,GO:0008289,GO:0008306,GO:0008361,GO:0009605,GO:0009653,GO:0009986,GO:0009987,GO:0010646,GO:…	negative regulation of axon extension involved in regeneration	gi|1133465828|ref|XP_019853463.1|	1.87e-64	86	86	50.732	400682	PREDICTED: fibrinogen-like protein A [Amphimedon queenslandica]
TRINITY_DN19629_c0_g1_i1.p3	192875.XP_004344371.1	2.1e-15	GO:0000003,GO:0000165,GO:0000226,GO:0000302,GO:0000902,GO:0000904,GO:0001101,GO:0001505,GO:0001525,GO:0001556,GO:0001558,GO:0001568,GO:0001570,GO:0001666,GO:0001667,GO:0001725,GO:0001764,GO:0001775,GO:0001890,GO:0001894,GO:0001932,GO:0001933,GO:0001934,GO:0001944,GO:0001952,GO:0001954,GO:0002009,GO:0002011,GO:0002020,GO:0002040,GO:0002252,GO:0002253,GO:0002263,GO:0002285,GO:0002312,GO:0002313,GO:…	signal complex assembly	gi|1270090649|ref|XP_022808910.1|	2.09e-21	77	77	46.067	50429	fibroblast growth factor receptor 2-like [Stylophora pistillata]
TRINITY_DN19649_c3_g1_i2.p2	10224.XP_006817531.1	1.5e-91	GO:0001650,GO:0001775,GO:0001817,GO:0001819,GO:0001923,GO:0001932,GO:0001934,GO:0002020,GO:0002218,GO:0002220,GO:0002223,GO:0002237,GO:0002253,GO:0002335,GO:0002376,GO:0002429,GO:0002520,GO:0002521,GO:0002682,GO:0002684,GO:0002694,GO:0002696,GO:0002697,GO:0002699,GO:0002700,GO:0002702,GO:0002703,GO:0002705,GO:0002706,GO:0002708,GO:0002709,GO:0002711,GO:0002718,GO:0002720,GO:0002724,GO:0002726,GO:…	lymphoid tissue lymphoma translocation	gi|585668646|ref|XP_006817531.1|	1.23e-100	98	98	30.184	10224	PREDICTED: mucosa-associated lymphoid tissue lymphoma translocation protein 1-like [Saccoglossus kowalevskii]
TRINITY_DN20078_c0_g1_i20.p3	7897.ENSLACP00000007289	7.6e-113	GO:0000003,GO:0000075,GO:0000076,GO:0000077,GO:0000165,GO:0000166,GO:0000187,GO:0000278,GO:0000578,GO:0000793,GO:0000902,GO:0001568,GO:0001667,GO:0001701,GO:0001890,GO:0001892,GO:0001932,GO:0001934,GO:0001944,GO:0002064,GO:0002065,GO:0002066,GO:0002119,GO:0002164,GO:0002252,GO:0002376,GO:0002520,GO:0003002,GO:0003006,GO:0003008,GO:0003013,GO:0003018,GO:0003056,GO:0003674,GO:0003824,GO:0004672,GO:…	regulation of Golgi inheritance	gi|556958571|ref|XP_005990160.1|	2.44e-143	81	81	62.651	7897	PREDICTED: dual specificity mitogen-activated protein kinase kinase 1 [Latimeria chalumnae]
TRINITY_DN20167_c0_g1_i1.p1					gi|919023136|ref|XP_013395471.1|	3.96e-25	37	37	30.084	7574	polycystin-1-like [Lingula anatina]
TRINITY_DN20206_c0_g3_i42.p3	10224.NP_001158456.1	5.3e-49	GO:0000003,GO:0000902,GO:0000904,GO:0001101,GO:0001503,GO:0001558,GO:0001649,GO:0001654,GO:0001664,GO:0001701,GO:0001704,GO:0001707,GO:0001710,GO:0001756,GO:0001775,GO:0001817,GO:0001819,GO:0001932,GO:0001934,GO:0001947,GO:0002009,GO:0002090,GO:0002092,GO:0002376,GO:0002520,GO:0002682,GO:0002684,GO:0002694,GO:0002696,GO:0003002,GO:0003007,GO:0003136,GO:0003143,GO:0003156,GO:0003306,GO:0003401,GO:…	Ligand for members of the frizzled family of seven transmembrane receptors	gi|919094546|ref|XP_013384144.1|	6.23e-58	98	98	33.696	7574	protein Wnt-2b-A isoform X3 [Lingula anatina]
TRINITY_DN20375_c0_g3_i1.p3	8081.XP_008412635.1	3.4e-84	GO:0000003,GO:0000902,GO:0000904,GO:0001654,GO:0001700,GO:0001736,GO:0001738,GO:0001745,GO:0002009,GO:0002064,GO:0002065,GO:0002066,GO:0002376,GO:0002520,GO:0003006,GO:0003674,GO:0003824,GO:0003924,GO:0005488,GO:0005515,GO:0005575,GO:0005623,GO:0006928,GO:0006929,GO:0006930,GO:0007154,GO:0007163,GO:0007164,GO:0007165,GO:0007264,GO:0007265,GO:0007275,GO:0007276,GO:0007281,GO:0007292,GO:0007391,GO:…	member of RAS oncogene family	gi|919024510|ref|XP_013396123.1|	2.69e-115	99	99	88.043	7574	ras-related protein Rap-1A isoform X2 [Lingula anatina]
TRINITY_DN20637_c0_g1_i9.p3	7719.XP_009860892.1	1.6e-08	GO:0000003,GO:0000165,GO:0000166,GO:0000186,GO:0000902,GO:0000904,GO:0001101,GO:0001525,GO:0001541,GO:0001558,GO:0001568,GO:0001569,GO:0001570,GO:0001654,GO:0001666,GO:0001667,GO:0001763,GO:0001817,GO:0001818,GO:0001819,GO:0001889,GO:0001894,GO:0001932,GO:0001934,GO:0001936,GO:0001937,GO:0001938,GO:0001944,GO:0001945,GO:0001946,GO:0001952,GO:0001954,GO:0002009,GO:0002040,GO:0002042,GO:0002053,GO:…	VEGF-C-activated receptor activity	gi|1270072849|ref|XP_022799389.1|	2.47e-11	66	66	40.789	50429	peroxidasin-like, partial [Stylophora pistillata]
TRINITY_DN20831_c9_g2_i1.p2	192875.XP_004344329.1	3.9e-41	GO:0000003,GO:0000149,GO:0000166,GO:0000278,GO:0000287,GO:0000302,GO:0000902,GO:0000904,GO:0001101,GO:0001558,GO:0001667,GO:0001726,GO:0001775,GO:0001776,GO:0001782,GO:0001784,GO:0001817,GO:0001819,GO:0001838,GO:0001841,GO:0001843,GO:0001891,GO:0001922,GO:0001932,GO:0001933,GO:0001934,GO:0001952,GO:0001954,GO:0002009,GO:0002065,GO:0002118,GO:0002237,GO:0002252,GO:0002253,GO:0002260,GO:0002263,GO:…	transitional stage B cell differentiation	gi|765555868|gb|KJE96372.1|	1.93e-47	87	87	35.762	595528	TKL protein kinase, variant 2 [Capsaspora owczarzaki ATCC 30864]
TRINITY_DN20846_c6_g1_i2.p2	10228.TriadP32362	5.8e-14	GO:0000003,GO:0000186,GO:0000302,GO:0000768,GO:0001558,GO:0001775,GO:0001817,GO:0001837,GO:0001890,GO:0001932,GO:0001934,GO:0001952,GO:0001953,GO:0002237,GO:0002274,GO:0002347,GO:0002376,GO:0002418,GO:0002791,GO:0002793,GO:0003006,GO:0003007,GO:0003674,GO:0003824,GO:0004175,GO:0004222,GO:0005080,GO:0005102,GO:0005178,GO:0005488,GO:0005515,GO:0005518,GO:0005575,GO:0005576,GO:0005615,GO:0005622,GO:…	Disintegrin and metalloproteinase domain-containing protein	gi|961999919|ref|XP_014876037.1|	3.51e-13	99	99	29.719	48699	PREDICTED: disintegrin and metalloproteinase domain-containing protein 15 isoform X4 [Poecilia latipinna]
TRINITY_DN20854_c2_g1_i2.p3	246437.XP_006170425.1	5.00e-82	GO:0001650,GO:0002039,GO:0003674,GO:0003824,GO:0004672,GO:0004674,GO:0005488,GO:0005515,GO:0005575,GO:0005622,GO:0005623,GO:0005634,GO:0005654,GO:0005730,GO:0005737,GO:0005856,GO:0006464,GO:0006468,GO:0006793,GO:0006796,GO:0006807,GO:0007154,GO:0007165,GO:0008150,GO:0008152,GO:0009966,GO:0009987,GO:0010646,GO:0010921,GO:0015630,GO:0016301,GO:0016310,GO:0016740,GO:0016772,GO:0016773,GO:0019220,GO:…	NUAK family SNF1-like kinase 1	gi|1069337289|ref|XP_018107853.1|	8.92e-102	53	53	56.654	8355	PREDICTED: NUAK family SNF1-like kinase 1 [Xenopus laevis]<>hypothetical protein XELAEV_18017422mg [Xenopus laevis]
TRINITY_DN20854_c2_g1_i6.p3	27923.ML093032a-PA	5.1e-30	GO:0000166,GO:0000287,GO:0001650,GO:0002039,GO:0003674,GO:0003824,GO:0004672,GO:0004674,GO:0005198,GO:0005488,GO:0005515,GO:0005524,GO:0005575,GO:0005622,GO:0005623,GO:0005634,GO:0005654,GO:0005730,GO:0005737,GO:0005856,GO:0006464,GO:0006468,GO:0006793,GO:0006796,GO:0006807,GO:0006950,GO:0006996,GO:0007010,GO:0007154,GO:0007165,GO:0008144,GO:0008150,GO:0008152,GO:0008307,GO:0009267,GO:0009605,GO:…	NUAK family SNF1-like kinase
TRINITY_DN20939_c2_g1_i1.p3	400682.PAC_15713706	2.5e-67	GO:0001501,GO:0001708,GO:0002062,GO:0002063,GO:0003415,GO:0003674,GO:0003676,GO:0003723,GO:0003727,GO:0003729,GO:0003730,GO:0005488,GO:0005509,GO:0005515,GO:0005575,GO:0005622,GO:0005623,GO:0005634,GO:0005654,GO:0005737,GO:0005829,GO:0006139,GO:0006401,GO:0006402,GO:0006403,GO:0006417,GO:0006464,GO:0006468,GO:0006725,GO:0006793,GO:0006796,GO:0006807,GO:0006996,GO:0007275,GO:0007389,GO:0008104,GO:…	metal ion binding	gi|1242739469|ref|XP_022326303.1|	3.05e-85	59	59	59.41	6565	RNA-binding protein MEX3B-like [Crassostrea virginica]
TRINITY_DN20968_c1_g2_i1.p1	8010.XP_010888846.1	5.8e-68	GO:0000003,GO:0000902,GO:0000904,GO:0001525,GO:0001568,GO:0001667,GO:0001704,GO:0001706,GO:0001708,GO:0001726,GO:0001894,GO:0001932,GO:0001934,GO:0001944,GO:0002009,GO:0002011,GO:0002064,GO:0002065,GO:0002066,GO:0002119,GO:0002164,GO:0002165,GO:0002376,GO:0002520,GO:0003006,GO:0003008,GO:0003674,GO:0004888,GO:0005102,GO:0005126,GO:0005154,GO:0005161,GO:0005172,GO:0005178,GO:0005488,GO:0005515,GO:…	Integrin, alpha 5 (fibronectin receptor, alpha polypeptide)	gi|1397691568|ref|XP_025095114.1|	1.9e-74	87	87	26.643	400727	integrin alpha-8-like isoform X2 [Pomacea canaliculata]
TRINITY_DN21237_c2_g1_i5.p1	13037.EHJ64021	1.2e-21	GO:0000003,GO:0000902,GO:0000904,GO:0001558,GO:0001654,GO:0001667,GO:0001745,GO:0001751,GO:0001754,GO:0002064,GO:0002065,GO:0002066,GO:0003006,GO:0003674,GO:0003824,GO:0004721,GO:0004725,GO:0004888,GO:0005001,GO:0005488,GO:0005515,GO:0005575,GO:0005623,GO:0005886,GO:0005912,GO:0005924,GO:0005925,GO:0006464,GO:0006470,GO:0006793,GO:0006796,GO:0006807,GO:0006928,GO:0006935,GO:0007154,GO:0007162,GO:…	Fibronectin type 3 domain	gi|1229732129|ref|XP_022129121.1|	1.57e-23	68	84	27.991	64459	tyrosine-protein phosphatase Lar [Pieris rapae]
TRINITY_DN21469_c2_g1_i1.p1	7739.XP_002592161.1	2.8e-57	GO:0000003,GO:0000226,GO:0000902,GO:0000904,GO:0001654,GO:0001745,GO:0001751,GO:0001754,GO:0001941,GO:0003006,GO:0003008,GO:0003674,GO:0005488,GO:0005515,GO:0005575,GO:0005576,GO:0005622,GO:0005623,GO:0005634,GO:0005886,GO:0005887,GO:0006928,GO:0006935,GO:0006996,GO:0007010,GO:0007017,GO:0007154,GO:0007267,GO:0007268,GO:0007274,GO:0007275,GO:0007276,GO:0007399,GO:0007409,GO:0007411,GO:0007413,GO:…	Teneurin transmembrane protein	gi|1126228501|ref|XP_019614092.1|	2.53e-39	34	81	22.196	7741	PREDICTED: uncharacterized protein LOC109462037 [Branchiostoma belcheri]
TRINITY_DN21501_c0_g1_i1.p1	7739.XP_002613384.1	3.2e-74	GO:0001530,GO:0002090,GO:0002092,GO:0002237,GO:0002376,GO:0002523,GO:0002576,GO:0002682,GO:0002684,GO:0002685,GO:0002687,GO:0002691,GO:0003674,GO:0004888,GO:0005488,GO:0005509,GO:0005515,GO:0005539,GO:0005575,GO:0005576,GO:0005615,GO:0005622,GO:0005623,GO:0005737,GO:0005856,GO:0005886,GO:0005887,GO:0005901,GO:0005905,GO:0005938,GO:0006810,GO:0006887,GO:0006928,GO:0006950,GO:0006952,GO:0006954,GO:…	oligosaccharide binding	gi|1126194292|ref|XP_019630217.1|	2.48e-103	61	62	36.597	7741	PREDICTED: CUB and sushi domain-containing protein 3-like [Branchiostoma belcheri]
TRINITY_DN21560_c0_g1_i10.p2	10029.XP_007615070.1	3.5e-53	GO:0000139,GO:0000166,GO:0000242,GO:0000902,GO:0000904,GO:0001726,GO:0001764,GO:0001817,GO:0001818,GO:0001882,GO:0001883,GO:0001891,GO:0001894,GO:0001932,GO:0001934,GO:0001952,GO:0001954,GO:0002064,GO:0002065,GO:0002066,GO:0002093,GO:0002376,GO:0002551,GO:0002682,GO:0002684,GO:0002685,GO:0002687,GO:0002688,GO:0002690,GO:0003382,GO:0003674,GO:0003824,GO:0003924,GO:0005488,GO:0005515,GO:0005525,GO:…	negative regulation of interleukin-23 production	gi|1131176541|ref|XP_004319267.2|	8.72e-69	73	73	65.385	9739	PREDICTED: ras-related C3 botulinum toxin substrate 1 [Tursiops truncatus]
TRINITY_DN21635_c1_g2_i6.p1	7668.SPU_016774-tr	3.4e-26	GO:0003674,GO:0005102,GO:0005178,GO:0005488,GO:0005515,GO:0005575,GO:0005576,GO:0005604,GO:0005615,GO:0008150,GO:0009987,GO:0010810,GO:0010811,GO:0016043,GO:0030155,GO:0030198,GO:0031012,GO:0043062,GO:0044421,GO:0044877,GO:0045785,GO:0048518,GO:0050789,GO:0050839,GO:0062023,GO:0065007,GO:0071840	Epidermal growth factor-like protein 6	gi|1229145138|ref|XP_022084878.1|	1.53e-30	35	44	27.143	133434	uncharacterized protein LOC110976142 [Acanthaster planci]
TRINITY_DN21678_c1_g1_i7.p1	400682.PAC_15710023	5.00e-28	GO:0000003,GO:0000122,GO:0000278,GO:0000578,GO:0000902,GO:0000904,GO:0001525,GO:0001568,GO:0001569,GO:0001654,GO:0001655,GO:0001667,GO:0001701,GO:0001708,GO:0001709,GO:0001736,GO:0001738,GO:0001745,GO:0001751,GO:0001752,GO:0001754,GO:0001756,GO:0001757,GO:0001763,GO:0001775,GO:0001817,GO:0001818,GO:0001822,GO:0001889,GO:0001936,GO:0001937,GO:0001944,GO:0001947,GO:0001974,GO:0002009,GO:0002011,GO:…	calcium ion binding	gi|1270054298|ref|XP_022789433.1|	1.64e-80	55	79	41.071	50429	fibropellin-1-like isoform X1 [Stylophora pistillata]<>Fibropellin-1 [Stylophora pistillata]
TRINITY_DN24906_c0_g1_i1.p1	400682.PAC_15708323	2.00e-41	GO:0000003,GO:0001655,GO:0001763,GO:0001968,GO:0002009,GO:0003006,GO:0003401,GO:0003674,GO:0005488,GO:0005515,GO:0005575,GO:0005576,GO:0005604,GO:0005614,GO:0005622,GO:0005623,GO:0005737,GO:0005783,GO:0005788,GO:0006464,GO:0006807,GO:0006950,GO:0007154,GO:0007155,GO:0007162,GO:0007267,GO:0007275,GO:0007399,GO:0007528,GO:0008150,GO:0008152,GO:0008284,GO:0009611,GO:0009653,GO:0009887,GO:0009888,GO:…	mesenchymal-epithelial cell signaling involved in prostate gland development	gi|1133481130|ref|XP_011407438.2|	3.21e-56	99	99	53.968	400682	PREDICTED: fibrinogen C domain-containing protein 1-A-like [Amphimedon queenslandica]
TRINITY_DN6863_c0_g1_i1.p1	10224.XP_002740789.2	4.7e-20	GO:0000003,GO:0000075,GO:0000209,GO:0000278,GO:0000302,GO:0000902,GO:0000904,GO:0001101,GO:0001503,GO:0001505,GO:0001541,GO:0001558,GO:0001654,GO:0001655,GO:0001656,GO:0001657,GO:0001658,GO:0001662,GO:0001666,GO:0001678,GO:0001701,GO:0001763,GO:0001775,GO:0001776,GO:0001782,GO:0001822,GO:0001823,GO:0001836,GO:0001889,GO:0001894,GO:0001932,GO:0001934,GO:0001942,GO:0001952,GO:0001956,GO:0002009,GO:…	negative regulation of cellular pH reduction	gi|585708034|ref|XP_002740789.2|	5.23e-28	99	99	34.694	10224	PREDICTED: apoptosis regulator R1-like [Saccoglossus kowalevskii]
TRINITY_DN8758_c0_g1_i1.p1	10224.XP_002740789.2	3.3e-16	GO:0000003,GO:0000075,GO:0000209,GO:0000278,GO:0000302,GO:0000902,GO:0000904,GO:0001101,GO:0001503,GO:0001505,GO:0001541,GO:0001558,GO:0001654,GO:0001655,GO:0001656,GO:0001657,GO:0001658,GO:0001662,GO:0001666,GO:0001678,GO:0001701,GO:0001763,GO:0001775,GO:0001776,GO:0001782,GO:0001822,GO:0001823,GO:0001836,GO:0001889,GO:0001894,GO:0001932,GO:0001934,GO:0001942,GO:0001952,GO:0001956,GO:0002009,GO:…	negative regulation of cellular pH reduction	gi|585708034|ref|XP_002740789.2|	1.25e-19	66	66	36.296	10224	PREDICTED: apoptosis regulator R1-like [Saccoglossus kowalevskii]
TRINITY_DN8862_c0_g1_i5.p1	7070.TC006474-PA	9.8e-09	GO:0000003,GO:0000902,GO:0001654,GO:0001655,GO:0001700,GO:0001704,GO:0001706,GO:0001708,GO:0001709,GO:0001711,GO:0001714,GO:0001745,GO:0001763,GO:0002009,GO:0002064,GO:0002065,GO:0002066,GO:0002165,GO:0003002,GO:0003006,GO:0003156,GO:0003674,GO:0003824,GO:0004672,GO:0004674,GO:0004675,GO:0004888,GO:0005024,GO:0005025,GO:0005488,GO:0005515,GO:0005575,GO:0005622,GO:0005623,GO:0005737,GO:0005768,GO:…	activity. It is involved in the biological process described with transmembrane receptor protein serine threonine kinase signaling pathway	gi|1249611068|dbj|GAX94263.1|	1.00e-10	96	96	36.154	114742	TKL protein kinase [Pythium insidiosum]
GO:0033631 Cell-cell adhesion mediated by integrin
	EggNog				BlastP
Transcript_id	EggNOG_ortholog	Ortholog_evalue	GO.ID	Name_ortholog	sseqid	evalue	qcovhsp	qcovs	pident	pident	sblastnames
TRINITY_DN12089_c2_g1_i1.p1	45351.EDO35236	5.4e-102	GO:0000003,GO:0000082,GO:0000278,GO:0000902,GO:0000904,GO:0001505,GO:0001525,GO:0001540,GO:0001568,GO:0001667,GO:0001669,GO:0001700,GO:0001701,GO:0001703,GO:0001704,GO:0001706,GO:0001707,GO:0001708,GO:0001726,GO:0001774,GO:0001775,GO:0001846,GO:0001848,GO:0001851,GO:0001894,GO:0001932,GO:0001934,GO:0001936,GO:0001938,GO:0001944,GO:0001952,GO:0001954,GO:0001968,GO:0002009,GO:0002011,GO:0002020,GO:…	integrin-mediated signaling pathway	gi|1173921720|gb|OQR79540.1|	4.68e-142	97	97	35.961	418985	integrin beta-PS-like [Tropilaelaps mercedesae]
TRINITY_DN20846_c6_g1_i2.p2	10228.TriadP32362	5.8e-14	GO:0000003,GO:0000186,GO:0000302,GO:0000768,GO:0001558,GO:0001775,GO:0001817,GO:0001837,GO:0001890,GO:0001932,GO:0001934,GO:0001952,GO:0001953,GO:0002237,GO:0002274,GO:0002347,GO:0002376,GO:0002418,GO:0002791,GO:0002793,GO:0003006,GO:0003007,GO:0003674,GO:0003824,GO:0004175,GO:0004222,GO:0005080,GO:0005102,GO:0005178,GO:0005488,GO:0005515,GO:0005518,GO:0005575,GO:0005576,GO:0005615,GO:0005622,GO:…	Disintegrin and metalloproteinase domain-containing protein	gi|961999919|ref|XP_014876037.1|	3.51e-13	99	99	29.719	48699	PREDICTED: disintegrin and metalloproteinase domain-containing protein 15 isoform X4 [Poecilia latipinna]
TRINITY_DN20968_c1_g2_i1.p1	8010.XP_010888846.1	5.8e-68	GO:0000003,GO:0000902,GO:0000904,GO:0001525,GO:0001568,GO:0001667,GO:0001704,GO:0001706,GO:0001708,GO:0001726,GO:0001894,GO:0001932,GO:0001934,GO:0001944,GO:0002009,GO:0002011,GO:0002064,GO:0002065,GO:0002066,GO:0002119,GO:0002164,GO:0002165,GO:0002376,GO:0002520,GO:0003006,GO:0003008,GO:0003674,GO:0004888,GO:0005102,GO:0005126,GO:0005154,GO:0005161,GO:0005172,GO:0005178,GO:0005488,GO:0005515,GO:…	Integrin, alpha 5 (fibronectin receptor, alpha polypeptide)	gi|1397691568|ref|XP_025095114.1|	1.9e-74	87	87	26.643	400727	integrin alpha-8-like isoform X2 [Pomacea canaliculata]
GO:0051017 Actin filament bundle assembly
	EggNog				BlastP
Transcript_id	EggNOG_ortholog	Ortholog_evalue	GO.ID	Name_ortholog	sseqid	evalue	qcovhsp	qcovs	pident	pident	sblastnames
O_lob_c48755.p3	51337.XP_004657745.1	8.6e-08	GO:0003674,GO:0003779,GO:0005488,GO:0005515,GO:0005575,GO:0005622,GO:0005623,GO:0005737,GO:0005856,GO:0005884,GO:0005902,GO:0005903,GO:0006996,GO:0007010,GO:0007015,GO:0007610,GO:0007626,GO:0008092,GO:0008150,GO:0009987,GO:0010639,GO:0015629,GO:0016043,GO:0017124,GO:0019904,GO:0022607,GO:0030029,GO:0030036,GO:0030046,GO:0030054,GO:0030425,GO:0031344,GO:0031346,GO:0031941,GO:0032420,GO:0032421,GO:…	actin filament bundle assembly	gi|1126175624|ref|XP_019620046.1|	3.09e-13	59	59	53.968	7741	PREDICTED: ankyrin repeat and KH domain-containing protein 1-like [Branchiostoma belcheri]
O_lob_c9777.p1	48698.ENSPFOP00000013613	1.00e-34	GO:0000278,GO:0000281,GO:0000910,GO:0002009,GO:0002011,GO:0005575,GO:0005622,GO:0005623,GO:0005634,GO:0005737,GO:0005829,GO:0005886,GO:0006928,GO:0006950,GO:0007043,GO:0007049,GO:0007154,GO:0007165,GO:0007186,GO:0008150,GO:0009611,GO:0009653,GO:0009888,GO:0009966,GO:0009987,GO:0010638,GO:0010646,GO:0016020,GO:0016043,GO:0016477,GO:0022402,GO:0022607,GO:0023051,GO:0023052,GO:0030334,GO:0030335,GO:…	skeletal muscle satellite cell migration	gi|617382434|ref|XP_007546938.1|	1.21e-41	82	82	50.704	48698;48699;48701	PREDICTED: rho-related GTP-binding protein RhoC-like [Poecilia formosa]<>PREDICTED: rho-related GTP-binding protein RhoC-like [Poecilia latipinna]<>PREDICTED: rho-related GTP-binding protein RhoC-like [Poecilia mexicana]
O_lob_lrc68564.p1	8010.XP_010895801.1	1.5e-07	GO:0001678,GO:0001784,GO:0001932,GO:0001933,GO:0002119,GO:0002164,GO:0002252,GO:0002253,GO:0002376,GO:0002429,GO:0002431,GO:0002433,GO:0002682,GO:0002684,GO:0002757,GO:0002764,GO:0002768,GO:0003674,GO:0003824,GO:0005096,GO:0005102,GO:0005488,GO:0005515,GO:0005575,GO:0005622,GO:0005623,GO:0005634,GO:0005737,GO:0005829,GO:0005912,GO:0005924,GO:0005925,GO:0005942,GO:0005943,GO:0006355,GO:0006357,GO:…	regulatory subunit	gi|340375770|ref|XP_003386407.1|	2.75e-10	77	77	33.333	400682	PREDICTED: phosphatidylinositol 3-kinase regulatory subunit gamma-like [Amphimedon queenslandica]
TRINITY_DN12089_c2_g1_i1.p1	45351.EDO35236	5.4e-102	GO:0000003,GO:0000082,GO:0000278,GO:0000902,GO:0000904,GO:0001505,GO:0001525,GO:0001540,GO:0001568,GO:0001667,GO:0001669,GO:0001700,GO:0001701,GO:0001703,GO:0001704,GO:0001706,GO:0001707,GO:0001708,GO:0001726,GO:0001774,GO:0001775,GO:0001846,GO:0001848,GO:0001851,GO:0001894,GO:0001932,GO:0001934,GO:0001936,GO:0001938,GO:0001944,GO:0001952,GO:0001954,GO:0001968,GO:0002009,GO:0002011,GO:0002020,GO:…	integrin-mediated signaling pathway	gi|1173921720|gb|OQR79540.1|	4.68e-142	97	97	35.961	418985	integrin beta-PS-like [Tropilaelaps mercedesae]
TRINITY_DN17286_c1_g1_i1.p1	7260.FBpp0250694	1.8e-151	GO:0000165,GO:0000902,GO:0000904,GO:0001654,GO:0001700,GO:0002009,GO:0002165,GO:0002376,GO:0003674,GO:0003824,GO:0004672,GO:0004713,GO:0004715,GO:0005102,GO:0005488,GO:0005515,GO:0005575,GO:0005622,GO:0005623,GO:0005886,GO:0005912,GO:0006082,GO:0006091,GO:0006099,GO:0006101,GO:0006464,GO:0006468,GO:0006793,GO:0006796,GO:0006807,GO:0006810,GO:0006897,GO:0006909,GO:0006928,GO:0006935,GO:0006950,GO:…	ATP binding. It is involved in the biological process described with protein phosphorylation	gi|1286075109|ref|XP_023037757.1|	0	91	91	57.996	7260	tyrosine-protein kinase Src42A isoform X3 [Drosophila willistoni]
TRINITY_DN19629_c0_g1_i1.p3	192875.XP_004344371.1	2.1e-15	GO:0000003,GO:0000165,GO:0000226,GO:0000302,GO:0000902,GO:0000904,GO:0001101,GO:0001505,GO:0001525,GO:0001556,GO:0001558,GO:0001568,GO:0001570,GO:0001666,GO:0001667,GO:0001725,GO:0001764,GO:0001775,GO:0001890,GO:0001894,GO:0001932,GO:0001933,GO:0001934,GO:0001944,GO:0001952,GO:0001954,GO:0002009,GO:0002011,GO:0002020,GO:0002040,GO:0002252,GO:0002253,GO:0002263,GO:0002285,GO:0002312,GO:0002313,GO:…	signal complex assembly	gi|1270090649|ref|XP_022808910.1|	2.09e-21	77	77	46.067	50429	fibroblast growth factor receptor 2-like [Stylophora pistillata]
TRINITY_DN19694_c4_g1_i1.p1	45351.EDO39599	6.3e-75	GO:0000003,GO:0000132,GO:0000226,GO:0000228,GO:0000278,GO:0000785,GO:0000790,GO:0000902,GO:0000904,GO:0001505,GO:0001558,GO:0001654,GO:0001664,GO:0001667,GO:0001700,GO:0001702,GO:0001704,GO:0001706,GO:0001708,GO:0001711,GO:0001714,GO:0001736,GO:0001737,GO:0001738,GO:0001745,GO:0001838,GO:0001839,GO:0001840,GO:0001841,GO:0001843,GO:0001932,GO:0001933,GO:0001934,GO:0001941,GO:0001964,GO:0002009,GO:…	planar cell polarity pathway involved in neural tube closure	gi|1007385473|gb|AMQ67867.1|	0	95	95	98.961	121494	dishevelled [Oscarella lobularis]
TRINITY_DN20123_c0_g1_i6.p2	10228.TriadP51624	3.3e-15	GO:0003674,GO:0005085,GO:0005088,GO:0005089,GO:0005488,GO:0005515,GO:0005575,GO:0005622,GO:0005623,GO:0005634,GO:0005737,GO:0008150,GO:0009966,GO:0009967,GO:0010638,GO:0010646,GO:0010647,GO:0017016,GO:0017048,GO:0019899,GO:0023051,GO:0023056,GO:0031267,GO:0032231,GO:0032233,GO:0032956,GO:0032970,GO:0033043,GO:0035023,GO:0035025,GO:0043226,GO:0043227,GO:0043229,GO:0043231,GO:0044087,GO:0044089,GO:…	Domain found in Dishevelled, Egl-10, and Pleckstrin (DEP)	gi|1270036793|ref|XP_022780056.1|	3.48e-22	51	51	45.113	50429	rho guanine nucleotide exchange factor 39-like [Stylophora pistillata]
TRINITY_DN20197_c1_g1_i17.p1	7739.XP_002612476.1	4.2e-28	GO:0000003,GO:0000278,GO:0000280,GO:0000281,GO:0000910,GO:0000912,GO:0000915,GO:0000921,GO:0001667,GO:0002244,GO:0002376,GO:0002520,GO:0003006,GO:0003674,GO:0003779,GO:0005488,GO:0005515,GO:0005575,GO:0005576,GO:0005622,GO:0005623,GO:0005634,GO:0005654,GO:0005737,GO:0005826,GO:0005856,GO:0005886,GO:0005938,GO:0006928,GO:0006949,GO:0006996,GO:0007009,GO:0007010,GO:0007015,GO:0007049,GO:0007088,GO:…	positive regulation of bleb assembly	gi|1126192704|ref|XP_019629363.1|	1.34e-36	60	60	29.412	7741	PREDICTED: anillin-like isoform X1 [Branchiostoma belcheri]
TRINITY_DN20197_c1_g1_i3.p1					gi|1126192706|ref|XP_019629364.1|	9.49e-36	70	70	29.439	7741	PREDICTED: anillin-like isoform X2 [Branchiostoma belcheri]
TRINITY_DN20831_c9_g2_i1.p2	192875.XP_004344329.1	3.9e-41	GO:0000003,GO:0000149,GO:0000166,GO:0000278,GO:0000287,GO:0000302,GO:0000902,GO:0000904,GO:0001101,GO:0001558,GO:0001667,GO:0001726,GO:0001775,GO:0001776,GO:0001782,GO:0001784,GO:0001817,GO:0001819,GO:0001838,GO:0001841,GO:0001843,GO:0001891,GO:0001922,GO:0001932,GO:0001933,GO:0001934,GO:0001952,GO:0001954,GO:0002009,GO:0002065,GO:0002118,GO:0002237,GO:0002252,GO:0002253,GO:0002260,GO:0002263,GO:…	transitional stage B cell differentiation	gi|765555868|gb|KJE96372.1|	1.93e-47	87	87	35.762	595528	TKL protein kinase, variant 2 [Capsaspora owczarzaki ATCC 30864]
TRINITY_DN20968_c1_g2_i1.p1	8010.XP_010888846.1	5.8e-68	GO:0000003,GO:0000902,GO:0000904,GO:0001525,GO:0001568,GO:0001667,GO:0001704,GO:0001706,GO:0001708,GO:0001726,GO:0001894,GO:0001932,GO:0001934,GO:0001944,GO:0002009,GO:0002011,GO:0002064,GO:0002065,GO:0002066,GO:0002119,GO:0002164,GO:0002165,GO:0002376,GO:0002520,GO:0003006,GO:0003008,GO:0003674,GO:0004888,GO:0005102,GO:0005126,GO:0005154,GO:0005161,GO:0005172,GO:0005178,GO:0005488,GO:0005515,GO:…	Integrin, alpha 5 (fibronectin receptor, alpha polypeptide)	gi|1397691568|ref|XP_025095114.1|	1.9e-74	87	87	26.643	400727	integrin alpha-8-like isoform X2 [Pomacea canaliculata]
TRINITY_DN21351_c1_g1_i1.p2	393283.XP_007838680.1	2.6e-21	GO:0000278,GO:0000281,GO:0000910,GO:0000912,GO:0000915,GO:0003674,GO:0003779,GO:0003786,GO:0005488,GO:0005515,GO:0005575,GO:0005622,GO:0005623,GO:0005737,GO:0005826,GO:0005856,GO:0005938,GO:0006996,GO:0007010,GO:0007015,GO:0007049,GO:0008092,GO:0008150,GO:0009987,GO:0015629,GO:0016043,GO:0022402,GO:0022607,GO:0030029,GO:0030036,GO:0030674,GO:0030863,GO:0030864,GO:0030865,GO:0030866,GO:0031032,GO:…	F-actin cross linking protein	gi|831776214|ref|XP_012754733.1|	5.81e-25	62	62	44.8	1410327	hypothetical protein SAMD00019534_057880 [Acytostelium subglobosum LB1]<>hypothetical protein SAMD00019534_057880 [Acytostelium subglobosum LB1]
TRINITY_DN21379_c2_g1_i9.p2	126957.SMAR006177-PA	1.3e-99	GO:0000003,GO:0000165,GO:0000187,GO:0000902,GO:0000904,GO:0001667,GO:0001700,GO:0001736,GO:0001738,GO:0001932,GO:0001934,GO:0002009,GO:0002064,GO:0002065,GO:0002066,GO:0002165,GO:0002376,GO:0002682,GO:0003002,GO:0003006,GO:0003674,GO:0003824,GO:0004672,GO:0004674,GO:0004708,GO:0004712,GO:0005078,GO:0005198,GO:0005488,GO:0005515,GO:0005575,GO:0005622,GO:0005623,GO:0005737,GO:0006355,GO:0006464,GO:…	It is involved in the biological process described with protein phosphorylation	gi|676483158|ref|XP_009062932.1|	2.94e-127	72	72	57.143	225164	hypothetical protein LOTGIDRAFT_220713 [Lottia gigantea]<>hypothetical protein LOTGIDRAFT_220713 [Lottia gigantea]
TRINITY_DN21560_c0_g1_i10.p2	10029.XP_007615070.1	3.5e-53	GO:0000139,GO:0000166,GO:0000242,GO:0000902,GO:0000904,GO:0001726,GO:0001764,GO:0001817,GO:0001818,GO:0001882,GO:0001883,GO:0001891,GO:0001894,GO:0001932,GO:0001934,GO:0001952,GO:0001954,GO:0002064,GO:0002065,GO:0002066,GO:0002093,GO:0002376,GO:0002551,GO:0002682,GO:0002684,GO:0002685,GO:0002687,GO:0002688,GO:0002690,GO:0003382,GO:0003674,GO:0003824,GO:0003924,GO:0005488,GO:0005515,GO:0005525,GO:…	negative regulation of interleukin-23 production	gi|1131176541|ref|XP_004319267.2|	8.72e-69	73	73	65.385	9739	PREDICTED: ras-related C3 botulinum toxin substrate 1 [Tursiops truncatus]
TRINITY_DN21648_c0_g2_i2.p1	9612.ENSCAFP00000014835	2.1e-257	GO:0000146,GO:0000166,GO:0003674,GO:0003774,GO:0003779,GO:0003824,GO:0005488,GO:0005515,GO:0005524,GO:0005543,GO:0005546,GO:0005547,GO:0005575,GO:0005622,GO:0005623,GO:0005737,GO:0005768,GO:0005769,GO:0005856,GO:0005884,GO:0005886,GO:0005903,GO:0006810,GO:0006892,GO:0006928,GO:0006996,GO:0007010,GO:0007015,GO:0008092,GO:0008144,GO:0008150,GO:0008289,GO:0009987,GO:0010008,GO:0012505,GO:0015629,GO:…	Belongs to the TRAFAC class myosin-kinesin ATPase superfamily. Myosin family	gi|1126193745|ref|XP_019629926.1|	0	98	98	61.796	7741	PREDICTED: unconventional myosin-Ib-like isoform X9 [Branchiostoma belcheri]
GO:0016477 Cell migration
	EggNog				BlastP
Transcript_id	EggNOG_ortholog	Ortholog_evalue	GO.ID	Name_ortholog	sseqid	evalue	qcovhsp	qcovs	pident	pident	sblastnames
O_lob_lrc40167.p1	45351.EDO35594	1.1e-45	GO:0000003,GO:0000578,GO:0001655,GO:0001709,GO:0002009,GO:0003002,GO:0003006,GO:0003674,GO:0003824,GO:0004672,GO:0004713,GO:0004714,GO:0004888,GO:0005575,GO:0005623,GO:0005886,GO:0005887,GO:0006355,GO:0006357,GO:0006464,GO:0006468,GO:0006793,GO:0006796,GO:0006807,GO:0006928,GO:0007154,GO:0007165,GO:0007166,GO:0007167,GO:0007169,GO:0007275,GO:0007276,GO:0007277,GO:0007278,GO:0007280,GO:0007350,GO:…	protein kinase activity	gi|1270063085|ref|XP_022794142.1|	5.42e-57	80	80	51.266	50429	fibroblast growth factor receptor 4-like isoform X2 [Stylophora pistillata]<>fibroblast growth factor receptor 4-like isoform X2 [Stylophora pistillata]
TRINITY_DN10329_c0_g1_i1.p1	7955.ENSDARP00000011898	1.00e-43	GO:0000003,GO:0000122,GO:0000165,GO:0000323,GO:0000902,GO:0000904,GO:0001501,GO:0001503,GO:0001654,GO:0001889,GO:0001932,GO:0001934,GO:0001936,GO:0001938,GO:0001958,GO:0002009,GO:0002062,GO:0002064,GO:0002088,GO:0002089,GO:0002119,GO:0002164,GO:0002682,GO:0002761,GO:0003002,GO:0003140,GO:0003416,GO:0003674,GO:0003824,GO:0004672,GO:0004713,GO:0004714,GO:0004888,GO:0005007,GO:0005085,GO:0005088,GO:…	Fibroblast growth factor receptor	gi|1391920223|gb|AWN09252.1|	2.64e-54	99	99	53.061	8839	fibroblast growth factor receptor 2, partial [Anas platyrhynchos]
TRINITY_DN15130_c0_g2_i4.p1	32264.tetur01g05330.1	1.6e-14	GO:0000003,GO:0001655,GO:0001667,GO:0001704,GO:0001706,GO:0001707,GO:0001709,GO:0001710,GO:0001711,GO:0002164,GO:0002376,GO:0002520,GO:0003006,GO:0003674,GO:0003824,GO:0004672,GO:0004713,GO:0004714,GO:0004888,GO:0005007,GO:0006464,GO:0006468,GO:0006793,GO:0006796,GO:0006807,GO:0006928,GO:0007154,GO:0007165,GO:0007166,GO:0007167,GO:0007169,GO:0007275,GO:0007276,GO:0007280,GO:0007369,GO:0007399,GO:…	Fibroblast growth factor receptor	gi|1325310637|ref|XP_023336931.1|	4.27e-19	82	82	50	88015	fibroblast growth factor receptor 3-like [Eurytemora affinis]
TRINITY_DN18585_c0_g2_i2.p1	106582.XP_004553593.1	6.4e-08	GO:0000139,GO:0000165,GO:0001101,GO:0001505,GO:0001666,GO:0001775,GO:0001932,GO:0001934,GO:0002028,GO:0002119,GO:0002164,GO:0002218,GO:0002221,GO:0002224,GO:0002237,GO:0002252,GO:0002253,GO:0002263,GO:0002274,GO:0002275,GO:0002281,GO:0002366,GO:0002376,GO:0002429,GO:0002431,GO:0002433,GO:0002682,GO:0002684,GO:0002756,GO:0002757,GO:0002758,GO:0002764,GO:0002768,GO:0002791,GO:0002793,GO:0003008,GO:…	Protein kinase C, epsilon	gi|1176063355|ref|XP_020601819.1|	1.83e-11	44	44	45.763	48498	calcium-dependent protein kinase C-like [Orbicella faveolata]
TRINITY_DN19057_c0_g2_i2.p1	6500.XP_005100533.1	1.6e-54	GO:0000139,GO:0001701,GO:0003674,GO:0003824,GO:0005575,GO:0005622,GO:0005623,GO:0005737,GO:0005794,GO:0005829,GO:0005975,GO:0005996,GO:0006004,GO:0006139,GO:0006464,GO:0006486,GO:0006487,GO:0006491,GO:0006725,GO:0006793,GO:0006807,GO:0006928,GO:0007154,GO:0007165,GO:0007166,GO:0007167,GO:0007178,GO:0007179,GO:0007229,GO:0007275,GO:0007585,GO:0008150,GO:0008152,GO:0008417,GO:0008424,GO:0009056,GO:…	Catalyzes the addition of fucose in alpha 1-6 linkage to the first GlcNAc residue, next to the peptide chains in N-glycans	gi|871239132|ref|XP_012939134.1|	1.17e-66	99	99	49.174	6500	PREDICTED: alpha-(1,6)-fucosyltransferase-like [Aplysia californica]
TRINITY_DN19608_c3_g2_i12.p1	7918.ENSLOCP00000008541	1.3e-59	GO:0000003,GO:0000122,GO:0000165,GO:0000323,GO:0000902,GO:0000904,GO:0001501,GO:0001503,GO:0001654,GO:0001932,GO:0001934,GO:0001936,GO:0001938,GO:0001958,GO:0002009,GO:0002062,GO:0002064,GO:0002088,GO:0002089,GO:0002119,GO:0002164,GO:0002682,GO:0002761,GO:0003416,GO:0003674,GO:0003824,GO:0004672,GO:0004713,GO:0004714,GO:0004888,GO:0005007,GO:0005085,GO:0005088,GO:0005488,GO:0005515,GO:0005575,GO:…	Fibroblast growth factor receptor	gi|1143428207|ref|XP_019968477.1|	5.59e-72	51	51	43.945	8255	PREDICTED: fibroblast growth factor receptor 1-A-like [Paralichthys olivaceus]
TRINITY_DN19608_c3_g2_i7.p1					gi|946689974|ref|XP_006195053.2|	9.73e-32	90	90	55.319	419612	PREDICTED: fibroblast growth factor receptor 3-like, partial [Camelus ferus]
TRINITY_DN20332_c2_g1_i1.p2	10160.XP_004623473.1	9.2e-124	GO:0000187,GO:0000302,GO:0001501,GO:0001525,GO:0001568,GO:0001666,GO:0001786,GO:0001817,GO:0001818,GO:0001819,GO:0001932,GO:0001934,GO:0001936,GO:0001937,GO:0001944,GO:0001952,GO:0001953,GO:0001968,GO:0002040,GO:0002376,GO:0002544,GO:0002576,GO:0002577,GO:0002578,GO:0002580,GO:0002581,GO:0002604,GO:0002605,GO:0002682,GO:0002683,GO:0002684,GO:0002685,GO:0002687,GO:0002688,GO:0002690,GO:0002694,GO:…	Thrombospondin-1	gi|1129929608|ref|XP_019726211.1|	0	92	92	41.218	109280	PREDICTED: thrombospondin-2 isoform X2 [Hippocampus comes]
TRINITY_DN20340_c1_g1_i1.p2	9767.XP_007164215.1	1.8e-14	GO:0000003,GO:0001101,GO:0001542,GO:0001655,GO:0001822,GO:0003006,GO:0003007,GO:0003205,GO:0003206,GO:0003674,GO:0003824,GO:0004175,GO:0004222,GO:0005488,GO:0005539,GO:0005575,GO:0005576,GO:0005604,GO:0005622,GO:0005623,GO:0005737,GO:0006508,GO:0006807,GO:0007154,GO:0007165,GO:0007166,GO:0007229,GO:0007275,GO:0007276,GO:0007292,GO:0007346,GO:0007399,GO:0007507,GO:0007548,GO:0007584,GO:0008150,GO:…	ADAM metallopeptidase with thrombospondin type 1 motif, 1	gi|641709724|ref|XP_008143967.1|	1.71e-14	57	57	28.409	29078	PREDICTED: A disintegrin and metalloproteinase with thrombospondin motifs 1 [Eptesicus fuscus]
TRINITY_DN20387_c0_g1_i3.p1					gi|1005971218|ref|XP_015793178.1|	2.95e-80	96	96	31.774	32264	integrin alpha-PS2 [Tetranychus urticae]
TRINITY_DN20387_c0_g1_i3.p2	244447.XP_008327192.1	1.6e-21	GO:0000003,GO:0000165,GO:0000302,GO:0000902,GO:0000904,GO:0001525,GO:0001568,GO:0001667,GO:0001701,GO:0001704,GO:0001706,GO:0001708,GO:0001726,GO:0001775,GO:0001816,GO:0001890,GO:0001892,GO:0001894,GO:0001932,GO:0001934,GO:0001944,GO:0001968,GO:0002009,GO:0002020,GO:0002064,GO:0002065,GO:0002066,GO:0002119,GO:0002164,GO:0002165,GO:0002237,GO:0002252,GO:0002263,GO:0002274,GO:0002275,GO:0002283,GO:…	Integrin, alpha V	gi|1191068931|ref|XP_020913056.1|	6.18e-27	92	92	27.964	1720309	integrin alpha-PS2-like [Exaiptasia pallida]
TRINITY_DN20387_c0_g1_i4.p1					gi|1316167108|ref|XP_023228916.1|	5.44e-59	92	92	32.921	218467	integrin alpha-PS2-like [Centruroides sculpturatus]
TRINITY_DN20636_c0_g2_i2.p2	106582.XP_004538487.1	6.1e-14	GO:0000003,GO:0000122,GO:0000976,GO:0000977,GO:0000981,GO:0000982,GO:0001012,GO:0001067,GO:0001077,GO:0001228,GO:0001654,GO:0001745,GO:0001751,GO:0001754,GO:0001764,GO:0002009,GO:0002165,GO:0003002,GO:0003006,GO:0003008,GO:0003674,GO:0003676,GO:0003677,GO:0003690,GO:0003700,GO:0003705,GO:0005488,GO:0005575,GO:0005622,GO:0005623,GO:0005634,GO:0006139,GO:0006351,GO:0006355,GO:0006357,GO:0006366,GO:…	BarH-like 1 homeobox	gi|1207954748|ref|XP_021367509.1|	1.99e-19	20	20	63.934	6573	barH-like 1 homeobox protein [Mizuhopecten yessoensis]
TRINITY_DN20862_c0_g1_i6.p3	9402.XP_006921028.1	7.7e-23	GO:0000122,GO:0000902,GO:0000904,GO:0000976,GO:0000977,GO:0000980,GO:0000981,GO:0001012,GO:0001067,GO:0001158,GO:0001206,GO:0001227,GO:0001764,GO:0003674,GO:0003676,GO:0003677,GO:0003682,GO:0003690,GO:0003700,GO:0003705,GO:0005488,GO:0005575,GO:0005622,GO:0005623,GO:0005634,GO:0006355,GO:0006357,GO:0006928,GO:0006935,GO:0007275,GO:0007399,GO:0007409,GO:0007411,GO:0007417,GO:0007420,GO:0007586,GO:…	OAR domain	gi|1121115903|ref|XP_019547368.1|	3.04e-31	35	35	55.385	7160	PREDICTED: homeobox protein aristaless-like isoform X1 [Aedes albopictus]
TRINITY_DN21006_c0_g1_i1.p3	7091.BGIBMGA006408-TA	2.7e-13	GO:0000003,GO:0001667,GO:0002064,GO:0002065,GO:0002066,GO:0003006,GO:0005575,GO:0005623,GO:0005886,GO:0005887,GO:0006928,GO:0007276,GO:0007281,GO:0007292,GO:0007297,GO:0007298,GO:0008150,GO:0008593,GO:0009888,GO:0009966,GO:0009967,GO:0009987,GO:0010631,GO:0010646,GO:0010647,GO:0016020,GO:0016021,GO:0016477,GO:0019953,GO:0022412,GO:0022414,GO:0023051,GO:0023056,GO:0030154,GO:0030707,GO:0030855,GO:…	Tetraspanin family	gi|1228396737|ref|XP_021957231.1|	5.92e-22	74	74	28.269	158441	tetraspanin-5-like [Folsomia candida]
TRINITY_DN21450_c1_g2_i1.p3	9597.XP_008970163.1	2.4e-11	GO:0000768,GO:0001764,GO:0002791,GO:0002792,GO:0003674,GO:0005102,GO:0005488,GO:0005515,GO:0005575,GO:0005622,GO:0005623,GO:0005634,GO:0005654,GO:0005737,GO:0005794,GO:0005886,GO:0005887,GO:0006355,GO:0006357,GO:0006928,GO:0006949,GO:0007154,GO:0007155,GO:0007165,GO:0007275,GO:0007399,GO:0007520,GO:0008150,GO:0009653,GO:0009889,GO:0009966,GO:0009967,GO:0009986,GO:0009987,GO:0010468,GO:0010556,GO:…	Neogenin C-terminus
TRINITY_DN21456_c6_g2_i1.p1					gi|1391802760|ref|XP_025022762.1|	1.97e-54	98	98	32.902	176946	fibroblast growth factor receptor 3 isoform X8 [Python bivittatus]
TRINITY_DN21521_c1_g3_i1.p1	31033.ENSTRUP00000042870	3.8e-174	GO:0000003,GO:0003006,GO:0003674,GO:0003824,GO:0004175,GO:0004222,GO:0005575,GO:0005576,GO:0005615,GO:0006508,GO:0006807,GO:0006810,GO:0006888,GO:0006928,GO:0007275,GO:0007517,GO:0007548,GO:0008150,GO:0008152,GO:0008233,GO:0008237,GO:0008406,GO:0009653,GO:0009887,GO:0009966,GO:0009967,GO:0009987,GO:0010646,GO:0010647,GO:0010941,GO:0016043,GO:0016192,GO:0016477,GO:0016787,GO:0019538,GO:0022414,GO:…	ADAM metallopeptidase with thrombospondin type 1 motif, 20	gi|974080179|ref|XP_015237821.1|	0	94	95	32.157	28743	PREDICTED: A disintegrin and metalloproteinase with thrombospondin motifs 20 [Cyprinodon variegatus]
TRINITY_DN22095_c0_g1_i1.p1	303518.XP_005730342.1	5.3e-11	GO:0000003,GO:0000902,GO:0000904,GO:0001558,GO:0001654,GO:0001667,GO:0001745,GO:0001751,GO:0001754,GO:0002064,GO:0002065,GO:0002066,GO:0003006,GO:0003674,GO:0003824,GO:0004721,GO:0004725,GO:0004888,GO:0005001,GO:0005488,GO:0005515,GO:0005575,GO:0005623,GO:0005886,GO:0005912,GO:0005924,GO:0005925,GO:0006464,GO:0006470,GO:0006793,GO:0006796,GO:0006807,GO:0006928,GO:0006935,GO:0007154,GO:0007162,GO:…	Protein tyrosine phosphatase, receptor type, s	gi|1435083116|gb|RDD35770.1|	1.47e-12	48	48	32.927	287889	Receptor-type tyrosine-protein phosphatase F [Trichoplax sp. H2]
TRINITY_DN26671_c0_g1_i1.p1	45351.EDO38626	1.3e-32	GO:0001558,GO:0001654,GO:0003008,GO:0003674,GO:0003824,GO:0004672,GO:0004713,GO:0004714,GO:0004888,GO:0005006,GO:0005102,GO:0005154,GO:0005178,GO:0005198,GO:0005201,GO:0005488,GO:0005515,GO:0005575,GO:0005576,GO:0005604,GO:0005615,GO:0005622,GO:0005623,GO:0005737,GO:0006355,GO:0006464,GO:0006468,GO:0006793,GO:0006796,GO:0006807,GO:0006810,GO:0007154,GO:0007155,GO:0007160,GO:0007165,GO:0007166,GO:…	calcium ion binding	gi|1005462637|ref|XP_015768366.1|	3.42e-62	99	99	38.217	70779	PREDICTED: uncharacterized protein LOC107347014 [Acropora digitifera]
TRINITY_DN478_c0_g1_i1.p1	27923.ML31705a-PA	2.2e-49	GO:0000003,GO:0000165,GO:0000226,GO:0000302,GO:0000902,GO:0000904,GO:0001101,GO:0001505,GO:0001525,GO:0001556,GO:0001558,GO:0001568,GO:0001570,GO:0001666,GO:0001667,GO:0001725,GO:0001764,GO:0001775,GO:0001890,GO:0001894,GO:0001932,GO:0001933,GO:0001934,GO:0001944,GO:0001952,GO:0001954,GO:0002009,GO:0002011,GO:0002020,GO:0002040,GO:0002252,GO:0002253,GO:0002263,GO:0002285,GO:0002312,GO:0002313,GO:…	signal complex assembly	gi|22218646|pdb|1GJO|A	8.07e-55	40	40	33.654	9606	Chain A, The Fgfr2 Tyrosine Kinase Domain<>Chain A, Fgfr2 Kinase Domain
GO:0007155 Cell adhesion
	EggNog				BlastP
Transcript_id	EggNOG_ortholog	Ortholog_evalue	GO.ID	Name_ortholog	sseqid	evalue	qcovhsp	qcovs	pident	pident	sblastnames
O_lob_c41511.p1					gi|913332136|ref|XP_013197676.1|	9.97e-13	79	91	36.667	680683	PREDICTED: cadherin-related tumor suppressor-like [Amyelois transitella]
O_lob_c51702.p1					gi|340377345|ref|XP_003387190.1|	2.35e-35	96	96	49.64	400682	PREDICTED: uncharacterized protein LOC100637963 [Amphimedon queenslandica]
O_lob_c66319.p1					gi|795091998|ref|XP_011827928.1|	1.44e-15	69	74	44.231	9568	PREDICTED: CUB and sushi domain-containing protein 2 [Mandrillus leucophaeus]
O_lob_lrc61460.p1	10224.XP_006823251.1	1.4e-15	GO:0000003,GO:0000165,GO:0000226,GO:0000302,GO:0000902,GO:0000904,GO:0001101,GO:0001505,GO:0001525,GO:0001556,GO:0001558,GO:0001568,GO:0001570,GO:0001666,GO:0001667,GO:0001725,GO:0001764,GO:0001775,GO:0001890,GO:0001894,GO:0001932,GO:0001933,GO:0001934,GO:0001944,GO:0001952,GO:0001954,GO:0002009,GO:0002011,GO:0002020,GO:0002040,GO:0002252,GO:0002253,GO:0002263,GO:0002285,GO:0002312,GO:0002313,GO:…	signal complex assembly	gi|1355986031|gb|PRD30296.1|	2.02e-22	70	70	64	6915	Focal adhesion kinase 1 [Nephila clavipes]
O_lob_lrc9023.p1	144197.XP_008297627.1	3.7e-12	GO:0000003,GO:0000768,GO:0000902,GO:0000904,GO:0001558,GO:0001654,GO:0001764,GO:0002791,GO:0002792,GO:0003002,GO:0003006,GO:0003674,GO:0004888,GO:0005042,GO:0005102,GO:0005488,GO:0005515,GO:0005575,GO:0005622,GO:0005623,GO:0005634,GO:0005654,GO:0005737,GO:0005794,GO:0005886,GO:0005887,GO:0006355,GO:0006357,GO:0006928,GO:0006935,GO:0006949,GO:0007154,GO:0007155,GO:0007165,GO:0007166,GO:0007167,GO:…	Neogenin 1	gi|1188085939|ref|XP_020789031.1|	3.24e-14	73	73	25.68	150288	hemicentin-1 [Boleophthalmus pectinirostris]
TRINITY_DN10660_c0_g1_i1.p1	400682.PAC_15717831	9.8e-16	GO:0000003,GO:0000902,GO:0000904,GO:0003674,GO:0005198,GO:0005488,GO:0005515,GO:0005575,GO:0005622,GO:0005623,GO:0005737,GO:0005829,GO:0005886,GO:0007154,GO:0007155,GO:0007275,GO:0007399,GO:0007409,GO:0007412,GO:0007416,GO:0007528,GO:0008150,GO:0009653,GO:0009987,GO:0016020,GO:0016043,GO:0022008,GO:0022607,GO:0022610,GO:0030030,GO:0030154,GO:0030182,GO:0031175,GO:0032501,GO:0032502,GO:0032989,GO:…	neuromuscular junction development	gi|340377345|ref|XP_003387190.1|	7.28e-15	88	88	23.288	400682	PREDICTED: uncharacterized protein LOC100637963 [Amphimedon queenslandica]
TRINITY_DN15665_c0_g1_i1.p1	7955.ENSDARP00000129792	3.3e-26		Alpha-tectorin-like	gi|1176339544|ref|XP_020634469.1|	6.69e-30	99	99	36.683	103695	sushi, nidogen and EGF-like domain-containing protein 1 [Pogona vitticeps]
TRINITY_DN16708_c0_g1_i2.p2	225400.XP_006775933.1	7.9e-07	GO:0001775,GO:0001931,GO:0001932,GO:0001952,GO:0002252,GO:0002263,GO:0002274,GO:0002275,GO:0002283,GO:0002366,GO:0002376,GO:0002443,GO:0002444,GO:0002446,GO:0002682,GO:0002684,GO:0002685,GO:0002688,GO:0002691,GO:0002694,GO:0002696,GO:0003674,GO:0003824,GO:0003953,GO:0005575,GO:0005576,GO:0005622,GO:0005623,GO:0005737,GO:0005886,GO:0006139,GO:0006725,GO:0006732,GO:0006733,GO:0006753,GO:0006793,GO:…	Bone marrow stromal cell antigen 1	gi|1408530003|ref|XP_006055012.2|	8.66e-08	71	71	35.714	89462	ADP-ribosyl cyclase/cyclic ADP-ribose hydrolase 2 [Bubalus bubalis]
TRINITY_DN16985_c1_g1_i2.p2	10224.XP_006813997.1	5.1e-44	GO:0000132,GO:0000165,GO:0000226,GO:0000278,GO:0000902,GO:0001654,GO:0001700,GO:0001736,GO:0001738,GO:0001745,GO:0001885,GO:0001932,GO:0002009,GO:0002064,GO:0002065,GO:0003158,GO:0003674,GO:0005488,GO:0005515,GO:0005575,GO:0005622,GO:0005623,GO:0005634,GO:0005654,GO:0005737,GO:0005829,GO:0005886,GO:0005911,GO:0005912,GO:0005913,GO:0005915,GO:0005924,GO:0005926,GO:0005938,GO:0006464,GO:0006468,GO:…	Myeloid lymphoid or mixed-lineage leukemia (trithorax homolog, Drosophila)	gi|861628095|gb|KMQ89275.1|	1.4e-56	88	88	57.931	67767	afadin isoform x4, partial [Lasius niger]
TRINITY_DN17196_c0_g1_i2.p1	45351.EDO45623	2.8e-60	GO:0000003,GO:0000212,GO:0000226,GO:0000278,GO:0000280,GO:0000281,GO:0000301,GO:0000910,GO:0000912,GO:0000915,GO:0002376,GO:0002790,GO:0002791,GO:0002793,GO:0003674,GO:0005488,GO:0005515,GO:0005543,GO:0005575,GO:0005622,GO:0005623,GO:0005737,GO:0005739,GO:0005768,GO:0005794,GO:0005795,GO:0005802,GO:0005829,GO:0005886,GO:0006807,GO:0006810,GO:0006890,GO:0006891,GO:0006892,GO:0006893,GO:0006900,GO:…	phosphatidylinositol-4-phosphate binding	gi|156397012|ref|XP_001637686.1|	1.29e-76	71	71	54.032	45351	predicted protein [Nematostella vectensis]<>predicted protein [Nematostella vectensis]
TRINITY_DN17699_c1_g1_i1.p1	6087.XP_002154309.2	3.5e-27		Calcium-binding EGF-like domain	gi|999983525|gb|KXJ22666.1|	3.7e-43	93	98	41.748	1720309	Protocadherin Fat 4 [Exaiptasia pallida]
TRINITY_DN18087_c0_g2_i1.p2	9365.XP_007531589.1	1.3e-24	GO:0000902,GO:0000904,GO:0001525,GO:0001568,GO:0001667,GO:0001932,GO:0001934,GO:0001944,GO:0001959,GO:0001960,GO:0002009,GO:0002040,GO:0002042,GO:0003007,GO:0003148,GO:0003151,GO:0003156,GO:0003170,GO:0003176,GO:0003177,GO:0003179,GO:0003180,GO:0003184,GO:0003197,GO:0003203,GO:0003205,GO:0003206,GO:0003231,GO:0003272,GO:0003279,GO:0003281,GO:0003674,GO:0004888,GO:0005488,GO:0005515,GO:0005575,GO:…	chemorepulsion involved in postnatal olfactory bulb interneuron migration	gi|1033399185|ref|XP_016848006.1|	1.22e-24	77	77	28.708	28377	PREDICTED: roundabout homolog 1 isoform X2 [Anolis carolinensis]
TRINITY_DN18221_c0_g1_i6.p1	31033.ENSTRUP00000030913	1.4e-12	GO:0003007,GO:0003008,GO:0005575,GO:0005576,GO:0005622,GO:0005623,GO:0005737,GO:0005829,GO:0005886,GO:0005911,GO:0005918,GO:0007043,GO:0007155,GO:0007163,GO:0007272,GO:0007275,GO:0007399,GO:0007507,GO:0007600,GO:0007605,GO:0008150,GO:0008366,GO:0009653,GO:0009887,GO:0009987,GO:0010001,GO:0016020,GO:0016043,GO:0019991,GO:0021675,GO:0021682,GO:0021700,GO:0021782,GO:0022008,GO:0022607,GO:0022610,GO:…	Contactin 5	gi|1040178001|ref|XP_017201975.1|	3.87e-10	43	44	24.916	9986	PREDICTED: basement membrane-specific heparan sulfate proteoglycan core protein [Oryctolagus cuniculus]
TRINITY_DN18550_c0_g1_i3.p1	7739.XP_002608536.1	2.2e-36		MHC class II protein binding, via antigen binding groove	gi|1191024354|ref|XP_020895341.1|	4.15e-50	99	99	31.888	1720309	mucin-like protein, partial [Exaiptasia pallida]
TRINITY_DN18575_c0_g1_i4.p1	7739.XP_002613385.1	4.1e-63	GO:0001530,GO:0002090,GO:0002092,GO:0002237,GO:0002376,GO:0002523,GO:0002576,GO:0002682,GO:0002684,GO:0002685,GO:0002687,GO:0002691,GO:0003674,GO:0004888,GO:0005488,GO:0005509,GO:0005515,GO:0005539,GO:0005575,GO:0005576,GO:0005615,GO:0005622,GO:0005623,GO:0005737,GO:0005856,GO:0005886,GO:0005887,GO:0005901,GO:0005905,GO:0005938,GO:0006810,GO:0006887,GO:0006928,GO:0006950,GO:0006952,GO:0006954,GO:…	selectin P (granule membrane protein 140kDa, antigen CD62)	gi|1126194292|ref|XP_019630217.1|	2.75e-79	79	80	38.771	7741	PREDICTED: CUB and sushi domain-containing protein 3-like [Branchiostoma belcheri]
TRINITY_DN18805_c0_g2_i11.p1	6087.XP_002154309.2	6.6e-112		Calcium-binding EGF-like domain	gi|1005447112|ref|XP_015760844.1|	0	89	89	36.331	70779	PREDICTED: cadherin-23-like [Acropora digitifera]
TRINITY_DN19131_c0_g1_i6.p1	10042.XP_006971655.1	3.3e-15	GO:0000768,GO:0001764,GO:0002791,GO:0002792,GO:0003674,GO:0005102,GO:0005488,GO:0005515,GO:0005575,GO:0005622,GO:0005623,GO:0005634,GO:0005654,GO:0005737,GO:0005794,GO:0005886,GO:0005887,GO:0006355,GO:0006357,GO:0006928,GO:0006949,GO:0007154,GO:0007155,GO:0007165,GO:0007275,GO:0007399,GO:0007520,GO:0008150,GO:0009653,GO:0009889,GO:0009966,GO:0009967,GO:0009986,GO:0009987,GO:0010468,GO:0010556,GO:…	positive regulation of BMP signaling pathway	gi|1338793680|ref|XP_023693964.1|	3.56e-16	41	41	26.506	1676925	neogenin-like isoform X10 [Paramormyrops kingsleyae]
TRINITY_DN19437_c2_g1_i2.p1	8083.ENSXMAP00000011849	3.00e-39	GO:0000122,GO:0000165,GO:0000187,GO:0000209,GO:0001503,GO:0001700,GO:0001773,GO:0001775,GO:0001817,GO:0001819,GO:0001838,GO:0001841,GO:0001843,GO:0001894,GO:0001932,GO:0001934,GO:0002009,GO:0002218,GO:0002220,GO:0002221,GO:0002223,GO:0002224,GO:0002237,GO:0002250,GO:0002253,GO:0002274,GO:0002376,GO:0002429,GO:0002460,GO:0002478,GO:0002495,GO:0002504,GO:0002520,GO:0002521,GO:0002573,GO:0002637,GO:…	TNF receptor-associated factor	gi|1336584757|gb|AUW14851.1|	1.11e-43	60	60	39.111	220873	TNF receptor-associated factor 6 [Tegillarca granosa]
TRINITY_DN19858_c0_g1_i2.p1	7955.ENSDARP00000128031	4.9e-40		Nidogen-like	gi|1357746298|ref|XP_024118043.1|	3.98e-45	80	87	32.426	30732	uncharacterized protein LOC112139465, partial [Oryzias melastigma]
TRINITY_DN19970_c6_g4_i2.p1	946362.XP_004994653.1	2.4e-09	GO:0000003,GO:0000075,GO:0000076,GO:0000077,GO:0000165,GO:0000166,GO:0000187,GO:0000278,GO:0000578,GO:0000793,GO:0000902,GO:0001568,GO:0001667,GO:0001701,GO:0001890,GO:0001892,GO:0001932,GO:0001934,GO:0001944,GO:0002064,GO:0002065,GO:0002066,GO:0002119,GO:0002164,GO:0002252,GO:0002376,GO:0002520,GO:0003002,GO:0003006,GO:0003008,GO:0003013,GO:0003018,GO:0003056,GO:0003674,GO:0003824,GO:0004672,GO:…	MAP kinase kinase activity	gi|1085187558|gb|OGT75138.1|	7.57e-12	53	53	41.758	1798298	hypothetical protein A3I78_04235 [Gammaproteobacteria bacterium RIFCSPLOWO2_02_FULL_56_15]
TRINITY_DN19986_c1_g1_i1.p2	10224.XP_002740789.2	8.4e-23	GO:0000003,GO:0000075,GO:0000209,GO:0000278,GO:0000302,GO:0000902,GO:0000904,GO:0001101,GO:0001503,GO:0001505,GO:0001541,GO:0001558,GO:0001654,GO:0001655,GO:0001656,GO:0001657,GO:0001658,GO:0001662,GO:0001666,GO:0001678,GO:0001701,GO:0001763,GO:0001775,GO:0001776,GO:0001782,GO:0001822,GO:0001823,GO:0001836,GO:0001889,GO:0001894,GO:0001932,GO:0001934,GO:0001942,GO:0001952,GO:0001956,GO:0002009,GO:…	negative regulation of cellular pH reduction	gi|1176124177|ref|XP_020600881.1|	5.89e-31	64	64	44.03	48498	bcl-2-like protein 1 [Orbicella faveolata]
TRINITY_DN20261_c0_g1_i2.p1	6087.XP_002154908.2	3.7e-39	GO:0000902,GO:0000904,GO:0001655,GO:0001822,GO:0001977,GO:0002376,GO:0002548,GO:0003008,GO:0003013,GO:0003014,GO:0003071,GO:0003073,GO:0003093,GO:0003105,GO:0003674,GO:0003824,GO:0004721,GO:0004725,GO:0004888,GO:0005001,GO:0005488,GO:0005515,GO:0005575,GO:0005623,GO:0005886,GO:0005887,GO:0006464,GO:0006470,GO:0006793,GO:0006796,GO:0006807,GO:0006928,GO:0006935,GO:0007043,GO:0007154,GO:0007162,GO:…	protein tyrosine phosphatase activity	gi|514701893|ref|XP_004998514.1|	1.82e-69	40	40	37.164	946362	hypothetical protein PTSG_11676 [Salpingoeca rosetta]<>hypothetical protein PTSG_11676 [Salpingoeca rosetta]
TRINITY_DN21121_c1_g1_i14.p1	10224.XP_006812422.1	4.7e-09	GO:0001654,GO:0001754,GO:0001894,GO:0001895,GO:0002139,GO:0002141,GO:0002142,GO:0003008,GO:0003674,GO:0004888,GO:0004930,GO:0005488,GO:0005509,GO:0005515,GO:0005575,GO:0005576,GO:0005622,GO:0005623,GO:0005737,GO:0005886,GO:0005929,GO:0007154,GO:0007155,GO:0007165,GO:0007186,GO:0007275,GO:0007399,GO:0007423,GO:0007600,GO:0007601,GO:0007605,GO:0008092,GO:0008104,GO:0008150,GO:0009581,GO:0009582,GO:…	maintenance of animal organ identity	gi|1059824243|emb|SCA54756.1|	9.32e-18	85	90	26.545	1867952	hypothetical protein MTBPR1_10003 [Terasakiella sp. PR1]
TRINITY_DN21247_c0_g1_i7.p1	10224.XP_006823110.1	9.4e-13		Thrombospondin C-terminal region	gi|1176073597|ref|XP_020606751.1|	5.07e-48	99	99	38.71	48498	LOW QUALITY PROTEIN: thrombospondin-1-like [Orbicella faveolata]
TRINITY_DN21611_c2_g1_i5.p2	7739.XP_002613384.1	2.3e-07	GO:0001530,GO:0002090,GO:0002092,GO:0002237,GO:0002376,GO:0002523,GO:0002576,GO:0002682,GO:0002684,GO:0002685,GO:0002687,GO:0002691,GO:0003674,GO:0004888,GO:0005488,GO:0005509,GO:0005515,GO:0005539,GO:0005575,GO:0005576,GO:0005615,GO:0005622,GO:0005623,GO:0005737,GO:0005856,GO:0005886,GO:0005887,GO:0005901,GO:0005905,GO:0005938,GO:0006810,GO:0006887,GO:0006928,GO:0006950,GO:0006952,GO:0006954,GO:…	oligosaccharide binding	gi|1351573134|ref|XP_024070937.1|	5.05e-39	58	58	53.543	1415176	sushi, von Willebrand factor type A, EGF and pentraxin domain-containing protein 1 [Terrapene mexicana triunguis]
TRINITY_DN21623_c2_g1_i11.p1	7739.XP_002613453.1	1.00e-226		Fibronectin type 3 domain	gi|1126165687|ref|XP_019614633.1|	0	53	59	33.664	7741	PREDICTED: uncharacterized protein LOC109462522 [Branchiostoma belcheri]
TRINITY_DN21640_c5_g1_i1.p2	59894.ENSFALP00000007177	4.3e-57	GO:0000165,GO:0000187,GO:0000902,GO:0000904,GO:0001101,GO:0001654,GO:0001655,GO:0001656,GO:0001657,GO:0001667,GO:0001755,GO:0001822,GO:0001823,GO:0001838,GO:0001932,GO:0001934,GO:0001952,GO:0001954,GO:0002009,GO:0002376,GO:0002520,GO:0003674,GO:0003824,GO:0004672,GO:0004713,GO:0004714,GO:0004888,GO:0005085,GO:0005088,GO:0005102,GO:0005178,GO:0005488,GO:0005509,GO:0005515,GO:0005575,GO:0005622,GO:…	Proto-oncogene tyrosine-protein kinase receptor Ret	gi|704195604|ref|XP_010140467.1|	8.05e-68	85	85	39.306	175836	PREDICTED: proto-oncogene tyrosine-protein kinase receptor Ret-like [Buceros rhinoceros silvestris]
TRINITY_DN21674_c3_g2_i1.p2	32264.tetur13g01620.1	4.1e-32		calcium ion binding. It is involved in the biological process described with homophilic cell adhesion via plasma membrane adhesion molecules	gi|1191052180|ref|XP_020903962.1|	1.4e-33	91	98	27.684	1720309	cadherin-23-like [Exaiptasia pallida]
TRINITY_DN21674_c3_g2_i1.p3					gi|966655655|gb|KTF90509.1|	1.44e-11	59	64	38.71	7962	hypothetical protein cypCar_00024820 [Cyprinus carpio]
TRINITY_DN21812_c0_g1_i1.p1	10228.TriadP54443	2.5e-95		Mucin 4, cell surface associated
TRINITY_DN23553_c0_g1_i1.p1	1336243.JAEA01000019_gene3349	3.5e-21		COG2931, RTX toxins and related Ca2 -binding proteins	gi|1176081230|ref|XP_020610732.1|	1.97e-52	100	100	46.154	48498	protocadherin Fat 4-like [Orbicella faveolata]
TRINITY_DN24275_c0_g1_i1.p1	224911.27351974	1.5e-21		COG2931 RTX toxins and related Ca2 -binding proteins	gi|1005447112|ref|XP_015760844.1|	2.88e-28	92	99	40.69	70779	PREDICTED: cadherin-23-like [Acropora digitifera]
TRINITY_DN277_c0_g1_i2.p1	7165.AGAP002955-PA	8.9e-42	GO:0000003,GO:0000070,GO:0000226,GO:0000278,GO:0000280,GO:0000819,GO:0003006,GO:0003674,GO:0003824,GO:0005575,GO:0005622,GO:0005623,GO:0005737,GO:0006091,GO:0006323,GO:0006325,GO:0006338,GO:0006508,GO:0006807,GO:0006928,GO:0006996,GO:0007010,GO:0007017,GO:0007049,GO:0007051,GO:0007052,GO:0007059,GO:0007076,GO:0007088,GO:0007098,GO:0007100,GO:0007275,GO:0007276,GO:0007346,GO:0007399,GO:0007417,GO:…	Leishmanolysin	gi|347968936|ref|XP_311944.4|	1.06e-43	84	84	29.282	180454	AGAP002955-PA [Anopheles gambiae str. PEST]<>AGAP002955-PA [Anopheles gambiae str. PEST]
TRINITY_DN2802_c0_g1_i1.p2	9778.XP_004385353.1	2.6e-07	GO:0000323,GO:0005575,GO:0005576,GO:0005622,GO:0005623,GO:0005737,GO:0005764,GO:0005773,GO:0043226,GO:0043227,GO:0043229,GO:0043231,GO:0044424,GO:0044444,GO:0044464	Mammalian ependymin-related protein 1	gi|344270231|ref|XP_003406949.1|	1.01e-11	87	87	27.885	9785	mammalian ependymin-related protein 1 [Loxodonta africana]
TRINITY_DN30666_c0_g1_i1.p1	1336243.JAEA01000019_gene3349	9.1e-46		COG2931, RTX toxins and related Ca2 -binding proteins	gi|1175912900|gb|OQW33699.1|	6.13e-66	99	99	40.571	1827378	hypothetical protein A4C66_04015, partial [Nitrospira sp. HN-bin3]
TRINITY_DN3853_c0_g1_i1.p1	400682.PAC_15717831	1.4e-86	GO:0000003,GO:0000902,GO:0000904,GO:0003674,GO:0005198,GO:0005488,GO:0005515,GO:0005575,GO:0005622,GO:0005623,GO:0005737,GO:0005829,GO:0005886,GO:0007154,GO:0007155,GO:0007275,GO:0007399,GO:0007409,GO:0007412,GO:0007416,GO:0007528,GO:0008150,GO:0009653,GO:0009987,GO:0016020,GO:0016043,GO:0022008,GO:0022607,GO:0022610,GO:0030030,GO:0030154,GO:0030182,GO:0031175,GO:0032501,GO:0032502,GO:0032989,GO:…	neuromuscular junction development	gi|340377345|ref|XP_003387190.1|	3.59e-98	99	99	35.806	400682	PREDICTED: uncharacterized protein LOC100637963 [Amphimedon queenslandica]
TRINITY_DN7968_c0_g1_i1.p1	106582.XP_004567470.1	2.3e-09	GO:0000003,GO:0000132,GO:0000226,GO:0000278,GO:0000902,GO:0000904,GO:0001558,GO:0001667,GO:0001764,GO:0002009,GO:0002020,GO:0002064,GO:0002165,GO:0002252,GO:0002376,GO:0003007,GO:0003008,GO:0003381,GO:0003382,GO:0003383,GO:0003384,GO:0003674,GO:0004888,GO:0005488,GO:0005509,GO:0005515,GO:0005575,GO:0005622,GO:0005623,GO:0005737,GO:0005886,GO:0005887,GO:0005911,GO:0005912,GO:0005913,GO:0005918,GO:…	Cell adhesion molecule L1-like	gi|1143390058|ref|XP_019949406.1|	3.35e-09	48	69	26.484	8255	PREDICTED: hemicentin-1-like [Paralichthys olivaceus]
GO:0033627 Cell adhesion mediated by integrin
	EggNog				BlastP
Transcript_id	EggNOG_ortholog	Ortholog_evalue	GO.ID	Name_ortholog	sseqid	evalue	qcovhsp	qcovs	pident	pident	sblastnames
O_lob_c5484.p1	81824.XP_001750252.1	5.2e-16	GO:0001701,GO:0002252,GO:0002253,GO:0002376,GO:0002429,GO:0002431,GO:0002433,GO:0002682,GO:0002684,GO:0002757,GO:0002764,GO:0002768,GO:0003674,GO:0005488,GO:0005515,GO:0005575,GO:0005622,GO:0005623,GO:0005737,GO:0005829,GO:0006810,GO:0006897,GO:0006909,GO:0006928,GO:0006996,GO:0007010,GO:0007154,GO:0007165,GO:0007166,GO:0007167,GO:0007169,GO:0007264,GO:0007265,GO:0007275,GO:0007399,GO:0007417,GO:…	positive regulation of lamellipodium assembly
O_lob_c57817.p1	6087.XP_002158075.2	4.1e-09	GO:0003674,GO:0003779,GO:0005488,GO:0005515,GO:0005575,GO:0005622,GO:0005623,GO:0005856,GO:0005884,GO:0006996,GO:0007010,GO:0007015,GO:0008092,GO:0008150,GO:0009987,GO:0015629,GO:0016043,GO:0022607,GO:0030029,GO:0030036,GO:0032432,GO:0043226,GO:0043228,GO:0043229,GO:0043232,GO:0044085,GO:0044422,GO:0044424,GO:0044430,GO:0044446,GO:0044464,GO:0044877,GO:0051015,GO:0051017,GO:0051639,GO:0051764,GO:…	actin filament network formation
O_lob_c66319.p1	7739.XP_002613385.1	1.2e-15	GO:0001530,GO:0002090,GO:0002092,GO:0002237,GO:0002376,GO:0002523,GO:0002576,GO:0002682,GO:0002684,GO:0002685,GO:0002687,GO:0002691,GO:0003674,GO:0004888,GO:0005488,GO:0005509,GO:0005515,GO:0005539,GO:0005575,GO:0005576,GO:0005615,GO:0005622,GO:0005623,GO:0005737,GO:0005856,GO:0005886,GO:0005887,GO:0005901,GO:0005905,GO:0005938,GO:0006810,GO:0006887,GO:0006928,GO:0006950,GO:0006952,GO:0006954,GO:…	selectin P (granule membrane protein 140kDa, antigen CD62)
O_lob_lrc61460.p1	10224.XP_006823251.1	1.4e-15	GO:0000003,GO:0000165,GO:0000226,GO:0000302,GO:0000902,GO:0000904,GO:0001101,GO:0001505,GO:0001525,GO:0001556,GO:0001558,GO:0001568,GO:0001570,GO:0001666,GO:0001667,GO:0001725,GO:0001764,GO:0001775,GO:0001890,GO:0001894,GO:0001932,GO:0001933,GO:0001934,GO:0001944,GO:0001952,GO:0001954,GO:0002009,GO:0002011,GO:0002020,GO:0002040,GO:0002252,GO:0002253,GO:0002263,GO:0002285,GO:0002312,GO:0002313,GO:…	signal complex assembly
TRINITY_DN11692_c0_g2_i1.p1	8153.XP_005918941.1	2.00e-12	GO:0000323,GO:0000902,GO:0000904,GO:0001523,GO:0002119,GO:0002164,GO:0003674,GO:0005102,GO:0005178,GO:0005198,GO:0005488,GO:0005515,GO:0005575,GO:0005576,GO:0005604,GO:0005622,GO:0005623,GO:0005737,GO:0005764,GO:0005773,GO:0005775,GO:0005794,GO:0005796,GO:0005886,GO:0006022,GO:0006023,GO:0006024,GO:0006026,GO:0006027,GO:0006629,GO:0006720,GO:0006721,GO:0006807,GO:0006810,GO:0006897,GO:0006898,GO:…	heparan sulfate proteoglycan
TRINITY_DN16708_c0_g1_i2.p2	225400.XP_006775933.1	7.9e-07	GO:0001775,GO:0001931,GO:0001932,GO:0001952,GO:0002252,GO:0002263,GO:0002274,GO:0002275,GO:0002283,GO:0002366,GO:0002376,GO:0002443,GO:0002444,GO:0002446,GO:0002682,GO:0002684,GO:0002685,GO:0002688,GO:0002691,GO:0002694,GO:0002696,GO:0003674,GO:0003824,GO:0003953,GO:0005575,GO:0005576,GO:0005622,GO:0005623,GO:0005737,GO:0005886,GO:0006139,GO:0006725,GO:0006732,GO:0006733,GO:0006753,GO:0006793,GO:…	Bone marrow stromal cell antigen 1
TRINITY_DN17196_c0_g1_i2.p1	45351.EDO45623	2.8e-60	GO:0000003,GO:0000212,GO:0000226,GO:0000278,GO:0000280,GO:0000281,GO:0000301,GO:0000910,GO:0000912,GO:0000915,GO:0002376,GO:0002790,GO:0002791,GO:0002793,GO:0003674,GO:0005488,GO:0005515,GO:0005543,GO:0005575,GO:0005622,GO:0005623,GO:0005737,GO:0005739,GO:0005768,GO:0005794,GO:0005795,GO:0005802,GO:0005829,GO:0005886,GO:0006807,GO:0006810,GO:0006890,GO:0006891,GO:0006892,GO:0006893,GO:0006900,GO:…	phosphatidylinositol-4-phosphate binding
TRINITY_DN18061_c0_g2_i3.p1	7213.XP_004526836.1	1.4e-162	GO:0000902,GO:0000904,GO:0002009,GO:0002090,GO:0002092,GO:0002165,GO:0003156,GO:0003264,GO:0003674,GO:0003824,GO:0004842,GO:0005102,GO:0005112,GO:0005488,GO:0005515,GO:0005575,GO:0005622,GO:0005623,GO:0005737,GO:0005886,GO:0006464,GO:0006807,GO:0006810,GO:0006897,GO:0006898,GO:0006928,GO:0006935,GO:0007275,GO:0007399,GO:0007409,GO:0007411,GO:0007444,GO:0007472,GO:0007476,GO:0007528,GO:0007552,GO:…	ubiquitin-protein transferase activity
TRINITY_DN18563_c1_g1_i3.p1	9940.ENSOARP00000007885	1.2e-08	GO:0001523,GO:0001568,GO:0001775,GO:0001944,GO:0002252,GO:0002263,GO:0002265,GO:0002376,GO:0003674,GO:0005041,GO:0005044,GO:0005102,GO:0005215,GO:0005488,GO:0005509,GO:0005515,GO:0005575,GO:0005622,GO:0005623,GO:0005634,GO:0005737,GO:0005768,GO:0005769,GO:0005886,GO:0005887,GO:0005905,GO:0006629,GO:0006720,GO:0006721,GO:0006810,GO:0006897,GO:0006898,GO:0006909,GO:0006955,GO:0007154,GO:0007165,GO:…	lipoprotein receptor-related protein 1
TRINITY_DN18575_c0_g1_i4.p1	7739.XP_002613385.1	4.1e-63	GO:0001530,GO:0002090,GO:0002092,GO:0002237,GO:0002376,GO:0002523,GO:0002576,GO:0002682,GO:0002684,GO:0002685,GO:0002687,GO:0002691,GO:0003674,GO:0004888,GO:0005488,GO:0005509,GO:0005515,GO:0005539,GO:0005575,GO:0005576,GO:0005615,GO:0005622,GO:0005623,GO:0005737,GO:0005856,GO:0005886,GO:0005887,GO:0005901,GO:0005905,GO:0005938,GO:0006810,GO:0006887,GO:0006928,GO:0006950,GO:0006952,GO:0006954,GO:…	selectin P (granule membrane protein 140kDa, antigen CD62)
TRINITY_DN19153_c0_g1_i2.p1	7719.XP_002122502.2	9.3e-48	GO:0001775,GO:0001891,GO:0002009,GO:0002011,GO:0002252,GO:0002263,GO:0002274,GO:0002275,GO:0002283,GO:0002366,GO:0002376,GO:0002443,GO:0002444,GO:0002446,GO:0003674,GO:0005096,GO:0005488,GO:0005515,GO:0005543,GO:0005547,GO:0005575,GO:0005576,GO:0005622,GO:0005623,GO:0005634,GO:0005654,GO:0005737,GO:0005768,GO:0005829,GO:0005886,GO:0006810,GO:0006887,GO:0006897,GO:0006898,GO:0006909,GO:0006911,GO:…	phagocytosis, engulfment
TRINITY_DN19386_c0_g1_i2.p3	7719.XP_002121397.1	1.5e-102	GO:0000041,GO:0001703,GO:0001726,GO:0001932,GO:0001934,GO:0002009,GO:0002165,GO:0003674,GO:0005070,GO:0005096,GO:0005488,GO:0005515,GO:0005575,GO:0005622,GO:0005623,GO:0005737,GO:0005768,GO:0005769,GO:0005829,GO:0005886,GO:0006810,GO:0006811,GO:0006812,GO:0006826,GO:0006996,GO:0007010,GO:0007154,GO:0007165,GO:0007264,GO:0007265,GO:0007266,GO:0007275,GO:0007369,GO:0007370,GO:0007444,GO:0007478,GO:…	negative regulation of endocytic recycling
TRINITY_DN19986_c1_g1_i1.p2	10224.XP_002740789.2	8.4e-23	GO:0000003,GO:0000075,GO:0000209,GO:0000278,GO:0000302,GO:0000902,GO:0000904,GO:0001101,GO:0001503,GO:0001505,GO:0001541,GO:0001558,GO:0001654,GO:0001655,GO:0001656,GO:0001657,GO:0001658,GO:0001662,GO:0001666,GO:0001678,GO:0001701,GO:0001763,GO:0001775,GO:0001776,GO:0001782,GO:0001822,GO:0001823,GO:0001836,GO:0001889,GO:0001894,GO:0001932,GO:0001934,GO:0001942,GO:0001952,GO:0001956,GO:0002009,GO:…	negative regulation of cellular pH reduction
TRINITY_DN20387_c0_g1_i3.p2					gi|1191068931|ref|XP_020913056.1|	6.18e-27	92	92	27.964	1720309	integrin alpha-PS2-like [Exaiptasia pallida]
TRINITY_DN20387_c0_g1_i4.p1					gi|1316167108|ref|XP_023228916.1|	5.44e-59	92	92	32.921	218467	integrin alpha-PS2-like [Centruroides sculpturatus]
TRINITY_DN20993_c5_g2_i2.p1	7719.XP_009857433.1	1.7e-82	GO:0000132,GO:0000226,GO:0000278,GO:0001845,GO:0001891,GO:0003002,GO:0003674,GO:0005044,GO:0005488,GO:0005515,GO:0005575,GO:0005622,GO:0005623,GO:0005737,GO:0005886,GO:0006810,GO:0006897,GO:0006898,GO:0006909,GO:0006910,GO:0006911,GO:0006915,GO:0006950,GO:0006952,GO:0006986,GO:0006996,GO:0007010,GO:0007017,GO:0007033,GO:0007040,GO:0007049,GO:0007163,GO:0007275,GO:0007389,GO:0008037,GO:0008104,GO:…	engulfment of apoptotic cell
TRINITY_DN21611_c2_g1_i5.p2	7739.XP_002613384.1	2.3e-07	GO:0001530,GO:0002090,GO:0002092,GO:0002237,GO:0002376,GO:0002523,GO:0002576,GO:0002682,GO:0002684,GO:0002685,GO:0002687,GO:0002691,GO:0003674,GO:0004888,GO:0005488,GO:0005509,GO:0005515,GO:0005539,GO:0005575,GO:0005576,GO:0005615,GO:0005622,GO:0005623,GO:0005737,GO:0005856,GO:0005886,GO:0005887,GO:0005901,GO:0005905,GO:0005938,GO:0006810,GO:0006887,GO:0006928,GO:0006950,GO:0006952,GO:0006954,GO:…	oligosaccharide binding
TRINITY_DN21640_c5_g1_i1.p2	59894.ENSFALP00000007177	4.3e-57	GO:0000165,GO:0000187,GO:0000902,GO:0000904,GO:0001101,GO:0001654,GO:0001655,GO:0001656,GO:0001657,GO:0001667,GO:0001755,GO:0001822,GO:0001823,GO:0001838,GO:0001932,GO:0001934,GO:0001952,GO:0001954,GO:0002009,GO:0002376,GO:0002520,GO:0003674,GO:0003824,GO:0004672,GO:0004713,GO:0004714,GO:0004888,GO:0005085,GO:0005088,GO:0005102,GO:0005178,GO:0005488,GO:0005509,GO:0005515,GO:0005575,GO:0005622,GO:…	Proto-oncogene tyrosine-protein kinase receptor Ret
TRINITY_DN478_c0_g1_i1.p1					gi|158429479|pdb|2PSQ|A	7.74e-55	40	40	33.654	9606	Chain A, Crystal Structure Of Unphosphorylated Unactivated Wild Type Fgf Receptor 2 (Fgfr2) Kinase Domain<>Chain B, Crystal Structure Of Unphosphorylated Unactivated Wild Type Fgf Receptor 2 (Fgfr2) Kinase Domain
TRINITY_DN7968_c0_g1_i1.p1	106582.XP_004567470.1	2.3e-09	GO:0000003,GO:0000132,GO:0000226,GO:0000278,GO:0000902,GO:0000904,GO:0001558,GO:0001667,GO:0001764,GO:0002009,GO:0002020,GO:0002064,GO:0002165,GO:0002252,GO:0002376,GO:0003007,GO:0003008,GO:0003381,GO:0003382,GO:0003383,GO:0003384,GO:0003674,GO:0004888,GO:0005488,GO:0005509,GO:0005515,GO:0005575,GO:0005622,GO:0005623,GO:0005737,GO:0005886,GO:0005887,GO:0005911,GO:0005912,GO:0005913,GO:0005918,GO:…	Cell adhesion molecule L1-like
GO:0007229 Integrin-mediated signaling pathway
	EggNog				BlastP
Transcript_id	EggNOG_ortholog	Ortholog_evalue	GO.ID	Name_ortholog	sseqid	evalue	qcovhsp	qcovs	pident	pident	sblastnames
TRINITY_DN19057_c0_g2_i2.p1	6500.XP_005100533.1	1.6e-54	GO:0000139,GO:0001701,GO:0003674,GO:0003824,GO:0005575,GO:0005622,GO:0005623,GO:0005737,GO:0005794,GO:0005829,GO:0005975,GO:0005996,GO:0006004,GO:0006139,GO:0006464,GO:0006486,GO:0006487,GO:0006491,GO:0006725,GO:0006793,GO:0006807,GO:0006928,GO:0007154,GO:0007165,GO:0007166,GO:0007167,GO:0007178,GO:0007179,GO:0007229,GO:0007275,GO:0007585,GO:0008150,GO:0008152,GO:0008417,GO:0008424,GO:0009056,GO:…	Catalyzes the addition of fucose in alpha 1-6 linkage to the first GlcNAc residue, next to the peptide chains in N-glycans	gi|871239132|ref|XP_012939134.1|	1.17e-66	99	99	49.174	6500	PREDICTED: alpha-(1,6)-fucosyltransferase-like [Aplysia californica]
TRINITY_DN20340_c1_g1_i1.p2	9767.XP_007164215.1	1.8e-14	GO:0000003,GO:0001101,GO:0001542,GO:0001655,GO:0001822,GO:0003006,GO:0003007,GO:0003205,GO:0003206,GO:0003674,GO:0003824,GO:0004175,GO:0004222,GO:0005488,GO:0005539,GO:0005575,GO:0005576,GO:0005604,GO:0005622,GO:0005623,GO:0005737,GO:0006508,GO:0006807,GO:0007154,GO:0007165,GO:0007166,GO:0007229,GO:0007275,GO:0007276,GO:0007292,GO:0007346,GO:0007399,GO:0007507,GO:0007548,GO:0007584,GO:0008150,GO:…	ADAM metallopeptidase with thrombospondin type 1 motif, 1	gi|641709724|ref|XP_008143967.1|	1.71e-14	57	57	28.409	29078	PREDICTED: A disintegrin and metalloproteinase with thrombospondin motifs 1 [Eptesicus fuscus]
TRINITY_DN20387_c0_g1_i3.p2	244447.XP_008327192.1	1.6e-21	GO:0000003,GO:0000165,GO:0000302,GO:0000902,GO:0000904,GO:0001525,GO:0001568,GO:0001667,GO:0001701,GO:0001704,GO:0001706,GO:0001708,GO:0001726,GO:0001775,GO:0001816,GO:0001890,GO:0001892,GO:0001894,GO:0001932,GO:0001934,GO:0001944,GO:0001968,GO:0002009,GO:0002020,GO:0002064,GO:0002065,GO:0002066,GO:0002119,GO:0002164,GO:0002165,GO:0002237,GO:0002252,GO:0002263,GO:0002274,GO:0002275,GO:0002283,GO:…	Integrin, alpha V	gi|1191068931|ref|XP_020913056.1|	6.18e-27	92	92	27.964	1720309	integrin alpha-PS2-like [Exaiptasia pallida]
TRINITY_DN21963_c0_g1_i1.p1	400682.PAC_15714571	2.1e-31	GO:0000003,GO:0000165,GO:0000166,GO:0000302,GO:0001700,GO:0001775,GO:0001803,GO:0001805,GO:0001810,GO:0001812,GO:0001817,GO:0001818,GO:0001821,GO:0001932,GO:0001934,GO:0002009,GO:0002165,GO:0002218,GO:0002221,GO:0002224,GO:0002238,GO:0002250,GO:0002252,GO:0002253,GO:0002263,GO:0002274,GO:0002275,GO:0002279,GO:0002339,GO:0002343,GO:0002344,GO:0002349,GO:0002366,GO:0002376,GO:0002377,GO:0002381,GO:…	B cell affinity maturation	gi|1005485926|ref|XP_015779561.1|	8.46e-38	76	76	35.897	70779	PREDICTED: wall-associated receptor kinase-like 17 isoform X1 [Acropora digitifera]
TRINITY_DN478_c0_g1_i1.p1	27923.ML31705a-PA	2.2e-49	GO:0000003,GO:0000165,GO:0000226,GO:0000302,GO:0000902,GO:0000904,GO:0001101,GO:0001505,GO:0001525,GO:0001556,GO:0001558,GO:0001568,GO:0001570,GO:0001666,GO:0001667,GO:0001725,GO:0001764,GO:0001775,GO:0001890,GO:0001894,GO:0001932,GO:0001933,GO:0001934,GO:0001944,GO:0001952,GO:0001954,GO:0002009,GO:0002011,GO:0002020,GO:0002040,GO:0002252,GO:0002253,GO:0002263,GO:0002285,GO:0002312,GO:0002313,GO:…	signal complex assembly	gi|22218646|pdb|1GJO|A	8.07e-55	40	40	33.654	9606	Chain A, The Fgfr2 Tyrosine Kinase Domain<>Chain A, Fgfr2 Kinase Domain
GO:0010712 Regulation of collagen metabolic process
	EggNog				BlastP
Transcript_id	EggNOG_ortholog	Ortholog_evalue	GO.ID	Name_ortholog	sseqid	evalue	qcovhsp	qcovs	pident	pident	sblastnames
TRINITY_DN10329_c0_g1_i1.p1	7955.ENSDARP00000011898	1.00e-43	GO:0000003,GO:0000122,GO:0000165,GO:0000323,GO:0000902,GO:0000904,GO:0001501,GO:0001503,GO:0001654,GO:0001889,GO:0001932,GO:0001934,GO:0001936,GO:0001938,GO:0001958,GO:0002009,GO:0002062,GO:0002064,GO:0002088,GO:0002089,GO:0002119,GO:0002164,GO:0002682,GO:0002761,GO:0003002,GO:0003140,GO:0003416,GO:0003674,GO:0003824,GO:0004672,GO:0004713,GO:0004714,GO:0004888,GO:0005007,GO:0005085,GO:0005088,GO:…	Fibroblast growth factor receptor	gi|1391920223|gb|AWN09252.1|	2.64e-54	99	99	53.061	8839	fibroblast growth factor receptor 2, partial [Anas platyrhynchos]
TRINITY_DN19608_c3_g2_i12.p1	7918.ENSLOCP00000008541	1.3e-59	GO:0000003,GO:0000122,GO:0000165,GO:0000323,GO:0000902,GO:0000904,GO:0001501,GO:0001503,GO:0001654,GO:0001932,GO:0001934,GO:0001936,GO:0001938,GO:0001958,GO:0002009,GO:0002062,GO:0002064,GO:0002088,GO:0002089,GO:0002119,GO:0002164,GO:0002682,GO:0002761,GO:0003416,GO:0003674,GO:0003824,GO:0004672,GO:0004713,GO:0004714,GO:0004888,GO:0005007,GO:0005085,GO:0005088,GO:0005488,GO:0005515,GO:0005575,GO:…	Fibroblast growth factor receptor	gi|1143428207|ref|XP_019968477.1|	5.59e-72	51	51	43.945	8255	PREDICTED: fibroblast growth factor receptor 1-A-like [Paralichthys olivaceus]
TRINITY_DN19608_c3_g2_i7.p1	106582.XP_004554822.1	6.3e-27	GO:0000003,GO:0000122,GO:0000165,GO:0000323,GO:0000902,GO:0000904,GO:0001501,GO:0001503,GO:0001654,GO:0001932,GO:0001934,GO:0001936,GO:0001938,GO:0001958,GO:0002009,GO:0002062,GO:0002064,GO:0002088,GO:0002089,GO:0002119,GO:0002164,GO:0002682,GO:0002761,GO:0003416,GO:0003674,GO:0003824,GO:0004672,GO:0004713,GO:0004714,GO:0004888,GO:0005007,GO:0005085,GO:0005088,GO:0005488,GO:0005515,GO:0005575,GO:…	Fibroblast growth factor receptor
TRINITY_DN20967_c3_g1_i1.p2	7719.XP_002119742.1	4.00e-203	GO:0000003,GO:0000079,GO:0000226,GO:0000302,GO:0001101,GO:0001505,GO:0001568,GO:0001581,GO:0001655,GO:0001656,GO:0001657,GO:0001658,GO:0001701,GO:0001763,GO:0001822,GO:0001823,GO:0001889,GO:0001890,GO:0001892,GO:0001932,GO:0001934,GO:0001944,GO:0001945,GO:0001946,GO:0001947,GO:0002009,GO:0002133,GO:0003002,GO:0003006,GO:0003007,GO:0003008,GO:0003127,GO:0003143,GO:0003146,GO:0003170,GO:0003171,GO:…	metanephric cortical collecting duct development	gi|1270029444|ref|XP_022786096.1|	0	96	96	49.873	50429	polycystic kidney disease 2-like 1 protein [Stylophora pistillata]<>Polycystin-2 [Stylophora pistillata]
GO:0031344 Regulation of cell projection organization
	EggNog				BlastP
Transcript_id	EggNOG_ortholog	Ortholog_evalue	GO.ID	Name_ortholog	sseqid	evalue	qcovhsp	qcovs	pident	pident	sblastnames
TRINITY_DN10329_c0_g1_i1.p1	7955.ENSDARP00000011898	1.00e-43	GO:0000003,GO:0000122,GO:0000165,GO:0000323,GO:0000902,GO:0000904,GO:0001501,GO:0001503,GO:0001654,GO:0001889,GO:0001932,GO:0001934,GO:0001936,GO:0001938,GO:0001958,GO:0002009,GO:0002062,GO:0002064,GO:0002088,GO:0002089,GO:0002119,GO:0002164,GO:0002682,GO:0002761,GO:0003002,GO:0003140,GO:0003416,GO:0003674,GO:0003824,GO:0004672,GO:0004713,GO:0004714,GO:0004888,GO:0005007,GO:0005085,GO:0005088,GO:…	Fibroblast growth factor receptor	gi|1391920223|gb|AWN09252.1|	2.64e-54	99	99	53.061	8839	fibroblast growth factor receptor 2, partial [Anas platyrhynchos]
TRINITY_DN19608_c3_g2_i12.p1	7918.ENSLOCP00000008541	1.3e-59	GO:0000003,GO:0000122,GO:0000165,GO:0000323,GO:0000902,GO:0000904,GO:0001501,GO:0001503,GO:0001654,GO:0001932,GO:0001934,GO:0001936,GO:0001938,GO:0001958,GO:0002009,GO:0002062,GO:0002064,GO:0002088,GO:0002089,GO:0002119,GO:0002164,GO:0002682,GO:0002761,GO:0003416,GO:0003674,GO:0003824,GO:0004672,GO:0004713,GO:0004714,GO:0004888,GO:0005007,GO:0005085,GO:0005088,GO:0005488,GO:0005515,GO:0005575,GO:…	Fibroblast growth factor receptor	gi|1143428207|ref|XP_019968477.1|	5.59e-72	51	51	43.945	8255	PREDICTED: fibroblast growth factor receptor 1-A-like [Paralichthys olivaceus]
TRINITY_DN19608_c3_g2_i7.p1	106582.XP_004554822.1	6.3e-27	GO:0000003,GO:0000122,GO:0000165,GO:0000323,GO:0000902,GO:0000904,GO:0001501,GO:0001503,GO:0001654,GO:0001932,GO:0001934,GO:0001936,GO:0001938,GO:0001958,GO:0002009,GO:0002062,GO:0002064,GO:0002088,GO:0002089,GO:0002119,GO:0002164,GO:0002682,GO:0002761,GO:0003416,GO:0003674,GO:0003824,GO:0004672,GO:0004713,GO:0004714,GO:0004888,GO:0005007,GO:0005085,GO:0005088,GO:0005488,GO:0005515,GO:0005575,GO:…	Fibroblast growth factor receptor	gi|946689974|ref|XP_006195053.2|	9.73e-32	90	90	55.319	419612	PREDICTED: fibroblast growth factor receptor 3-like, partial [Camelus ferus]
TRINITY_DN20340_c1_g1_i1.p2	9767.XP_007164215.1	1.8e-14	GO:0000003,GO:0001101,GO:0001542,GO:0001655,GO:0001822,GO:0003006,GO:0003007,GO:0003205,GO:0003206,GO:0003674,GO:0003824,GO:0004175,GO:0004222,GO:0005488,GO:0005539,GO:0005575,GO:0005576,GO:0005604,GO:0005622,GO:0005623,GO:0005737,GO:0006508,GO:0006807,GO:0007154,GO:0007165,GO:0007166,GO:0007229,GO:0007275,GO:0007276,GO:0007292,GO:0007346,GO:0007399,GO:0007507,GO:0007548,GO:0007584,GO:0008150,GO:…	ADAM metallopeptidase with thrombospondin type 1 motif, 1	gi|641709724|ref|XP_008143967.1|	1.71e-14	57	57	28.409	29078	PREDICTED: A disintegrin and metalloproteinase with thrombospondin motifs 1 [Eptesicus fuscus]
TRINITY_DN20340_c1_g1_i2.p2	9767.XP_007164215.1	1.5e-14	GO:0000003,GO:0001101,GO:0001542,GO:0001655,GO:0001822,GO:0003006,GO:0003007,GO:0003205,GO:0003206,GO:0003674,GO:0003824,GO:0004175,GO:0004222,GO:0005488,GO:0005539,GO:0005575,GO:0005576,GO:0005604,GO:0005622,GO:0005623,GO:0005737,GO:0006508,GO:0006807,GO:0007154,GO:0007165,GO:0007166,GO:0007229,GO:0007275,GO:0007276,GO:0007292,GO:0007346,GO:0007399,GO:0007507,GO:0007548,GO:0007584,GO:0008150,GO:…	ADAM metallopeptidase with thrombospondin type 1 motif, 1
TRINITY_DN21450_c1_g2_i1.p3	9597.XP_008970163.1	2.4e-11	GO:0000768,GO:0001764,GO:0002791,GO:0002792,GO:0003674,GO:0005102,GO:0005488,GO:0005515,GO:0005575,GO:0005622,GO:0005623,GO:0005634,GO:0005654,GO:0005737,GO:0005794,GO:0005886,GO:0005887,GO:0006355,GO:0006357,GO:0006928,GO:0006949,GO:0007154,GO:0007155,GO:0007165,GO:0007275,GO:0007399,GO:0007520,GO:0008150,GO:0009653,GO:0009889,GO:0009966,GO:0009967,GO:0009986,GO:0009987,GO:0010468,GO:0010556,GO:…	Neogenin C-terminus
TRINITY_DN21450_c1_g2_i4.p1	9694.XP_007084735.1	2.5e-10	GO:0000768,GO:0001764,GO:0002791,GO:0002792,GO:0003674,GO:0005102,GO:0005488,GO:0005515,GO:0005575,GO:0005622,GO:0005623,GO:0005634,GO:0005654,GO:0005737,GO:0005794,GO:0005886,GO:0005887,GO:0006355,GO:0006357,GO:0006928,GO:0006949,GO:0007154,GO:0007155,GO:0007165,GO:0007275,GO:0007399,GO:0007520,GO:0008150,GO:0009653,GO:0009889,GO:0009966,GO:0009967,GO:0009986,GO:0009987,GO:0010468,GO:0010556,GO:…	Neogenin
TRINITY_DN21456_c6_g2_i1.p1	8090.ENSORLP00000017514	5.5e-46	GO:0000003,GO:0000165,GO:0001759,GO:0001816,GO:0001817,GO:0001818,GO:0001932,GO:0001934,GO:0002119,GO:0002164,GO:0002682,GO:0003156,GO:0003674,GO:0003824,GO:0004672,GO:0004713,GO:0004714,GO:0004888,GO:0005007,GO:0005085,GO:0005088,GO:0005488,GO:0005515,GO:0005539,GO:0005575,GO:0005576,GO:0005622,GO:0005623,GO:0005737,GO:0005768,GO:0005783,GO:0005794,GO:0005886,GO:0005887,GO:0006066,GO:0006464,GO:…	Fibroblast growth factor receptor	gi|1391802760|ref|XP_025022762.1|	1.97e-54	98	98	32.902	176946	fibroblast growth factor receptor 3 isoform X8 [Python bivittatus]
TRINITY_DN22095_c0_g1_i1.p1	303518.XP_005730342.1	5.3e-11	GO:0000003,GO:0000902,GO:0000904,GO:0001558,GO:0001654,GO:0001667,GO:0001745,GO:0001751,GO:0001754,GO:0002064,GO:0002065,GO:0002066,GO:0003006,GO:0003674,GO:0003824,GO:0004721,GO:0004725,GO:0004888,GO:0005001,GO:0005488,GO:0005515,GO:0005575,GO:0005623,GO:0005886,GO:0005912,GO:0005924,GO:0005925,GO:0006464,GO:0006470,GO:0006793,GO:0006796,GO:0006807,GO:0006928,GO:0006935,GO:0007154,GO:0007162,GO:…	Protein tyrosine phosphatase, receptor type, s	gi|1435083116|gb|RDD35770.1|	1.47e-12	48	48	32.927	287889	Receptor-type tyrosine-protein phosphatase F [Trichoplax sp. H2]
TRINITY_DN26671_c0_g1_i1.p1	45351.EDO38626	1.3e-32	GO:0001558,GO:0001654,GO:0003008,GO:0003674,GO:0003824,GO:0004672,GO:0004713,GO:0004714,GO:0004888,GO:0005006,GO:0005102,GO:0005154,GO:0005178,GO:0005198,GO:0005201,GO:0005488,GO:0005515,GO:0005575,GO:0005576,GO:0005604,GO:0005615,GO:0005622,GO:0005623,GO:0005737,GO:0006355,GO:0006464,GO:0006468,GO:0006793,GO:0006796,GO:0006807,GO:0006810,GO:0007154,GO:0007155,GO:0007160,GO:0007165,GO:0007166,GO:…	calcium ion binding	gi|1005462637|ref|XP_015768366.1|	3.42e-62	99	99	38.217	70779	PREDICTED: uncharacterized protein LOC107347014 [Acropora digitifera]
TRINITY_DN478_c0_g1_i1.p1	27923.ML31705a-PA	2.2e-49	GO:0000003,GO:0000165,GO:0000226,GO:0000302,GO:0000902,GO:0000904,GO:0001101,GO:0001505,GO:0001525,GO:0001556,GO:0001558,GO:0001568,GO:0001570,GO:0001666,GO:0001667,GO:0001725,GO:0001764,GO:0001775,GO:0001890,GO:0001894,GO:0001932,GO:0001933,GO:0001934,GO:0001944,GO:0001952,GO:0001954,GO:0002009,GO:0002011,GO:0002020,GO:0002040,GO:0002252,GO:0002253,GO:0002263,GO:0002285,GO:0002312,GO:0002313,GO:…	signal complex assembly	gi|22218646|pdb|1GJO|A	8.07e-55	40	40	33.654	9606	Chain A, The Fgfr2 Tyrosine Kinase Domain<>Chain A, Fgfr2 Kinase Domain
GO:0030029 Actin filament-based process
	EggNog				BlastP
Transcript_id	EggNOG_ortholog	Ortholog_evalue	GO.ID	Name_ortholog	sseqid	evalue	qcovhsp	qcovs	pident	pident	sblastnames
O_lob_c5484.p1	81824.XP_001750252.1	5.2e-16	GO:0001701,GO:0002252,GO:0002253,GO:0002376,GO:0002429,GO:0002431,GO:0002433,GO:0002682,GO:0002684,GO:0002757,GO:0002764,GO:0002768,GO:0003674,GO:0005488,GO:0005515,GO:0005575,GO:0005622,GO:0005623,GO:0005737,GO:0005829,GO:0006810,GO:0006897,GO:0006909,GO:0006928,GO:0006996,GO:0007010,GO:0007154,GO:0007165,GO:0007166,GO:0007167,GO:0007169,GO:0007264,GO:0007265,GO:0007275,GO:0007399,GO:0007417,GO:…	positive regulation of lamellipodium assembly	gi|1207923545|ref|XP_021350787.1|	2.76e-19	89	89	34.783	6573	uncharacterized protein LOC110448723 isoform X3 [Mizuhopecten yessoensis]
O_lob_c57817.p1	6087.XP_002158075.2	4.1e-09	GO:0003674,GO:0003779,GO:0005488,GO:0005515,GO:0005575,GO:0005622,GO:0005623,GO:0005856,GO:0005884,GO:0006996,GO:0007010,GO:0007015,GO:0008092,GO:0008150,GO:0009987,GO:0015629,GO:0016043,GO:0022607,GO:0030029,GO:0030036,GO:0032432,GO:0043226,GO:0043228,GO:0043229,GO:0043232,GO:0044085,GO:0044422,GO:0044424,GO:0044430,GO:0044446,GO:0044464,GO:0044877,GO:0051015,GO:0051017,GO:0051639,GO:0051764,GO:…	actin filament network formation	gi|449688266|ref|XP_002158075.2|	7.27e-12	46	46	63.158	6087	PREDICTED: plastin-2-like [Hydra vulgaris]
O_lob_c66319.p1	7739.XP_002613385.1	1.2e-15	GO:0001530,GO:0002090,GO:0002092,GO:0002237,GO:0002376,GO:0002523,GO:0002576,GO:0002682,GO:0002684,GO:0002685,GO:0002687,GO:0002691,GO:0003674,GO:0004888,GO:0005488,GO:0005509,GO:0005515,GO:0005539,GO:0005575,GO:0005576,GO:0005615,GO:0005622,GO:0005623,GO:0005737,GO:0005856,GO:0005886,GO:0005887,GO:0005901,GO:0005905,GO:0005938,GO:0006810,GO:0006887,GO:0006928,GO:0006950,GO:0006952,GO:0006954,GO:…	selectin P (granule membrane protein 140kDa, antigen CD62)	gi|795091998|ref|XP_011827928.1|	1.44e-15	69	74	44.231	9568	PREDICTED: CUB and sushi domain-containing protein 2 [Mandrillus leucophaeus]
O_lob_lrc61460.p1	10224.XP_006823251.1	1.4e-15	GO:0000003,GO:0000165,GO:0000226,GO:0000302,GO:0000902,GO:0000904,GO:0001101,GO:0001505,GO:0001525,GO:0001556,GO:0001558,GO:0001568,GO:0001570,GO:0001666,GO:0001667,GO:0001725,GO:0001764,GO:0001775,GO:0001890,GO:0001894,GO:0001932,GO:0001933,GO:0001934,GO:0001944,GO:0001952,GO:0001954,GO:0002009,GO:0002011,GO:0002020,GO:0002040,GO:0002252,GO:0002253,GO:0002263,GO:0002285,GO:0002312,GO:0002313,GO:…	signal complex assembly	gi|1355986031|gb|PRD30296.1|	2.02e-22	70	70	64	6915	Focal adhesion kinase 1 [Nephila clavipes]
TRINITY_DN11692_c0_g2_i1.p1	8153.XP_005918941.1	2.00e-12	GO:0000323,GO:0000902,GO:0000904,GO:0001523,GO:0002119,GO:0002164,GO:0003674,GO:0005102,GO:0005178,GO:0005198,GO:0005488,GO:0005515,GO:0005575,GO:0005576,GO:0005604,GO:0005622,GO:0005623,GO:0005737,GO:0005764,GO:0005773,GO:0005775,GO:0005794,GO:0005796,GO:0005886,GO:0006022,GO:0006023,GO:0006024,GO:0006026,GO:0006027,GO:0006629,GO:0006720,GO:0006721,GO:0006807,GO:0006810,GO:0006897,GO:0006898,GO:…	heparan sulfate proteoglycan	gi|560123933|emb|CDJ91435.1|	2.32e-15	75	84	26.715	6289	Fibronectin and Immunoglobulin I-set and Serine threonine protein kinase-related domain containing protein [Haemonchus contortus]
TRINITY_DN16708_c0_g1_i2.p2	225400.XP_006775933.1	7.9e-07	GO:0001775,GO:0001931,GO:0001932,GO:0001952,GO:0002252,GO:0002263,GO:0002274,GO:0002275,GO:0002283,GO:0002366,GO:0002376,GO:0002443,GO:0002444,GO:0002446,GO:0002682,GO:0002684,GO:0002685,GO:0002688,GO:0002691,GO:0002694,GO:0002696,GO:0003674,GO:0003824,GO:0003953,GO:0005575,GO:0005576,GO:0005622,GO:0005623,GO:0005737,GO:0005886,GO:0006139,GO:0006725,GO:0006732,GO:0006733,GO:0006753,GO:0006793,GO:…	Bone marrow stromal cell antigen 1	gi|1408530003|ref|XP_006055012.2|	8.66e-08	71	71	35.714	89462	ADP-ribosyl cyclase/cyclic ADP-ribose hydrolase 2 [Bubalus bubalis]
TRINITY_DN17196_c0_g1_i2.p1	45351.EDO45623	2.8e-60	GO:0000003,GO:0000212,GO:0000226,GO:0000278,GO:0000280,GO:0000281,GO:0000301,GO:0000910,GO:0000912,GO:0000915,GO:0002376,GO:0002790,GO:0002791,GO:0002793,GO:0003674,GO:0005488,GO:0005515,GO:0005543,GO:0005575,GO:0005622,GO:0005623,GO:0005737,GO:0005739,GO:0005768,GO:0005794,GO:0005795,GO:0005802,GO:0005829,GO:0005886,GO:0006807,GO:0006810,GO:0006890,GO:0006891,GO:0006892,GO:0006893,GO:0006900,GO:…	phosphatidylinositol-4-phosphate binding	gi|156397012|ref|XP_001637686.1|	1.29e-76	71	71	54.032	45351	predicted protein [Nematostella vectensis]<>predicted protein [Nematostella vectensis]
TRINITY_DN18061_c0_g2_i3.p1	7213.XP_004526836.1	1.4e-162	GO:0000902,GO:0000904,GO:0002009,GO:0002090,GO:0002092,GO:0002165,GO:0003156,GO:0003264,GO:0003674,GO:0003824,GO:0004842,GO:0005102,GO:0005112,GO:0005488,GO:0005515,GO:0005575,GO:0005622,GO:0005623,GO:0005737,GO:0005886,GO:0006464,GO:0006807,GO:0006810,GO:0006897,GO:0006898,GO:0006928,GO:0006935,GO:0007275,GO:0007399,GO:0007409,GO:0007411,GO:0007444,GO:0007472,GO:0007476,GO:0007528,GO:0007552,GO:…	ubiquitin-protein transferase activity	gi|1126209829|ref|XP_019638649.1|	0	95	95	49.856	7741	PREDICTED: E3 ubiquitin-protein ligase NEDD4-like isoform X2 [Branchiostoma belcheri]
TRINITY_DN18563_c1_g1_i3.p1	9940.ENSOARP00000007885	1.2e-08	GO:0001523,GO:0001568,GO:0001775,GO:0001944,GO:0002252,GO:0002263,GO:0002265,GO:0002376,GO:0003674,GO:0005041,GO:0005044,GO:0005102,GO:0005215,GO:0005488,GO:0005509,GO:0005515,GO:0005575,GO:0005622,GO:0005623,GO:0005634,GO:0005737,GO:0005768,GO:0005769,GO:0005886,GO:0005887,GO:0005905,GO:0006629,GO:0006720,GO:0006721,GO:0006810,GO:0006897,GO:0006898,GO:0006909,GO:0006955,GO:0007154,GO:0007165,GO:…	lipoprotein receptor-related protein 1	gi|260836825|ref|XP_002613406.1|	2.16e-24	82	83	46.809	7739	hypothetical protein BRAFLDRAFT_127132 [Branchiostoma floridae]<>hypothetical protein BRAFLDRAFT_127132 [Branchiostoma floridae]
TRINITY_DN18575_c0_g1_i4.p1	7739.XP_002613385.1	4.1e-63	GO:0001530,GO:0002090,GO:0002092,GO:0002237,GO:0002376,GO:0002523,GO:0002576,GO:0002682,GO:0002684,GO:0002685,GO:0002687,GO:0002691,GO:0003674,GO:0004888,GO:0005488,GO:0005509,GO:0005515,GO:0005539,GO:0005575,GO:0005576,GO:0005615,GO:0005622,GO:0005623,GO:0005737,GO:0005856,GO:0005886,GO:0005887,GO:0005901,GO:0005905,GO:0005938,GO:0006810,GO:0006887,GO:0006928,GO:0006950,GO:0006952,GO:0006954,GO:…	selectin P (granule membrane protein 140kDa, antigen CD62)	gi|1126194292|ref|XP_019630217.1|	2.75e-79	79	80	38.771	7741	PREDICTED: CUB and sushi domain-containing protein 3-like [Branchiostoma belcheri]
TRINITY_DN19153_c0_g1_i2.p1	7719.XP_002122502.2	9.3e-48	GO:0001775,GO:0001891,GO:0002009,GO:0002011,GO:0002252,GO:0002263,GO:0002274,GO:0002275,GO:0002283,GO:0002366,GO:0002376,GO:0002443,GO:0002444,GO:0002446,GO:0003674,GO:0005096,GO:0005488,GO:0005515,GO:0005543,GO:0005547,GO:0005575,GO:0005576,GO:0005622,GO:0005623,GO:0005634,GO:0005654,GO:0005737,GO:0005768,GO:0005829,GO:0005886,GO:0006810,GO:0006887,GO:0006897,GO:0006898,GO:0006909,GO:0006911,GO:…	phagocytosis, engulfment	gi|1191844939|ref|XP_020931997.1|	5.43e-57	95	95	33.913	9823	rho GTPase-activating protein 15 isoform X4 [Sus scrofa]
TRINITY_DN19386_c0_g1_i2.p3	7719.XP_002121397.1	1.5e-102	GO:0000041,GO:0001703,GO:0001726,GO:0001932,GO:0001934,GO:0002009,GO:0002165,GO:0003674,GO:0005070,GO:0005096,GO:0005488,GO:0005515,GO:0005575,GO:0005622,GO:0005623,GO:0005737,GO:0005768,GO:0005769,GO:0005829,GO:0005886,GO:0006810,GO:0006811,GO:0006812,GO:0006826,GO:0006996,GO:0007010,GO:0007154,GO:0007165,GO:0007264,GO:0007265,GO:0007266,GO:0007275,GO:0007369,GO:0007370,GO:0007444,GO:0007478,GO:…	negative regulation of endocytic recycling	gi|198437545|ref|XP_002121397.1|	4.45e-132	78	78	46.747	7719	PREDICTED: rho GTPase-activating protein 1-like isoform X1 [Ciona intestinalis]
TRINITY_DN19636_c1_g1_i17.p1	9823.ENSSSCP00000011776	7.2e-63	GO:0001508,GO:0002027,GO:0003008,GO:0003012,GO:0003013,GO:0003015,GO:0003674,GO:0003779,GO:0005215,GO:0005216,GO:0005244,GO:0005245,GO:0005246,GO:0005261,GO:0005262,GO:0005488,GO:0005515,GO:0005575,GO:0005623,GO:0005886,GO:0005887,GO:0005891,GO:0006810,GO:0006811,GO:0006812,GO:0006816,GO:0006928,GO:0006936,GO:0006941,GO:0007154,GO:0007267,GO:0007268,GO:0007528,GO:0007600,GO:0007601,GO:0008015,GO:…	Voltage-dependent L-type calcium channel subunit beta-2
TRINITY_DN19986_c1_g1_i1.p2	10224.XP_002740789.2	8.4e-23	GO:0000003,GO:0000075,GO:0000209,GO:0000278,GO:0000302,GO:0000902,GO:0000904,GO:0001101,GO:0001503,GO:0001505,GO:0001541,GO:0001558,GO:0001654,GO:0001655,GO:0001656,GO:0001657,GO:0001658,GO:0001662,GO:0001666,GO:0001678,GO:0001701,GO:0001763,GO:0001775,GO:0001776,GO:0001782,GO:0001822,GO:0001823,GO:0001836,GO:0001889,GO:0001894,GO:0001932,GO:0001934,GO:0001942,GO:0001952,GO:0001956,GO:0002009,GO:…	negative regulation of cellular pH reduction	gi|1176124177|ref|XP_020600881.1|	5.89e-31	64	64	44.03	48498	bcl-2-like protein 1 [Orbicella faveolata]
TRINITY_DN20993_c5_g2_i2.p1	7719.XP_009857433.1	1.7e-82	GO:0000132,GO:0000226,GO:0000278,GO:0001845,GO:0001891,GO:0003002,GO:0003674,GO:0005044,GO:0005488,GO:0005515,GO:0005575,GO:0005622,GO:0005623,GO:0005737,GO:0005886,GO:0006810,GO:0006897,GO:0006898,GO:0006909,GO:0006910,GO:0006911,GO:0006915,GO:0006950,GO:0006952,GO:0006986,GO:0006996,GO:0007010,GO:0007017,GO:0007033,GO:0007040,GO:0007049,GO:0007163,GO:0007275,GO:0007389,GO:0008037,GO:0008104,GO:…	engulfment of apoptotic cell	gi|676493726|ref|XP_009066331.1|	7.63e-51	28	57	32.921	225164	hypothetical protein LOTGIDRAFT_169789, partial [Lottia gigantea]<>hypothetical protein LOTGIDRAFT_169789, partial [Lottia gigantea]
TRINITY_DN21611_c2_g1_i5.p2	7739.XP_002613384.1	2.3e-07	GO:0001530,GO:0002090,GO:0002092,GO:0002237,GO:0002376,GO:0002523,GO:0002576,GO:0002682,GO:0002684,GO:0002685,GO:0002687,GO:0002691,GO:0003674,GO:0004888,GO:0005488,GO:0005509,GO:0005515,GO:0005539,GO:0005575,GO:0005576,GO:0005615,GO:0005622,GO:0005623,GO:0005737,GO:0005856,GO:0005886,GO:0005887,GO:0005901,GO:0005905,GO:0005938,GO:0006810,GO:0006887,GO:0006928,GO:0006950,GO:0006952,GO:0006954,GO:…	oligosaccharide binding	gi|1351573134|ref|XP_024070937.1|	5.05e-39	58	58	53.543	1415176	sushi, von Willebrand factor type A, EGF and pentraxin domain-containing protein 1 [Terrapene mexicana triunguis]
TRINITY_DN21640_c5_g1_i1.p2					gi|704195604|ref|XP_010140467.1|	8.05e-68	85	85	39.306	175836	PREDICTED: proto-oncogene tyrosine-protein kinase receptor Ret-like [Buceros rhinoceros silvestris]
TRINITY_DN7968_c0_g1_i1.p1	106582.XP_004567470.1	2.3e-09	GO:0000003,GO:0000132,GO:0000226,GO:0000278,GO:0000902,GO:0000904,GO:0001558,GO:0001667,GO:0001764,GO:0002009,GO:0002020,GO:0002064,GO:0002165,GO:0002252,GO:0002376,GO:0003007,GO:0003008,GO:0003381,GO:0003382,GO:0003383,GO:0003384,GO:0003674,GO:0004888,GO:0005488,GO:0005509,GO:0005515,GO:0005575,GO:0005622,GO:0005623,GO:0005737,GO:0005886,GO:0005887,GO:0005911,GO:0005912,GO:0005913,GO:0005918,GO:…	Cell adhesion molecule L1-like	gi|1143390058|ref|XP_019949406.1|	3.35e-09	48	69	26.484	8255	PREDICTED: hemicentin-1-like [Paralichthys olivaceus]
GO:0030198 Extracellular matrix organization
	EggNog				BlastP
Transcript_id	EggNOG_ortholog	Ortholog_evalue	GO.ID	Name_ortholog	sseqid	evalue	qcovhsp	qcovs	pident	pident	sblastnames
O_lob_c51575.p1	400682.PAC_15708323	2.9e-22	GO:0000003,GO:0001655,GO:0001763,GO:0001968,GO:0002009,GO:0003006,GO:0003401,GO:0003674,GO:0005488,GO:0005515,GO:0005575,GO:0005576,GO:0005604,GO:0005614,GO:0005622,GO:0005623,GO:0005737,GO:0005783,GO:0005788,GO:0006464,GO:0006807,GO:0006950,GO:0007154,GO:0007155,GO:0007162,GO:0007267,GO:0007275,GO:0007399,GO:0007528,GO:0008150,GO:0008152,GO:0008284,GO:0009611,GO:0009653,GO:0009887,GO:0009888,GO:…	mesenchymal-epithelial cell signaling involved in prostate gland development	gi|762162650|ref|XP_011419597.1|	2.34e-27	67	67	55	29159	PREDICTED: microfibril-associated glycoprotein 4 [Crassostrea gigas]
O_lob_c61967.p2	946362.XP_004987930.1	3.00e-22	GO:0000003,GO:0000131,GO:0000166,GO:0000910,GO:0001411,GO:0001882,GO:0001883,GO:0002790,GO:0003006,GO:0003674,GO:0003824,GO:0003924,GO:0005488,GO:0005515,GO:0005525,GO:0005575,GO:0005622,GO:0005623,GO:0005628,GO:0005737,GO:0005739,GO:0005740,GO:0005741,GO:0005768,GO:0005783,GO:0005794,GO:0005815,GO:0005816,GO:0005856,GO:0005886,GO:0005933,GO:0005934,GO:0005935,GO:0005937,GO:0005938,GO:0006810,GO:…	vesicle docking involved in exocytosis	gi|678145832|gb|KFV14983.1|	1.19e-29	66	66	66.234	240206	Ras-related protein Rab-8B, partial [Pterocles gutturalis]
TRINITY_DN12089_c2_g1_i1.p1	45351.EDO35236	5.4e-102	GO:0000003,GO:0000082,GO:0000278,GO:0000902,GO:0000904,GO:0001505,GO:0001525,GO:0001540,GO:0001568,GO:0001667,GO:0001669,GO:0001700,GO:0001701,GO:0001703,GO:0001704,GO:0001706,GO:0001707,GO:0001708,GO:0001726,GO:0001774,GO:0001775,GO:0001846,GO:0001848,GO:0001851,GO:0001894,GO:0001932,GO:0001934,GO:0001936,GO:0001938,GO:0001944,GO:0001952,GO:0001954,GO:0001968,GO:0002009,GO:0002011,GO:0002020,GO:…	integrin-mediated signaling pathway	gi|1173921720|gb|OQR79540.1|	4.68e-142	97	97	35.961	418985	integrin beta-PS-like [Tropilaelaps mercedesae]
TRINITY_DN15042_c0_g1_i1.p1	6238.CBG10116	4.00e-34	GO:0002119,GO:0002164,GO:0002791,GO:0002793,GO:0003674,GO:0005198,GO:0005201,GO:0005575,GO:0005576,GO:0005604,GO:0007275,GO:0007399,GO:0007517,GO:0008150,GO:0009790,GO:0009791,GO:0009792,GO:0009987,GO:0010720,GO:0010975,GO:0010976,GO:0016043,GO:0022008,GO:0030154,GO:0030198,GO:0031012,GO:0031344,GO:0031346,GO:0032101,GO:0032103,GO:0032501,GO:0032502,GO:0032879,GO:0032880,GO:0043062,GO:0044421,GO:…	Collagen triple helix repeat (20 copies)	gi|1208034256|gb|OWK60613.1|	4.97e-39	88	91	40	299123	Collagen alpha-1(IV) chain [Lonchura striata domestica]
TRINITY_DN16676_c0_g2_i1.p1	7918.ENSLOCP00000021071	2.4e-07	GO:0000003,GO:0001101,GO:0001775,GO:0001889,GO:0001890,GO:0002020,GO:0002237,GO:0002576,GO:0003006,GO:0003674,GO:0005102,GO:0005178,GO:0005488,GO:0005515,GO:0005518,GO:0005575,GO:0005576,GO:0005615,GO:0005622,GO:0005623,GO:0005737,GO:0005783,GO:0005886,GO:0006807,GO:0006810,GO:0006887,GO:0006950,GO:0007155,GO:0007275,GO:0007584,GO:0007596,GO:0007597,GO:0007599,GO:0008150,GO:0008152,GO:0009266,GO:…	Von Willebrand	gi|1005427615|ref|XP_015751532.1|	3.09e-10	35	35	27.136	70779	PREDICTED: protein kinase C-binding protein NELL2-like [Acropora digitifera]
TRINITY_DN19071_c0_g1_i6.p1	400682.PAC_15715493	1.1e-51	GO:0000902,GO:0000904,GO:0001558,GO:0003008,GO:0003674,GO:0005102,GO:0005178,GO:0005488,GO:0005515,GO:0005575,GO:0005576,GO:0005623,GO:0006928,GO:0006935,GO:0007155,GO:0007158,GO:0007162,GO:0007275,GO:0007399,GO:0007409,GO:0007411,GO:0007417,GO:0007420,GO:0007610,GO:0007611,GO:0007612,GO:0007626,GO:0008150,GO:0008289,GO:0008306,GO:0008361,GO:0009605,GO:0009653,GO:0009986,GO:0009987,GO:0010646,GO:…	negative regulation of axon extension involved in regeneration	gi|1191042900|ref|XP_020898929.1|	2.09e-62	94	94	54.187	1720309	ryncolin-1-like [Exaiptasia pallida]<>Fibrinogen C domain-containing protein 1 [Exaiptasia pallida]
TRINITY_DN19411_c5_g1_i1.p1	6500.XP_005103632.1	3.1e-31	GO:0002119,GO:0002164,GO:0002791,GO:0002793,GO:0003674,GO:0005198,GO:0005201,GO:0005575,GO:0005576,GO:0005604,GO:0007275,GO:0007399,GO:0007517,GO:0008150,GO:0009790,GO:0009791,GO:0009792,GO:0009987,GO:0010720,GO:0010975,GO:0010976,GO:0016043,GO:0022008,GO:0030154,GO:0030198,GO:0031012,GO:0031344,GO:0031346,GO:0032101,GO:0032103,GO:0032501,GO:0032502,GO:0032879,GO:0032880,GO:0043062,GO:0044421,GO:…	Belongs to the type IV collagen family	gi|679009367|gb|KFW08729.1|	2.53e-36	90	94	39.111	30455	hypothetical protein N327_04368, partial [Fulmarus glacialis]
TRINITY_DN19627_c4_g1_i8.p1	400682.PAC_15704517	1.2e-52	GO:0000902,GO:0000904,GO:0001558,GO:0003008,GO:0003674,GO:0005102,GO:0005178,GO:0005488,GO:0005515,GO:0005575,GO:0005576,GO:0005623,GO:0006928,GO:0006935,GO:0007155,GO:0007158,GO:0007162,GO:0007275,GO:0007399,GO:0007409,GO:0007411,GO:0007417,GO:0007420,GO:0007610,GO:0007611,GO:0007612,GO:0007626,GO:0008150,GO:0008289,GO:0008306,GO:0008361,GO:0009605,GO:0009653,GO:0009986,GO:0009987,GO:0010646,GO:…	negative regulation of axon extension involved in regeneration	gi|1133465828|ref|XP_019853463.1|	1.87e-64	86	86	50.732	400682	PREDICTED: fibrinogen-like protein A [Amphimedon queenslandica]
TRINITY_DN19629_c0_g1_i1.p3	192875.XP_004344371.1	2.1e-15	GO:0000003,GO:0000165,GO:0000226,GO:0000302,GO:0000902,GO:0000904,GO:0001101,GO:0001505,GO:0001525,GO:0001556,GO:0001558,GO:0001568,GO:0001570,GO:0001666,GO:0001667,GO:0001725,GO:0001764,GO:0001775,GO:0001890,GO:0001894,GO:0001932,GO:0001933,GO:0001934,GO:0001944,GO:0001952,GO:0001954,GO:0002009,GO:0002011,GO:0002020,GO:0002040,GO:0002252,GO:0002253,GO:0002263,GO:0002285,GO:0002312,GO:0002313,GO:…	signal complex assembly	gi|1270090649|ref|XP_022808910.1|	2.09e-21	77	77	46.067	50429	fibroblast growth factor receptor 2-like [Stylophora pistillata]
TRINITY_DN20194_c1_g1_i1.p1	10224.XP_006813981.1	2.7e-17	GO:0000003,GO:0001568,GO:0001944,GO:0001955,GO:0003674,GO:0004857,GO:0004866,GO:0005575,GO:0005576,GO:0005623,GO:0005886,GO:0007275,GO:0007565,GO:0007566,GO:0008150,GO:0008191,GO:0009653,GO:0009790,GO:0009892,GO:0009987,GO:0010466,GO:0010605,GO:0010951,GO:0016020,GO:0016043,GO:0019222,GO:0021700,GO:0022414,GO:0030162,GO:0030198,GO:0030234,GO:0030326,GO:0030334,GO:0030336,GO:0030414,GO:0031323,GO:…	protein with kazal	gi|1191034174|ref|XP_020894206.1|	1.54e-13	23	23	28.436	1720309	reversion-inducing cysteine-rich protein with Kazal motifs-like isoform X2 [Exaiptasia pallida]
TRINITY_DN20206_c0_g3_i42.p3	10224.NP_001158456.1	5.3e-49	GO:0000003,GO:0000902,GO:0000904,GO:0001101,GO:0001503,GO:0001558,GO:0001649,GO:0001654,GO:0001664,GO:0001701,GO:0001704,GO:0001707,GO:0001710,GO:0001756,GO:0001775,GO:0001817,GO:0001819,GO:0001932,GO:0001934,GO:0001947,GO:0002009,GO:0002090,GO:0002092,GO:0002376,GO:0002520,GO:0002682,GO:0002684,GO:0002694,GO:0002696,GO:0003002,GO:0003007,GO:0003136,GO:0003143,GO:0003156,GO:0003306,GO:0003401,GO:…	Ligand for members of the frizzled family of seven transmembrane receptors	gi|919094546|ref|XP_013384144.1|	6.23e-58	98	98	33.696	7574	protein Wnt-2b-A isoform X3 [Lingula anatina]
TRINITY_DN20379_c0_g3_i1.p3	7668.SPU_002467-tr	2.3e-88	GO:0000323,GO:0001523,GO:0001932,GO:0001934,GO:0001941,GO:0002028,GO:0002162,GO:0003674,GO:0004857,GO:0005198,GO:0005200,GO:0005488,GO:0005509,GO:0005515,GO:0005539,GO:0005575,GO:0005576,GO:0005604,GO:0005605,GO:0005615,GO:0005622,GO:0005623,GO:0005737,GO:0005764,GO:0005773,GO:0005775,GO:0005794,GO:0005796,GO:0005829,GO:0005886,GO:0006022,GO:0006023,GO:0006024,GO:0006026,GO:0006027,GO:0006355,GO:…	fibronectin type III and laminin G domains	gi|675384990|gb|KFM77887.1|	2.29e-92	88	94	37.182	407821	Agrin, partial [Stegodyphus mimosarum]
TRINITY_DN20381_c0_g1_i24.p1	121225.PHUM547410-PA	8.8e-49	GO:0003674,GO:0005198,GO:0005201,GO:0005575,GO:0005576,GO:0005604,GO:0008150,GO:0009987,GO:0016043,GO:0030198,GO:0031012,GO:0043062,GO:0044421,GO:0062023,GO:0071840	PLAC (protease and lacunin) domain	gi|1229130111|ref|XP_022094920.1|	2.47e-46	78	78	27.864	133434	papilin-like [Acanthaster planci]
TRINITY_DN20406_c0_g1_i1.p1	8128.ENSONIP00000000383	1.5e-143	GO:0000902,GO:0000904,GO:0001654,GO:0003008,GO:0003674,GO:0005198,GO:0005201,GO:0005488,GO:0005575,GO:0005576,GO:0005604,GO:0005605,GO:0005606,GO:0005615,GO:0005622,GO:0005623,GO:0005737,GO:0005783,GO:0005788,GO:0006464,GO:0006807,GO:0006928,GO:0006935,GO:0007044,GO:0007155,GO:0007275,GO:0007399,GO:0007409,GO:0007411,GO:0007417,GO:0007420,GO:0007423,GO:0007492,GO:0007517,GO:0007519,GO:0007600,GO:…	Laminin subunit	gi|1263116740|gb|PFX13764.1|	0	97	97	29.232	50429	Laminin subunit gamma-1 [Stylophora pistillata]
TRINITY_DN20637_c0_g1_i9.p3	7719.XP_009860892.1	1.6e-08	GO:0000003,GO:0000165,GO:0000166,GO:0000186,GO:0000902,GO:0000904,GO:0001101,GO:0001525,GO:0001541,GO:0001558,GO:0001568,GO:0001569,GO:0001570,GO:0001654,GO:0001666,GO:0001667,GO:0001763,GO:0001817,GO:0001818,GO:0001819,GO:0001889,GO:0001894,GO:0001932,GO:0001934,GO:0001936,GO:0001937,GO:0001938,GO:0001944,GO:0001945,GO:0001946,GO:0001952,GO:0001954,GO:0002009,GO:0002040,GO:0002042,GO:0002053,GO:…	VEGF-C-activated receptor activity	gi|1270072849|ref|XP_022799389.1|	2.47e-11	66	66	40.789	50429	peroxidasin-like, partial [Stylophora pistillata]
TRINITY_DN20751_c1_g1_i10.p5	8128.ENSONIP00000015515	2.7e-19	GO:0000902,GO:0000904,GO:0001525,GO:0001568,GO:0001885,GO:0001886,GO:0001944,GO:0002064,GO:0003008,GO:0003158,GO:0003382,GO:0003674,GO:0005488,GO:0005515,GO:0005575,GO:0005576,GO:0005581,GO:0005604,GO:0005622,GO:0005623,GO:0005737,GO:0005783,GO:0005788,GO:0007275,GO:0007600,GO:0007601,GO:0008150,GO:0008284,GO:0008285,GO:0009653,GO:0009887,GO:0009888,GO:0009987,GO:0010941,GO:0010942,GO:0012505,GO:…	Collagen, type XVIII, alpha 1	gi|1279741785|ref|XP_022915821.1|	5.74e-21	57	57	34.682	166361	collagen alpha-1(XVIII) chain isoform X3 [Onthophagus taurus]
TRINITY_DN20751_c1_g1_i2.p5					gi|954498744|gb|KRZ27474.1|	9.39e-08	88	88	25	6337	Collagen alpha-1(XV) chain [Trichinella pseudospiralis]
TRINITY_DN20831_c9_g2_i1.p2	192875.XP_004344329.1	3.9e-41	GO:0000003,GO:0000149,GO:0000166,GO:0000278,GO:0000287,GO:0000302,GO:0000902,GO:0000904,GO:0001101,GO:0001558,GO:0001667,GO:0001726,GO:0001775,GO:0001776,GO:0001782,GO:0001784,GO:0001817,GO:0001819,GO:0001838,GO:0001841,GO:0001843,GO:0001891,GO:0001922,GO:0001932,GO:0001933,GO:0001934,GO:0001952,GO:0001954,GO:0002009,GO:0002065,GO:0002118,GO:0002237,GO:0002252,GO:0002253,GO:0002260,GO:0002263,GO:…	transitional stage B cell differentiation	gi|765555868|gb|KJE96372.1|	1.93e-47	87	87	35.762	595528	TKL protein kinase, variant 2 [Capsaspora owczarzaki ATCC 30864]
TRINITY_DN20846_c6_g1_i2.p2	10228.TriadP32362	5.8e-14	GO:0000003,GO:0000186,GO:0000302,GO:0000768,GO:0001558,GO:0001775,GO:0001817,GO:0001837,GO:0001890,GO:0001932,GO:0001934,GO:0001952,GO:0001953,GO:0002237,GO:0002274,GO:0002347,GO:0002376,GO:0002418,GO:0002791,GO:0002793,GO:0003006,GO:0003007,GO:0003674,GO:0003824,GO:0004175,GO:0004222,GO:0005080,GO:0005102,GO:0005178,GO:0005488,GO:0005515,GO:0005518,GO:0005575,GO:0005576,GO:0005615,GO:0005622,GO:…	Disintegrin and metalloproteinase domain-containing protein	gi|961999919|ref|XP_014876037.1|	3.51e-13	99	99	29.719	48699	PREDICTED: disintegrin and metalloproteinase domain-containing protein 15 isoform X4 [Poecilia latipinna]
TRINITY_DN20968_c1_g2_i1.p1	8010.XP_010888846.1	5.8e-68	GO:0000003,GO:0000902,GO:0000904,GO:0001525,GO:0001568,GO:0001667,GO:0001704,GO:0001706,GO:0001708,GO:0001726,GO:0001894,GO:0001932,GO:0001934,GO:0001944,GO:0002009,GO:0002011,GO:0002064,GO:0002065,GO:0002066,GO:0002119,GO:0002164,GO:0002165,GO:0002376,GO:0002520,GO:0003006,GO:0003008,GO:0003674,GO:0004888,GO:0005102,GO:0005126,GO:0005154,GO:0005161,GO:0005172,GO:0005178,GO:0005488,GO:0005515,GO:…	Integrin, alpha 5 (fibronectin receptor, alpha polypeptide)	gi|1397691568|ref|XP_025095114.1|	1.9e-74	87	87	26.643	400727	integrin alpha-8-like isoform X2 [Pomacea canaliculata]
TRINITY_DN21167_c1_g1_i1.p7	45351.EDO49315	4.4e-14	GO:0000003,GO:0000122,GO:0000165,GO:0000323,GO:0000902,GO:0000904,GO:0001501,GO:0001503,GO:0001525,GO:0001568,GO:0001570,GO:0001654,GO:0001655,GO:0001657,GO:0001667,GO:0001701,GO:0001704,GO:0001706,GO:0001707,GO:0001709,GO:0001710,GO:0001711,GO:0001759,GO:0001763,GO:0001764,GO:0001816,GO:0001817,GO:0001818,GO:0001822,GO:0001823,GO:0001837,GO:0001889,GO:0001890,GO:0001892,GO:0001932,GO:0001934,GO:…	fibroblast growth factor-activated receptor activity	gi|156407091|ref|XP_001641378.1|	2.39e17	65	65	58.462	45351	predicted protein [Nematostella vectensis]<>predicted protein, partial [Nematostella vectensis]<>fibroblast growth factor receptor-like protein, partial [Nematostella vectensis]
TRINITY_DN21379_c2_g1_i9.p2	126957.SMAR006177-PA	1.3e-99	GO:0000003,GO:0000165,GO:0000187,GO:0000902,GO:0000904,GO:0001667,GO:0001700,GO:0001736,GO:0001738,GO:0001932,GO:0001934,GO:0002009,GO:0002064,GO:0002065,GO:0002066,GO:0002165,GO:0002376,GO:0002682,GO:0003002,GO:0003006,GO:0003674,GO:0003824,GO:0004672,GO:0004674,GO:0004708,GO:0004712,GO:0005078,GO:0005198,GO:0005488,GO:0005515,GO:0005575,GO:0005622,GO:0005623,GO:0005737,GO:0006355,GO:0006464,GO:…	It is involved in the biological process described with protein phosphorylation	gi|676483158|ref|XP_009062932.1|	2.94e-127	72	72	57.143	225164	hypothetical protein LOTGIDRAFT_220713 [Lottia gigantea]<>hypothetical protein LOTGIDRAFT_220713 [Lottia gigantea]
TRINITY_DN21469_c2_g1_i1.p1	7739.XP_002592161.1	2.8e-57	GO:0000003,GO:0000226,GO:0000902,GO:0000904,GO:0001654,GO:0001745,GO:0001751,GO:0001754,GO:0001941,GO:0003006,GO:0003008,GO:0003674,GO:0005488,GO:0005515,GO:0005575,GO:0005576,GO:0005622,GO:0005623,GO:0005634,GO:0005886,GO:0005887,GO:0006928,GO:0006935,GO:0006996,GO:0007010,GO:0007017,GO:0007154,GO:0007267,GO:0007268,GO:0007274,GO:0007275,GO:0007276,GO:0007399,GO:0007409,GO:0007411,GO:0007413,GO:…	Teneurin transmembrane protein
TRINITY_DN21635_c1_g2_i6.p1	7668.SPU_016774-tr	3.4e-26	GO:0003674,GO:0005102,GO:0005178,GO:0005488,GO:0005515,GO:0005575,GO:0005576,GO:0005604,GO:0005615,GO:0008150,GO:0009987,GO:0010810,GO:0010811,GO:0016043,GO:0030155,GO:0030198,GO:0031012,GO:0043062,GO:0044421,GO:0044877,GO:0045785,GO:0048518,GO:0050789,GO:0050839,GO:0062023,GO:0065007,GO:0071840	Epidermal growth factor-like protein 6	gi|1229145138|ref|XP_022084878.1|	1.53e-30	35	44	27.143	133434	uncharacterized protein LOC110976142 [Acanthaster planci]
TRINITY_DN24906_c0_g1_i1.p1	400682.PAC_15708323	2.00e-41	GO:0000003,GO:0001655,GO:0001763,GO:0001968,GO:0002009,GO:0003006,GO:0003401,GO:0003674,GO:0005488,GO:0005515,GO:0005575,GO:0005576,GO:0005604,GO:0005614,GO:0005622,GO:0005623,GO:0005737,GO:0005783,GO:0005788,GO:0006464,GO:0006807,GO:0006950,GO:0007154,GO:0007155,GO:0007162,GO:0007267,GO:0007275,GO:0007399,GO:0007528,GO:0008150,GO:0008152,GO:0008284,GO:0009611,GO:0009653,GO:0009887,GO:0009888,GO:…	mesenchymal-epithelial cell signaling involved in prostate gland development	gi|1133481130|ref|XP_011407438.2|	3.21e-56	99	99	53.968	400682	PREDICTED: fibrinogen C domain-containing protein 1-A-like [Amphimedon queenslandica]
TRINITY_DN6879_c0_g2_i1.p1	45351.EDO38626	1.2e-09	GO:0001558,GO:0001654,GO:0003008,GO:0003674,GO:0003824,GO:0004672,GO:0004713,GO:0004714,GO:0004888,GO:0005006,GO:0005102,GO:0005154,GO:0005178,GO:0005198,GO:0005201,GO:0005488,GO:0005515,GO:0005575,GO:0005576,GO:0005604,GO:0005615,GO:0005622,GO:0005623,GO:0005737,GO:0006355,GO:0006464,GO:0006468,GO:0006793,GO:0006796,GO:0006807,GO:0006810,GO:0007154,GO:0007155,GO:0007160,GO:0007165,GO:0007166,GO:…	calcium ion binding	gi|999968244|gb|KXJ07418.1|	5.7e-12	19	19	62.5	1720309	Collagen alpha-2(V) chain [Exaiptasia pallida]
GO:0033623 Regulation of integrin activation
	EggNog				BlastP
Transcript_id	EggNOG_ortholog	Ortholog_evalue	GO.ID	Name_ortholog	sseqid	evalue	qcovhsp	qcovs	pident	pident	sblastnames
O_lob_c66319.p1	7739.XP_002613385.1	1.2e-15	GO:0001530,GO:0002090,GO:0002092,GO:0002237,GO:0002376,GO:0002523,GO:0002576,GO:0002682,GO:0002684,GO:0002685,GO:0002687,GO:0002691,GO:0003674,GO:0004888,GO:0005488,GO:0005509,GO:0005515,GO:0005539,GO:0005575,GO:0005576,GO:0005615,GO:0005622,GO:0005623,GO:0005737,GO:0005856,GO:0005886,GO:0005887,GO:0005901,GO:0005905,GO:0005938,GO:0006810,GO:0006887,GO:0006928,GO:0006950,GO:0006952,GO:0006954,GO:…	selectin P (granule membrane protein 140kDa, antigen CD62)	gi|795091998|ref|XP_011827928.1|	1.44e-15	69	74	44.231	9568	PREDICTED: CUB and sushi domain-containing protein 2 [Mandrillus leucophaeus]
TRINITY_DN18575_c0_g1_i4.p1	7739.XP_002613385.1	4.1e-63	GO:0001530,GO:0002090,GO:0002092,GO:0002237,GO:0002376,GO:0002523,GO:0002576,GO:0002682,GO:0002684,GO:0002685,GO:0002687,GO:0002691,GO:0003674,GO:0004888,GO:0005488,GO:0005509,GO:0005515,GO:0005539,GO:0005575,GO:0005576,GO:0005615,GO:0005622,GO:0005623,GO:0005737,GO:0005856,GO:0005886,GO:0005887,GO:0005901,GO:0005905,GO:0005938,GO:0006810,GO:0006887,GO:0006928,GO:0006950,GO:0006952,GO:0006954,GO:…	selectin P (granule membrane protein 140kDa, antigen CD62)	gi|1126194292|ref|XP_019630217.1|	2.75e-79	79	80	38.771	7741	PREDICTED: CUB and sushi domain-containing protein 3-like [Branchiostoma belcheri]
TRINITY_DN21611_c2_g1_i5.p2	7739.XP_002613384.1	2.3e-07	GO:0001530,GO:0002090,GO:0002092,GO:0002237,GO:0002376,GO:0002523,GO:0002576,GO:0002682,GO:0002684,GO:0002685,GO:0002687,GO:0002691,GO:0003674,GO:0004888,GO:0005488,GO:0005509,GO:0005515,GO:0005539,GO:0005575,GO:0005576,GO:0005615,GO:0005622,GO:0005623,GO:0005737,GO:0005856,GO:0005886,GO:0005887,GO:0005901,GO:0005905,GO:0005938,GO:0006810,GO:0006887,GO:0006928,GO:0006950,GO:0006952,GO:0006954,GO:…	oligosaccharide binding	gi|1351573134|ref|XP_024070937.1|	5.05e-39	58	58	53.543	1415176	sushi, von Willebrand factor type A, EGF and pentraxin domain-containing protein 1 [Terrapene mexicana triunguis]

## Sheet: S9B_100st
	EggNOG				BlastP
Transcript_id	EggNOG_ortholog	Ortholog_evalue	GO.ID	Name_ortholog	sseqid	evalue	qcovhsp	qcovs	pident	staxids	sblastnames
O_lob_c26455.p1					gi|291240851|ref|XP_002740326.1|	5.57e-04	47	47	51.852	10224	PREDICTED: protein phosphatase 1 regulatory subunit 32-like isoform X1 [Saccoglossus kowalevskii]
O_lob_c73641.p2					gi|1357670860|ref|XP_024114325.1|	1.8	57	57	31.667	30732	vascular cell adhesion protein 1 [Oryzias melastigma]
O_lob_lrc48655.p2					gi|242277416|gb|ACS91920.1|	0.83	80	80	27.273	8355	numb-like protein, partial [Xenopus laevis]
TRINITY_DN1040_c0_g2_i1.p1					gi|1190379866|ref|XP_020840065.1|	2.55e-07	32	36	29.518	38626	LOW QUALITY PROTEIN: hemicentin-1 [Phascolarctos cinereus]
TRINITY_DN1123_c0_g1_i1.p1	7739.XP_002600896.1	4.00e-17		positive regulation of interleukin-4-mediated signaling pathway	gi|260812375|ref|XP_002600896.1|	3.62e-20	50	50	34.392	7739	hypothetical protein BRAFLDRAFT_75823 [Branchiostoma floridae]<>hypothetical protein BRAFLDRAFT_75823 [Branchiostoma floridae]
TRINITY_DN11418_c0_g1_i1.p1	5786.XP_003288062.1	1.4e-25	GO:0003674,GO:0003824,GO:0004672,GO:0005575,GO:0005622,GO:0005623,GO:0005737,GO:0006464,GO:0006468,GO:0006793,GO:0006796,GO:0006807,GO:0007154,GO:0007165,GO:0008150,GO:0008152,GO:0009987,GO:0016301,GO:0016310,GO:0016740,GO:0016772,GO:0016773,GO:0019538,GO:0023052,GO:0035556,GO:0036211,GO:0043170,GO:0043412,GO:0044237,GO:0044238,GO:0044260,GO:0044267,GO:0044424,GO:0044464,GO:0050789,GO:0050794,GO:…	Leucine-rich repeats, typical (most populated) subfamily	gi|1032149939|gb|OAO13801.1|	7.01e-28	62	62	32.432	478820	PAS domain-containing protein tyrosine kinase [Blastocystis sp. ATCC 50177/Nand II]
TRINITY_DN11418_c0_g1_i13.p1	5786.XP_003288062.1	1.00e-25	GO:0003674,GO:0003824,GO:0004672,GO:0005575,GO:0005622,GO:0005623,GO:0005737,GO:0006464,GO:0006468,GO:0006793,GO:0006796,GO:0006807,GO:0007154,GO:0007165,GO:0008150,GO:0008152,GO:0009987,GO:0016301,GO:0016310,GO:0016740,GO:0016772,GO:0016773,GO:0019538,GO:0023052,GO:0035556,GO:0036211,GO:0043170,GO:0043412,GO:0044237,GO:0044238,GO:0044260,GO:0044267,GO:0044424,GO:0044464,GO:0050789,GO:0050794,GO:…	Leucine-rich repeats, typical (most populated) subfamily	gi|1032149939|gb|OAO13801.1|	1.11e-28	84	84	32.432	478820	PAS domain-containing protein tyrosine kinase [Blastocystis sp. ATCC 50177/Nand II]
TRINITY_DN11702_c0_g2_i1.p1	28377.ENSACAP00000019484	1.6e-36	GO:0002237,GO:0002376,GO:0003674,GO:0004888,GO:0005488,GO:0005537,GO:0005575,GO:0005622,GO:0005623,GO:0005737,GO:0005768,GO:0005886,GO:0005887,GO:0006810,GO:0006897,GO:0006898,GO:0006950,GO:0006952,GO:0006955,GO:0007154,GO:0007165,GO:0008150,GO:0009605,GO:0009607,GO:0009617,GO:0009986,GO:0009987,GO:0010008,GO:0010033,GO:0012505,GO:0016020,GO:0016021,GO:0016192,GO:0023052,GO:0030246,GO:0031090,GO:…	C-type lectin (CTL) or carbohydrate-recognition domain (CRD)	gi|959082529|ref|XP_014745077.1|	1.45e-34	95	95	28.471	9172	PREDICTED: macrophage mannose receptor 1-like isoform X2 [Sturnus vulgaris]
TRINITY_DN13232_c0_g2_i1.p2					gi|1242839862|ref|XP_022301165.1|	1.41e-47	100	100	47.368	6565	ankyrin-1-like, partial [Crassostrea virginica]
TRINITY_DN13401_c0_g2_i1.p1					gi|1050397344|gb|OCT99533.1|	4.05e-04	78	78	27.273	8355	hypothetical protein XELAEV_18005315mg [Xenopus laevis]
TRINITY_DN14866_c0_g1_i1.p1					gi|1242832596|ref|XP_022297347.1|	2.04e-39	84	84	44.086	6565	sushi, von Willebrand factor type A, EGF and pentraxin domain-containing protein 1-like [Crassostrea virginica]
TRINITY_DN15871_c0_g1_i2.p1					gi|1270076193|ref|XP_022801172.1|	0.23	43	43	28.421	50429	uncharacterized protein LOC111338888 [Stylophora pistillata]
TRINITY_DN16541_c0_g1_i1.p1	158822.LH89_02010	2.9e-17
TRINITY_DN16998_c0_g1_i1.p1	400682.PAC_15718336	5.9e-103		D-arabinono-1,4-lactone oxidase	gi|761909722|ref|XP_011404253.1|	3.46e-136	98	98	42.105	400682	PREDICTED: uncharacterized protein LOC105312928 [Amphimedon queenslandica]
TRINITY_DN17302_c0_g1_i1.p1	136037.KDR17781	4.9e-12	GO:0000003,GO:0000578,GO:0001655,GO:0001709,GO:0002009,GO:0003002,GO:0003006,GO:0003674,GO:0003824,GO:0004672,GO:0004713,GO:0004714,GO:0004888,GO:0005575,GO:0005623,GO:0005886,GO:0005887,GO:0006355,GO:0006357,GO:0006464,GO:0006468,GO:0006793,GO:0006796,GO:0006807,GO:0006928,GO:0007154,GO:0007165,GO:0007166,GO:0007167,GO:0007169,GO:0007275,GO:0007276,GO:0007277,GO:0007278,GO:0007280,GO:0007350,GO:…	ATP binding. It is involved in the biological process described with protein phosphorylation	gi|1227982992|ref|XP_021923124.1|	1.58e-13	50	50	55.932	136037	tyrosine-protein kinase receptor torso-like [Zootermopsis nevadensis]
TRINITY_DN17658_c0_g1_i2.p1					gi|1397659705|ref|XP_025081835.1|	3.05e-05	35	35	30.894	400727	ankyrin-3-like isoform X1 [Pomacea canaliculata]<>ankyrin-3-like isoform X1 [Pomacea canaliculata]<>ankyrin-3-like isoform X1 [Pomacea canaliculata]
TRINITY_DN17928_c1_g1_i4.p1	136037.KDR17549	1.00e-09	GO:0002009,GO:0002165,GO:0003674,GO:0005488,GO:0005515,GO:0007275,GO:0007444,GO:0007472,GO:0007476,GO:0007552,GO:0007560,GO:0008150,GO:0008157,GO:0009653,GO:0009791,GO:0009886,GO:0009887,GO:0009888,GO:0010921,GO:0017020,GO:0019208,GO:0019220,GO:0019222,GO:0019888,GO:0019899,GO:0019902,GO:0019903,GO:0030234,GO:0031323,GO:0031399,GO:0032268,GO:0032501,GO:0032502,GO:0035107,GO:0035114,GO:0035120,GO:…	Protein phosphatase 1 regulatory
TRINITY_DN18249_c1_g1_i8.p1	7739.XP_002592329.1	6.1e-75		ATP binding	gi|1133452573|ref|XP_003383956.3|	2.25e-86	95	95	35.922	400682	PREDICTED: heat shock 70 kDa protein 12A [Amphimedon queenslandica]
TRINITY_DN18525_c1_g1_i1.p2	227086.JGI_V11_80655	5.6e-54		pectin acetylesterase activity	gi|1133469437|ref|XP_019854835.1|	1.35e-43	90	90	31.792	400682	PREDICTED: pectin acetylesterase 5-like [Amphimedon queenslandica]
TRINITY_DN18526_c0_g1_i1.p3	69293.ENSGACP00000016171	2.5e-11	GO:0003007,GO:0003008,GO:0005575,GO:0005576,GO:0005622,GO:0005623,GO:0005737,GO:0005829,GO:0005886,GO:0005911,GO:0005918,GO:0007043,GO:0007155,GO:0007163,GO:0007272,GO:0007275,GO:0007399,GO:0007507,GO:0007600,GO:0007605,GO:0008150,GO:0008366,GO:0009653,GO:0009887,GO:0009987,GO:0010001,GO:0016020,GO:0016043,GO:0019991,GO:0021675,GO:0021682,GO:0021700,GO:0021782,GO:0022008,GO:0022607,GO:0022610,GO:…	Contactin 5	gi|831538733|ref|XP_012723769.1|	1.02e-09	75	75	27.723	8078	contactin-5 isoform X1 [Fundulus heteroclitus]<>contactin-5 isoform X1 [Fundulus heteroclitus]<>contactin-5 isoform X1 [Fundulus heteroclitus]<>contactin-5 isoform X1 [Fundulus heteroclitus]
TRINITY_DN18570_c0_g1_i2.p1	36080.S2JMT0	5.7e-61	GO:0000002,GO:0000003,GO:0000166,GO:0000177,GO:0000178,GO:0000372,GO:0000375,GO:0000376,GO:0000957,GO:0000959,GO:0000963,GO:0000965,GO:0001410,GO:0003674,GO:0003724,GO:0003824,GO:0004004,GO:0004386,GO:0005488,GO:0005524,GO:0005575,GO:0005622,GO:0005623,GO:0005737,GO:0005739,GO:0005759,GO:0006091,GO:0006139,GO:0006259,GO:0006260,GO:0006261,GO:0006264,GO:0006396,GO:0006401,GO:0006725,GO:0006807,GO:…	Helicase conserved C-terminal domain	gi|1176061458|ref|XP_020627749.1|	2.86e-79	99	99	59.898	48498	ATP-dependent RNA helicase SUPV3L1, mitochondrial-like [Orbicella faveolata]
TRINITY_DN18591_c0_g1_i2.p1					gi|1056170246|ref|WP_067668358.1|	0.024	23	23	36.232	282684	AfsR/SARP family transcriptional regulator, partial [Nocardia miyunensis]
TRINITY_DN18846_c0_g1_i1.p2	7739.XP_002607850.1	1.1e-70
TRINITY_DN19229_c3_g6_i5.p3					gi|405970323|gb|EKC35238.1|	0.048	19	19	37.931	29159	hypothetical protein CGI_10019838 [Crassostrea gigas]
TRINITY_DN19245_c0_g1_i13.p1					gi|504187732|ref|WP_014374834.1|	0.79	51	51	28.058	138336;1146883	CBS domain-containing protein [Blastococcus saxobsidens]<>Mg/Co/Ni transporter MgtE with CBS domain [Blastococcus saxobsidens DD2]
TRINITY_DN19245_c0_g1_i38.p1	309803.CTN_0163	2.6e-35		PFAM AAA ATPase central domain protein	gi|1270087948|ref|XP_022807468.1|	3.14e-47	76	76	44.595	50429	uncharacterized protein LOC111344503 [Stylophora pistillata]<>E3 ubiquitin-protein ligase DTX3L [Stylophora pistillata]
TRINITY_DN19245_c0_g1_i9.p1	309803.CTN_0163	2.1e-35		PFAM AAA ATPase central domain protein	gi|740224945|ref|WP_038066456.1|	1.24e-46	77	77	46.857	2337	Appr-1-p processing protein [Thermotoga neapolitana]
TRINITY_DN19395_c1_g1_i1.p1	203124.Tery_3470	4.6e-09		COG2931 RTX toxins and related Ca2 -binding
TRINITY_DN19457_c0_g1_i3.p4	48698.ENSPFOP00000003069	7.4e-19	GO:0000003,GO:0000139,GO:0001505,GO:0002791,GO:0002793,GO:0003674,GO:0003824,GO:0005215,GO:0005488,GO:0005515,GO:0005575,GO:0005622,GO:0005623,GO:0005737,GO:0005794,GO:0005798,GO:0006464,GO:0006497,GO:0006807,GO:0006810,GO:0006811,GO:0006812,GO:0006836,GO:0006887,GO:0007154,GO:0007267,GO:0007268,GO:0007269,GO:0007276,GO:0007283,GO:0008021,GO:0008104,GO:0008150,GO:0008152,GO:0008324,GO:0009058,GO:…	Zinc finger DHHC-type containing 17	gi|617458968|ref|XP_007571313.1|	2.01e-24	91	91	37.056	48698	PREDICTED: palmitoyltransferase ZDHHC17 [Poecilia formosa]
TRINITY_DN19918_c0_g1_i1.p1					gi|985390953|ref|XP_015380158.1|	0.006	69	69	22.727	143948	PREDICTED: protein zyg-11 homolog B-like [Diuraphis noxia]<>PREDICTED: protein zyg-11 homolog B-like [Diuraphis noxia]<>PREDICTED: protein zyg-11 homolog B-like [Diuraphis noxia]
TRINITY_DN20204_c0_g1_i2.p1	400682.PAC_15716767	3.5e-14		Scavenger receptor Cys-rich	gi|1133447601|ref|XP_019859007.1|	7.15e-16	35	50	45.679	400682	PREDICTED: deleted in malignant brain tumors 1 protein-like [Amphimedon queenslandica]
TRINITY_DN20229_c0_g1_i38.p2	1071379.XP_004178024.1	4.3e-29	GO:0000003,GO:0000075,GO:0000131,GO:0000166,GO:0000278,GO:0000280,GO:0000921,GO:0001558,GO:0003674,GO:0003824,GO:0004672,GO:0004674,GO:0004712,GO:0005488,GO:0005524,GO:0005543,GO:0005575,GO:0005622,GO:0005623,GO:0005634,GO:0005730,GO:0005737,GO:0005856,GO:0005933,GO:0005935,GO:0005938,GO:0005940,GO:0006464,GO:0006468,GO:0006793,GO:0006796,GO:0006807,GO:0006996,GO:0007010,GO:0007049,GO:0007093,GO:…	to Saccharomyces cerevisiae KCC4 (YCL024W) and GIN4 (YDR507C)	gi|444314733|ref|XP_004178024.1|	1.81e-30	48	48	36.087	1071380	hypothetical protein TBLA_0A07150 [Tetrapisispora blattae CBS 6284]<>hypothetical protein TBLA_0A07150 [Tetrapisispora blattae CBS 6284]
TRINITY_DN20638_c0_g1_i3.p1	10224.XP_006812457.1	9.1e-10	GO:0000003,GO:0000323,GO:0003006,GO:0003333,GO:0003674,GO:0005215,GO:0005302,GO:0005342,GO:0005575,GO:0005622,GO:0005623,GO:0005737,GO:0005764,GO:0005765,GO:0005768,GO:0005773,GO:0005774,GO:0005783,GO:0005789,GO:0006582,GO:0006725,GO:0006726,GO:0006810,GO:0006811,GO:0006812,GO:0006820,GO:0006855,GO:0006865,GO:0007276,GO:0007281,GO:0007283,GO:0007286,GO:0008150,GO:0008152,GO:0008283,GO:0008324,GO:…	It is involved in the biological process described with transmembrane transport	gi|1005485841|ref|XP_015779517.1|	2.70e-12	89	89	27.055	70779	PREDICTED: P protein-like [Acropora digitifera]
TRINITY_DN20653_c2_g1_i1.p1					gi|1242762359|ref|XP_022320364.1|	3.09e-06	52	52	36.792	6565	serine/threonine-protein phosphatase 6 regulatory ankyrin repeat subunit C-like [Crassostrea virginica]
TRINITY_DN20656_c2_g1_i3.p1	400682.PAC_15711529	2.1e-33		protein tyrosine phosphatase activity	gi|919092834|ref|XP_013383226.1|	1.98e-31	80	81	25.952	7574	sushi, von Willebrand factor type A, EGF and pentraxin domain-containing protein 1 [Lingula anatina]
TRINITY_DN20708_c1_g2_i11.p2	400682.PAC_15717966	1.5e-64		K02A2.6-like	gi|1274987057|gb|PIK35202.1|	1.29e-56	98	98	32.044	307972	Retrovirus-related Pol polyprotein from transposon [Apostichopus japonicus]
TRINITY_DN20725_c0_g1_i8.p2	6239.C09F9.2	2.9e-13		Trypsin Inhibitor like cysteine rich domain	gi|1253264452|gb|PDM60637.1|	3.51e-17	44	52	36.649	54126	hypothetical protein PRIPAC_52099 [Pristionchus pacificus]
TRINITY_DN21044_c4_g1_i2.p1	1198452.Jab_1c24670	8.8e-21		domain protein	gi|1270033544|ref|XP_022807267.1|	2.30e-62	99	99	68.056	50429	uncharacterized protein LOC111344302 [Stylophora pistillata]<>hypothetical protein AWC38_SpisGene2076 [Stylophora pistillata]
TRINITY_DN21054_c2_g5_i1.p1	135651.CBN10385	3.4e-10		Belongs to the protein kinase superfamily. Tyr protein kinase family	gi|1109244085|ref|XP_019196778.1|	3.13e-12	58	58	29.648	35883	PREDICTED: putative leucine-rich repeat receptor-like serine/threonine-protein kinase At2g19230 isoform X1 [Ipomoea nil]
TRINITY_DN21201_c1_g1_i1.p2	400682.PAC_15726885	3.3e-36	GO:0005575,GO:0005622,GO:0005623,GO:0005634,GO:0005654,GO:0005730,GO:0005737,GO:0016604,GO:0031974,GO:0031981,GO:0043226,GO:0043227,GO:0043228,GO:0043229,GO:0043231,GO:0043232,GO:0043233,GO:0044422,GO:0044424,GO:0044428,GO:0044446,GO:0044451,GO:0044464,GO:0070013	protein serine/threonine kinase activity	gi|340369262|ref|XP_003383167.1|	2.11e-46	99	99	39.149	400682	PREDICTED: serine/threonine-protein kinase PDIK1L-like [Amphimedon queenslandica]
TRINITY_DN21324_c3_g1_i2.p12					gi|1399706972|gb|PYI17522.1|	0.42	43	43	35.556	1450538	hypothetical protein BO99DRAFT_192052 [Aspergillus violaceofuscus CBS 115571]
TRINITY_DN21337_c2_g1_i23.p3	7739.XP_002613071.1	1.4e-44	GO:0003674,GO:0003824,GO:0004842,GO:0006464,GO:0006807,GO:0008150,GO:0008152,GO:0009987,GO:0016567,GO:0016740,GO:0019538,GO:0019787,GO:0032446,GO:0036211,GO:0043170,GO:0043412,GO:0044237,GO:0044238,GO:0044260,GO:0044267,GO:0051865,GO:0061630,GO:0061659,GO:0070647,GO:0071704,GO:0140096,GO:1901564	zinc ion binding	gi|1147255611|ref|XP_020008074.1|	7.81e-57	71	71	65.041	51338;391180	E3 ubiquitin-protein ligase listerin-like [Castor canadensis]<>E3 ubiquitin-protein ligase listerin-like [Enhydra lutris kenyoni]
TRINITY_DN21456_c6_g2_i1.p1	8090.ENSORLP00000017514	5.5e-46	GO:0000003,GO:0000165,GO:0001759,GO:0001816,GO:0001817,GO:0001818,GO:0001932,GO:0001934,GO:0002119,GO:0002164,GO:0002682,GO:0003156,GO:0003674,GO:0003824,GO:0004672,GO:0004713,GO:0004714,GO:0004888,GO:0005007,GO:0005085,GO:0005088,GO:0005488,GO:0005515,GO:0005539,GO:0005575,GO:0005576,GO:0005622,GO:0005623,GO:0005737,GO:0005768,GO:0005783,GO:0005794,GO:0005886,GO:0005887,GO:0006066,GO:0006464,GO:…	Fibroblast growth factor receptor	gi|1391802760|ref|XP_025022762.1|	1.97e-54	98	98	32.902	176946	fibroblast growth factor receptor 3 isoform X8 [Python bivittatus]
TRINITY_DN21466_c3_g2_i1.p1					gi|1070660019|gb|OEJ84193.1|	5.0	33	33	31.959	56408	Protein BOI2 [Hanseniaspora osmophila]
TRINITY_DN21551_c6_g1_i5.p1					gi|641754667|ref|XP_008161051.1|	0.009	46	46	29.032	8478	myosin-binding protein C, cardiac-type isoform X7 [Chrysemys picta bellii]
TRINITY_DN21585_c0_g1_i6.p1	946362.XP_004992937.1	2.3e-26		Common central domain of tyrosinase
TRINITY_DN21585_c0_g1_i7.p1	946362.XP_004992937.1	2.3e-26		Common central domain of tyrosinase
TRINITY_DN21591_c0_g1_i1.p5	38654.XP_006038641.1	6.5e-09		phospholipase	gi|1121904010|ref|XP_019405972.1|	3.27e-12	70	70	35.238	8502	PREDICTED: GH3 domain-containing protein isoform X2 [Crocodylus porosus]
TRINITY_DN21618_c1_g1_i6.p1	7918.ENSLOCP00000004437	9.00e-129	GO:0000139,GO:0000149,GO:0001505,GO:0001956,GO:0002791,GO:0002793,GO:0003674,GO:0005488,GO:0005509,GO:0005515,GO:0005543,GO:0005575,GO:0005622,GO:0005623,GO:0005737,GO:0005768,GO:0005770,GO:0005783,GO:0005794,GO:0005802,GO:0005829,GO:0005886,GO:0006810,GO:0006996,GO:0007154,GO:0007165,GO:0007186,GO:0008150,GO:0008289,GO:0009987,GO:0010008,GO:0010256,GO:0010646,GO:0010647,GO:0010817,GO:0012505,GO:…	BAI1-associated protein	gi|919102497|ref|XP_013387652.1|	1.97e-178	99	99	32.316	7574	BAI1-associated protein 3 isoform X2 [Lingula anatina]
TRINITY_DN21637_c2_g3_i16.p1	10224.XP_006819161.1	1.1e-23			gi|1270060443|ref|XP_022792734.1|	3.44e-83	93	93	27.198	50429	putative leucine-rich repeat-containing protein DDB_G0281931 [Stylophora pistillata]
TRINITY_DN21977_c0_g2_i1.p1					gi|1126185845|ref|XP_019625610.1|	0.059	50	50	25.397	7741	PREDICTED: mammalian ependymin-related protein 1-like [Branchiostoma belcheri]
TRINITY_DN23220_c0_g1_i1.p1	10224.XP_006816196.1	4.6e-178		calcium ion binding	gi|1005456913|ref|XP_015765581.1|	0.0	100	100	56.369	70779	PREDICTED: E3 ubiquitin-protein ligase RNF213-like [Acropora digitifera]
TRINITY_DN24812_c0_g2_i1.p1					gi|688606861|ref|XP_009293978.1|	0.34	19	19	36.364	7955	macrophage colony-stimulating factor 1 receptor 1 [Danio rerio]
TRINITY_DN2610_c0_g1_i1.p1	7719.XP_002122650.2	2.9e-36		coreceptor activity involved in Wnt signaling pathway, planar cell polarity pathway	gi|1087805438|ref|XP_002122650.3|	4.77e-34	99	100	40.789	7719	PREDICTED: thrombospondin type-1 domain-containing protein 7A-like [Ciona intestinalis]
TRINITY_DN26487_c0_g1_i1.p1					gi|1195544619|ref|XP_021052728.1|	0.011	22	23	48.438	10093	oviduct-specific glycoprotein [Mus pahari]
TRINITY_DN26840_c0_g1_i1.p1	6087.XP_002164639.2	4.8e-16
TRINITY_DN27869_c0_g1_i1.p1					gi|1183378333|gb|ORY03846.1|	0.44	54	54	32.812	1231657	hypothetical protein BCR34DRAFT_66137 [Clohesyomyces aquaticus]
TRINITY_DN28558_c0_g1_i1.p1					gi|1367398390|ref|XP_024270099.1|	1.39e-04	18	18	51.020	74940	mucin-6-like isoform X4 [Oncorhynchus tshawytscha]<>mucin-6-like isoform X4 [Oncorhynchus tshawytscha]
TRINITY_DN29112_c0_g1_i1.p1	10224.XP_006811339.1	5.7e-27		negative regulation of non-canonical Wnt signaling pathway	gi|1270043806|ref|XP_022783821.1|	2.02e-36	98	98	38.914	50429	E3 ubiquitin-protein ligase rnf213-alpha-like [Stylophora pistillata]
TRINITY_DN2979_c0_g1_i2.p2					gi|1109292043|ref|XP_019170643.1|	0.93	48	48	32.000	35883	PREDICTED: leucine aminopeptidase 2, chloroplastic-like isoform X3 [Ipomoea nil]
TRINITY_DN29967_c0_g1_i1.p1					gi|493980386|ref|WP_006923320.1|	0.86	51	51	30.769	186739;1094563	6,7-dimethyl-8-ribityllumazine synthase [Bartonella washoeensis]<>6,7-dimethyl-8-ribityllumazine synthase [Bartonella washoeensis Sb944nv]<>6,7-dimethyl-8-ribityllumazine synthase 1 [Bartonella washoeensis]
TRINITY_DN30353_c0_g1_i1.p1	227086.JGI_V11_43471	8.00e-26			gi|1236562884|gb|PAA84769.1|	3.03e-27	97	97	29.104	282301	hypothetical protein BOX15_Mlig027469g1, partial [Macrostomum lignano]
TRINITY_DN3127_c0_g1_i2.p1					gi|1049274511|ref|XP_017577652.1|	0.58	58	58	28.916	42514	PREDICTED: complement C3-like [Pygocentrus nattereri]
TRINITY_DN3319_c0_g1_i1.p1	28377.ENSACAP00000019484	1.9e-22	GO:0002237,GO:0002376,GO:0003674,GO:0004888,GO:0005488,GO:0005537,GO:0005575,GO:0005622,GO:0005623,GO:0005737,GO:0005768,GO:0005886,GO:0005887,GO:0006810,GO:0006897,GO:0006898,GO:0006950,GO:0006952,GO:0006955,GO:0007154,GO:0007165,GO:0008150,GO:0009605,GO:0009607,GO:0009617,GO:0009986,GO:0009987,GO:0010008,GO:0010033,GO:0012505,GO:0016020,GO:0016021,GO:0016192,GO:0023052,GO:0030246,GO:0031090,GO:…	C-type lectin (CTL) or carbohydrate-recognition domain (CRD)	gi|828201096|ref|XP_012555135.1|	1.05e-25	40	40	33.083	6087	PREDICTED: fibroblast growth factor receptor 3-like, partial [Hydra vulgaris]
TRINITY_DN4029_c0_g2_i1.p1					gi|1150388331|gb|AQT41899.1|	0.88	70	70	27.731	1686310	type I restriction enzyme M protein [Bartonella apis]
TRINITY_DN5086_c0_g1_i1.p1	10036.XP_005070242.1	5.9e-20	GO:0001525,GO:0001568,GO:0001944,GO:0002040,GO:0003674,GO:0003824,GO:0004842,GO:0005575,GO:0005622,GO:0005623,GO:0005634,GO:0005730,GO:0005737,GO:0005829,GO:0006464,GO:0006508,GO:0006511,GO:0006807,GO:0007275,GO:0008150,GO:0008152,GO:0009056,GO:0009057,GO:0009653,GO:0009966,GO:0009968,GO:0009987,GO:0010646,GO:0010648,GO:0016043,GO:0016462,GO:0016567,GO:0016740,GO:0016787,GO:0016817,GO:0016818,GO:…	E3 ubiquitin-protein ligase	gi|1270074671|ref|XP_022800357.1|	2.39e-26	65	65	32.103	50429	E3 ubiquitin-protein ligase rnf213-alpha-like [Stylophora pistillata]
TRINITY_DN6122_c0_g1_i1.p1					gi|675622924|ref|XP_008939609.1|	2.39e-12	62	68	42.478	57421	PREDICTED: neurogenic locus notch homolog protein 2, partial [Merops nubicus]
TRINITY_DN6524_c0_g1_i1.p2	6239.R151.4a	1.8e-16		Belongs to the protein kinase superfamily. Tyr protein kinase family	gi|7506744|pir||T16765	1.51e-20	94	94	40.278	6239	hypothetical protein R151.4 - Caenorhabditis elegans
TRINITY_DN6669_c0_g1_i1.p1					gi|1069397119|ref|XP_018093863.1|	1.46e-04	52	52	44.444	8355	PREDICTED: matrix metalloproteinase-9-like [Xenopus laevis]<>hypothetical protein XELAEV_18046523mg [Xenopus laevis]
TRINITY_DN6824_c0_g2_i1.p1	7739.XP_002587511.1	1.6e-29		death-associated protein kinase	gi|1126170848|ref|XP_019617439.1|	2.02e-29	97	97	25.758	7741	PREDICTED: death-associated protein kinase 1-like [Branchiostoma belcheri]
TRINITY_DN6896_c0_g1_i2.p1					gi|831533002|ref|XP_012721740.1|	2.32e-04	30	30	24.599	8078	hemicentin-1 [Fundulus heteroclitus]
O_lob_c18773.p2
O_lob_c47784.p1
O_lob_c54370.p1
O_lob_c63998.p2
O_lob_c74126.p1
TRINITY_DN10202_c0_g1_i2.p1
TRINITY_DN11692_c0_g1_i1.p1
TRINITY_DN16271_c0_g1_i3.p1
TRINITY_DN16875_c0_g2_i3.p3
TRINITY_DN16875_c0_g2_i4.p4
TRINITY_DN17343_c0_g1_i1.p2
TRINITY_DN18261_c1_g2_i3.p1
TRINITY_DN18591_c0_g1_i2.p1
TRINITY_DN20234_c4_g1_i2.p1
TRINITY_DN21116_c2_g2_i6.p2
TRINITY_DN21162_c5_g1_i4.p2
TRINITY_DN21177_c0_g1_i2.p5
TRINITY_DN21413_c1_g1_i1.p1
TRINITY_DN21438_c1_g1_i1.p1
TRINITY_DN21444_c1_g2_i1.p1
TRINITY_DN21466_c3_g2_i1.p2
TRINITY_DN21470_c0_g1_i10.p2
TRINITY_DN21894_c0_g1_i1.p1
TRINITY_DN22358_c0_g1_i1.p1
TRINITY_DN28182_c0_g2_i1.p2
TRINITY_DN28792_c0_g1_i1.p1
TRINITY_DN28880_c0_g1_i1.p1
TRINITY_DN29770_c0_g3_i1.p1
TRINITY_DN5600_c0_g1_i1.p1
