# Supplementary material for: Evolution of mechanisms controlling epithelial morphogenesis across animals: new insights from dissociation-reaggregation experiments in the sponge Oscarella lobularis
Source: BMC Ecol Evol. 2021 Aug 21;21:160. doi: 10.1186/s12862-021-01866-x (PMC8380372; doi:10.1186/s12862-021-01866-x)
Supplement: Supplementary file 13 — Additional file 13: Table S10. List of genes included in the core clusters (1 to 15) with orthologs (eggNOG) and gene ontology terms (GO). Related to Fig. 8. [file 12862_2021_1866_MOESM13_ESM.xlsx]

## Sheet: S10_Core_clusters
Cluster 1						Cluster 2						Cluster 3						Cluster 4						Cluster 5						Cluster 6						Cluster 7						Cluster 8						Cluster 9
Transcript_id	EggNOG_ortholog	Ortholog_evalue	Name_ortholog	GO.ID		Transcript_id	EggNOG_ortholog	Ortholog_evalue	Name_ortholog	GO.ID		Transcript_id	EggNOG_ortholog	Ortholog_evalue	Name_ortholog	GO.ID		Transcript_id	EggNOG_ortholog	Ortholog_evalue	Name_ortholog	GO.ID		Transcript_id	EggNOG_ortholog	Ortholog_evalue	Name_ortholog	GO.ID		Transcript_id	EggNOG_ortholog	Ortholog_evalue	Name_ortholog	GO.ID		Transcript_id	EggNOG_ortholog	Ortholog_evalue	Name_ortholog	GO.ID		Transcript_id	EggNOG_ortholog	Ortholog_evalue	Name_ortholog	GO.ID		Transcript_id	EggNOG_ortholog
O_lob_c16596.p2						O_lob_c16946.p1						O_lob_c14289.p2						O_lob_c10360.p1	45351.EDO46709	4.40e-12	thyroid_hormone_transmembrane_transporter_activity	GO:0016021;GO:0055085		O_lob_c11007.p1	6669.EFX75946	1.30e-69	damaged_DNA_binding_It_is_involved_in_the_biological_process_described_with_nucleotide_excision_repair	GO:0003677GO:0003677;GO:0003677		O_lob_c10993.p1						O_lob_c11450.p2						O_lob_c10131.p1	144197.XP_008304667.1	5.70e-79	polyribonucleotide_nucleotidyltransferase_1	GO:0000175GO:0000177;GO:0000178;GO:0000957;GO:0000958;GO:0000959;GO:0000960;GO:0000962;GO:0000963;GO:0000964;GO:0000965;GO:0000966;GO:0003674;GO:0003676;GO:0003723;GO:0003727;GO:0003824;GO:0004518;GO:0004527;GO:0004532;GO:0004540;GO:0004654;GO:0005488;GO:0005575;GO:0005622;GO:0005623;GO:0005634;GO:0005737;GO:0005739;GO:0005740;GO:0005758;GO:0005783;GO:0005789;GO:0005829;GO:0005840;GO:0005844;GO:0…		O_lob_c11923.p1	9315.ENSMEUP00000000881
O_lob_c17851.p1						O_lob_c2378.p1						O_lob_c16285.p4	176946.XP_007428361.1	2.70e-10	mesenchymal_cell_differentiation_involved_in_bone_development			O_lob_c24848.p2						O_lob_c12084.p1						O_lob_c13315.p1	7739.XP_002589797.1	2.30e-23	trans_hexaprenyltranstransferase_activity			O_lob_c15496.p1	1347342.BN863_9950	8.60e-07	Kelch	GO:0005515		O_lob_c10813.p1	6500.XP_005092097.1	1.40e-08	mechanosensitive_ion_channel_activity			O_lob_c14003.p1	109478.XP_005859882.1
O_lob_c2418.p1						O_lob_c25261.p1	128390.XP_009461506.1	3.10e-08	Phosphatidylinositol_phosphatase_PTPRQ			O_lob_c16415.p1	7918.ENSLOCP00000013577	4.10e-52	WD_repeat_domain_3			O_lob_c43799.p1						O_lob_c13022.p1						O_lob_c20137.p1						O_lob_c18491.p1	583355.Caka_1196	1.60e-22	Belongs_to_the_HesB_IscA_family			O_lob_c11823.p1	8090.ENSORLP00000002512	4.90e-31	Spectrin_beta			O_lob_c44158.p1
O_lob_c26505.p1						O_lob_c28663.p1	106582.XP_004575994.1	6.10e-20	Belongs_to_the_aconitase_IPM_isomerase_family			O_lob_c18436.p1						O_lob_c60681.p1	946362.XP_004995715.1	1.70e-30	protein_kinase_activity	GO:0004672GO:0005524;GO:0006468		O_lob_c13022.p2						O_lob_c2135.p2						O_lob_c20717.p1						O_lob_c12192.p1						O_lob_c64440.p1	126957.SMAR008525_PA
O_lob_c44422.p1	7668.SPU_001327_tr	8.80e-26	TENA/THI_4/PQQC_family			O_lob_c30446.p1				GO:0004930GO:0016020		O_lob_c20018.p1	400682.PAC_15725195	6.90e-41	CDK5_regulatory_subunit_associated_protein_1			TRINITY_DN10880_c0_g1_i1.p2						O_lob_c13103.p1						O_lob_c34073.p1	10224.XP_002741613.2	3.10e-52	pseudouridine_synthase_activity	GO:0003723GO:0009982;GO:0001522;GO:0009451;GO:0001522;GO:0002682;GO:0003674;GO:0003824;GO:0005488;GO:0005515;GO:0005575;GO:0005622;GO:0005623;GO:0005634;GO:0006139;GO:0006396;GO:0006399;GO:0006400;GO:0006417;GO:0006725;GO:0006807;GO:0008033;GO:0008150;GO:0008152;GO:0009451;GO:0009889;GO:0009890;GO:0009892;GO:0009982;GO:0009987;GO:0010467;GO:0010468;GO:0010556;GO:0010558;GO:0010605;GO:0010608;GO:0…		O_lob_c21194.p1	7739.XP_002599481.1	1.20e-16	positive_regulation_of_histone_H4_K20_methylation			O_lob_c12810.p2						O_lob_lrc5807.p1
O_lob_c49579.p1						O_lob_c32800.p1	7668.SPU_004874_tr	9.80e-24				O_lob_c29553.p1						TRINITY_DN1239_c0_g1_i1.p1						O_lob_c13360.p1						O_lob_c36311.p1	51337.XP_004650679.1	1.10e-12	alpha_N_acetylgalactosaminidase			O_lob_c24014.p1						O_lob_c13068.p1	5888.CAK76938	5.90e-19	GTP_binding	GO:0005525		TRINITY_DN10162_c0_g1_i1.p1
O_lob_c52247.p1						O_lob_c34456.p1						O_lob_c31386.p1	10224.XP_006823961.1	3.60e-60	serine_type_peptidase_activity	GO:0003674GO:0003824;GO:0004177;GO:0006508;GO:0006807;GO:0008150;GO:0008152;GO:0008233;GO:0008238;GO:0008239;GO:0016787;GO:0019538;GO:0043170;GO:0044238;GO:0070011;GO:0071704;GO:0140096;GO:1901564		TRINITY_DN12443_c0_g1_i1.p1	7739.XP_002609256.1	2.90e-32	protein_K33_linked_ubiquitination	GO:0000151GO:0000209;GO:0003674;GO:0003779;GO:0003824;GO:0004842;GO:0005488;GO:0005515;GO:0005575;GO:0005622;GO:0005623;GO:0005634;GO:0005654;GO:0005737;GO:0005794;GO:0005802;GO:0005829;GO:0005856;GO:0006464;GO:0006508;GO:0006511;GO:0006807;GO:0006810;GO:0006892;GO:0006895;GO:0006996;GO:0007010;GO:0008092;GO:0008150;GO:0008152;GO:0008582;GO:0009056;GO:0009057;GO:0009987;GO:0010033;GO:0010498;GO:0…		O_lob_c16093.p2						O_lob_c41198.p1						O_lob_c26159.p1	135651.CBN32825	4.30e-51	cytoskeleton_organization			O_lob_c1409.p1	45351.EDO31625	2.90e-56	L_aminoadipate_semialdehyde_dehydrogenase_activity			TRINITY_DN10612_c0_g1_i1.p1
O_lob_c6132.p1						O_lob_c43227.p1						O_lob_c35201.p1						TRINITY_DN13973_c0_g1_i25.p1	45351.EDO39893	1.10e-41	Domain_of_unknown_function_(DUF3342)			O_lob_c17016.p1						O_lob_c42410.p1						O_lob_c26567.p1						O_lob_c15715.p1	400682.PAC_15717671	5.60e-24	transmembrane_transport			TRINITY_DN13843_c0_g1_i1.p2	10116.ENSRNOP00000009151
O_lob_c66479.p2						O_lob_c45128.p1						O_lob_c36809.p2	10224.XP_006815222.1	1.60e-15	Disrupted_in_renal_carcinoma			TRINITY_DN14016_c0_g1_i1.p1	7668.SPU_002115_tr	3.00e-54	DNA_methylation_involved_in_gamete_generation	GO:0000003GO:0000280;GO:0003674;GO:0005488;GO:0005515;GO:0005575;GO:0005622;GO:0005623;GO:0005737;GO:0005739;GO:0005829;GO:0006139;GO:0006259;GO:0006304;GO:0006305;GO:0006306;GO:0006725;GO:0006807;GO:0006996;GO:0007049;GO:0007140;GO:0007276;GO:0007283;GO:0008150;GO:0008152;GO:0009566;GO:0009987;GO:0016043;GO:0016070;GO:0019953;GO:0022402;GO:0022412;GO:0022414;GO:0032259;GO:0032501;GO:0032504;GO:0…		O_lob_c18843.p1	10224.XP_006820079.1	1.30e-34	snRNA_processing			O_lob_c47840.p1	7739.XP_002610360.1	1.70e-19	Sperm_tail_PG_rich			O_lob_c28020.p3						O_lob_c16114.p1	756272.Plabr_3368	9.00e-64	6_phosphogluconolactonase_glucosamine_6_phosphate_isomerase_deaminase	GO:0004342GO:0005975;GO:0006044		TRINITY_DN15260_c0_g1_i2.p3
O_lob_c7269.p1						O_lob_c51500.p1						O_lob_c38309.p1	1033810.HLPCO_000474	5.60e-10	response_to_abiotic_stimulus	GO:0005515		TRINITY_DN14921_c0_g1_i1.p1	10224.XP_006817531.1	2.50e-09	lymphoid_tissue_lymphoma_translocation	GO:0001650GO:0001775;GO:0001817;GO:0001819;GO:0001923;GO:0001932;GO:0001934;GO:0002020;GO:0002218;GO:0002220;GO:0002223;GO:0002237;GO:0002253;GO:0002335;GO:0002376;GO:0002429;GO:0002520;GO:0002521;GO:0002682;GO:0002684;GO:0002694;GO:0002696;GO:0002697;GO:0002699;GO:0002700;GO:0002702;GO:0002703;GO:0002705;GO:0002706;GO:0002708;GO:0002709;GO:0002711;GO:0002718;GO:0002720;GO:0002724;GO:0002726;GO:0…		O_lob_c19679.p1						O_lob_c49132.p1						O_lob_c30260.p1	744985.HIMB59_00002720	2.00e-31	Part_of_the_tripartite_ATP_independent_periplasmic_(TRAP)_transport_system	GO:0030288;GO:0055085		O_lob_c17306.p1	126957.SMAR003350_PA	5.70e-80	Belongs_to_the_spectrin_family			TRINITY_DN16602_c0_g1_i2.p4
O_lob_lrc11728.p1						O_lob_c55920.p1	45351.EDO43866	7.00e-49	Alternative_oxidase	GO:0009916;GO:0055114		O_lob_c39590.p1	13616.ENSMODP00000009583	1.10e-13	Receptor_interacting_serine_threonine_kinase_2			TRINITY_DN15314_c0_g1_i1.p2	10228.TriadP54317	7.50e-17		GO:0000725GO:0003697;GO:0016887;GO:0097196		O_lob_c20676.p1						O_lob_c49889.p1						O_lob_c32359.p1	1396141.BATP01000046_gene1862	3.10e-27	ECF_sigma_factor	GO:0003700GO:0006352;GO:0006355		O_lob_c19768.p1	7897.ENSLACP00000018294	2.20e-09	synaptic_vesicle_membrane_organization			TRINITY_DN17428_c0_g1_i1.p1
O_lob_lrc13658.p1						O_lob_c56700.p1	946362.XP_004995918.1	7.90e-15	intracellular_sterol_transport			O_lob_c48088.p2						TRINITY_DN15323_c0_g2_i1.p2	303518.XP_005753524.1	3.50e-76	Belongs_to_the_histidine_acid_phosphatase_family			O_lob_c23225.p1						O_lob_c68963.p2						O_lob_c32839.p2						O_lob_c22035.p1	10228.TriadP55709	3.30e-18	ribosomal_large_subunit_binding			TRINITY_DN17930_c0_g1_i2.p1
O_lob_lrc27064.p1						O_lob_c74155.p1	7719.XP_002122437.1	6.70e-11	RB1_inducible_coiled_coil	GO:0000045GO:0000272;GO:0000407;GO:0000422;GO:0001889;GO:0001894;GO:0001932;GO:0001934;GO:0002165;GO:0003008;GO:0003674;GO:0005198;GO:0005488;GO:0005515;GO:0005575;GO:0005622;GO:0005623;GO:0005634;GO:0005635;GO:0005737;GO:0005783;GO:0005789;GO:0005829;GO:0005975;GO:0005976;GO:0005977;GO:0005980;GO:0006073;GO:0006091;GO:0006112;GO:0006914;GO:0006950;GO:0006996;GO:0007005;GO:0007033;GO:0007154;GO:0…		O_lob_c50485.p2	157072.XP_008872434.1	1.10e-13	fatty_acid_biosynthetic_process	GO:0001655GO:0001822;GO:0003674;GO:0003824;GO:0005102;GO:0005488;GO:0005515;GO:0005575;GO:0005622;GO:0005623;GO:0005634;GO:0005737;GO:0005739;GO:0005759;GO:0005829;GO:0006082;GO:0006091;GO:0006629;GO:0006631;GO:0006633;GO:0006635;GO:0007275;GO:0008134;GO:0008150;GO:0008152;GO:0008270;GO:0008610;GO:0009056;GO:0009058;GO:0009060;GO:0009062;GO:0009888;GO:0009987;GO:0015980;GO:0016042;GO:0016053;GO:0…		TRINITY_DN16142_c0_g1_i3.p6						O_lob_c23467.p1						O_lob_c9625.p1	45351.EDO40759	1.30e-67	spermatogenesis_associated_4	GO:0005575GO:0005622;GO:0005623;GO:0005737;GO:0044424;GO:0044464		O_lob_c33052.p1	452637.Oter_0080	1.70e-14	RNA_polymerase_sigma_factor_sigma_70_family	GO:0003700;GO:0006352;GO:0006355		O_lob_c22882.p1	45351.EDO29744	1.30e-22	Domain_found_in_Dishevelled_Egl_10_and_Pleckstrin_(DEP)			TRINITY_DN18304_c0_g1_i1.p1	244447.XP_008309514.1
O_lob_lrc31611.p1						O_lob_c7759.p1	400682.PAC_15725029	3.90e-41	inositol_oxygenase_activity	GO:0000166GO:0003674;GO:0003824;GO:0004033;GO:0005488;GO:0005506;GO:0005575;GO:0005622;GO:0005623;GO:0005737;GO:0005829;GO:0005975;GO:0006020;GO:0006066;GO:0006793;GO:0006796;GO:0006884;GO:0007154;GO:0007165;GO:0008150;GO:0008152;GO:0008199;GO:0008361;GO:0009056;GO:0009987;GO:0009992;GO:0016043;GO:0016052;GO:0016234;GO:0016491;GO:0016614;GO:0016616;GO:0016651;GO:0016701;GO:0019310;GO:0019637;GO:0…		O_lob_c51686.p1						TRINITY_DN17094_c0_g1_i4.p2						O_lob_c24663.p1	45351.EDO41038	5.70e-27	integrin_binding			O_lob_lrc12439.p1	9361.ENSDNOP00000009041	1.50e-23	antigen_7	GO:0003676		O_lob_c35047.p2	1156937.MFUM_920008	6.70e-27	Bifunctional_nuclease	GO:0004518GO:0004518		O_lob_c23330.p1						TRINITY_DN18646_c0_g1_i1.p2
O_lob_lrc5685.p1						O_lob_c7977.p1	7739.XP_002613453.1	7.30e-26	Fibronectin_type_3_domain			O_lob_c52806.p1	1121022.ABENE_19895	5.90e-19	Binds_23S_rRNA_and_is_also_seen_to_make_contacts_with_the_A_and_possibly_P_site_tRNAs	GO:0000027GO:0000049;GO:0003674;GO:0003676;GO:0003723;GO:0003735;GO:0005198;GO:0005488;GO:0005575;GO:0005622;GO:0005623;GO:0005737;GO:0005829;GO:0005840;GO:0005886;GO:0006412;GO:0006518;GO:0006807;GO:0006996;GO:0008150;GO:0008152;GO:0009058;GO:0009059;GO:0009987;GO:0010467;GO:0015934;GO:0016020;GO:0016043;GO:0019538;GO:0019843;GO:0022607;GO:0022613;GO:0022618;GO:0022625;GO:0022626;GO:0032991;GO:0…		TRINITY_DN17318_c0_g1_i2.p1						O_lob_c27007.p1						O_lob_lrc16617.p1						O_lob_c36669.p1	331869.BAL199_25649	4.40e-21	SurA_N_terminal_domain	GO:0003755GO:0003755		O_lob_c23331.p1						TRINITY_DN18662_c0_g1_i1.p2
O_lob_lrc67516.p1						O_lob_c8595.p1	126957.SMAR009144_PA	3.00e-19	Serine/threonine_phosphatases_family_2C_catalytic_domain	GO:0003824GO:0004722;GO:0006470		O_lob_c58482.p2						TRINITY_DN17579_c0_g1_i2.p1						O_lob_c27375.p2	7739.XP_002589040.1	5.30e-48	GTPase_activity			O_lob_lrc1663.p1						O_lob_c38297.p1						O_lob_c34458.p1	10181.XP_004882439.1	3.10e-24	Regulates_the_level_of_the_neuromodulator_D_serine_in_the_brain_Has_high_activity_towards_D_DOPA_and_contributes_to_dopamine_synthesis_Could_act_as_a_detoxifying_agent_which_removes_D_amino_acids_accumulated_during_aging_Acts_on_a_variety_of_D__amino_acids_with_a_preference_for_those_having_small_hydrophobic_side_chains_followed_by_those_bearing_polar_aromatic_and_basic_groups_Does_not_act_on_aci…	GO:0000166GO:0003674;GO:0003824;GO:0003884;GO:0005102;GO:0005488;GO:0005515;GO:0005575;GO:0005622;GO:0005623;GO:0005737;GO:0005777;GO:0005778;GO:0005782;GO:0005829;GO:0006082;GO:0006520;GO:0006522;GO:0006524;GO:0006551;GO:0006560;GO:0006562;GO:0006584;GO:0006605;GO:0006625;GO:0006725;GO:0006807;GO:0006810;GO:0006886;GO:0006996;GO:0007031;GO:0008104;GO:0008150;GO:0008152;GO:0009056;GO:0009058;GO:0…		TRINITY_DN18842_c1_g2_i1.p1	10228.TriadP56927
O_lob_lrc68005.p1	9361.ENSDNOP00000002828	1.10e-12	embryonic_pattern_specification	GO:0000122GO:0000981;GO:0003674;GO:0003676;GO:0003677;GO:0003700;GO:0005488;GO:0005515;GO:0005575;GO:0005622;GO:0005623;GO:0005634;GO:0005654;GO:0006355;GO:0006357;GO:0007275;GO:0007389;GO:0007399;GO:0008150;GO:0009790;GO:0009880;GO:0009889;GO:0009890;GO:0009892;GO:0010468;GO:0010556;GO:0010558;GO:0010605;GO:0010629;GO:0016604;GO:0019219;GO:0019222;GO:0030323;GO:0030324;GO:0031323;GO:0031324;GO:0…		O_lob_lrc16062.p1						O_lob_c6560.p2						TRINITY_DN17893_c0_g1_i14.p1	10224.XP_006817019.1	2.20e-10				O_lob_c27826.p1	400682.PAC_15717788	9.90e-22	Frag1/DRAM/Sfk1_family			O_lob_lrc36053.p1	10224.XP_006816551.1	1.30e-29	U3_snoRNA_binding	GO:0000166GO:0000462;GO:0000469;GO:0000478;GO:0000479;GO:0001882;GO:0001883;GO:0003674;GO:0003676;GO:0003723;GO:0003824;GO:0003924;GO:0005488;GO:0005525;GO:0005575;GO:0005622;GO:0005623;GO:0005634;GO:0005654;GO:0005730;GO:0006139;GO:0006364;GO:0006396;GO:0006725;GO:0006807;GO:0008150;GO:0008152;GO:0009987;GO:0010467;GO:0016070;GO:0016072;GO:0016462;GO:0016787;GO:0016817;GO:0016818;GO:0017076;GO:0…		O_lob_c38818.p1						O_lob_c34495.p1	7739.XP_002609576.1	1.10e-24	mRNA_3'_UTR_binding	GO:0000075GO:0000077;GO:0000278;GO:0003674;GO:0003676;GO:0003723;GO:0003729;GO:0003730;GO:0005488;GO:0005575;GO:0005622;GO:0005623;GO:0005737;GO:0005829;GO:0006950;GO:0006974;GO:0006977;GO:0007049;GO:0007093;GO:0007154;GO:0007165;GO:0007346;GO:0008150;GO:0009892;GO:0009894;GO:0009966;GO:0009968;GO:0009987;GO:0010468;GO:0010564;GO:0010605;GO:0010608;GO:0010629;GO:0010646;GO:0010648;GO:0010948;GO:0…		TRINITY_DN19005_c0_g2_i1.p1	45351.EDO49548
O_lob_lrc9149.p1	43151.ADAC003130_PA	3.50e-19	Gamma_glutamyl_cyclotransferase_AIG2_like	GO:0003674GO:0003824;GO:0005198;GO:0007275;GO:0007507;GO:0008150;GO:0008307;GO:0016829;GO:0016840;GO:0016842;GO:0032501;GO:0032502;GO:0048513;GO:0048731;GO:0048856;GO:0061929;GO:0072359		O_lob_lrc24471.p1						O_lob_c67127.p1	6500.XP_005093790.1	3.40e-13	Fibronectin_type_3_domain			TRINITY_DN17906_c0_g1_i2.p1	1394178.AWOO02000006_gene3421	5.00e-22	Sulfotransferase_domain	GO:0003674GO:0003824;GO:0005575;GO:0006082;GO:0006629;GO:0006790;GO:0008146;GO:0008150;GO:0008152;GO:0008610;GO:0009058;GO:0009987;GO:0016020;GO:0016021;GO:0016740;GO:0016782;GO:0031224;GO:0043436;GO:0044237;GO:0044238;GO:0044249;GO:0044255;GO:0044272;GO:0044281;GO:0044425;GO:0046505;GO:0046506;GO:0071704;GO:1901576		O_lob_c29927.p1	32264.tetur03g02990.1	3.90e-13	Transfers_the_glycosyl_residue_from_UDP_Glc_to_the_non__reducing_end_of_alpha_14_glucan	GO:0000272GO:0003674;GO:0003824;GO:0004373;GO:0005975;GO:0005976;GO:0005977;GO:0005980;GO:0005981;GO:0006073;GO:0006091;GO:0006109;GO:0006112;GO:0006914;GO:0006950;GO:0007154;GO:0008150;GO:0008152;GO:0008194;GO:0009056;GO:0009057;GO:0009251;GO:0009267;GO:0009605;GO:0009743;GO:0009744;GO:0009893;GO:0009894;GO:0009896;GO:0009987;GO:0009991;GO:0010033;GO:0010604;GO:0010675;GO:0010676;GO:0010906;GO:0…		O_lob_lrc7756.p1	7739.XP_002591212.1	1.40e-55	C_type_lectin_domain_family_16_member_A	GO:0000323GO:0003674;GO:0005488;GO:0005515;GO:0005575;GO:0005622;GO:0005623;GO:0005737;GO:0005764;GO:0005765;GO:0005768;GO:0005770;GO:0005773;GO:0005774;GO:0005794;GO:0005829;GO:0006810;GO:0006950;GO:0007034;GO:0007041;GO:0007154;GO:0007165;GO:0008150;GO:0008333;GO:0009267;GO:0009605;GO:0009892;GO:0009893;GO:0009894;GO:0009895;GO:0009896;GO:0009966;GO:0009967;GO:0009987;GO:0009991;GO:0010008;GO:0…		O_lob_c40199.p1						O_lob_c34675.p1						TRINITY_DN19618_c0_g1_i1.p1	10224.XP_002732699.2
TRINITY_DN10028_c0_g1_i1.p1						O_lob_lrc26120.p1						O_lob_c6936.p1	10224.XP_006823266.1	3.70e-48	Belongs_to_the_protein_kinase_superfamily_RIO_type_Ser_Thr_kinase_family			TRINITY_DN17942_c1_g1_i13.p4	6500.XP_005106707.1	1.00e-30	transferase_activity_transferring_selenium_containing_groups	GO:0016740GO:0000049;GO:0001514;GO:0003674;GO:0003676;GO:0003723;GO:0003824;GO:0005488;GO:0005515;GO:0005575;GO:0005622;GO:0005623;GO:0005634;GO:0005737;GO:0005829;GO:0006082;GO:0006412;GO:0006414;GO:0006417;GO:0006451;GO:0006518;GO:0006520;GO:0006807;GO:0008150;GO:0008152;GO:0009058;GO:0009059;GO:0009069;GO:0009889;GO:0009987;GO:0010467;GO:0010468;GO:0010556;GO:0010608;GO:0016259;GO:0016740;GO:0…		O_lob_c32772.p1	7209.EJD73881.1	1.00e-17	Uncharacterized_conserved_protein_(DUF2045)			TRINITY_DN10196_c0_g1_i1.p1	126957.SMAR012891_PA	4.70e-74	It_is_involved_in_the_biological_process_described_with_proteolysis	GO:0000502GO:0005575;GO:0005622;GO:0005623;GO:0005634;GO:0005737;GO:0005829;GO:0005838;GO:0006508;GO:0006511;GO:0006807;GO:0008150;GO:0008152;GO:0008541;GO:0009056;GO:0009057;GO:0009987;GO:0010498;GO:0016043;GO:0019538;GO:0019941;GO:0022607;GO:0022624;GO:0030163;GO:0032991;GO:0034622;GO:0043161;GO:0043170;GO:0043226;GO:0043227;GO:0043229;GO:0043231;GO:0043248;GO:0043632;GO:0043933;GO:0044085;GO:0…		O_lob_c42322.p1						O_lob_c37281.p1	7070.TC009329_PA	5.90e-29	polyribonucleotide_nucleotidyltransferase_activity_It_is_involved_in_the_biological_process_described_with_mRNA_catabolic_process			TRINITY_DN19624_c3_g1_i1.p3
TRINITY_DN11220_c0_g1_i1.p2						O_lob_lrc34349.p1	1121033.AUCF01000003_gene3101	2.90e-30	This_protein_is_located_at_the_30S_50S_ribosomal_subunit_interface_and_may_play_a_role_in_the_structure_and_function_of_the_aminoacyl_tRNA_binding_site	GO:0000027GO:0003674;GO:0003676;GO:0003723;GO:0003735;GO:0005198;GO:0005488;GO:0005575;GO:0005622;GO:0005623;GO:0005737;GO:0005829;GO:0005840;GO:0005886;GO:0006412;GO:0006518;GO:0006807;GO:0006996;GO:0008150;GO:0008152;GO:0009058;GO:0009059;GO:0009987;GO:0010467;GO:0015934;GO:0016020;GO:0016043;GO:0019538;GO:0019843;GO:0022607;GO:0022613;GO:0022618;GO:0022625;GO:0022626;GO:0032991;GO:0034622;GO:0…		O_lob_c70240.p1	42254.XP_004617896.1	2.30e-07	and_ankyrin_repeat_domains			TRINITY_DN18422_c0_g1_i3.p2						O_lob_c32897.p1	10224.XP_006812575.1	4.00e-16	carbohydrate:proton_symporter_activity	GO:0003008GO:0003013;GO:0003015;GO:0003170;GO:0003179;GO:0003674;GO:0005215;GO:0005351;GO:0005355;GO:0005402;GO:0005575;GO:0005623;GO:0005886;GO:0005887;GO:0006810;GO:0006811;GO:0006812;GO:0007275;GO:0007507;GO:0008015;GO:0008150;GO:0008324;GO:0008643;GO:0008645;GO:0009653;GO:0009719;GO:0009725;GO:0009987;GO:0010033;GO:0010243;GO:0015075;GO:0015077;GO:0015078;GO:0015144;GO:0015145;GO:0015149;GO:0…		TRINITY_DN10564_c0_g1_i1.p1						O_lob_c461.p1	8010.XP_010898589.1	2.80e-27	regulation_of_response_to_stimulus			O_lob_c37844.p1	8010.XP_010874812.1	3.10e-46	acetyl_CoA_acyltransferase_2			TRINITY_DN19652_c1_g3_i5.p1	979556.MTES_0182
TRINITY_DN11611_c0_g1_i3.p1	126957.SMAR004031_PA	4.90e-177	peptidyl_tyrosine_sulfation	GO:0000209GO:0003674;GO:0003824;GO:0004842;GO:0005575;GO:0005622;GO:0005623;GO:0005634;GO:0005737;GO:0006464;GO:0006508;GO:0006511;GO:0006807;GO:0006950;GO:0008150;GO:0008152;GO:0009056;GO:0009057;GO:0009987;GO:0010033;GO:0010243;GO:0010498;GO:0016567;GO:0016740;GO:0019538;GO:0019787;GO:0019941;GO:0030163;GO:0030433;GO:0032446;GO:0033554;GO:0034450;GO:0034976;GO:0036211;GO:0036503;GO:0042221;GO:0…		O_lob_lrc4403.p1	7739.XP_002598501.1	2.90e-24	heart_trabecula_formation	GO:0004888;GO:0004930;GO:0007166;GO:0007186;GO:0016021		O_lob_c7110.p1	45351.EDO31913	8.10e-21	receptor_localization_to_synapse	GO:0005575GO:0005622;GO:0005623;GO:0005813;GO:0005815;GO:0005856;GO:0015630;GO:0043226;GO:0043228;GO:0043229;GO:0043232;GO:0044422;GO:0044424;GO:0044430;GO:0044446;GO:0044464		TRINITY_DN18422_c0_g1_i9.p2						O_lob_c34217.p1	3847.GLYMA19G01880.1	4.60e-09	Protein_NRT1_PTR_FAMILY	GO:0008150GO:0009605;GO:0009607;GO:0009624;GO:0043207;GO:0050896;GO:0051704;GO:0051707		TRINITY_DN10862_c0_g1_i1.p1	8010.XP_010878406.1	6.00e-47	Ceramide_kinase_like			O_lob_c48252.p1	384765.SIAM614_12648	2.20e-70	COG0683_ABC_type_branched_chain_amino_acid_transport_systems_periplasmic_component			O_lob_c41630.p1						TRINITY_DN19727_c1_g2_i1.p1	9258.ENSOANP00000006046
TRINITY_DN12089_c2_g1_i1.p1	45351.EDO35236	5.40e-102	integrin_mediated_signaling_pathway	GO:0000003GO:0000082;GO:0000278;GO:0000902;GO:0000904;GO:0001505;GO:0001525;GO:0001540;GO:0001568;GO:0001667;GO:0001669;GO:0001700;GO:0001701;GO:0001703;GO:0001704;GO:0001706;GO:0001707;GO:0001708;GO:0001726;GO:0001774;GO:0001775;GO:0001846;GO:0001848;GO:0001851;GO:0001894;GO:0001932;GO:0001934;GO:0001936;GO:0001938;GO:0001944;GO:0001952;GO:0001954;GO:0001968;GO:0002009;GO:0002011;GO:0002020;GO:0…		O_lob_lrc47614.p1						O_lob_c73829.p1						TRINITY_DN18658_c2_g3_i2.p4						O_lob_c35852.p1	7260.FBpp0251798	5.60e-66	Subtilase_family			TRINITY_DN11081_c0_g1_i1.p1	9031.ENSGALP00000027401	6.20e-132	ATP_specific_succinyl_CoA_synthetase_functions_in_the_citric_acid_cycle_(TCA)_coupling_the_hydrolysis_of_succinyl_CoA_to_the_synthesis_of_ATP_and_thus_represents_the_only_step_of_substrate_level_phosphorylation_in_the_TCA_The_beta_subunit_provides_nucleotide_specificity_of_the_enzyme_and_binds_the_substrate_succinate_while_the_binding_sites_for_coenzyme_A_and_phosphate_are_found_in_the_alpha_subu…			O_lob_c49897.p1	7897.ENSLACP00000016134	4.80e-07	negative_regulation_of_renal_albumin_absorption	GO:0001678GO:0001764;GO:0001775;GO:0001786;GO:0001816;GO:0001817;GO:0001818;GO:0001932;GO:0001934;GO:0001959;GO:0001960;GO:0001961;GO:0001977;GO:0002367;GO:0002376;GO:0002440;GO:0002520;GO:0002521;GO:0002576;GO:0002682;GO:0002684;GO:0002685;GO:0002687;GO:0002688;GO:0002690;GO:0002694;GO:0002696;GO:0002791;GO:0002792;GO:0003008;GO:0003013;GO:0003014;GO:0003071;GO:0003073;GO:0003093;GO:0003104;GO:0…		O_lob_c43132.p1	7739.XP_002611436.1	3.20e-12	actin_filament_reorganization			TRINITY_DN19736_c0_g1_i9.p4
TRINITY_DN12307_c1_g1_i1.p1	10224.XP_006813301.1	8.00e-44	SPT3_homolog_SAGA_and_STAGA_complex_component	GO:0000123GO:0000124;GO:0000428;GO:0003674;GO:0003676;GO:0003677;GO:0003712;GO:0003713;GO:0005488;GO:0005575;GO:0005622;GO:0005623;GO:0005634;GO:0005654;GO:0005667;GO:0005669;GO:0006139;GO:0006325;GO:0006351;GO:0006352;GO:0006355;GO:0006357;GO:0006366;GO:0006367;GO:0006464;GO:0006473;GO:0006475;GO:0006508;GO:0006725;GO:0006807;GO:0006996;GO:0008150;GO:0008152;GO:0009058;GO:0009059;GO:0009889;GO:0…		O_lob_lrc47614.p2						O_lob_c7554.p1	10224.XP_006822546.1	6.20e-15	Fibronectin_type_3_domain	GO:0005515		TRINITY_DN18682_c0_g2_i1.p4						O_lob_c38199.p1	7739.XP_002594267.1	1.90e-07	Transport_and_Golgi_organization			TRINITY_DN11208_c0_g2_i1.p2	8364.ENSXETP00000063068	2.10e-16	B_cell_differentiation			O_lob_c52195.p1						O_lob_c46639.p4	7739.XP_002603724.1	5.60e-61	ATP_dependent_microtubule_motor_activity_minus_end_directed			TRINITY_DN19895_c0_g1_i17.p3	10224.XP_006823637.1
TRINITY_DN13796_c0_g1_i2.p1	121225.PHUM515380_PA	5.20e-24	Tyrosine_kinase_catalytic_domain	GO:0000003GO:0001655;GO:0001667;GO:0001704;GO:0001706;GO:0001707;GO:0001709;GO:0001710;GO:0001711;GO:0002164;GO:0002376;GO:0002520;GO:0003006;GO:0003674;GO:0003824;GO:0004672;GO:0004713;GO:0004714;GO:0004888;GO:0005007;GO:0006464;GO:0006468;GO:0006793;GO:0006796;GO:0006807;GO:0006928;GO:0007154;GO:0007165;GO:0007166;GO:0007167;GO:0007169;GO:0007275;GO:0007276;GO:0007280;GO:0007369;GO:0007399;GO:0…		O_lob_lrc60.p1						O_lob_c76083.p1	7739.XP_002603722.1	6.50e-27	tRNA_pseudouridine_synthase	GO:0000049GO:0000959;GO:0000963;GO:0001522;GO:0002153;GO:0003674;GO:0003676;GO:0003712;GO:0003713;GO:0003723;GO:0003727;GO:0003824;GO:0005488;GO:0005575;GO:0005622;GO:0005623;GO:0005634;GO:0005667;GO:0005730;GO:0005737;GO:0005739;GO:0005759;GO:0006139;GO:0006355;GO:0006357;GO:0006396;GO:0006399;GO:0006400;GO:0006725;GO:0006807;GO:0008033;GO:0008150;GO:0008152;GO:0009451;GO:0009889;GO:0009891;GO:0…		TRINITY_DN18841_c0_g1_i2.p3	10224.XP_002737486.1	2.70e-119	It_is_involved_in_the_biological_process_described_with_transmembrane_transport			O_lob_c38426.p1	10228.TriadP31113	3.40e-37	ATP_dependent_peptidase_activity	GO:0005524		TRINITY_DN11315_c0_g1_i1.p1	6669.EFX68066	2.50e-30	Conserved_region_of_Rad21_/_Rec8_like_protein			O_lob_c52204.p1	400682.PAC_15706403	4.40e-23	ISXO2_like_transposase_domain			O_lob_c47543.p1						TRINITY_DN20231_c1_g1_i2.p1	10224.XP_002739502.1
TRINITY_DN14819_c0_g1_i1.p3	10224.XP_002738218.1	1.50e-79	protein_folding_in_endoplasmic_reticulum	GO:0001654GO:0001894;GO:0001895;GO:0005575;GO:0005622;GO:0005623;GO:0005737;GO:0005783;GO:0005789;GO:0005794;GO:0005798;GO:0006457;GO:0007275;GO:0007423;GO:0008150;GO:0009987;GO:0012505;GO:0016020;GO:0016021;GO:0030133;GO:0030135;GO:0030136;GO:0030140;GO:0030176;GO:0031224;GO:0031227;GO:0031410;GO:0031982;GO:0031984;GO:0032501;GO:0032502;GO:0032991;GO:0034975;GO:0042175;GO:0042592;GO:0043010;GO:0…		TRINITY_DN10057_c0_g1_i1.p1						O_lob_c8489.p1	10224.XP_002734468.1	7.60e-66	single_stranded_DNA_binding			TRINITY_DN18862_c0_g1_i3.p1	51511.ENSCSAVP00000016847	2.20e-96	sialic_acid_transmembrane_transporter_activity			O_lob_c38452.p1						TRINITY_DN11552_c0_g1_i1.p3	45351.EDO37547	1.80e-56	spliceosomal_complex_assembly	GO:0000245GO:0000375;GO:0000377;GO:0000398;GO:0005575;GO:0005622;GO:0005623;GO:0005634;GO:0005654;GO:0005681;GO:0005682;GO:0005737;GO:0005829;GO:0006139;GO:0006396;GO:0006397;GO:0006725;GO:0006807;GO:0008150;GO:0008152;GO:0008284;GO:0008380;GO:0009987;GO:0010467;GO:0016043;GO:0016070;GO:0016071;GO:0022607;GO:0022613;GO:0022618;GO:0030532;GO:0031974;GO:0031981;GO:0032991;GO:0034622;GO:0034641;GO:0…		O_lob_c53825.p1						O_lob_c48750.p1	7739.XP_002602298.1	1.00e-14	protein_import_into_peroxisome_matrix	GO:0000003GO:0000038;GO:0000122;GO:0000209;GO:0000280;GO:0000428;GO:0000910;GO:0001764;GO:0003006;GO:0003674;GO:0003824;GO:0004842;GO:0005488;GO:0005575;GO:0005622;GO:0005623;GO:0005634;GO:0005654;GO:0005737;GO:0005777;GO:0005778;GO:0005779;GO:0006082;GO:0006355;GO:0006357;GO:0006464;GO:0006605;GO:0006625;GO:0006629;GO:0006631;GO:0006635;GO:0006694;GO:0006699;GO:0006807;GO:0006810;GO:0006886;GO:0…		TRINITY_DN20340_c1_g1_i1.p1	7739.XP_002608657.1
TRINITY_DN15322_c0_g1_i1.p1						TRINITY_DN10199_c2_g1_i1.p1						O_lob_c9754.p1						TRINITY_DN19305_c0_g1_i3.p1	7994.ENSAMXP00000002197	1.10e-107	Belongs_to_the_TRAFAC_class_dynamin_like_GTPase_superfamily_Dynamin_Fzo_YdjA_family	GO:0000266GO:0002252;GO:0002376;GO:0003373;GO:0003374;GO:0003674;GO:0003824;GO:0003924;GO:0005488;GO:0005515;GO:0005575;GO:0005622;GO:0005623;GO:0005737;GO:0005739;GO:0005740;GO:0006950;GO:0006952;GO:0006955;GO:0006996;GO:0007005;GO:0008017;GO:0008092;GO:0008150;GO:0009605;GO:0009607;GO:0009615;GO:0009987;GO:0010033;GO:0014070;GO:0015631;GO:0016020;GO:0016043;GO:0016462;GO:0016787;GO:0016817;GO:0…		O_lob_c41223.p1	81824.XP_001744592.1	1.50e-58	metal_ion_binding	GO:0005634		TRINITY_DN1171_c0_g1_i1.p1						O_lob_c55283.p1						O_lob_c49537.p1	225400.XP_006753180.1	2.20e-15	Intersectin_and_clathrin_adaptor_AP2_binding_region	GO:0002791GO:0002793;GO:0003674;GO:0005085;GO:0005088;GO:0005089;GO:0005198;GO:0005488;GO:0005509;GO:0005515;GO:0005575;GO:0005622;GO:0005623;GO:0005737;GO:0005829;GO:0005886;GO:0005905;GO:0006810;GO:0006897;GO:0007154;GO:0007165;GO:0007166;GO:0007167;GO:0007169;GO:0007186;GO:0007264;GO:0007275;GO:0007399;GO:0007417;GO:0007420;GO:0008047;GO:0008150;GO:0009893;GO:0009966;GO:0009967;GO:0009987;GO:0…		TRINITY_DN20340_c1_g1_i2.p3
TRINITY_DN15816_c2_g1_i3.p3						TRINITY_DN11465_c0_g1_i1.p1						O_lob_lrc48338.p1						TRINITY_DN19453_c1_g2_i3.p1	45351.EDO39928	4.70e-12	Major_Facilitator_Superfamily			O_lob_c44217.p1	8364.ENSXETP00000017932	9.90e-20	elongator_acetyltransferase_complex_subunit_4	GO:0002098GO:0033588		TRINITY_DN11958_c0_g1_i1.p1	10224.XP_006824916.1	3.20e-134	SWIB/MDM2_domain	GO:0005515GO:0000228;GO:0000785;GO:0000790;GO:0000791;GO:0000793;GO:0001085;GO:0001654;GO:0001672;GO:0002052;GO:0003002;GO:0003007;GO:0003128;GO:0003139;GO:0003205;GO:0003206;GO:0003207;GO:0003208;GO:0003211;GO:0003215;GO:0003219;GO:0003231;GO:0003407;GO:0003674;GO:0003676;GO:0003677;GO:0003682;GO:0003712;GO:0003713;GO:0005102;GO:0005198;GO:0005488;GO:0005515;GO:0005575;GO:0005622;GO:0005623;GO:0…		O_lob_c59063.p1						O_lob_c50298.p1	9483.ENSCJAP00000006763	1.60e-32	Kinesin_motor_catalytic_domain_ATPase	GO:0003341GO:0003351;GO:0003674;GO:0003774;GO:0003777;GO:0003824;GO:0005575;GO:0005622;GO:0005623;GO:0005856;GO:0005871;GO:0005875;GO:0005929;GO:0006928;GO:0006996;GO:0007017;GO:0007018;GO:0007275;GO:0007399;GO:0007417;GO:0007420;GO:0008150;GO:0008574;GO:0009987;GO:0015630;GO:0016043;GO:0016462;GO:0016787;GO:0016817;GO:0016818;GO:0016887;GO:0017111;GO:0021591;GO:0022607;GO:0030030;GO:0030031;GO:0…		TRINITY_DN20464_c0_g4_i6.p3	10224.XP_006813363.1
TRINITY_DN15909_c0_g1_i1.p1	400682.PAC_15720512	1.70e-19	condensed_mesenchymal_cell_proliferation	GO:0000902GO:0000904;GO:0001654;GO:0001736;GO:0001738;GO:0001745;GO:0001751;GO:0001754;GO:0002009;GO:0003674;GO:0005488;GO:0005509;GO:0005575;GO:0005623;GO:0005886;GO:0005887;GO:0006928;GO:0006935;GO:0007155;GO:0007156;GO:0007163;GO:0007164;GO:0007275;GO:0007389;GO:0007399;GO:0007409;GO:0007411;GO:0007423;GO:0008150;GO:0009605;GO:0009653;GO:0009887;GO:0009888;GO:0009987;GO:0016020;GO:0016021;GO:0…		TRINITY_DN12057_c0_g1_i1.p1	136037.KDR22845	5.20e-147	Guanyl_nucleotide_exchange_factor_activity_It_is_involved_in_the_biological_process_described_with_regulation_of_small_GTPase_mediated_signal_transduction	GO:0000003GO:0000165;GO:0001654;GO:0001700;GO:0002009;GO:0002165;GO:0002376;GO:0002520;GO:0003006;GO:0003674;GO:0005085;GO:0005088;GO:0005488;GO:0005515;GO:0005575;GO:0005623;GO:0005886;GO:0006464;GO:0006468;GO:0006793;GO:0006796;GO:0006807;GO:0006928;GO:0006929;GO:0006930;GO:0007154;GO:0007165;GO:0007275;GO:0007276;GO:0007281;GO:0007292;GO:0007391;GO:0007399;GO:0007423;GO:0007444;GO:0007472;GO:0…		O_lob_lrc9273.p1						TRINITY_DN19712_c0_g1_i1.p1	10224.XP_002732759.1	6.00e-18	spindle_assembly			O_lob_c44306.p1	6500.XP_005107610.1	4.60e-12	Immunoglobulin_C_2_Type	GO:0003677GO:0006355		TRINITY_DN12135_c0_g1_i4.p2	7668.SPU_015240_tr	5.50e-43	HEAT_repeats	GO:0005488		O_lob_c6245.p1	32264.tetur03g02000.1	2.60e-13	Laminin_G_domain	GO:0001654GO:0001745;GO:0001751;GO:0001754;GO:0005575;GO:0005576;GO:0005615;GO:0006996;GO:0007275;GO:0007399;GO:0007423;GO:0008150;GO:0009653;GO:0009887;GO:0009987;GO:0016043;GO:0019725;GO:0022008;GO:0030154;GO:0030182;GO:0032501;GO:0032502;GO:0042051;GO:0042052;GO:0042461;GO:0042462;GO:0042592;GO:0044421;GO:0046530;GO:0046716;GO:0048468;GO:0048513;GO:0048592;GO:0048666;GO:0048699;GO:0048731;GO:0…		O_lob_c50728.p1	6412.HelroP186209	1.20e-64	IMP_dehydrogenase_activity	GO:0000166GO:0000323;GO:0000902;GO:0000904;GO:0001654;GO:0001775;GO:0002252;GO:0002263;GO:0002274;GO:0002275;GO:0002283;GO:0002366;GO:0002376;GO:0002443;GO:0002444;GO:0002446;GO:0003674;GO:0003676;GO:0003677;GO:0003824;GO:0003938;GO:0005488;GO:0005575;GO:0005576;GO:0005622;GO:0005623;GO:0005634;GO:0005737;GO:0005764;GO:0005766;GO:0005773;GO:0005775;GO:0005829;GO:0006139;GO:0006163;GO:0006164;GO:0…		TRINITY_DN20511_c14_g1_i6.p6
TRINITY_DN16008_c0_g1_i1.p1	45351.EDO45831	1.20e-114	integrin_mediated_signaling_pathway			TRINITY_DN13332_c0_g1_i2.p1						TRINITY_DN10034_c0_g1_i9.p2	144197.XP_008278331.1	1.10e-155	carboxylase_beta	GO:0003674GO:0003824;GO:0004658;GO:0005575;GO:0005622;GO:0005623;GO:0005737;GO:0005739;GO:0005759;GO:0005829;GO:0006082;GO:0006520;GO:0006629;GO:0006631;GO:0006732;GO:0006766;GO:0006767;GO:0006768;GO:0006790;GO:0006807;GO:0008150;GO:0008152;GO:0009056;GO:0009062;GO:0009063;GO:0009987;GO:0016042;GO:0016054;GO:0016421;GO:0016874;GO:0016885;GO:0017144;GO:0019752;GO:0031974;GO:0032787;GO:0034641;GO:0…		TRINITY_DN20270_c0_g1_i4.p1	7994.ENSAMXP00000017706	7.30e-16	Plexin_b1a	GO:0005515;GO:0017154;GO:0071526		O_lob_c57040.p1	181119.XP_005527608.1	9.90e-57	DNA_replication_licensing_factor_MCM5	GO:0000003GO:0000082;GO:0000278;GO:0000280;GO:0000712;GO:0000785;GO:0005575;GO:0005622;GO:0005623;GO:0005634;GO:0005654;GO:0005694;GO:0006139;GO:0006259;GO:0006260;GO:0006261;GO:0006268;GO:0006275;GO:0006310;GO:0006323;GO:0006725;GO:0006807;GO:0006996;GO:0007049;GO:0007059;GO:0007127;GO:0007131;GO:0008150;GO:0008152;GO:0009058;GO:0009059;GO:0009889;GO:0009987;GO:0010556;GO:0016043;GO:0019219;GO:0…		TRINITY_DN12565_c0_g1_i2.p2						O_lob_c63614.p1	7668.SPU_006686_tr	8.30e-13	Domain_of_unknown_function_(DUF4209)			O_lob_c6455.p1	756272.Plabr_3368	1.40e-35	6_phosphogluconolactonase_glucosamine_6_phosphate_isomerase_deaminase	GO:0004342;GO:0005975;GO:0006044		TRINITY_DN20511_c14_g1_i7.p3
TRINITY_DN16060_c1_g1_i1.p1	45351.EDO37035	4.20e-66	canonical_Wnt_signaling_pathway_involved_in_osteoblast_differentiation			TRINITY_DN14182_c0_g1_i1.p1	9940.ENSOARP00000000217	3.70e-48	Cadherin_repeats	GO:0005509GO:0005886;GO:0007155;GO:0007156;GO:0016020		TRINITY_DN10720_c0_g1_i1.p1	9361.ENSDNOP00000007831	3.40e-15	Family_with_sequence_similarity_192_member_A			TRINITY_DN20475_c1_g2_i3.p2	400682.PAC_15714100	3.90e-105		GO:0004521GO:0090305		O_lob_c60673.p1						TRINITY_DN13444_c0_g1_i1.p1	45351.EDO40407	5.00e-78	threonine_type_endopeptidase_activity	GO:0000226GO:0000502;GO:0001530;GO:0002682;GO:0002683;GO:0002861;GO:0002862;GO:0003674;GO:0005488;GO:0005575;GO:0005622;GO:0005623;GO:0005634;GO:0005654;GO:0005737;GO:0005829;GO:0005839;GO:0006464;GO:0006508;GO:0006511;GO:0006807;GO:0006996;GO:0007010;GO:0007017;GO:0007049;GO:0007098;GO:0008150;GO:0008152;GO:0008289;GO:0009056;GO:0009057;GO:0009987;GO:0010498;GO:0016043;GO:0016579;GO:0019538;GO:0…		O_lob_c64409.p1						O_lob_c69716.p2						TRINITY_DN20619_c0_g1_i5.p1	7719.XP_002120135.2
TRINITY_DN16355_c0_g1_i4.p1	112098.XP_008603916.1	5.30e-08	response_to_abiotic_stimulus	GO:0005515		TRINITY_DN15107_c0_g1_i2.p1	10228.TriadP60879	9.70e-132	ATPase_activity_coupled_to_transmembrane_movement_of_substances	GO:0000323GO:0003674;GO:0003824;GO:0005215;GO:0005319;GO:0005575;GO:0005622;GO:0005623;GO:0005737;GO:0005764;GO:0005765;GO:0005768;GO:0005770;GO:0005773;GO:0005774;GO:0005794;GO:0006810;GO:0006869;GO:0008150;GO:0009987;GO:0010743;GO:0010745;GO:0010876;GO:0012505;GO:0015399;GO:0015405;GO:0015850;GO:0015918;GO:0016020;GO:0016043;GO:0016462;GO:0016787;GO:0016817;GO:0016818;GO:0016887;GO:0017111;GO:0…		TRINITY_DN11278_c0_g1_i3.p1	10228.TriadP32318	1.40e-60	cob(I)yrinic_acid_ac_diamide_adenosyltransferase_activity			TRINITY_DN20536_c2_g4_i3.p1	7739.XP_002607924.1	1.60e-33	positive_regulation_of_interleukin_4_mediated_signaling_pathway			O_lob_c6813.p1						TRINITY_DN13689_c0_g1_i1.p1	7739.XP_002606690.1	2.20e-32	protein_K27_linked_deubiquitination	GO:0003674GO:0003824;GO:0004843;GO:0005488;GO:0005515;GO:0005575;GO:0005622;GO:0005623;GO:0005634;GO:0005737;GO:0005829;GO:0006464;GO:0006508;GO:0006511;GO:0006807;GO:0006914;GO:0006950;GO:0006986;GO:0007154;GO:0007165;GO:0008150;GO:0008152;GO:0008233;GO:0008234;GO:0009056;GO:0009057;GO:0009892;GO:0009894;GO:0009895;GO:0009987;GO:0010033;GO:0010243;GO:0010498;GO:0010605;GO:0016236;GO:0016579;GO:0…		O_lob_c67822.p1	1469245.JFBG01000010_gene597	2.40e-35	DNA_methylase	GO:0003676;GO:0008168;GO:0032259		O_lob_c71133.p1						TRINITY_DN20846_c6_g1_i2.p1	59894.ENSFALP00000011623
TRINITY_DN16517_c0_g2_i2.p1						TRINITY_DN15699_c0_g1_i1.p2	400682.PAC_15714650	6.10e-70	T_cell_activation_via_T_cell_receptor_contact_with_antigen_bound_to_MHC_molecule_on_antigen_presenting_cell	GO:0007165		TRINITY_DN11304_c0_g1_i1.p1	400682.PAC_15723481	1.40e-60	tRNA_pseudouridine_synthase_activity			TRINITY_DN20732_c0_g1_i4.p2	8128.ENSONIP00000010039	2.10e-30	Transforming_growth_factor			O_lob_c68897.p1						TRINITY_DN13808_c0_g1_i1.p1	10029.XP_007618554.1	1.00e-191	Solute_carrier_family_12	GO:0001763GO:0002009;GO:0003008;GO:0003674;GO:0005215;GO:0005488;GO:0005515;GO:0005575;GO:0005623;GO:0005886;GO:0005887;GO:0006810;GO:0006811;GO:0006812;GO:0006813;GO:0006814;GO:0006820;GO:0006821;GO:0006884;GO:0006950;GO:0006970;GO:0006972;GO:0007275;GO:0007600;GO:0007605;GO:0008150;GO:0008324;GO:0008361;GO:0008509;GO:0008511;GO:0008519;GO:0009581;GO:0009582;GO:0009605;GO:0009612;GO:0009628;GO:0…		O_lob_c68343.p1	7159.AAEL000641_PA	2.00e-41	Protein_disulfide_isomerase	GO:0003674GO:0003756;GO:0003824;GO:0005575;GO:0005576;GO:0005615;GO:0005622;GO:0005623;GO:0005634;GO:0005635;GO:0005737;GO:0005783;GO:0005791;GO:0006457;GO:0006950;GO:0008150;GO:0009966;GO:0009987;GO:0010646;GO:0010941;GO:0012505;GO:0016853;GO:0016860;GO:0016864;GO:0023051;GO:0031967;GO:0031975;GO:0033554;GO:0034976;GO:0036477;GO:0042981;GO:0043025;GO:0043067;GO:0043226;GO:0043227;GO:0043229;GO:0…		O_lob_c71225.p1						TRINITY_DN20866_c3_g1_i6.p2	244447.XP_008307434.1
TRINITY_DN16676_c0_g2_i1.p1	7918.ENSLOCP00000021071	2.40e-07	Von_Willebrand	GO:0000003GO:0001101;GO:0001775;GO:0001889;GO:0001890;GO:0002020;GO:0002237;GO:0002576;GO:0003006;GO:0003674;GO:0005102;GO:0005178;GO:0005488;GO:0005515;GO:0005518;GO:0005575;GO:0005576;GO:0005615;GO:0005622;GO:0005623;GO:0005737;GO:0005783;GO:0005886;GO:0006807;GO:0006810;GO:0006887;GO:0006950;GO:0007155;GO:0007275;GO:0007584;GO:0007596;GO:0007597;GO:0007599;GO:0008150;GO:0008152;GO:0009266;GO:0…		TRINITY_DN16215_c0_g1_i6.p4	8049.ENSGMOP00000005902	6.10e-08	Sosondowah_ankyrin_repeat_domain_family_member_A	GO:0005515		TRINITY_DN11722_c0_g1_i1.p2						TRINITY_DN20732_c0_g1_i5.p3	8128.ENSONIP00000010039	2.10e-30	Transforming_growth_factor			O_lob_c7647.p1	68886.XP_009691135.1	7.70e-16	Protein_transport_Probably_involved_in_vesicular_traffic_from_ER_to_Golgi_(By_similarity)	GO:0003924;GO:0005525		TRINITY_DN13842_c0_g1_i1.p3	8049.ENSGMOP00000003729	3.90e-90	ATP_synthase_H_transporting_mitochondrial_F1_complex_gamma_polypeptide_1	GO:0046933GO:0015986;GO:0045261;GO:0000275;GO:0003674;GO:0003824;GO:0005215;GO:0005575;GO:0005622;GO:0005623;GO:0005737;GO:0005739;GO:0005740;GO:0005743;GO:0005753;GO:0005759;GO:0006091;GO:0006119;GO:0006139;GO:0006163;GO:0006164;GO:0006725;GO:0006753;GO:0006754;GO:0006793;GO:0006796;GO:0006807;GO:0006810;GO:0006811;GO:0006812;GO:0006839;GO:0006996;GO:0007005;GO:0007006;GO:0007007;GO:0008150;GO:0…		O_lob_c69271.p1	316057.RPD_1838	8.90e-38	Amidase	GO:0004040		O_lob_c8430.p1	7739.XP_002588198.1	1.30e-30	Domain_in_Tre_2_BUB2p_and_Cdc16p_Probable_Rab_GAPs			TRINITY_DN20923_c2_g1_i2.p1
TRINITY_DN16687_c0_g1_i3.p1	9258.ENSOANP00000017845	3.20e-11	inositol_hexakisphosphate_6_kinase_activity	GO:0000827GO:0000828;GO:0000829;GO:0000831;GO:0002082;GO:0002791;GO:0003674;GO:0003824;GO:0005575;GO:0005622;GO:0005623;GO:0005634;GO:0005737;GO:0005739;GO:0005740;GO:0005743;GO:0005758;GO:0005759;GO:0005829;GO:0006066;GO:0006140;GO:0006417;GO:0006464;GO:0006468;GO:0006629;GO:0006644;GO:0006650;GO:0006793;GO:0006796;GO:0006807;GO:0006996;GO:0007005;GO:0008150;GO:0008152;GO:0009058;GO:0009295;GO:0…		TRINITY_DN16640_c0_g1_i4.p1						TRINITY_DN11851_c0_g1_i1.p1						TRINITY_DN21116_c2_g1_i1.p1						O_lob_c8384.p2	32264.tetur33g00350.1	9.60e-17	Src_homology_3_domains			TRINITY_DN13923_c0_g1_i1.p1	45351.EDO45440	2.40e-41	Coiled_coil_domain_containing_protein_24_family			O_lob_c70716.p2						O_lob_lrc1301.p1						TRINITY_DN20960_c0_g1_i1.p3	10224.XP_002731042.1
TRINITY_DN16687_c0_g1_i4.p2	10036.XP_005084925.1	4.90e-45	Inositol_hexakisphosphate_kinase_3	GO:0000827GO:0000828;GO:0000829;GO:0000831;GO:0002082;GO:0002791;GO:0003674;GO:0003824;GO:0005575;GO:0005622;GO:0005623;GO:0005634;GO:0005737;GO:0005739;GO:0005740;GO:0005743;GO:0005758;GO:0005759;GO:0005829;GO:0006066;GO:0006140;GO:0006417;GO:0006464;GO:0006468;GO:0006629;GO:0006644;GO:0006650;GO:0006793;GO:0006796;GO:0006807;GO:0006996;GO:0007005;GO:0008150;GO:0008152;GO:0009058;GO:0009295;GO:0…		TRINITY_DN16875_c0_g2_i3.p1						TRINITY_DN12042_c0_g1_i2.p1						TRINITY_DN21339_c1_g1_i4.p2	45351.EDO38193	6.90e-39	Complement			O_lob_lrc14126.p1						TRINITY_DN14069_c0_g1_i1.p1						O_lob_c8288.p1						O_lob_lrc22183.p1						TRINITY_DN20967_c2_g1_i2.p1
TRINITY_DN17055_c0_g1_i1.p8						TRINITY_DN16875_c0_g2_i4.p1	51337.XP_004665104.1	4.50e-54	Fibroblast_growth_factor_receptor_4			TRINITY_DN12181_c0_g1_i1.p1						TRINITY_DN21410_c5_g1_i3.p2	72004.XP_005888975.1	1.10e-06	Agrin_NtA_domain	GO:0000323GO:0001523;GO:0001932;GO:0001934;GO:0001941;GO:0002028;GO:0002162;GO:0003674;GO:0004857;GO:0005198;GO:0005200;GO:0005488;GO:0005509;GO:0005515;GO:0005539;GO:0005575;GO:0005576;GO:0005604;GO:0005605;GO:0005615;GO:0005622;GO:0005623;GO:0005737;GO:0005764;GO:0005773;GO:0005775;GO:0005794;GO:0005796;GO:0005829;GO:0005886;GO:0006022;GO:0006023;GO:0006024;GO:0006026;GO:0006027;GO:0006355;GO:0…		O_lob_lrc24932.p1	38654.XP_006032962.1	3.70e-20	Prenylcysteine_oxidase_1	GO:0000096GO:0000098;GO:0000323;GO:0001735;GO:0003674;GO:0003824;GO:0005215;GO:0005575;GO:0005576;GO:0005615;GO:0005622;GO:0005623;GO:0005737;GO:0005764;GO:0005773;GO:0005774;GO:0005886;GO:0006082;GO:0006508;GO:0006520;GO:0006575;GO:0006790;GO:0006807;GO:0006810;GO:0006811;GO:0006820;GO:0006821;GO:0008150;GO:0008152;GO:0008509;GO:0008555;GO:0009056;GO:0009057;GO:0009063;GO:0009987;GO:0015075;GO:0…		TRINITY_DN14082_c0_g1_i2.p1	185453.XP_006876330.1	5.60e-54	A_kinase_anchor_protein			O_lob_c8986.p1	1144319.PMI16_01881	2.40e-20	Salmonella_virulence_plasmid_65kDa_B_protein	GO:0005737		O_lob_lrc32603.p1	31033.ENSTRUP00000018383	5.40e-08	integrator_complex_subunit	GO:0000428GO:0005575;GO:0005622;GO:0005623;GO:0005634;GO:0005654;GO:0006139;GO:0006351;GO:0006366;GO:0006396;GO:0006725;GO:0006807;GO:0008150;GO:0008152;GO:0009058;GO:0009059;GO:0009301;GO:0009987;GO:0010467;GO:0016070;GO:0016073;GO:0016180;GO:0016591;GO:0018130;GO:0019438;GO:0030880;GO:0031123;GO:0031974;GO:0031981;GO:0032039;GO:0032774;GO:0032991;GO:0034470;GO:0034472;GO:0034641;GO:0034645;GO:0…		TRINITY_DN20967_c2_g2_i5.p1	10224.XP_006814545.1
TRINITY_DN17062_c0_g1_i2.p1	10224.XP_006823722.1	2.40e-63	sulfotransferase_activity			TRINITY_DN16887_c0_g1_i1.p1	136037.KDR10856	1.20e-66	Essential_role_in_endosome_membrane_invagination_and_formation_of_multivesicular_bodies_MVBs_Required_during_gastrulation_and_appears_to_regulate_early_embryonic_signaling_pathways_Inhibits_tyrosine_kinase_receptor_signaling_by_promoting_degradation_of_the_tyrosine_phosphorylated_active_receptor_potentially_by_sorting_activated_receptors_into_MVBs_The_MVBs_are_then_trafficked_to_the_lysosome_wher…	GO:0000003GO:0001505;GO:0001667;GO:0001932;GO:0001933;GO:0002064;GO:0002065;GO:0002066;GO:0002791;GO:0002793;GO:0003006;GO:0003674;GO:0005488;GO:0005515;GO:0005575;GO:0005622;GO:0005623;GO:0005737;GO:0005768;GO:0006355;GO:0006357;GO:0006508;GO:0006807;GO:0006810;GO:0006836;GO:0006887;GO:0006897;GO:0006928;GO:0006996;GO:0007154;GO:0007165;GO:0007166;GO:0007167;GO:0007169;GO:0007267;GO:0007268;GO:0…		TRINITY_DN13388_c0_g2_i1.p1						TRINITY_DN21462_c3_g1_i3.p1						O_lob_lrc34705.p1						TRINITY_DN14470_c0_g1_i1.p1	7668.SPU_004934_tr	4.40e-62	ATP_dependent_microtubule_motor_activity_minus_end_directed			O_lob_lrc26674.p1	106582.XP_004560794.1	5.20e-71	cytoskeleton_organization	GO:0005575GO:0005622;GO:0005623;GO:0005634;GO:0005737;GO:0005856;GO:0005886;GO:0005912;GO:0005924;GO:0005925;GO:0015629;GO:0016020;GO:0030054;GO:0030055;GO:0043226;GO:0043227;GO:0043228;GO:0043229;GO:0043231;GO:0043232;GO:0044424;GO:0044444;GO:0044464;GO:0070161;GO:0071944;GO:0097433		O_lob_lrc8418.p1	7234.FBpp0189974	3.70e-29	Calcium_ion_binding	GO:0001932GO:0001934;GO:0002052;GO:0003674;GO:0005488;GO:0005515;GO:0005575;GO:0005622;GO:0005623;GO:0005737;GO:0005938;GO:0006810;GO:0006897;GO:0007275;GO:0007399;GO:0007416;GO:0007528;GO:0008021;GO:0008104;GO:0008150;GO:0008284;GO:0008593;GO:0009893;GO:0009966;GO:0009968;GO:0009987;GO:0010562;GO:0010604;GO:0010646;GO:0010648;GO:0010720;GO:0012505;GO:0016043;GO:0016192;GO:0019220;GO:0019222;GO:0…		TRINITY_DN21167_c1_g1_i1.p2	7070.TC004713_PA
TRINITY_DN17107_c0_g1_i2.p1	10228.TriadP36263	2.50e-76	serine_transport	GO:0016020GO:0002252;GO:0002376;GO:0003333;GO:0003674;GO:0005215;GO:0005342;GO:0005488;GO:0005515;GO:0005575;GO:0005622;GO:0005623;GO:0005737;GO:0005783;GO:0005789;GO:0005794;GO:0005886;GO:0006082;GO:0006520;GO:0006563;GO:0006564;GO:0006575;GO:0006629;GO:0006643;GO:0006644;GO:0006650;GO:0006658;GO:0006665;GO:0006793;GO:0006796;GO:0006807;GO:0006810;GO:0006811;GO:0006812;GO:0006820;GO:0006865;GO:0…		TRINITY_DN17004_c0_g2_i3.p3						TRINITY_DN13495_c0_g1_i1.p1						TRINITY_DN21604_c0_g1_i2.p1	946362.XP_004998653.1	1.40e-29	Protein_tyrosine_kinase	GO:0004672;GO:0005524;GO:0006468		O_lob_lrc40220.p1						TRINITY_DN14486_c0_g1_i2.p1	8479.XP_008171942.1	9.50e-264	26S_proteasome_non_ATPase_regulatory_subunit_1			O_lob_lrc32948.p1						TRINITY_DN10054_c0_g1_i1.p1	8479.XP_005279396.1	4.90e-09	induces_growth_arrest_or_apoptosis_depending_on_the_physiological_circumstances_and_cell_type_Involved_in_cell_cycle_regulation_as_a_trans_activator_that_acts_to_negatively_regulate_cell_division_by_controlling_a_set_of_genes_required_for_this_process_One_of_the_activated_genes_is_an_inhibitor_of_cyclin_dependent_kinases_Apoptosis_induction_seems_to_be_mediated_either_by_stimulation_of_BAX_and_FA…	GO:0000002GO:0000003;GO:0000060;GO:0000075;GO:0000077;GO:0000122;GO:0000166;GO:0000228;GO:0000278;GO:0000302;GO:0000733;GO:0000785;GO:0000790;GO:0000976;GO:0000977;GO:0000978;GO:0000980;GO:0000981;GO:0000982;GO:0000987;GO:0000988;GO:0000990;GO:0001012;GO:0001046;GO:0001047;GO:0001067;GO:0001074;GO:0001077;GO:0001085;GO:0001091;GO:0001094;GO:0001098;GO:0001099;GO:0001101;GO:0001158;GO:0001221;GO:0…		TRINITY_DN21167_c1_g1_i1.p7	45351.EDO49315
TRINITY_DN17634_c0_g1_i1.p1	313606.M23134_08279	1.40e-12	Concanavalin_A_like_lectin/glucanases_superfamily			TRINITY_DN17031_c0_g1_i1.p1	7425.NV11893_PA	1.50e-26	Myo_inositol_oxygenase	GO:0005506;GO:0005737;GO:0019310;GO:0050113;GO:0055114		TRINITY_DN13575_c0_g1_i1.p1	43179.ENSSTOP00000002157	4.40e-74	Enoyl_(Acyl_carrier_protein)_reductase	GO:0000253GO:0003674;GO:0003824;GO:0004303;GO:0006629;GO:0006694;GO:0008150;GO:0008152;GO:0008202;GO:0008610;GO:0009058;GO:0016229;GO:0016491;GO:0016614;GO:0016616;GO:0033764;GO:0044238;GO:0055114;GO:0071704;GO:0072555;GO:0072582;GO:1901360;GO:1901362;GO:1901576		TRINITY_DN21612_c0_g1_i3.p3						O_lob_lrc6550.p1						TRINITY_DN14497_c0_g1_i1.p1	7425.NV13706_PA	2.00e-23	Filamin/ABP280_repeat			O_lob_lrc38969.p1						TRINITY_DN10094_c0_g1_i1.p1	126957.SMAR002816_PA	9.00e-29	GTPase_activator_protein_for_Rho_like_GTPases	GO:0007165		TRINITY_DN21170_c4_g1_i2.p2
TRINITY_DN17651_c0_g1_i4.p2	81824.XP_001745863.1	3.00e-13	calmodulin_dependent_protein_kinase_activity			TRINITY_DN17376_c1_g1_i3.p5						TRINITY_DN13696_c0_g1_i3.p1						TRINITY_DN25049_c0_g1_i1.p1						TRINITY_DN10181_c0_g1_i2.p2	10224.XP_006816958.1	2.10e-12	autophagy_of_peroxisome	GO:0000045GO:0000407;GO:0003674;GO:0005085;GO:0005088;GO:0005488;GO:0005515;GO:0005575;GO:0005622;GO:0005623;GO:0005737;GO:0005794;GO:0005829;GO:0006810;GO:0006888;GO:0006914;GO:0006996;GO:0007030;GO:0007033;GO:0008104;GO:0008150;GO:0008152;GO:0009056;GO:0009987;GO:0010256;GO:0012505;GO:0016043;GO:0016192;GO:0016236;GO:0017016;GO:0017112;GO:0017137;GO:0019899;GO:0022607;GO:0030008;GO:0030242;GO:0…		TRINITY_DN14498_c0_g1_i1.p1	45351.EDO49195	4.50e-179	Golgi_apparatus_protein	GO:0016020		O_lob_lrc41901.p1	28377.ENSACAP00000012170	1.10e-16	endoplasmic_reticulum_stress_induced_pre_emptive_quality_control	GO:0000003GO:0000280;GO:0001655;GO:0001775;GO:0001822;GO:0002020;GO:0002253;GO:0002376;GO:0002429;GO:0002474;GO:0002682;GO:0002684;GO:0002757;GO:0002764;GO:0002768;GO:0003674;GO:0005102;GO:0005488;GO:0005515;GO:0005575;GO:0005576;GO:0005615;GO:0005622;GO:0005623;GO:0005634;GO:0005654;GO:0005737;GO:0005829;GO:0006464;GO:0006473;GO:0006475;GO:0006508;GO:0006511;GO:0006515;GO:0006807;GO:0006915;GO:0…		TRINITY_DN10133_c0_g2_i2.p1	43179.ENSSTOP00000013423	3.30e-170	Cell_wall_biogenesis_43_C_terminal_homolog_(S_cerevisiae)			TRINITY_DN21170_c6_g1_i1.p2
TRINITY_DN17703_c0_g1_i2.p6						TRINITY_DN17624_c0_g1_i1.p1	126957.SMAR014326_PA	1.80e-16	Meiosis_specific_coiled_coil_domain_containing_protein_MEIOC	GO:0051321GO:0051321		TRINITY_DN13696_c0_g1_i3.p2	59894.ENSFALP00000005419	1.40e-06	CST_complex_subunit	GO:0000228GO:0000723;GO:0000781;GO:0000782;GO:0000783;GO:0000784;GO:0001501;GO:0002376;GO:0002520;GO:0003674;GO:0003676;GO:0003677;GO:0003697;GO:0005488;GO:0005575;GO:0005622;GO:0005623;GO:0005634;GO:0005694;GO:0006139;GO:0006259;GO:0006275;GO:0006725;GO:0006807;GO:0006950;GO:0006974;GO:0006996;GO:0007275;GO:0007346;GO:0007568;GO:0007569;GO:0008150;GO:0008152;GO:0008283;GO:0008284;GO:0009888;GO:0…		TRINITY_DN26845_c0_g1_i1.p1	400682.PAC_15714194	3.30e-14	major_facilitator_superfamily	GO:0016021;GO:0055085		TRINITY_DN10312_c0_g1_i1.p1						TRINITY_DN14502_c0_g1_i3.p1	126957.SMAR004215_PA	1.60e-117	It_is_involved_in_the_biological_process_described_with_spliceosomal_tri_snRNP_complex_assembly			O_lob_lrc49183.p1	886293.Sinac_6850	2.50e-17	TIGRFAM_RNA_polymerase_sigma_factor_sigma_70_family	GO:0003700;GO:0006352;GO:0006355		TRINITY_DN10559_c0_g1_i1.p2	7739.XP_002610653.1	2.30e-22	chloride_channel_activity	GO:0003674GO:0005215;GO:0005216;GO:0005253;GO:0005254;GO:0005575;GO:0005622;GO:0005623;GO:0005634;GO:0005737;GO:0005783;GO:0005794;GO:0006810;GO:0006811;GO:0006820;GO:0006821;GO:0008150;GO:0008509;GO:0012505;GO:0015075;GO:0015103;GO:0015108;GO:0015267;GO:0015318;GO:0015698;GO:0022803;GO:0022838;GO:0022857;GO:0034220;GO:0043226;GO:0043227;GO:0043229;GO:0043231;GO:0044424;GO:0044444;GO:0044464;GO:0…		TRINITY_DN21177_c0_g1_i2.p5
TRINITY_DN18135_c0_g1_i1.p3						TRINITY_DN17651_c0_g1_i3.p1	135651.CBN17740	5.50e-64	Belongs_to_the_protein_kinase_superfamily			TRINITY_DN13831_c0_g1_i1.p2						TRINITY_DN26897_c0_g1_i1.p1						TRINITY_DN10532_c0_g2_i1.p2	8496.XP_006276956.1	4.30e-38	sphingomyelin_phosphodiesterase_activity	GO:0003674GO:0003824;GO:0004620;GO:0004767;GO:0005575;GO:0005623;GO:0005886;GO:0005887;GO:0005901;GO:0006629;GO:0006643;GO:0006644;GO:0006665;GO:0006672;GO:0006684;GO:0006793;GO:0006796;GO:0006807;GO:0007154;GO:0007165;GO:0008081;GO:0008150;GO:0008152;GO:0008610;GO:0009058;GO:0009605;GO:0009612;GO:0009628;GO:0009889;GO:0009891;GO:0009893;GO:0009987;GO:0010556;GO:0010941;GO:0010942;GO:0016020;GO:0…		TRINITY_DN14502_c0_g1_i3.p6						O_lob_lrc51908.p1						TRINITY_DN10639_c0_g1_i1.p1	45351.EDO32531	3.60e-185	positive_regulation_of_NLRP3_inflammasome_complex_assembly	GO:0000182GO:0001817;GO:0001819;GO:0001932;GO:0001934;GO:0003674;GO:0003676;GO:0003677;GO:0003690;GO:0003723;GO:0003724;GO:0003725;GO:0003729;GO:0003824;GO:0004004;GO:0004386;GO:0005488;GO:0005515;GO:0005575;GO:0005622;GO:0005623;GO:0005634;GO:0005654;GO:0005730;GO:0005737;GO:0005829;GO:0006139;GO:0006355;GO:0006356;GO:0006396;GO:0006412;GO:0006413;GO:0006518;GO:0006725;GO:0006807;GO:0008026;GO:0…		TRINITY_DN21253_c1_g1_i3.p1	8153.XP_005919836.1
TRINITY_DN18221_c0_g1_i5.p3						TRINITY_DN17705_c0_g1_i1.p1	10224.XP_002738623.1	2.20e-51	X_ray_radiation			TRINITY_DN14025_c0_g2_i3.p1						TRINITY_DN28178_c0_g1_i1.p1	1005962.W1QI60	9.70e-09	to_Saccharomyces_cerevisiae_NAS6_(YGR232W)	GO:0005575GO:0005622;GO:0005623;GO:0005634;GO:0005737;GO:0005829;GO:0006508;GO:0006807;GO:0008150;GO:0008152;GO:0009987;GO:0016043;GO:0019538;GO:0022607;GO:0032991;GO:0034622;GO:0043170;GO:0043226;GO:0043227;GO:0043229;GO:0043231;GO:0043248;GO:0043933;GO:0044085;GO:0044238;GO:0044424;GO:0044444;GO:0044464;GO:0065003;GO:0070682;GO:0071704;GO:0071840;GO:1901564		TRINITY_DN10905_c0_g1_i1.p1	9713.XP_006747287.1	5.80e-77	Serine_threonine_protein_phosphatase_2A_65_kDa_regulatory_subunit_A_alpha			TRINITY_DN14672_c0_g2_i1.p1	10224.XP_002737439.1	1.30e-297	Belongs_to_the_cullin_family			O_lob_lrc55078.p1	215358.XP_010736052.1	2.30e-42	regulation_of_response_to_stimulus	GO:0003674GO:0003676;GO:0003723;GO:0003746;GO:0003824;GO:0003924;GO:0005488;GO:0005575;GO:0005622;GO:0005623;GO:0005737;GO:0005853;GO:0006412;GO:0006414;GO:0006518;GO:0006807;GO:0008135;GO:0008150;GO:0008152;GO:0009058;GO:0009059;GO:0009987;GO:0010467;GO:0016462;GO:0016787;GO:0016817;GO:0016818;GO:0017111;GO:0019538;GO:0032991;GO:0034641;GO:0034645;GO:0043043;GO:0043170;GO:0043603;GO:0043604;GO:0…		TRINITY_DN11194_c0_g1_i1.p1						TRINITY_DN21308_c1_g1_i22.p3	9778.XP_004375833.1
TRINITY_DN18526_c0_g1_i1.p11	10224.XP_006812942.1	1.30e-13	intracellular_chloride_channel_activity			TRINITY_DN17705_c0_g1_i1.p7	7165.AGAP010394_PA	5.50e-12	Patched_family			TRINITY_DN14131_c0_g1_i1.p1	7994.ENSAMXP00000001557	1.30e-14	sulfotransferase_8			TRINITY_DN28218_c0_g1_i1.p1	160860.XP_007337731.1	6.40e-32				TRINITY_DN11422_c0_g1_i1.p1	7739.XP_002600072.1	0	endosome_organization			TRINITY_DN15035_c0_g1_i1.p2	7739.XP_002585985.1	6.00e-48	Methylcytosine_dioxygenase	GO:0000003GO:0003006;GO:0003674;GO:0003824;GO:0005575;GO:0005622;GO:0005623;GO:0005634;GO:0006139;GO:0006259;GO:0006304;GO:0006355;GO:0006357;GO:0006725;GO:0006807;GO:0007276;GO:0007281;GO:0008150;GO:0008152;GO:0009451;GO:0009889;GO:0009891;GO:0009893;GO:0009987;GO:0010468;GO:0010556;GO:0010557;GO:0010604;GO:0010628;GO:0016070;GO:0016491;GO:0019219;GO:0019222;GO:0019953;GO:0022412;GO:0022414;GO:0…		TRINITY_DN1053_c0_g1_i1.p1						TRINITY_DN11275_c0_g1_i1.p1	244447.XP_008310645.1	2.00e-28	Reelin_like			TRINITY_DN21308_c1_g1_i26.p1	136037.KDR09115
TRINITY_DN18724_c2_g1_i1.p2	45351.EDO35008	1.40e-177	voltage_gated_chloride_channel_activity			TRINITY_DN17804_c0_g1_i2.p5						TRINITY_DN14533_c0_g1_i1.p1	400682.PAC_15719460	6.10e-39	Tim17/Tim22/Tim23/Pmp24_family			TRINITY_DN29036_c0_g1_i1.p1						TRINITY_DN11463_c0_g1_i4.p2	4537.OPUNC03G00180.1	7.50e-08	Histidine_phosphatase_superfamily_(branch_1)			TRINITY_DN15035_c0_g1_i1.p3	7234.FBpp0186541	5.90e-18	Oxygenase_domain_of_the_2OGFeDO_superfamily	GO:0000003GO:0003006;GO:0003674;GO:0003824;GO:0005575;GO:0005622;GO:0005623;GO:0005634;GO:0006139;GO:0006259;GO:0006304;GO:0006355;GO:0006357;GO:0006725;GO:0006807;GO:0007276;GO:0007281;GO:0008150;GO:0008152;GO:0009451;GO:0009889;GO:0009891;GO:0009893;GO:0009987;GO:0010468;GO:0010556;GO:0010557;GO:0010604;GO:0010628;GO:0016070;GO:0016491;GO:0019219;GO:0019222;GO:0019953;GO:0022412;GO:0022414;GO:0…		TRINITY_DN11501_c0_g1_i1.p2						TRINITY_DN11390_c0_g1_i1.p1	400682.PAC_15727271	4.30e-108	Disintegrin_and_metalloproteinase_domain_containing_protein	GO:0004222GO:0006508;GO:0008237		TRINITY_DN21308_c1_g1_i33.p1	136037.KDR09115
TRINITY_DN18955_c0_g1_i6.p2	8049.ENSGMOP00000001533	3.70e-19	Myosin_regulatory_light_chain_interacting_protein	GO:0000209GO:0003674;GO:0003824;GO:0004842;GO:0005488;GO:0005515;GO:0005575;GO:0005622;GO:0005623;GO:0005737;GO:0005829;GO:0006464;GO:0006508;GO:0006511;GO:0006807;GO:0007275;GO:0007369;GO:0007399;GO:0008092;GO:0008150;GO:0008152;GO:0009056;GO:0009057;GO:0009653;GO:0009719;GO:0009790;GO:0009893;GO:0009894;GO:0009896;GO:0009966;GO:0009968;GO:0009987;GO:0010033;GO:0010243;GO:0010604;GO:0010646;GO:0…		TRINITY_DN17807_c0_g1_i1.p4	10224.XP_002733287.1	1.50e-35	microtubule_anchoring	GO:0034453GO:0005815		TRINITY_DN14553_c0_g1_i1.p2	8010.XP_010902911.1	1.10e-48	Farnesyltransferase_CAAX_box_alpha			TRINITY_DN309_c0_g2_i1.p1						TRINITY_DN11534_c0_g1_i1.p1						TRINITY_DN15057_c0_g1_i1.p1	136037.KDR16769	1.50e-97	It_is_involved_in_the_biological_process_described_with_intracellular_protein_transport	GO:0000149GO:0000278;GO:0000281;GO:0000910;GO:0001505;GO:0001654;GO:0001671;GO:0001745;GO:0002009;GO:0002165;GO:0003674;GO:0005483;GO:0005488;GO:0005515;GO:0005575;GO:0005622;GO:0005623;GO:0005737;GO:0005773;GO:0005774;GO:0006810;GO:0006836;GO:0006886;GO:0006887;GO:0006891;GO:0006906;GO:0006996;GO:0007049;GO:0007154;GO:0007267;GO:0007268;GO:0007269;GO:0007274;GO:0007275;GO:0007423;GO:0007444;GO:0…		TRINITY_DN11616_c0_g1_i1.p1						TRINITY_DN12700_c0_g1_i1.p1						TRINITY_DN21334_c8_g1_i4.p2
TRINITY_DN18955_c0_g1_i7.p2	8049.ENSGMOP00000001533	3.70e-19	Myosin_regulatory_light_chain_interacting_protein	GO:0000209GO:0003674;GO:0003824;GO:0004842;GO:0005488;GO:0005515;GO:0005575;GO:0005622;GO:0005623;GO:0005737;GO:0005829;GO:0006464;GO:0006508;GO:0006511;GO:0006807;GO:0007275;GO:0007369;GO:0007399;GO:0008092;GO:0008150;GO:0008152;GO:0009056;GO:0009057;GO:0009653;GO:0009719;GO:0009790;GO:0009893;GO:0009894;GO:0009896;GO:0009966;GO:0009968;GO:0009987;GO:0010033;GO:0010243;GO:0010604;GO:0010646;GO:0…		TRINITY_DN17872_c0_g1_i1.p4	303518.XP_005730646.1	2.10e-41	peptidyl_tRNA_hydrolase_1_homolog_(S_cerevisiae)	GO:0004045;GO:0004045		TRINITY_DN14822_c0_g1_i3.p2				GO:0000818		TRINITY_DN3240_c0_g1_i1.p1						TRINITY_DN11549_c0_g1_i1.p1	9305.ENSSHAP00000008287	5.10e-35	WHEP_TRS	GO:0003674GO:0003824;GO:0004812;GO:0004825;GO:0005575;GO:0005622;GO:0005623;GO:0005634;GO:0005730;GO:0005737;GO:0005829;GO:0006082;GO:0006139;GO:0006351;GO:0006355;GO:0006356;GO:0006399;GO:0006412;GO:0006418;GO:0006431;GO:0006518;GO:0006520;GO:0006725;GO:0006807;GO:0006950;GO:0007154;GO:0008150;GO:0008152;GO:0009058;GO:0009059;GO:0009267;GO:0009303;GO:0009605;GO:0009719;GO:0009725;GO:0009889;GO:0…		TRINITY_DN1513_c0_g1_i1.p1	10224.XP_002736461.1	1.10e-105	Dolichyl_diphosphooligosaccharide__protein_glycosyltransferase_subunit	GO:0006487GO:0008250;GO:0016021;GO:0000421;GO:0002252;GO:0002376;GO:0003674;GO:0005488;GO:0005575;GO:0005622;GO:0005623;GO:0005737;GO:0005773;GO:0005774;GO:0005776;GO:0005783;GO:0005789;GO:0005791;GO:0006464;GO:0006486;GO:0006487;GO:0006807;GO:0006996;GO:0007029;GO:0007568;GO:0008150;GO:0008152;GO:0008250;GO:0009058;GO:0009059;GO:0009100;GO:0009101;GO:0009987;GO:0010256;GO:0012505;GO:0016020;GO:0…		TRINITY_DN15525_c0_g1_i6.p1	7739.XP_002590549.1	8.10e-09	response_to_nematode			TRINITY_DN12705_c0_g1_i1.p2						TRINITY_DN21423_c0_g1_i1.p1	1341155.FSS13T_16650
TRINITY_DN18955_c0_g1_i8.p2	8049.ENSGMOP00000001533	3.70e-19	Myosin_regulatory_light_chain_interacting_protein	GO:0000209GO:0003674;GO:0003824;GO:0004842;GO:0005488;GO:0005515;GO:0005575;GO:0005622;GO:0005623;GO:0005737;GO:0005829;GO:0006464;GO:0006508;GO:0006511;GO:0006807;GO:0007275;GO:0007369;GO:0007399;GO:0008092;GO:0008150;GO:0008152;GO:0009056;GO:0009057;GO:0009653;GO:0009719;GO:0009790;GO:0009893;GO:0009894;GO:0009896;GO:0009966;GO:0009968;GO:0009987;GO:0010033;GO:0010243;GO:0010604;GO:0010646;GO:0…		TRINITY_DN17971_c2_g1_i2.p2						TRINITY_DN14846_c0_g1_i1.p5	7739.XP_002610948.1	5.70e-16				TRINITY_DN3453_c0_g2_i1.p1	529818.AMSG_09719T0	1.50e-06	regulation_of_response_to_stimulus			TRINITY_DN11582_c0_g1_i1.p1	5762.XP_002673827.1	9.10e-22	protein_kinase_activity	GO:0004672;GO:0005524;GO:0006468		TRINITY_DN15410_c0_g1_i1.p1	45351.EDO37875	1.20e-23	nucleic_acid_templated_transcription			TRINITY_DN15805_c0_g1_i4.p2						TRINITY_DN13020_c0_g1_i1.p1	10224.XP_002733629.1	3.30e-57	45_kDa_calcium_binding_protein	GO:0000902GO:0001525;GO:0001568;GO:0001944;GO:0002040;GO:0003674;GO:0005488;GO:0005509;GO:0005515;GO:0005575;GO:0005622;GO:0005623;GO:0005737;GO:0005768;GO:0005770;GO:0005794;GO:0005796;GO:0006810;GO:0006887;GO:0007275;GO:0007399;GO:0007417;GO:0007420;GO:0008150;GO:0009314;GO:0009411;GO:0009416;GO:0009628;GO:0009636;GO:0009650;GO:0009653;GO:0009987;GO:0010033;GO:0012505;GO:0016043;GO:0016192;GO:0…		TRINITY_DN21537_c4_g1_i1.p3
TRINITY_DN18985_c0_g1_i2.p1	45351.EDO34866	6.70e-112	von_Willebrand_factor_D_and_EGF			TRINITY_DN18172_c0_g1_i4.p1						TRINITY_DN14938_c0_g1_i1.p1	8496.XP_006259225.1	4.50e-151	translation_initiation_factor_binding	GO:0000049GO:0003674;GO:0003676;GO:0003723;GO:0003729;GO:0003743;GO:0005488;GO:0005575;GO:0005622;GO:0005623;GO:0005737;GO:0005829;GO:0005840;GO:0005850;GO:0006412;GO:0006413;GO:0006417;GO:0006518;GO:0006807;GO:0006996;GO:0008135;GO:0008150;GO:0008152;GO:0009058;GO:0009059;GO:0009889;GO:0009893;GO:0009987;GO:0010467;GO:0010468;GO:0010556;GO:0010604;GO:0010608;GO:0010628;GO:0015935;GO:0016043;GO:0…		TRINITY_DN5483_c0_g1_i1.p1						TRINITY_DN11582_c0_g1_i3.p1	5762.XP_002673827.1	9.10e-22	protein_kinase_activity	GO:0004672;GO:0005524;GO:0006468		TRINITY_DN15713_c0_g1_i2.p1						TRINITY_DN15805_c0_g1_i5.p1						TRINITY_DN13149_c0_g1_i2.p1	7739.XP_002611820.1	4.20e-16	phosphatidylinositol_dephosphorylation	GO:0001653GO:0001701;GO:0001726;GO:0001932;GO:0001933;GO:0003008;GO:0003014;GO:0003674;GO:0003824;GO:0004439;GO:0004445;GO:0004888;GO:0004930;GO:0005000;GO:0005575;GO:0005622;GO:0005623;GO:0005634;GO:0005737;GO:0005783;GO:0005794;GO:0005802;GO:0005829;GO:0005886;GO:0005975;GO:0005979;GO:0006066;GO:0006109;GO:0006355;GO:0006469;GO:0006629;GO:0006644;GO:0006650;GO:0006661;GO:0006793;GO:0006796;GO:0…		TRINITY_DN21537_c4_g1_i1.p4
TRINITY_DN19181_c0_g1_i5.p1	45351.EDO39748	0	intra_Golgi_vesicle_mediated_transport	GO:0005198GO:0006886;GO:0016192;GO:0030117;GO:0005198;GO:0005515;GO:0006886;GO:0016192;GO:0030126;GO:0000003;GO:0000280;GO:0000902;GO:0000910;GO:0005575;GO:0005622;GO:0005623;GO:0005737;GO:0005793;GO:0005794;GO:0005798;GO:0006810;GO:0006886;GO:0006888;GO:0006890;GO:0006891;GO:0006996;GO:0007049;GO:0007112;GO:0007140;GO:0007276;GO:0008104;GO:0008150;GO:0009653;GO:0009987;GO:0010883;GO:0012505;GO:0…		TRINITY_DN18184_c0_g1_i3.p1	176946.XP_007425458.1	1.80e-45	Copine_family_member_IX			TRINITY_DN15033_c0_g1_i1.p2	8479.XP_008177237.1	9.90e-59	Belongs_to_the_purine_pyrimidine_phosphoribosyltransferase_family	GO:0000003GO:0000287;GO:0000902;GO:0000904;GO:0001775;GO:0001906;GO:0001909;GO:0001913;GO:0001975;GO:0002054;GO:0002057;GO:0002060;GO:0002250;GO:0002252;GO:0002376;GO:0002443;GO:0002449;GO:0002456;GO:0002460;GO:0003674;GO:0003824;GO:0004422;GO:0005488;GO:0005515;GO:0005575;GO:0005622;GO:0005623;GO:0005694;GO:0005737;GO:0005829;GO:0006139;GO:0006144;GO:0006152;GO:0006163;GO:0006164;GO:0006166;GO:0…		TRINITY_DN6996_c0_g1_i1.p1						TRINITY_DN11618_c0_g1_i1.p1	29073.XP_008697351.1	3.90e-43	RAN_binding_protein_2	GO:0000082GO:0000226;GO:0000278;GO:0003674;GO:0003824;GO:0005488;GO:0005515;GO:0005575;GO:0005622;GO:0005623;GO:0005634;GO:0005635;GO:0005642;GO:0005643;GO:0005737;GO:0005739;GO:0005813;GO:0005815;GO:0005829;GO:0005856;GO:0006109;GO:0006111;GO:0006403;GO:0006405;GO:0006406;GO:0006464;GO:0006508;GO:0006511;GO:0006606;GO:0006607;GO:0006611;GO:0006807;GO:0006810;GO:0006886;GO:0006913;GO:0006996;GO:0…		TRINITY_DN15859_c0_g1_i1.p1	27679.XP_003932237.1	0	Armadillo/beta_catenin_like_repeats	GO:0003674GO:0003676;GO:0003723;GO:0005488;GO:0005575;GO:0005622;GO:0005623;GO:0005737;GO:0005829;GO:0005840;GO:0005844;GO:0006355;GO:0006357;GO:0006412;GO:0006518;GO:0006807;GO:0006950;GO:0007154;GO:0008135;GO:0008150;GO:0008152;GO:0009058;GO:0009059;GO:0009267;GO:0009605;GO:0009889;GO:0009891;GO:0009893;GO:0009987;GO:0009991;GO:0010467;GO:0010468;GO:0010556;GO:0010557;GO:0010604;GO:0010628;GO:0…		TRINITY_DN15904_c0_g1_i4.p1						TRINITY_DN13238_c0_g1_i1.p1	10224.XP_006817040.1	1.90e-88	WD_repeat_containing_protein_81	GO:0000323GO:0000421;GO:0003674;GO:0005488;GO:0005515;GO:0005575;GO:0005622;GO:0005623;GO:0005737;GO:0005739;GO:0005764;GO:0005765;GO:0005768;GO:0005769;GO:0005770;GO:0005773;GO:0005774;GO:0005776;GO:0005829;GO:0006508;GO:0006511;GO:0006807;GO:0006810;GO:0006914;GO:0006996;GO:0007005;GO:0008150;GO:0008152;GO:0009056;GO:0009057;GO:0009892;GO:0009987;GO:0010008;GO:0010563;GO:0010921;GO:0010923;GO:0…		TRINITY_DN21537_c4_g1_i1.p8
TRINITY_DN19218_c0_g1_i8.p1	6669.EFX69711	2.60e-24	Belongs_to_the_ATG13_family_Metazoan_subfamily	GO:0006914GO:1990316;GO:0000045;GO:0000407;GO:0001894;GO:0001932;GO:0001934;GO:0002165;GO:0003008;GO:0003674;GO:0005488;GO:0005515;GO:0005575;GO:0005622;GO:0005623;GO:0005737;GO:0005829;GO:0006914;GO:0006996;GO:0007033;GO:0007275;GO:0007552;GO:0007586;GO:0008150;GO:0008152;GO:0008219;GO:0009056;GO:0009653;GO:0009791;GO:0009886;GO:0009893;GO:0009894;GO:0009987;GO:0010506;GO:0010562;GO:0010604;GO:0…		TRINITY_DN18360_c0_g1_i2.p2						TRINITY_DN15036_c0_g1_i1.p1				GO:0051607								TRINITY_DN11651_c0_g1_i1.p1						TRINITY_DN15978_c0_g1_i1.p1	10090.ENSMUSP00000098895	2.00e-257	Transcription_initiation_factor_TFIID_subunit			TRINITY_DN16095_c0_g1_i2.p1						TRINITY_DN13482_c0_g1_i1.p1						TRINITY_DN21595_c5_g3_i6.p9
TRINITY_DN19329_c0_g1_i2.p2						TRINITY_DN18360_c0_g1_i2.p5						TRINITY_DN15064_c0_g1_i5.p2	181119.XP_005533932.1	4.90e-10	Lymphoid_restricted_membrane_protein	GO:0000323GO:0001775;GO:0002252;GO:0002263;GO:0002274;GO:0002275;GO:0002283;GO:0002366;GO:0002376;GO:0002443;GO:0002444;GO:0002446;GO:0005575;GO:0005622;GO:0005623;GO:0005737;GO:0005764;GO:0005765;GO:0005766;GO:0005773;GO:0005774;GO:0005783;GO:0005789;GO:0005886;GO:0005887;GO:0006810;GO:0006887;GO:0006903;GO:0006906;GO:0006955;GO:0006996;GO:0008150;GO:0009987;GO:0012505;GO:0012506;GO:0016020;GO:0…								TRINITY_DN11858_c0_g1_i2.p1						TRINITY_DN16238_c0_g1_i5.p1	8364.ENSXETP00000047683	8.70e-148	6_phosphofructo_2_kinase_activity	GO:0003873GO:0005524;GO:0006000;GO:0000166;GO:0003674;GO:0003824;GO:0003873;GO:0004331;GO:0005488;GO:0005515;GO:0005524;GO:0005575;GO:0005622;GO:0005623;GO:0005737;GO:0005829;GO:0005975;GO:0005996;GO:0006003;GO:0006006;GO:0006082;GO:0006090;GO:0006091;GO:0006094;GO:0006096;GO:0006109;GO:0006110;GO:0006139;GO:0006140;GO:0006163;GO:0006164;GO:0006165;GO:0006725;GO:0006732;GO:0006733;GO:0006753;GO:0…		TRINITY_DN16103_c0_g2_i1.p1						TRINITY_DN13695_c0_g1_i3.p1	6087.XP_004205606.1	2.00e-38	engulfment_of_apoptotic_cell	GO:0000132GO:0000226;GO:0000278;GO:0001845;GO:0001891;GO:0003002;GO:0003674;GO:0005044;GO:0005488;GO:0005515;GO:0005575;GO:0005622;GO:0005623;GO:0005737;GO:0005886;GO:0006810;GO:0006897;GO:0006898;GO:0006909;GO:0006910;GO:0006911;GO:0006915;GO:0006950;GO:0006952;GO:0006986;GO:0006996;GO:0007010;GO:0007017;GO:0007033;GO:0007040;GO:0007049;GO:0007163;GO:0007275;GO:0007389;GO:0008037;GO:0008104;GO:0…		TRINITY_DN21635_c1_g2_i6.p1	7668.SPU_016774_tr
TRINITY_DN19368_c0_g1_i2.p6						TRINITY_DN18444_c0_g1_i3.p1	6087.XP_004207525.1	1.10e-161	cell_wall_polysaccharide_biosynthetic_process			TRINITY_DN15070_c0_g1_i1.p1	6500.XP_005111229.1	2.50e-22	Mannose_6_phosphate_receptor									TRINITY_DN11996_c0_g1_i1.p4	132113.XP_003493502.1	1.20e-23	PHD_finger			TRINITY_DN16389_c0_g1_i2.p3	69293.ENSGACP00000010013	2.00e-26	intraflagellar_transport	GO:0030991GO:0005575;GO:0005623;GO:0005929;GO:0006810;GO:0006928;GO:0006996;GO:0007017;GO:0007018;GO:0008150;GO:0009987;GO:0010970;GO:0016043;GO:0022607;GO:0030030;GO:0030031;GO:0030705;GO:0030990;GO:0030991;GO:0031503;GO:0032991;GO:0035721;GO:0042073;GO:0042995;GO:0043226;GO:0044085;GO:0044464;GO:0044782;GO:0046907;GO:0051179;GO:0051234;GO:0051641;GO:0051649;GO:0060271;GO:0070925;GO:0071840;GO:0…		TRINITY_DN16465_c0_g1_i1.p4						TRINITY_DN13724_c0_g2_i1.p1	144197.XP_008292048.1	1.30e-12	Transmembrane_protein_220			TRINITY_DN26876_c0_g2_i1.p1
TRINITY_DN19425_c0_g2_i3.p1	400682.PAC_15716323	8.70e-162	complement_activation_classical_pathway	GO:0008152GO:0016491		TRINITY_DN18551_c0_g1_i1.p2						TRINITY_DN15168_c0_g2_i4.p1	7918.ENSLOCP00000001084	1.20e-211	acyl_CoA_synthetase_bubblegum_family_member_2	GO:0001676GO:0003674;GO:0003824;GO:0004467;GO:0005575;GO:0005622;GO:0005623;GO:0005737;GO:0005739;GO:0005829;GO:0006082;GO:0006139;GO:0006163;GO:0006164;GO:0006629;GO:0006631;GO:0006633;GO:0006635;GO:0006637;GO:0006725;GO:0006732;GO:0006753;GO:0006790;GO:0006793;GO:0006796;GO:0006807;GO:0006950;GO:0008150;GO:0008152;GO:0008610;GO:0009056;GO:0009058;GO:0009062;GO:0009108;GO:0009117;GO:0009150;GO:0…								TRINITY_DN12037_c0_g1_i1.p1						TRINITY_DN16566_c0_g1_i1.p1	32507.XP_006789361.1	2.20e-14	Leucine_rich_repeat_containing_61	GO:0005515		TRINITY_DN16838_c0_g1_i2.p1						TRINITY_DN13793_c0_g1_i3.p2	6669.EFX69115	3.80e-51	Golgi_to_ER_traffic_protein_4	GO:0005575GO:0005622;GO:0005623;GO:0005737;GO:0005829;GO:0006996;GO:0007029;GO:0008104;GO:0008150;GO:0009987;GO:0010256;GO:0016043;GO:0032991;GO:0033036;GO:0033365;GO:0034613;GO:0044424;GO:0044444;GO:0044445;GO:0044464;GO:0045048;GO:0045184;GO:0051179;GO:0051205;GO:0051234;GO:0051641;GO:0061024;GO:0070727;GO:0071818;GO:0071840;GO:0072379;GO:0072657;GO:0090150		TRINITY_DN29304_c0_g1_i1.p1
TRINITY_DN19456_c0_g1_i1.p3	192875.XP_004365055.1	2.10e-88	Belongs_to_the_peptidase_S10_family	GO:0004185GO:0006508		TRINITY_DN18570_c0_g1_i1.p3						TRINITY_DN15532_c0_g1_i1.p1												TRINITY_DN12203_c0_g1_i1.p2	10224.XP_002739189.1	1.00e-10	Transmembrane_protein_42			TRINITY_DN16569_c0_g1_i1.p1	7739.XP_002606456.1	6.80e-56	HEAT_repeats	GO:0005488		TRINITY_DN17260_c0_g3_i1.p1	45351.EDO40485	4.60e-17	cellular_zinc_ion_homeostasis	GO:0000041GO:0000981;GO:0003674;GO:0003682;GO:0003700;GO:0003712;GO:0003713;GO:0005102;GO:0005215;GO:0005385;GO:0005488;GO:0005515;GO:0005575;GO:0005622;GO:0005623;GO:0005634;GO:0005737;GO:0005783;GO:0005856;GO:0006139;GO:0006259;GO:0006281;GO:0006289;GO:0006355;GO:0006357;GO:0006725;GO:0006807;GO:0006810;GO:0006811;GO:0006812;GO:0006829;GO:0006873;GO:0006875;GO:0006882;GO:0006950;GO:0006974;GO:0…		TRINITY_DN13798_c0_g1_i1.p1	7739.XP_002594234.1	2.70e-43	Hikeshi_heat_shock_protein_nuclear_import_factor	GO:0003674GO:0005215;GO:0005488;GO:0005515;GO:0005575;GO:0005622;GO:0005623;GO:0005634;GO:0005654;GO:0005737;GO:0005829;GO:0006606;GO:0006810;GO:0006886;GO:0006913;GO:0006950;GO:0006996;GO:0007030;GO:0007275;GO:0008104;GO:0008150;GO:0008565;GO:0009266;GO:0009408;GO:0009628;GO:0009987;GO:0010256;GO:0015031;GO:0015833;GO:0016043;GO:0017038;GO:0030323;GO:0030324;GO:0030544;GO:0031072;GO:0031974;GO:0…		TRINITY_DN30161_c0_g1_i1.p1	331869.BAL199_11017
TRINITY_DN19567_c1_g1_i1.p5	192875.XP_004349081.1	1.50e-09	T_cell_activation_via_T_cell_receptor_contact_with_antigen_bound_to_MHC_molecule_on_antigen_presenting_cell	GO:0005515		TRINITY_DN18570_c0_g1_i2.p4						TRINITY_DN15549_c0_g1_i1.p1												TRINITY_DN12290_c0_g1_i1.p1	132113.XP_003488364.1	6.60e-141	Glutamate_cysteine_ligase	GO:0000902GO:0000904;GO:0002009;GO:0002165;GO:0003674;GO:0003824;GO:0004357;GO:0005488;GO:0005515;GO:0005575;GO:0005622;GO:0005623;GO:0005634;GO:0005737;GO:0006518;GO:0006575;GO:0006749;GO:0006750;GO:0006790;GO:0006807;GO:0007275;GO:0007399;GO:0007409;GO:0007444;GO:0007472;GO:0007476;GO:0007552;GO:0007560;GO:0008150;GO:0008152;GO:0009058;GO:0009653;GO:0009791;GO:0009886;GO:0009887;GO:0009888;GO:0…		TRINITY_DN16641_c0_g1_i1.p1	10224.XP_002731954.1	6.70e-07	interstrand_cross_link_repair	GO:0000018GO:0000228;GO:0000724;GO:0000725;GO:0000785;GO:0000790;GO:0003674;GO:0003676;GO:0003677;GO:0003690;GO:0003697;GO:0003723;GO:0005488;GO:0005575;GO:0005622;GO:0005623;GO:0005634;GO:0005654;GO:0005694;GO:0006139;GO:0006259;GO:0006281;GO:0006282;GO:0006302;GO:0006310;GO:0006725;GO:0006807;GO:0006950;GO:0006974;GO:0008150;GO:0008152;GO:0009314;GO:0009628;GO:0009987;GO:0010212;GO:0010569;GO:0…		TRINITY_DN17436_c0_g6_i1.p1	7739.XP_002607896.1	9.60e-67	scavenger_receptor_activity	GO:0005044GO:0016020		TRINITY_DN13868_c0_g1_i1.p2	10224.XP_002731762.2	2.20e-56	ankyrin_repeats	GO:0005575GO:0005622;GO:0005623;GO:0044464		TRINITY_DN6669_c0_g1_i1.p1
TRINITY_DN19643_c1_g1_i1.p1						TRINITY_DN18686_c0_g1_i2.p4	10224.XP_002730509.1	9.70e-28	Glycosyltransferase_like_family	GO:0016020		TRINITY_DN15719_c0_g1_i2.p1	8469.XP_007053670.1	3.90e-17	Myeloid_protein_1_like									TRINITY_DN12338_c1_g1_i1.p1						TRINITY_DN16650_c0_g1_i3.p2	38654.XP_006032962.1	3.20e-73	Prenylcysteine_oxidase_1	GO:0016670GO:0030328;GO:0055114;GO:0000096;GO:0000098;GO:0000323;GO:0001735;GO:0003674;GO:0003824;GO:0005215;GO:0005575;GO:0005576;GO:0005615;GO:0005622;GO:0005623;GO:0005737;GO:0005764;GO:0005773;GO:0005774;GO:0005886;GO:0006082;GO:0006508;GO:0006520;GO:0006575;GO:0006790;GO:0006807;GO:0006810;GO:0006811;GO:0006820;GO:0006821;GO:0008150;GO:0008152;GO:0008509;GO:0008555;GO:0009056;GO:0009057;GO:0…		TRINITY_DN17580_c0_g1_i10.p1	126957.SMAR006097_PA	1.10e-27	heme_binding_It_is_involved_in_the_biological_process_described_with_response_to_oxidative_stress	GO:0005515		TRINITY_DN13989_c0_g1_i1.p1
TRINITY_DN19643_c3_g1_i1.p2	32264.tetur16g02990.1	1.20e-17	dendrite_self_avoidance	GO:0005515		TRINITY_DN18714_c0_g1_i1.p1	10224.XP_006821820.1	4.30e-188	engulfment_of_target_by_autophagosome			TRINITY_DN15733_c0_g1_i2.p1												TRINITY_DN12554_c0_g1_i1.p1	7668.SPU_020778_tr	1.50e-61	rRNA_(pseudouridine)_methyltransferase_activity	GO:0008168GO:0000154;GO:0000462;GO:0001510;GO:0001701;GO:0001824;GO:0003674;GO:0003676;GO:0003723;GO:0003824;GO:0005488;GO:0005575;GO:0005622;GO:0005623;GO:0005634;GO:0005654;GO:0005730;GO:0005737;GO:0006139;GO:0006364;GO:0006396;GO:0006725;GO:0006807;GO:0006950;GO:0006952;GO:0006996;GO:0006997;GO:0007000;GO:0007275;GO:0008150;GO:0008152;GO:0008168;GO:0008173;GO:0008649;GO:0008757;GO:0009451;GO:0…		TRINITY_DN16797_c0_g1_i1.p1	10224.XP_006813236.1	0	ATP_dependent_microtubule_motor_activity_minus_end_directed			TRINITY_DN17640_c0_g1_i2.p1						TRINITY_DN1400_c0_g2_i1.p1
TRINITY_DN19752_c1_g1_i2.p2	45351.EDO30427	9.50e-11	Protein_tyrosine_kinase	GO:0004672;GO:0005524;GO:0006468		TRINITY_DN18854_c1_g1_i2.p1						TRINITY_DN15788_c0_g1_i5.p1												TRINITY_DN12577_c0_g2_i1.p1	10224.NP_001171793.1	6.00e-144	GDP_Man:Man3GlcNAc2_PP_Dol_alpha_12_mannosyltransferase_activity	GO:0000026GO:0000030;GO:0003674;GO:0003824;GO:0004376;GO:0004377;GO:0005575;GO:0005622;GO:0005623;GO:0005737;GO:0005783;GO:0005789;GO:0006464;GO:0006486;GO:0006490;GO:0006629;GO:0006807;GO:0008150;GO:0008152;GO:0009058;GO:0009059;GO:0009100;GO:0009101;GO:0009987;GO:0012505;GO:0016020;GO:0016740;GO:0016757;GO:0016758;GO:0019538;GO:0031984;GO:0033577;GO:0034645;GO:0036211;GO:0042175;GO:0043170;GO:0…		TRINITY_DN16885_c0_g1_i1.p1	7668.SPU_006239_tr	1.60e-33	Cleavage_and_polyadenylation_factor_subunit	GO:0000375GO:0000377;GO:0000398;GO:0000993;GO:0001098;GO:0001099;GO:0003674;GO:0003676;GO:0003723;GO:0003729;GO:0005488;GO:0005515;GO:0005575;GO:0005622;GO:0005623;GO:0005634;GO:0005654;GO:0005737;GO:0005739;GO:0005849;GO:0006139;GO:0006351;GO:0006353;GO:0006366;GO:0006369;GO:0006378;GO:0006379;GO:0006396;GO:0006397;GO:0006725;GO:0006807;GO:0008150;GO:0008152;GO:0008380;GO:0009058;GO:0009059;GO:0…		TRINITY_DN18304_c1_g1_i1.p1	244447.XP_008309417.1	2.00e-31	Si_dkey_205h132			TRINITY_DN14175_c0_g1_i1.p1	10228.TriadP63974	6.30e-62	Cupin_like_domain
TRINITY_DN19762_c1_g1_i2.p1						TRINITY_DN18999_c0_g1_i1.p2	9940.ENSOARP00000002919	3.00e-08	Laminin_G_domain	GO:0000902GO:0000904;GO:0001525;GO:0001568;GO:0001944;GO:0003008;GO:0003674;GO:0004888;GO:0005102;GO:0005488;GO:0005515;GO:0005575;GO:0005623;GO:0005886;GO:0005887;GO:0006928;GO:0006935;GO:0007154;GO:0007155;GO:0007158;GO:0007165;GO:0007275;GO:0007399;GO:0007409;GO:0007411;GO:0007610;GO:0007611;GO:0007612;GO:0008150;GO:0009605;GO:0009653;GO:0009987;GO:0016020;GO:0016021;GO:0016043;GO:0022008;GO:0…		TRINITY_DN15833_c0_g1_i2.p2	8364.ENSXETP00000046249	4.20e-143	Peptidyl_prolyl_cis_trans_isomerase_like_4	GO:0000375GO:0000377;GO:0000398;GO:0000413;GO:0000414;GO:0000416;GO:0000785;GO:0000993;GO:0001098;GO:0001099;GO:0001932;GO:0001934;GO:0002119;GO:0002164;GO:0003674;GO:0003676;GO:0003723;GO:0003729;GO:0003755;GO:0003824;GO:0005488;GO:0005515;GO:0005575;GO:0005622;GO:0005623;GO:0005634;GO:0005654;GO:0005694;GO:0005737;GO:0005829;GO:0006139;GO:0006351;GO:0006355;GO:0006357;GO:0006396;GO:0006397;GO:0…								TRINITY_DN1258_c0_g1_i1.p2	400682.PAC_15724241	4.30e-145	ATPase_Has_a_role_at_an_early_stage_in_the_morphogenesis_of_the_spore_coat	GO:0000166GO:0001882;GO:0001883;GO:0003674;GO:0005488;GO:0005515;GO:0005525;GO:0005575;GO:0005622;GO:0005623;GO:0005737;GO:0005829;GO:0005856;GO:0005886;GO:0016020;GO:0017076;GO:0019001;GO:0032549;GO:0032550;GO:0032553;GO:0032555;GO:0032561;GO:0035639;GO:0036094;GO:0042734;GO:0042802;GO:0042995;GO:0043005;GO:0043167;GO:0043168;GO:0043226;GO:0043228;GO:0043229;GO:0043232;GO:0044424;GO:0044425;GO:0…		TRINITY_DN16926_c0_g1_i1.p1	9913.ENSBTAP00000000677	0	Plasma_membrane	GO:0005388GO:0001654;GO:0003407;GO:0003674;GO:0003824;GO:0005215;GO:0005388;GO:0005488;GO:0005515;GO:0005575;GO:0005622;GO:0005623;GO:0005737;GO:0005794;GO:0005886;GO:0005887;GO:0006810;GO:0006811;GO:0006812;GO:0006816;GO:0006873;GO:0006874;GO:0006875;GO:0007275;GO:0007399;GO:0007417;GO:0007420;GO:0007423;GO:0008016;GO:0008150;GO:0008324;GO:0009987;GO:0012505;GO:0015075;GO:0015085;GO:0015318;GO:0…		TRINITY_DN18327_c0_g1_i13.p2	41875.XP_007513564.1	3.00e-19	BNR_repeat_like_domain			TRINITY_DN14323_c0_g1_i1.p1
TRINITY_DN19762_c1_g1_i9.p1						TRINITY_DN19094_c0_g1_i1.p1						TRINITY_DN15893_c0_g3_i1.p1												TRINITY_DN12610_c0_g1_i1.p2						TRINITY_DN16990_c0_g1_i1.p5	45351.EDO45934	2.40e-31	mitochondrial_electron_transport_NADH_to_ubiquinone	GO:0003008GO:0003012;GO:0003674;GO:0003824;GO:0003954;GO:0005575;GO:0005622;GO:0005623;GO:0005737;GO:0005739;GO:0005740;GO:0005743;GO:0005746;GO:0005747;GO:0006082;GO:0006091;GO:0006119;GO:0006120;GO:0006139;GO:0006163;GO:0006629;GO:0006631;GO:0006725;GO:0006753;GO:0006793;GO:0006796;GO:0006807;GO:0006936;GO:0006996;GO:0007005;GO:0007275;GO:0007568;GO:0008137;GO:0008150;GO:0008152;GO:0009055;GO:0…		TRINITY_DN19199_c0_g1_i1.p4						TRINITY_DN14327_c0_g1_i2.p2	7994.ENSAMXP00000011985	5.40e-58	Centrosomal_protein
TRINITY_DN19820_c1_g1_i6.p2						TRINITY_DN19106_c0_g1_i17.p2						TRINITY_DN16010_c0_g1_i7.p1	45351.EDO45961	8.70e-151	exonuclease_activity									TRINITY_DN12774_c0_g1_i2.p1						TRINITY_DN17316_c0_g2_i5.p3	45351.EDO29391	2.10e-39	Belongs_to_the_mitochondrial_carrier_(TC_2A29)_family			TRINITY_DN19255_c0_g1_i2.p6						TRINITY_DN14499_c0_g1_i2.p2	10224.XP_006819956.1	7.10e-13	Zinc_binding_domain
TRINITY_DN19934_c0_g1_i2.p1	8496.XP_006265054.1	4.60e-73	positive_regulation_of_pinocytosis	GO:0000003GO:0000302;GO:0000902;GO:0000904;GO:0001764;GO:0001775;GO:0001776;GO:0001779;GO:0001780;GO:0001786;GO:0001817;GO:0001818;GO:0001959;GO:0001961;GO:0001974;GO:0002237;GO:0002262;GO:0002376;GO:0002520;GO:0002521;GO:0002682;GO:0002683;GO:0002684;GO:0002694;GO:0002695;GO:0002696;GO:0003006;GO:0003674;GO:0003824;GO:0004672;GO:0004713;GO:0004714;GO:0004888;GO:0005488;GO:0005515;GO:0005543;GO:0…		TRINITY_DN19114_c0_g1_i1.p2	10228.TriadP52087	1.80e-158	glutathione_disulfide_reductase_activity	GO:0045454GO:0055114;GO:0000003;GO:0000166;GO:0000302;GO:0000303;GO:0000305;GO:0002931;GO:0003674;GO:0003824;GO:0004362;GO:0005488;GO:0005515;GO:0005575;GO:0005622;GO:0005623;GO:0005737;GO:0005739;GO:0005759;GO:0005829;GO:0005886;GO:0006091;GO:0006139;GO:0006518;GO:0006575;GO:0006725;GO:0006749;GO:0006790;GO:0006807;GO:0006950;GO:0006979;GO:0007276;GO:0007283;GO:0007568;GO:0007584;GO:0008150;GO:0…		TRINITY_DN16110_c0_g1_i2.p1	7955.ENSDARP00000043430	3.70e-210	Nucleoporin	GO:0017056								TRINITY_DN12946_c0_g1_i1.p1	7897.ENSLACP00000019105	5.90e-66	Dynactin_subunit_4	GO:0005869GO:0000775;GO:0000776;GO:0000922;GO:0002376;GO:0002478;GO:0002495;GO:0002504;GO:0003674;GO:0005488;GO:0005515;GO:0005575;GO:0005622;GO:0005623;GO:0005634;GO:0005694;GO:0005737;GO:0005813;GO:0005815;GO:0005819;GO:0005829;GO:0005856;GO:0005868;GO:0005869;GO:0005875;GO:0006810;GO:0006888;GO:0006928;GO:0007017;GO:0007018;GO:0007097;GO:0008150;GO:0009987;GO:0015629;GO:0015630;GO:0016192;GO:0…		TRINITY_DN17475_c1_g1_i9.p2	9818.XP_007941175.1	2.20e-23	protein_C19orf47_homolog			TRINITY_DN19255_c0_g1_i2.p7						TRINITY_DN14502_c0_g1_i3.p2	7897.ENSLACP00000017863	3.70e-32	ADP_ribosylation_factor_like	GO:0005525
TRINITY_DN19934_c0_g1_i2.p2						TRINITY_DN19319_c0_g1_i1.p1	10228.TriadP53677	1.10e-188	ATPase_activity_coupled_to_transmembrane_movement_of_substances	GO:0000323GO:0003674;GO:0003824;GO:0005215;GO:0005319;GO:0005575;GO:0005622;GO:0005623;GO:0005737;GO:0005764;GO:0005765;GO:0005768;GO:0005770;GO:0005773;GO:0005774;GO:0005794;GO:0006810;GO:0006869;GO:0008150;GO:0009987;GO:0010743;GO:0010745;GO:0010876;GO:0012505;GO:0015399;GO:0015405;GO:0015850;GO:0015918;GO:0016020;GO:0016043;GO:0016462;GO:0016787;GO:0016817;GO:0016818;GO:0016887;GO:0017111;GO:0…		TRINITY_DN16325_c0_g1_i1.p1												TRINITY_DN1297_c0_g1_i1.p3	4641.GSMUA_Achr1P22150_001	3.80e-11	Belongs_to_the_protein_kinase_superfamily_Ser_Thr_protein_kinase_family	GO:0004672;GO:0005524;GO:0006468		TRINITY_DN17475_c1_g1_i9.p3	482537.XP_008566892.1	8.40e-54	Serine_arginine_rich_splicing_factor_4			TRINITY_DN19341_c1_g1_i2.p4	51337.XP_004660934.1	2.70e-35	Belongs_to_the_ATP_guanido_phosphotransferase_family	GO:0016301GO:0016772		TRINITY_DN14513_c0_g1_i2.p3
TRINITY_DN19939_c0_g2_i1.p2	7739.XP_002594451.1	1.40e-77	ubiquitin_conjugating_enzyme_activity	GO:0000209GO:0003674;GO:0003824;GO:0004842;GO:0005488;GO:0005515;GO:0005575;GO:0005622;GO:0005623;GO:0005737;GO:0005829;GO:0006464;GO:0006508;GO:0006511;GO:0006807;GO:0008150;GO:0008152;GO:0009056;GO:0009057;GO:0009987;GO:0010498;GO:0016567;GO:0016740;GO:0019538;GO:0019787;GO:0019899;GO:0019941;GO:0030163;GO:0031625;GO:0032446;GO:0036211;GO:0043161;GO:0043170;GO:0043412;GO:0043632;GO:0044237;GO:0…		TRINITY_DN19428_c1_g1_i3.p1	9315.ENSMEUP00000010975	1.60e-45	Pleckstrin_homology_domain_containing_family_G_(with_RhoGef_domain)_member_6	GO:0005575GO:0005622;GO:0005623;GO:0005813;GO:0005815;GO:0005856;GO:0015630;GO:0030054;GO:0043226;GO:0043228;GO:0043229;GO:0043232;GO:0044422;GO:0044424;GO:0044430;GO:0044446;GO:0044464		TRINITY_DN16382_c0_g1_i1.p2	400682.PAC_15728191	9.40e-57	Major_Facilitator_Superfamily	GO:0005215;GO:0016021;GO:0055085								TRINITY_DN13269_c0_g1_i1.p1	7739.XP_002610440.1	1.80e-07	calcium_ion_binding	GO:0001654GO:0001667;GO:0001702;GO:0001704;GO:0001707;GO:0001754;GO:0001756;GO:0001917;GO:0003002;GO:0003674;GO:0005488;GO:0005515;GO:0005575;GO:0005576;GO:0005623;GO:0005886;GO:0005902;GO:0005911;GO:0005912;GO:0005913;GO:0006355;GO:0006357;GO:0006928;GO:0007009;GO:0007154;GO:0007163;GO:0007267;GO:0007275;GO:0007369;GO:0007389;GO:0007399;GO:0007423;GO:0007498;GO:0008150;GO:0009653;GO:0009790;GO:0…		TRINITY_DN17654_c0_g1_i1.p1	6500.XP_005088926.1	9.60e-100		GO:0005488		TRINITY_DN19341_c1_g1_i2.p7	400682.PAC_15719471	2.80e-29	creatine_kinase_activity	GO:0016301GO:0016772		TRINITY_DN14598_c1_g1_i2.p1	103372.F4WD55	9.70e-266	Domain_of_unknown_function_(DUF4071)	GO:0004672GO:0005515;GO:0005524;GO:0006468
TRINITY_DN19955_c0_g1_i6.p3	181119.XP_005523269.1	2.20e-06	Zinc_finger_protein_598	GO:0003674GO:0003676;GO:0003723;GO:0003824;GO:0004842;GO:0005488;GO:0006412;GO:0006414;GO:0006417;GO:0006464;GO:0006513;GO:0006518;GO:0006807;GO:0008150;GO:0008152;GO:0008270;GO:0009058;GO:0009059;GO:0009889;GO:0009987;GO:0010467;GO:0010468;GO:0010556;GO:0010608;GO:0016567;GO:0016740;GO:0019222;GO:0019538;GO:0019787;GO:0031323;GO:0031326;GO:0032268;GO:0032446;GO:0034248;GO:0034641;GO:0034645;GO:0…		TRINITY_DN19428_c1_g1_i5.p1	9315.ENSMEUP00000010975	1.60e-45	Pleckstrin_homology_domain_containing_family_G_(with_RhoGef_domain)_member_6	GO:0005575GO:0005622;GO:0005623;GO:0005813;GO:0005815;GO:0005856;GO:0015630;GO:0030054;GO:0043226;GO:0043228;GO:0043229;GO:0043232;GO:0044422;GO:0044424;GO:0044430;GO:0044446;GO:0044464		TRINITY_DN16408_c0_g1_i6.p1	5127.CCT70531	5.40e-15	determination_of_stomach_left/right_asymmetry	GO:0005515;GO:0043531								TRINITY_DN13442_c0_g3_i1.p1						TRINITY_DN17737_c0_g1_i2.p1	7739.XP_002602685.1	1.20e-10	cysteine_type_endopeptidase_activity_involved_in_apoptotic_signaling_pathway	GO:0004197GO:0006508;GO:0006915;GO:0042981		TRINITY_DN19375_c0_g1_i4.p1						TRINITY_DN14673_c0_g1_i2.p3	197221.22294720	9.20e-43	Diadenosine_tetraphosphate_(Ap4A)_hydrolase_and_other_HIT_family	GO:0003824
TRINITY_DN20025_c0_g1_i2.p3	400682.PAC_15718712	1.10e-52	oxidoreductase_activity	GO:0016491		TRINITY_DN19481_c0_g1_i4.p4						TRINITY_DN16486_c0_g1_i2.p3	10228.TriadP61074	1.10e-54	X_ray_repair_cross_complementing_protein_5	GO:0016817GO:0000228;GO:0000723;GO:0000726;GO:0000781;GO:0000782;GO:0000783;GO:0000784;GO:0001067;GO:0001775;GO:0001817;GO:0001819;GO:0001932;GO:0001934;GO:0002218;GO:0002244;GO:0002252;GO:0002253;GO:0002263;GO:0002274;GO:0002275;GO:0002283;GO:0002366;GO:0002376;GO:0002443;GO:0002444;GO:0002446;GO:0002520;GO:0002682;GO:0002684;GO:0003674;GO:0003676;GO:0003677;GO:0003678;GO:0003690;GO:0003723;GO:0…								TRINITY_DN13442_c0_g3_i1.p2						TRINITY_DN17870_c0_g1_i2.p1	27679.XP_003932078.1	2.10e-106	Binds_to_the_60S_ribosomal_subunit_and_prevents_its_association_with_the_40S_ribosomal_subunit_to_form_the_80S_initiation_complex_in_the_cytoplasm_Behaves_as_a_stimulatory_translation_initiation_factor_downstream_insulin_growth_factors_Is_also_involved_in_ribosome_biogenesis_Associates_with_pre_60S_subunits_in_the_nucleus_and_is_involved_in_its_nuclear_export_Cytoplasmic_release_of_TIF6_from_60S_…	GO:0043022GO:0042256		TRINITY_DN19643_c3_g1_i1.p3						TRINITY_DN14691_c0_g1_i2.p2	10224.XP_002741410.1	2.60e-16	Belongs_to_the_mitochondrial_carrier_(TC_2A29)_family
TRINITY_DN20099_c1_g1_i3.p4	10224.XP_006815990.1	1.30e-31	N_acetylneuraminate_lyase_activity	GO:0003674GO:0003824;GO:0005488;GO:0005515;GO:0005575;GO:0005622;GO:0005623;GO:0005737;GO:0005829;GO:0006040;GO:0006054;GO:0006082;GO:0008150;GO:0008152;GO:0008747;GO:0009056;GO:0009987;GO:0016054;GO:0016829;GO:0016830;GO:0016833;GO:0016999;GO:0017001;GO:0017144;GO:0019262;GO:0019752;GO:0042737;GO:0042802;GO:0043436;GO:0044237;GO:0044248;GO:0044281;GO:0044282;GO:0044424;GO:0044444;GO:0044464;GO:0…		TRINITY_DN19542_c0_g3_i1.p2	128390.XP_009470158.1	1.70e-24	Tyrosine_protein_kinase_receptor			TRINITY_DN16659_c0_g1_i3.p1	10224.XP_002730708.1	2.60e-31	acyl_CoA_binding_domain_containing_protein_6	GO:0005575GO:0005622;GO:0005623;GO:0005737;GO:0005829;GO:0006139;GO:0006163;GO:0006637;GO:0006725;GO:0006732;GO:0006753;GO:0006790;GO:0006793;GO:0006796;GO:0006807;GO:0008150;GO:0008152;GO:0009117;GO:0009150;GO:0009259;GO:0009987;GO:0019637;GO:0019693;GO:0033865;GO:0033875;GO:0034032;GO:0034641;GO:0035383;GO:0043603;GO:0044237;GO:0044238;GO:0044281;GO:0044424;GO:0044444;GO:0044464;GO:0046483;GO:0…								TRINITY_DN13842_c0_g1_i1.p1	45351.EDO30816	3.60e-139	proteasome_mediated_ubiquitin_dependent_protein_catabolic_process	GO:0000502GO:0001775;GO:0002252;GO:0002263;GO:0002274;GO:0002275;GO:0002283;GO:0002366;GO:0002376;GO:0002443;GO:0002444;GO:0002446;GO:0003674;GO:0003824;GO:0005488;GO:0005515;GO:0005575;GO:0005576;GO:0005622;GO:0005623;GO:0005634;GO:0005654;GO:0005737;GO:0005829;GO:0005838;GO:0006464;GO:0006508;GO:0006511;GO:0006807;GO:0006810;GO:0006887;GO:0006955;GO:0008150;GO:0008152;GO:0008541;GO:0009056;GO:0…		TRINITY_DN17908_c1_g1_i1.p1	303518.XP_005734110.1	4.30e-116	Solute_carrier_family_1_(high_affinity_aspartate_glutamate_transporter)_member_6	GO:0015293GO:0016021;;GO:0015293;GO:0016021		TRINITY_DN19668_c0_g1_i6.p2	7739.XP_002585755.1	1.30e-21	BAG_family_molecular_chaperone_regulator_2	GO:0000166GO:0000774;GO:0003674;GO:0005488;GO:0005515;GO:0005575;GO:0005622;GO:0005623;GO:0005634;GO:0005730;GO:0005737;GO:0005829;GO:0006457;GO:0006807;GO:0007275;GO:0007517;GO:0008092;GO:0008150;GO:0008152;GO:0009892;GO:0009893;GO:0009894;GO:0009896;GO:0009987;GO:0010468;GO:0010604;GO:0010605;GO:0010628;GO:0010954;GO:0016203;GO:0017076;GO:0019222;GO:0019538;GO:0019899;GO:0030016;GO:0030017;GO:0…		TRINITY_DN14696_c0_g2_i3.p3	3827.XP_004508419.1	4.70e-35	heparanase_like_protein
TRINITY_DN20099_c1_g1_i3.p8	7955.ENSDARP00000027094	1.50e-24	N_acetylneuraminate_pyruvate_lyase_(dihydrodipicolinate_synthase)	GO:0003674GO:0003824;GO:0005488;GO:0005515;GO:0005575;GO:0005622;GO:0005623;GO:0005737;GO:0005829;GO:0006040;GO:0006054;GO:0006082;GO:0008150;GO:0008152;GO:0008747;GO:0009056;GO:0009987;GO:0016054;GO:0016829;GO:0016830;GO:0016833;GO:0016999;GO:0017001;GO:0017144;GO:0019262;GO:0019752;GO:0042737;GO:0042802;GO:0043436;GO:0044237;GO:0044248;GO:0044281;GO:0044282;GO:0044424;GO:0044444;GO:0044464;GO:0…		TRINITY_DN19563_c0_g2_i4.p1	400682.PAC_15719121	4.20e-11	Protein_of_unknown_function_(DUF3421)	GO:GO:0035556		TRINITY_DN16672_c0_g1_i2.p1	45351.EDO42526	4.80e-136	Hydroxysteroid_dehydrogenase_like_protein	GO:0005575GO:0005622;GO:0005623;GO:0005737;GO:0005739;GO:0005777;GO:0042579;GO:0043226;GO:0043227;GO:0043229;GO:0043231;GO:0044424;GO:0044444;GO:0044464								TRINITY_DN13870_c0_g1_i1.p1	7739.XP_002603859.1	1.20e-137	cellular_response_to_oxidative_stress	GO:0005575GO:0005622;GO:0005623;GO:0005634;GO:0005737;GO:0006950;GO:0006979;GO:0008150;GO:0009987;GO:0030016;GO:0030017;GO:0033554;GO:0034599;GO:0042221;GO:0043226;GO:0043227;GO:0043228;GO:0043229;GO:0043231;GO:0043232;GO:0043292;GO:0044422;GO:0044424;GO:0044444;GO:0044449;GO:0044464;GO:0050896;GO:0051716;GO:0070887;GO:0099080;GO:0099081;GO:0099512		TRINITY_DN17959_c0_g1_i1.p3	7739.XP_002604711.1	2.90e-96	protein_C4orf22_homolog			TRINITY_DN19721_c0_g1_i7.p3						TRINITY_DN14788_c0_g1_i1.p2	400682.PAC_15716323	2.80e-34	complement_activation_classical_pathway	GO:0005044;GO:0008152;GO:0016020;GO:0016491
TRINITY_DN20121_c0_g1_i4.p2	7739.XP_002598148.1	1.40e-165	CMP_N_acetylneuraminate_monooxygenase_activity	GO:0003674GO:0003824;GO:0004497;GO:0005575;GO:0005622;GO:0005623;GO:0005737;GO:0006139;GO:0006725;GO:0006793;GO:0006807;GO:0008150;GO:0008152;GO:0009225;GO:0009987;GO:0016491;GO:0016705;GO:0016716;GO:0030338;GO:0034641;GO:0044237;GO:0044238;GO:0044281;GO:0044424;GO:0044464;GO:0046381;GO:0046483;GO:0055086;GO:0055114;GO:0071704;GO:1901135;GO:1901360		TRINITY_DN19659_c0_g1_i2.p4	10228.TriadP5345	2.70e-12	negative_regulation_of_constitutive_secretory_pathway	GO:0008150GO:0009894;GO:0010506;GO:0016241;GO:0019222;GO:0031323;GO:0031329;GO:0033043;GO:0044087;GO:0044088;GO:0050789;GO:0050794;GO:0051128;GO:0065007;GO:1902115;GO:2000785		TRINITY_DN16768_c0_g1_i1.p1												TRINITY_DN13876_c0_g1_i3.p1						TRINITY_DN17968_c0_g1_i5.p1	7739.XP_002598365.1	1.50e-88	activation_of_cysteine_type_endopeptidase_activity_involved_in_apoptotic_process_by_cytochrome_c	GO:0000166GO:0001666;GO:0001775;GO:0001838;GO:0001841;GO:0001843;GO:0002009;GO:0002252;GO:0002263;GO:0002274;GO:0002275;GO:0002283;GO:0002366;GO:0002376;GO:0002443;GO:0002444;GO:0002446;GO:0003674;GO:0005488;GO:0005515;GO:0005575;GO:0005576;GO:0005622;GO:0005623;GO:0005634;GO:0005737;GO:0005829;GO:0006810;GO:0006887;GO:0006915;GO:0006919;GO:0006950;GO:0006955;GO:0007154;GO:0007165;GO:0007275;GO:0…		TRINITY_DN19730_c1_g1_i3.p3	400682.PAC_15702201	1.70e-13				TRINITY_DN14788_c0_g1_i1.p6
TRINITY_DN20140_c0_g1_i28.p1	7897.ENSLACP00000002784	4.70e-66	Golgi_disassembly	GO:0000003GO:0000139;GO:0000149;GO:0000278;GO:0000280;GO:0000281;GO:0000902;GO:0000910;GO:0001505;GO:0002164;GO:0002376;GO:0002520;GO:0002790;GO:0003674;GO:0005484;GO:0005488;GO:0005515;GO:0005575;GO:0005622;GO:0005623;GO:0005737;GO:0005783;GO:0005789;GO:0005793;GO:0005794;GO:0005798;GO:0005801;GO:0005886;GO:0006810;GO:0006836;GO:0006873;GO:0006875;GO:0006878;GO:0006886;GO:0006887;GO:0006888;GO:0…		TRINITY_DN19726_c0_g1_i2.p1	8083.ENSXMAP00000001737	9.80e-24	Roundabout_axon_guidance_receptor_homolog_3_(Drosophila)	GO:0005515		TRINITY_DN16799_c0_g1_i1.p1	45351.EDO43078	3.50e-41	chromosome_condensation									TRINITY_DN1388_c0_g1_i1.p1						TRINITY_DN18016_c0_g1_i1.p1	10228.TriadP61091	1.20e-33				TRINITY_DN19738_c1_g1_i2.p5	45351.EDO33926	9.60e-101	mRNA_processing	GO:0000375GO:0000377;GO:0000381;GO:0000398;GO:0003674;GO:0003676;GO:0003712;GO:0003713;GO:0003723;GO:0003729;GO:0005488;GO:0005575;GO:0005622;GO:0005623;GO:0005634;GO:0005654;GO:0005815;GO:0005856;GO:0006139;GO:0006351;GO:0006396;GO:0006397;GO:0006725;GO:0006807;GO:0008150;GO:0008152;GO:0008380;GO:0009058;GO:0009059;GO:0009889;GO:0009891;GO:0009893;GO:0009987;GO:0010467;GO:0010468;GO:0010556;GO:0…		TRINITY_DN14793_c0_g1_i1.p1	946362.XP_004994212.1	1.80e-17	axoneme_assembly	GO:0005515
TRINITY_DN20140_c0_g1_i31.p1	7897.ENSLACP00000002784	4.70e-66	Golgi_disassembly	GO:0000003GO:0000139;GO:0000149;GO:0000278;GO:0000280;GO:0000281;GO:0000902;GO:0000910;GO:0001505;GO:0002164;GO:0002376;GO:0002520;GO:0002790;GO:0003674;GO:0005484;GO:0005488;GO:0005515;GO:0005575;GO:0005622;GO:0005623;GO:0005737;GO:0005783;GO:0005789;GO:0005793;GO:0005794;GO:0005798;GO:0005801;GO:0005886;GO:0006810;GO:0006836;GO:0006873;GO:0006875;GO:0006878;GO:0006886;GO:0006887;GO:0006888;GO:0…		TRINITY_DN19726_c0_g1_i2.p2						TRINITY_DN16909_c0_g1_i6.p2	7739.XP_002612664.1	6.40e-23										TRINITY_DN13906_c0_g1_i1.p3	69293.ENSGACP00000008243	8.20e-51	peptidyl_prolyl	GO:0000413GO:0003674;GO:0003755;GO:0003824;GO:0005488;GO:0005527;GO:0005528;GO:0005575;GO:0005622;GO:0005623;GO:0005737;GO:0005783;GO:0006457;GO:0006464;GO:0006807;GO:0008144;GO:0008150;GO:0008152;GO:0009987;GO:0012505;GO:0016853;GO:0016859;GO:0018193;GO:0018208;GO:0019538;GO:0036211;GO:0043170;GO:0043226;GO:0043227;GO:0043229;GO:0043231;GO:0043412;GO:0044237;GO:0044238;GO:0044260;GO:0044267;GO:0…		TRINITY_DN18028_c0_g1_i1.p1						TRINITY_DN19796_c0_g1_i1.p1						TRINITY_DN14846_c0_g1_i1.p3	8364.ENSXETP00000046340	4.60e-30	attachment_of_GPI_anchor_to_protein	GO:0016255GO:0042765;GO:0005575;GO:0005622;GO:0005623;GO:0005737;GO:0005783;GO:0005789;GO:0006464;GO:0006497;GO:0006505;GO:0006506;GO:0006629;GO:0006643;GO:0006644;GO:0006650;GO:0006661;GO:0006664;GO:0006793;GO:0006796;GO:0006807;GO:0006915;GO:0007275;GO:0007399;GO:0008150;GO:0008152;GO:0008219;GO:0008610;GO:0008654;GO:0009058;GO:0009059;GO:0009247;GO:0009987;GO:0012501;GO:0012505;GO:0016020;GO:0…
TRINITY_DN20140_c0_g1_i32.p1	7897.ENSLACP00000002784	4.70e-66	Golgi_disassembly	GO:0000003GO:0000139;GO:0000149;GO:0000278;GO:0000280;GO:0000281;GO:0000902;GO:0000910;GO:0001505;GO:0002164;GO:0002376;GO:0002520;GO:0002790;GO:0003674;GO:0005484;GO:0005488;GO:0005515;GO:0005575;GO:0005622;GO:0005623;GO:0005737;GO:0005783;GO:0005789;GO:0005793;GO:0005794;GO:0005798;GO:0005801;GO:0005886;GO:0006810;GO:0006836;GO:0006873;GO:0006875;GO:0006878;GO:0006886;GO:0006887;GO:0006888;GO:0…		TRINITY_DN19942_c1_g1_i4.p5	10224.XP_002732710.1	1.40e-15	Src_homology_3_domains	GO:0001736GO:0001738;GO:0002009;GO:0003674;GO:0005488;GO:0005515;GO:0005575;GO:0005622;GO:0005623;GO:0005737;GO:0005886;GO:0005938;GO:0007163;GO:0007164;GO:0008104;GO:0008150;GO:0009653;GO:0009888;GO:0009966;GO:0009968;GO:0009987;GO:0010646;GO:0010648;GO:0016020;GO:0016327;GO:0023051;GO:0023057;GO:0030010;GO:0032502;GO:0033036;GO:0034613;GO:0035330;GO:0035331;GO:0044424;GO:0044425;GO:0044444;GO:0…		TRINITY_DN16909_c0_g1_i8.p2	7739.XP_002612664.1	6.40e-23										TRINITY_DN13943_c0_g1_i5.p1						TRINITY_DN18076_c0_g1_i3.p2						TRINITY_DN19796_c0_g1_i4.p1						TRINITY_DN14881_c0_g1_i1.p2	7918.ENSLOCP00000001371	1.30e-91	RNA_exonuclease_1_homolog	GO:0005575GO:0005622;GO:0005623;GO:0005634;GO:0005654;GO:0008150;GO:0009892;GO:0010468;GO:0010605;GO:0010629;GO:0016604;GO:0019222;GO:0031974;GO:0031981;GO:0043226;GO:0043227;GO:0043229;GO:0043231;GO:0043233;GO:0044422;GO:0044424;GO:0044428;GO:0044446;GO:0044451;GO:0044464;GO:0048519;GO:0050789;GO:0060255;GO:0065007;GO:0070013
TRINITY_DN20140_c0_g1_i8.p1	7897.ENSLACP00000002784	4.70e-66	Golgi_disassembly	GO:0000003GO:0000139;GO:0000149;GO:0000278;GO:0000280;GO:0000281;GO:0000902;GO:0000910;GO:0001505;GO:0002164;GO:0002376;GO:0002520;GO:0002790;GO:0003674;GO:0005484;GO:0005488;GO:0005515;GO:0005575;GO:0005622;GO:0005623;GO:0005737;GO:0005783;GO:0005789;GO:0005793;GO:0005794;GO:0005798;GO:0005801;GO:0005886;GO:0006810;GO:0006836;GO:0006873;GO:0006875;GO:0006878;GO:0006886;GO:0006887;GO:0006888;GO:0…		TRINITY_DN19942_c1_g1_i6.p5	10224.XP_002732710.1	1.40e-15	Src_homology_3_domains	GO:0001736GO:0001738;GO:0002009;GO:0003674;GO:0005488;GO:0005515;GO:0005575;GO:0005622;GO:0005623;GO:0005737;GO:0005886;GO:0005938;GO:0007163;GO:0007164;GO:0008104;GO:0008150;GO:0009653;GO:0009888;GO:0009966;GO:0009968;GO:0009987;GO:0010646;GO:0010648;GO:0016020;GO:0016327;GO:0023051;GO:0023057;GO:0030010;GO:0032502;GO:0033036;GO:0034613;GO:0035330;GO:0035331;GO:0044424;GO:0044425;GO:0044444;GO:0…		TRINITY_DN17029_c0_g1_i1.p1												TRINITY_DN14415_c0_g1_i1.p1	144197.XP_008291087.1	8.70e-11	Hemicentin_1			TRINITY_DN18203_c0_g1_i2.p2	45351.EDO39609	1.40e-60	mRNA_processing	GO:0006397GO:0000375;GO:0000377;GO:0000398;GO:0000974;GO:0005575;GO:0005622;GO:0005623;GO:0005634;GO:0005654;GO:0005681;GO:0005684;GO:0005813;GO:0005815;GO:0005856;GO:0006139;GO:0006396;GO:0006397;GO:0006725;GO:0006807;GO:0008150;GO:0008152;GO:0008380;GO:0009987;GO:0010467;GO:0015630;GO:0016070;GO:0016071;GO:0016604;GO:0016607;GO:0031974;GO:0031981;GO:0032991;GO:0034641;GO:0043170;GO:0043226;GO:0…		TRINITY_DN19958_c0_g1_i2.p1						TRINITY_DN15061_c0_g1_i2.p1	8479.XP_005298769.1	2.00e-52	Small_nuclear_ribonucleoprotein	GO:0000243GO:0000375;GO:0000377;GO:0000398;GO:0003674;GO:0003676;GO:0003723;GO:0003729;GO:0005488;GO:0005575;GO:0005622;GO:0005623;GO:0005634;GO:0005654;GO:0005681;GO:0005684;GO:0005689;GO:0005730;GO:0006139;GO:0006396;GO:0006397;GO:0006725;GO:0006807;GO:0008150;GO:0008152;GO:0008380;GO:0009987;GO:0010467;GO:0016070;GO:0016071;GO:0017069;GO:0031974;GO:0031981;GO:0032991;GO:0034641;GO:0043170;GO:0…
TRINITY_DN20285_c0_g1_i1.p1	7668.SPU_014984_tr	1.20e-64	C_terminal_domain_of_apextrin			TRINITY_DN20008_c4_g4_i2.p1	144197.XP_008294768.1	7.30e-59	SMAD_specific_E3_ubiquitin_protein_ligase_2	GO:0005515		TRINITY_DN17190_c0_g1_i2.p1	6087.XP_004205985.1	2.00e-06	Centrosomal_protein	GO:0000086GO:0000226;GO:0000278;GO:0000280;GO:0003674;GO:0005488;GO:0005515;GO:0005575;GO:0005622;GO:0005623;GO:0005737;GO:0005813;GO:0005815;GO:0005829;GO:0005856;GO:0006996;GO:0007010;GO:0007017;GO:0007020;GO:0007049;GO:0007051;GO:0007052;GO:0007346;GO:0008104;GO:0008150;GO:0009892;GO:0009987;GO:0010389;GO:0010563;GO:0010564;GO:0010921;GO:0010923;GO:0015630;GO:0016043;GO:0019220;GO:0019222;GO:0…								TRINITY_DN14598_c1_g1_i2.p6	45351.EDO46195	1.70e-23	Peptidyl_prolyl_cis_trans_isomerase_CWC27_homolog			TRINITY_DN18257_c1_g1_i1.p2	69293.ENSGACP00000022767	1.20e-66	SIN3_homolog_A_transcription_regulator_(yeast)_b			TRINITY_DN20119_c2_g3_i7.p1	9713.XP_006737132.1	2.80e-22	Signal_peptide_CUB	GO:0005575GO:0005576;GO:0005615;GO:0005623;GO:0005886;GO:0007154;GO:0007165;GO:0008150;GO:0008589;GO:0009966;GO:0009967;GO:0009986;GO:0009987;GO:0010646;GO:0010647;GO:0016020;GO:0016043;GO:0022411;GO:0022607;GO:0022617;GO:0023051;GO:0023052;GO:0023056;GO:0030154;GO:0030198;GO:0032502;GO:0043062;GO:0043933;GO:0044085;GO:0044421;GO:0044464;GO:0045880;GO:0048518;GO:0048522;GO:0048583;GO:0048584;GO:0…		TRINITY_DN15102_c0_g1_i1.p1	7739.XP_002611770.1	3.70e-205	SMAD_binding	GO:0000323GO:0003674;GO:0005488;GO:0005515;GO:0005575;GO:0005622;GO:0005623;GO:0005737;GO:0005764;GO:0005765;GO:0005773;GO:0005774;GO:0006810;GO:0006914;GO:0006950;GO:0007154;GO:0008150;GO:0008152;GO:0008593;GO:0009056;GO:0009267;GO:0009605;GO:0009966;GO:0009987;GO:0009991;GO:0010646;GO:0016020;GO:0016043;GO:0016192;GO:0016236;GO:0017016;GO:0017137;GO:0019899;GO:0022411;GO:0023051;GO:0030897;GO:0…
TRINITY_DN20337_c2_g1_i6.p10						TRINITY_DN20078_c0_g1_i20.p2	45351.EDO33371	8.40e-130	Specifically_deglycosylates_the_denatured_form_of_N__linked_glycoproteins_in_the_cytoplasm_and_assists_their_proteasome_mediated_degradation_Cleaves_the_beta_aspartyl__glucosamine_(GlcNAc)_of_the_glycan_and_the_amide_side_chain_of_Asn_converting_Asn_to_Asp_Prefers_proteins_containing_high__mannose_over_those_bearing_complex_type_oligosaccharides_Can_recognize_misfolded_proteins_in_the_endoplasmic…	GO:0000224GO:0001558;GO:0003674;GO:0003824;GO:0005488;GO:0005575;GO:0005622;GO:0005623;GO:0005634;GO:0005737;GO:0005829;GO:0006355;GO:0006357;GO:0006457;GO:0006464;GO:0006508;GO:0006511;GO:0006515;GO:0006516;GO:0006517;GO:0006807;GO:0006950;GO:0007154;GO:0007267;GO:0007275;GO:0007399;GO:0007494;GO:0007495;GO:0008150;GO:0008152;GO:0008361;GO:0009056;GO:0009057;GO:0009100;GO:0009889;GO:0009966;GO:0…		TRINITY_DN17243_c0_g1_i1.p1	7091.BGIBMGA005412_TA	4.10e-70	NUC153_domain									TRINITY_DN14708_c0_g2_i2.p1						TRINITY_DN18275_c1_g1_i1.p2	400682.PAC_15723746	3.10e-15	Golgi_to_endosome_transport	GO:0003924GO:0005525		TRINITY_DN20225_c1_g1_i6.p2	45351.EDO38338	3.20e-43	Zinc_finger_CCHC_type_and	GO:0000375GO:0000377;GO:0000398;GO:0003674;GO:0003676;GO:0003723;GO:0005488;GO:0005575;GO:0005622;GO:0005623;GO:0005634;GO:0005654;GO:0005681;GO:0005689;GO:0006139;GO:0006396;GO:0006397;GO:0006725;GO:0006807;GO:0008150;GO:0008152;GO:0008380;GO:0009987;GO:0010467;GO:0016070;GO:0016071;GO:0031974;GO:0031981;GO:0032991;GO:0034641;GO:0043170;GO:0043226;GO:0043227;GO:0043229;GO:0043231;GO:0043233;GO:0…		TRINITY_DN15113_c0_g1_i1.p3	391625.PPSIR1_13260	1.50e-32	amine_dehydrogenase_activity
TRINITY_DN20387_c0_g1_i3.p1	32264.tetur34g00830.1	8.10e-74	It_is_involved_in_the_biological_process_described_with_cell_adhesion	GO:0000003GO:0000902;GO:0000904;GO:0001667;GO:0001894;GO:0002009;GO:0002064;GO:0002065;GO:0002066;GO:0002165;GO:0002376;GO:0002520;GO:0003006;GO:0003008;GO:0003674;GO:0005488;GO:0005515;GO:0005575;GO:0005623;GO:0005886;GO:0005887;GO:0005912;GO:0005924;GO:0005925;GO:0006928;GO:0006935;GO:0006996;GO:0007010;GO:0007155;GO:0007157;GO:0007160;GO:0007275;GO:0007276;GO:0007281;GO:0007292;GO:0007297;GO:0…		TRINITY_DN20078_c0_g1_i20.p3	7897.ENSLACP00000007289	7.60e-113	regulation_of_Golgi_inheritance	GO:0000003GO:0000075;GO:0000076;GO:0000077;GO:0000165;GO:0000166;GO:0000187;GO:0000278;GO:0000578;GO:0000793;GO:0000902;GO:0001568;GO:0001667;GO:0001701;GO:0001890;GO:0001892;GO:0001932;GO:0001934;GO:0001944;GO:0002064;GO:0002065;GO:0002066;GO:0002119;GO:0002164;GO:0002252;GO:0002376;GO:0002520;GO:0003002;GO:0003006;GO:0003008;GO:0003013;GO:0003018;GO:0003056;GO:0003674;GO:0003824;GO:0004672;GO:0…		TRINITY_DN17326_c0_g1_i1.p1	45351.EDO41885	2.40e-31	Ras_association_(RalGDS/AF_6)_domain	GO:0005515GO:0007165								TRINITY_DN14991_c0_g1_i1.p1	10228.TriadP59244	2.00e-114	glutathione_hydrolase_activity	GO:0006751;GO:0036374		TRINITY_DN18277_c0_g1_i1.p1	126957.SMAR004637_PA	5.30e-249	regulation_of_ARF_protein_signal_transduction			TRINITY_DN20244_c2_g1_i11.p1						TRINITY_DN15164_c0_g1_i2.p1	7739.XP_002592139.1	9.70e-30	protein_import_into_peroxisome_matrix	GO:0000003GO:0002119;GO:0002164;GO:0003006;GO:0003674;GO:0003824;GO:0004842;GO:0005488;GO:0005515;GO:0005575;GO:0005622;GO:0005623;GO:0005737;GO:0005777;GO:0005778;GO:0005779;GO:0006464;GO:0006513;GO:0006605;GO:0006625;GO:0006807;GO:0006810;GO:0006886;GO:0006996;GO:0007031;GO:0007275;GO:0007276;GO:0007281;GO:0007283;GO:0007286;GO:0008022;GO:0008104;GO:0008150;GO:0008152;GO:0008270;GO:0009791;GO:0…
TRINITY_DN20387_c0_g1_i3.p2	244447.XP_008327192.1	1.60e-21	Integrin_alpha_V	GO:0000003GO:0000165;GO:0000302;GO:0000902;GO:0000904;GO:0001525;GO:0001568;GO:0001667;GO:0001701;GO:0001704;GO:0001706;GO:0001708;GO:0001726;GO:0001775;GO:0001816;GO:0001890;GO:0001892;GO:0001894;GO:0001932;GO:0001934;GO:0001944;GO:0001968;GO:0002009;GO:0002020;GO:0002064;GO:0002065;GO:0002066;GO:0002119;GO:0002164;GO:0002165;GO:0002237;GO:0002252;GO:0002263;GO:0002274;GO:0002275;GO:0002283;GO:0…		TRINITY_DN20121_c0_g1_i6.p3	6669.EFX68572	1.60e-73	ATP__binding	GO:0003674GO:0003824;GO:0005215;GO:0005575;GO:0005623;GO:0005886;GO:0006810;GO:0008150;GO:0015399;GO:0015405;GO:0016020;GO:0016021;GO:0016462;GO:0016787;GO:0016817;GO:0016818;GO:0016887;GO:0017111;GO:0022804;GO:0022857;GO:0031224;GO:0042623;GO:0042626;GO:0042752;GO:0043492;GO:0044425;GO:0044464;GO:0050789;GO:0051179;GO:0051234;GO:0055085;GO:0065007;GO:0071944		TRINITY_DN17603_c0_g1_i3.p2	10181.XP_004838745.1	4.80e-83	Gamma_tubulin_complex_is_necessary_for_microtubule_nucleation_at_the_centrosome									TRINITY_DN15038_c0_g1_i1.p2						TRINITY_DN18364_c0_g1_i7.p6						TRINITY_DN20466_c1_g1_i13.p3	7739.XP_002598533.1	1.90e-08	Thrombospondin_type_laminin_G_domain_and_EAR			TRINITY_DN15199_c0_g1_i1.p1	10228.TriadP56084	1.30e-50
TRINITY_DN20387_c0_g1_i4.p1	32264.tetur34g00830.1	8.40e-54	It_is_involved_in_the_biological_process_described_with_cell_adhesion	GO:0000003GO:0000902;GO:0000904;GO:0001667;GO:0001894;GO:0002009;GO:0002064;GO:0002065;GO:0002066;GO:0002165;GO:0002376;GO:0002520;GO:0003006;GO:0003008;GO:0003674;GO:0005488;GO:0005515;GO:0005575;GO:0005623;GO:0005886;GO:0005887;GO:0005912;GO:0005924;GO:0005925;GO:0006928;GO:0006935;GO:0006996;GO:0007010;GO:0007155;GO:0007157;GO:0007160;GO:0007275;GO:0007276;GO:0007281;GO:0007292;GO:0007297;GO:0…		TRINITY_DN20121_c0_g1_i6.p6	45351.EDO41448	9.20e-25	ABC_2_type_transporter	GO:0003674GO:0003824;GO:0005215;GO:0005575;GO:0005623;GO:0005886;GO:0006810;GO:0008150;GO:0015399;GO:0015405;GO:0016020;GO:0016021;GO:0016462;GO:0016787;GO:0016817;GO:0016818;GO:0016887;GO:0017111;GO:0022804;GO:0022857;GO:0031224;GO:0042623;GO:0042626;GO:0042752;GO:0043492;GO:0044425;GO:0044464;GO:0050789;GO:0051179;GO:0051234;GO:0055085;GO:0065007;GO:0071944		TRINITY_DN17674_c1_g3_i6.p1												TRINITY_DN15175_c0_g1_i1.p1	51511.ENSCSAVP00000007310	1.40e-44	phosphoprotein_phosphatase_activity	GO:0003824GO:0003674;GO:0003824;GO:0004721;GO:0004722;GO:0005575;GO:0005622;GO:0005623;GO:0005737;GO:0005739;GO:0006464;GO:0006470;GO:0006793;GO:0006796;GO:0006807;GO:0008150;GO:0008152;GO:0009987;GO:0016311;GO:0016787;GO:0016788;GO:0016791;GO:0019538;GO:0036211;GO:0042578;GO:0043170;GO:0043226;GO:0043227;GO:0043229;GO:0043231;GO:0043412;GO:0044237;GO:0044238;GO:0044260;GO:0044267;GO:0044424;GO:0…		TRINITY_DN18364_c0_g1_i9.p2						TRINITY_DN20498_c2_g2_i1.p1						TRINITY_DN15292_c0_g1_i1.p1	10224.XP_006818270.1	4.30e-90	mechanosensitive_ion_channel_activity	GO:0008381;GO:0016021
TRINITY_DN20462_c4_g2_i2.p1						TRINITY_DN20140_c0_g1_i28.p4	9986.ENSOCUP00000023970	1.30e-43	glutathione_specific_gamma_glutamylcyclotransferase_activity	GO:0003674GO:0003824;GO:0003839;GO:0005575;GO:0005622;GO:0005623;GO:0005737;GO:0005829;GO:0006518;GO:0006575;GO:0006749;GO:0006750;GO:0006751;GO:0006790;GO:0006807;GO:0008150;GO:0008152;GO:0009056;GO:0009058;GO:0009987;GO:0016829;GO:0016840;GO:0016842;GO:0019184;GO:0034641;GO:0042219;GO:0042398;GO:0043043;GO:0043171;GO:0043603;GO:0043604;GO:0044237;GO:0044248;GO:0044249;GO:0044271;GO:0044272;GO:0…		TRINITY_DN17805_c0_g1_i5.p1	28737.XP_006880730.1	5.00e-291	Neuroblastoma_amplified_sequence_N_terminal									TRINITY_DN15185_c0_g1_i1.p1	10224.XP_006821620.1	1.10e-18	Leucine_rich_repeats_outliers	GO:0005515		TRINITY_DN18369_c1_g1_i1.p1	45351.EDO43900	6.40e-32	Eps15_homology_domain	GO:0005509;GO:0005515		TRINITY_DN20511_c14_g1_i6.p2	9739.XP_004326391.1	2.40e-111	Nucleolar_MIF4G_domain_containing_protein_1			TRINITY_DN15299_c0_g1_i1.p2	6500.XP_005089650.1	5.60e-18	Chromosome_14_open_reading_frame_1	GO:0016021GO:0003674;GO:0005488;GO:0005515;GO:0005575;GO:0005622;GO:0005623;GO:0005737;GO:0005783;GO:0005789;GO:0006066;GO:0006629;GO:0006694;GO:0006696;GO:0008150;GO:0008152;GO:0008202;GO:0008204;GO:0008610;GO:0009058;GO:0009987;GO:0012505;GO:0016020;GO:0016021;GO:0016125;GO:0016126;GO:0016128;GO:0016129;GO:0030133;GO:0030674;GO:0031224;GO:0031410;GO:0031982;GO:0031984;GO:0042175;GO:0043226;GO:0…
TRINITY_DN20511_c13_g2_i2.p7						TRINITY_DN20140_c0_g1_i31.p6	1026970.XP_008821241.1	1.00e-16	Catalyzes_the_cleavage_of_glutathione_into_5_oxo_L__proline_and_a_Cys_Gly_dipeptide_Acts_specifically_on_glutathione_but_not_on_other_gamma_glutamyl_peptides	GO:0003674GO:0003824;GO:0003839;GO:0005575;GO:0005622;GO:0005623;GO:0005737;GO:0005829;GO:0006518;GO:0006575;GO:0006749;GO:0006750;GO:0006751;GO:0006790;GO:0006807;GO:0008150;GO:0008152;GO:0009056;GO:0009058;GO:0009987;GO:0016829;GO:0016840;GO:0016842;GO:0019184;GO:0034641;GO:0042219;GO:0042398;GO:0043043;GO:0043171;GO:0043603;GO:0043604;GO:0044237;GO:0044248;GO:0044249;GO:0044271;GO:0044272;GO:0…		TRINITY_DN17806_c0_g1_i1.p1												TRINITY_DN15267_c0_g2_i2.p1						TRINITY_DN18410_c0_g1_i1.p2	7897.ENSLACP00000010266	2.60e-111	3'_phospho_5'_adenylyl_sulfate_transmembrane_transport			TRINITY_DN20566_c0_g1_i2.p8						TRINITY_DN15331_c0_g1_i1.p1	136037.KDR17852	5.70e-130	Ankyrin_repeat_domain_containing_protein
TRINITY_DN20515_c1_g1_i4.p6						TRINITY_DN20140_c0_g1_i32.p3	9986.ENSOCUP00000023970	1.30e-43	glutathione_specific_gamma_glutamylcyclotransferase_activity	GO:0003674GO:0003824;GO:0003839;GO:0005575;GO:0005622;GO:0005623;GO:0005737;GO:0005829;GO:0006518;GO:0006575;GO:0006749;GO:0006750;GO:0006751;GO:0006790;GO:0006807;GO:0008150;GO:0008152;GO:0009056;GO:0009058;GO:0009987;GO:0016829;GO:0016840;GO:0016842;GO:0019184;GO:0034641;GO:0042219;GO:0042398;GO:0043043;GO:0043171;GO:0043603;GO:0043604;GO:0044237;GO:0044248;GO:0044249;GO:0044271;GO:0044272;GO:0…		TRINITY_DN17883_c0_g1_i3.p1												TRINITY_DN15283_c0_g1_i2.p1	32507.XP_006794927.1	7.50e-17	Zgc_91890	GO:0003674GO:0005215;GO:0006810;GO:0006811;GO:0006820;GO:0006855;GO:0007275;GO:0008150;GO:0008509;GO:0008514;GO:0009790;GO:0009792;GO:0015075;GO:0015238;GO:0015711;GO:0015893;GO:0022857;GO:0032217;GO:0032218;GO:0032501;GO:0032502;GO:0034220;GO:0035461;GO:0042221;GO:0042493;GO:0048856;GO:0050896;GO:0051179;GO:0051180;GO:0051234;GO:0055085;GO:0071702;GO:0071705;GO:0090482;GO:0098656		TRINITY_DN18410_c0_g1_i2.p2	7897.ENSLACP00000010266	2.60e-111	3'_phospho_5'_adenylyl_sulfate_transmembrane_transport			TRINITY_DN20618_c1_g4_i2.p1						TRINITY_DN15348_c0_g1_i2.p1	9818.XP_007935077.1	6.20e-22	Antigen_KI_67
TRINITY_DN20607_c1_g2_i1.p3	45351.EDO45921	1.10e-22	SBF_like_CPA_transporter_family_(DUF4137)			TRINITY_DN20140_c0_g1_i8.p7	1026970.XP_008821241.1	1.00e-16	Catalyzes_the_cleavage_of_glutathione_into_5_oxo_L__proline_and_a_Cys_Gly_dipeptide_Acts_specifically_on_glutathione_but_not_on_other_gamma_glutamyl_peptides	GO:0003839GO:0006751;GO:0003674;GO:0003824;GO:0003839;GO:0005575;GO:0005622;GO:0005623;GO:0005737;GO:0005829;GO:0006518;GO:0006575;GO:0006749;GO:0006750;GO:0006751;GO:0006790;GO:0006807;GO:0008150;GO:0008152;GO:0009056;GO:0009058;GO:0009987;GO:0016829;GO:0016840;GO:0016842;GO:0019184;GO:0034641;GO:0042219;GO:0042398;GO:0043043;GO:0043171;GO:0043603;GO:0043604;GO:0044237;GO:0044248;GO:0044249;GO:0…		TRINITY_DN18114_c0_g1_i4.p5	10228.TriadP64020	9.10e-144	glyceraldehyde_3_phosphate_dehydrogenase_(NAD(P)+)_(phosphorylating)_activity	GO:0016620GO:0055114;GO:0016620;GO:0055114;;GO:0006006;GO:0016620;GO:0050661;GO:0051287;GO:0055114								TRINITY_DN15286_c0_g1_i1.p4						TRINITY_DN18412_c0_g1_i2.p1						TRINITY_DN20638_c0_g1_i4.p1	45351.EDO35352	1.40e-91	transmembrane_transport	GO:0000003GO:0000323;GO:0003006;GO:0003333;GO:0003674;GO:0005215;GO:0005302;GO:0005342;GO:0005575;GO:0005622;GO:0005623;GO:0005737;GO:0005764;GO:0005765;GO:0005768;GO:0005773;GO:0005774;GO:0005783;GO:0005789;GO:0006582;GO:0006725;GO:0006726;GO:0006810;GO:0006811;GO:0006812;GO:0006820;GO:0006855;GO:0006865;GO:0007276;GO:0007281;GO:0007283;GO:0007286;GO:0008150;GO:0008152;GO:0008283;GO:0008324;GO:0…		TRINITY_DN15349_c0_g1_i1.p1	161934.XP_010675445.1	4.90e-35	RNA_exonuclease	GO:0003676GO:0006364;GO:0008408
TRINITY_DN20637_c0_g1_i2.p2	7955.ENSDARP00000117171	2.10e-08	Immunoglobulin_superfamily_member_9Ba	GO:0000902GO:0000904;GO:0001654;GO:0001745;GO:0001751;GO:0001754;GO:0003674;GO:0005488;GO:0005515;GO:0005575;GO:0005623;GO:0005886;GO:0005887;GO:0006928;GO:0006935;GO:0007155;GO:0007156;GO:0007275;GO:0007399;GO:0007409;GO:0007411;GO:0007414;GO:0007423;GO:0007610;GO:0007626;GO:0007629;GO:0007638;GO:0008037;GO:0008038;GO:0008039;GO:0008150;GO:0008344;GO:0009605;GO:0009612;GO:0009628;GO:0009653;GO:0…		TRINITY_DN20163_c2_g1_i2.p2	9913.ENSBTAP00000023081	1.00e-30	Calcium_activated_chloride_channel_regulator	GO:0003674GO:0003824;GO:0004175;GO:0004222;GO:0005215;GO:0005216;GO:0005229;GO:0005253;GO:0005254;GO:0005575;GO:0005576;GO:0005623;GO:0005886;GO:0005887;GO:0006508;GO:0006807;GO:0006810;GO:0006811;GO:0006820;GO:0006821;GO:0008150;GO:0008152;GO:0008233;GO:0008237;GO:0008509;GO:0015075;GO:0015103;GO:0015108;GO:0015267;GO:0015276;GO:0015318;GO:0015698;GO:0016020;GO:0016021;GO:0016324;GO:0016787;GO:0…		TRINITY_DN18139_c0_g1_i1.p1	28737.XP_006881526.1	6.30e-272	Acetyl_coenzyme_A_synthetase_cytoplasmic									TRINITY_DN15302_c0_g2_i1.p3	7739.XP_002589020.1	6.10e-83	DNA_directed_RNA_polymerase_II_subunit_RPB7	GO:0000291GO:0000375;GO:0000377;GO:0000398;GO:0000428;GO:0000932;GO:0000956;GO:0003674;GO:0003676;GO:0003677;GO:0003697;GO:0003723;GO:0003727;GO:0003824;GO:0003899;GO:0005488;GO:0005515;GO:0005575;GO:0005622;GO:0005623;GO:0005634;GO:0005654;GO:0005665;GO:0005737;GO:0006139;GO:0006259;GO:0006281;GO:0006283;GO:0006289;GO:0006351;GO:0006352;GO:0006354;GO:0006366;GO:0006367;GO:0006368;GO:0006370;GO:0…		TRINITY_DN18415_c0_g1_i1.p3	132113.XP_003487509.1	3.70e-34	Oxidoreductase_activity_It_is_involved_in_the_biological_process_described_with_oxidation_reduction_process			TRINITY_DN20797_c2_g1_i10.p1						TRINITY_DN15352_c0_g2_i1.p4	7739.XP_002612468.1	5.50e-48
TRINITY_DN20637_c0_g1_i9.p3	7719.XP_009860892.1	1.60e-08	VEGF_C_activated_receptor_activity	GO:0000003GO:0000165;GO:0000166;GO:0000186;GO:0000902;GO:0000904;GO:0001101;GO:0001525;GO:0001541;GO:0001558;GO:0001568;GO:0001569;GO:0001570;GO:0001654;GO:0001666;GO:0001667;GO:0001763;GO:0001817;GO:0001818;GO:0001819;GO:0001889;GO:0001894;GO:0001932;GO:0001934;GO:0001936;GO:0001937;GO:0001938;GO:0001944;GO:0001945;GO:0001946;GO:0001952;GO:0001954;GO:0002009;GO:0002040;GO:0002042;GO:0002053;GO:0…		TRINITY_DN20201_c1_g1_i4.p2						TRINITY_DN18185_c0_g1_i1.p2	3218.PP1S46_194V6.2	1.40e-92	This_protein_is_an_auxiliary_protein_of_DNA_polymerase_delta_and_is_involved_in_the_control_of_eukaryotic_DNA_replication_by_increasing_the_polymerase's_processibility_during_elongation_of_the_leading_strand	GO:0003677GO:0006275;GO:0003677;GO:0006275								TRINITY_DN15329_c0_g1_i3.p1	31033.ENSTRUP00000020297	9.10e-38	receptor_157			TRINITY_DN18544_c0_g1_i5.p1	1026970.XP_008852803.1	8.70e-58	Haloacid_dehalogenase_like_hydrolase	GO:0008152;GO:0016787		TRINITY_DN20798_c4_g1_i7.p7						TRINITY_DN15761_c0_g1_i1.p1	8090.ENSORLP00000005657	1.20e-40	Tudor_domain_containing_3
TRINITY_DN20675_c1_g1_i5.p3	7918.ENSLOCP00000013425	1.10e-66	Signal_transducing_adaptor_molecule_(SH3_domain_and_ITAM_motif)_1			TRINITY_DN20225_c2_g1_i6.p6						TRINITY_DN18213_c0_g1_i7.p1	9601.ENSPPYP00000021836	4.70e-16	HYR_domain	GO:0003674GO:0003682;GO:0005488;GO:0005575;GO:0005576								TRINITY_DN15437_c0_g1_i2.p1	9940.ENSOARP00000014855	1.40e-40	Transmembrane_protein_33	GO:0016021		TRINITY_DN18636_c0_g1_i1.p1	400682.PAC_15718918	2.40e-239	leucine_rich_repeat_serine_threonine_protein_kinase			TRINITY_DN20831_c8_g2_i16.p1						TRINITY_DN15803_c0_g1_i2.p1
TRINITY_DN20698_c2_g1_i3.p2	27679.XP_010341462.1	9.60e-46	Slowmo_homolog_2			TRINITY_DN20225_c2_g1_i7.p1	27923.ML004944a_PA	1.80e-15	lipid_binding	GO:0046872		TRINITY_DN18325_c0_g1_i1.p1	6500.XP_005093514.1	1.10e-165	(R)_3_amino_2_methylpropionate_pyruvate_transaminase_activity									TRINITY_DN15629_c0_g1_i1.p2	400682.PAC_15718361	1.40e-142	non_membrane_spanning_protein_tyrosine_kinase_activity	GO:0004672GO:0004713;GO:0005515;GO:0005524;GO:0006468		TRINITY_DN18648_c2_g1_i1.p3	7739.XP_002595803.1	2.00e-18	positive_regulation_of_ammonia_assimilation_cycle			TRINITY_DN20863_c0_g1_i1.p8						TRINITY_DN16011_c0_g2_i1.p3	7739.XP_002596675.1	1.20e-44	Alpha_beta_hydrolase_domain_containing_protein_11
TRINITY_DN20728_c0_g1_i11.p2	649761.HMPREF0973_03034	1.40e-27	Alpha_galactosidase			TRINITY_DN20320_c3_g1_i1.p2	132113.XP_003492905.1	1.40e-102	CUE_domain	GO:0005515		TRINITY_DN18371_c0_g1_i3.p4	7955.ENSDARP00000050901	4.00e-46	Polymerase_(RNA)_II_(DNA_directed)_polypeptide_J	GO:0000375GO:0000377;GO:0000398;GO:0000428;GO:0003674;GO:0003824;GO:0003899;GO:0005488;GO:0005515;GO:0005575;GO:0005622;GO:0005623;GO:0005634;GO:0005654;GO:0005665;GO:0006139;GO:0006259;GO:0006281;GO:0006283;GO:0006289;GO:0006351;GO:0006352;GO:0006354;GO:0006366;GO:0006367;GO:0006368;GO:0006370;GO:0006396;GO:0006397;GO:0006725;GO:0006807;GO:0006950;GO:0006974;GO:0007154;GO:0007165;GO:0007166;GO:0…								TRINITY_DN15732_c0_g1_i1.p1	7739.XP_002611582.1	2.40e-108	CCR4_NOT_transcription_complex_subunit_7			TRINITY_DN18720_c1_g1_i1.p1						TRINITY_DN20896_c1_g1_i3.p10	10224.XP_006817038.1	7.00e-11	Domain_of_unknown_function_(DUF4209)			TRINITY_DN16069_c0_g1_i1.p1	132113.XP_003486186.1	3.60e-113	Serine/Threonine_protein_kinases_catalytic_domain
TRINITY_DN20728_c0_g1_i21.p4	649761.HMPREF0973_03034	1.40e-27	Alpha_galactosidase			TRINITY_DN20324_c2_g1_i1.p2	144197.XP_008275988.1	1.30e-07	Calcium_binding_and_coiled_coil_domain_2	GO:0002376GO:0003674;GO:0005488;GO:0005515;GO:0005575;GO:0005622;GO:0005623;GO:0005634;GO:0005654;GO:0005737;GO:0005773;GO:0005776;GO:0005829;GO:0006914;GO:0006950;GO:0006952;GO:0006955;GO:0008150;GO:0008152;GO:0009056;GO:0009605;GO:0009607;GO:0009893;GO:0009894;GO:0009896;GO:0009987;GO:0010033;GO:0010506;GO:0010508;GO:0010638;GO:0016032;GO:0016236;GO:0016239;GO:0016241;GO:0016604;GO:0016605;GO:0…		TRINITY_DN18434_c0_g2_i5.p2	45351.EDO42122	2.00e-13	neurogenesis									TRINITY_DN15737_c0_g1_i1.p1	9555.ENSPANP00000000083	4.80e-84	Catalyzes_the_dehydration_of_the_S_form_of_NAD(P)HX_at_the_expense_of_ATP_which_is_converted_to_ADP_Together_with_NAD(P)HX_epimerase_which_catalyzes_the_epimerization_of_the_S__and_R_forms_the_enzyme_allows_the_repair_of_both_epimers_of_NAD(P)HX_a_damaged_form_of_NAD(P)H_that_is_a_result_of_enzymatic_or_heat_dependent_hydration	GO:0052855		TRINITY_DN18764_c0_g1_i3.p2	6669.EFX69615	1.20e-15	It_is_involved_in_the_biological_process_described_with_transport	GO:0000003GO:0000226;GO:0001505;GO:0001709;GO:0001956;GO:0003002;GO:0003006;GO:0003674;GO:0005488;GO:0005515;GO:0005575;GO:0005622;GO:0005623;GO:0005737;GO:0006403;GO:0006810;GO:0006897;GO:0006996;GO:0007010;GO:0007017;GO:0007097;GO:0007163;GO:0007275;GO:0007276;GO:0007281;GO:0007292;GO:0007293;GO:0007294;GO:0007308;GO:0007309;GO:0007310;GO:0007312;GO:0007389;GO:0008103;GO:0008150;GO:0008298;GO:0…		TRINITY_DN21222_c5_g3_i6.p3	45351.EDO33404	5.30e-16	Collagen_triple_helix			TRINITY_DN16121_c0_g2_i1.p1	144197.XP_008291940.1	0	Mechanistic_target_of_rapamycin_(serine_threonine_kinase)	GO:0044877
TRINITY_DN20728_c0_g1_i29.p4	649761.HMPREF0973_03034	1.40e-27	Alpha_galactosidase			TRINITY_DN20342_c0_g1_i3.p10						TRINITY_DN18473_c0_g1_i2.p1	31033.ENSTRUP00000034880	2.20e-74	Diphthamide_biosynthesis_7									TRINITY_DN15761_c0_g1_i1.p2	10224.XP_002740539.1	2.00e-79	signal_peptidase_complex_catalytic_subunit			TRINITY_DN18764_c0_g1_i4.p4	6669.EFX69615	1.20e-15	It_is_involved_in_the_biological_process_described_with_transport	GO:0008093GO:0070840;GO:0000003;GO:0000226;GO:0001505;GO:0001709;GO:0001956;GO:0003002;GO:0003006;GO:0003674;GO:0005488;GO:0005515;GO:0005575;GO:0005622;GO:0005623;GO:0005737;GO:0006403;GO:0006810;GO:0006897;GO:0006996;GO:0007010;GO:0007017;GO:0007097;GO:0007163;GO:0007275;GO:0007276;GO:0007281;GO:0007292;GO:0007293;GO:0007294;GO:0007308;GO:0007309;GO:0007310;GO:0007312;GO:0007389;GO:0008103;GO:0…		TRINITY_DN21260_c3_g1_i5.p6						TRINITY_DN16142_c0_g1_i3.p4	7739.XP_002596858.1	2.30e-23	endodermal_mesodermal_cell_signaling
TRINITY_DN20728_c0_g1_i33.p4	649761.HMPREF0973_03034	1.40e-27	Alpha_galactosidase			TRINITY_DN20365_c1_g5_i1.p1	8081.XP_008397209.1	1.50e-42	Cyclin_dependent_kinase_like_1	GO:0000278GO:0000281;GO:0000910;GO:0003674;GO:0003824;GO:0004672;GO:0004674;GO:0004693;GO:0005575;GO:0005622;GO:0005623;GO:0005634;GO:0005654;GO:0005737;GO:0005929;GO:0006464;GO:0006468;GO:0006793;GO:0006796;GO:0006807;GO:0007049;GO:0007275;GO:0007507;GO:0008150;GO:0008152;GO:0009987;GO:0016301;GO:0016310;GO:0016740;GO:0016772;GO:0016773;GO:0019538;GO:0022402;GO:0031344;GO:0031974;GO:0031981;GO:0…		TRINITY_DN18486_c0_g1_i2.p1	8128.ENSONIP00000014398	4.40e-203	SCY1_like_2_(S_cerevisiae)									TRINITY_DN15772_c0_g1_i2.p1	45351.EDO33344	1.10e-108	positive_regulation_of_G1/S_transition_of_mitotic_cell_cycle			TRINITY_DN18775_c2_g1_i1.p1	7739.XP_002590053.1	4.70e-105	retrograde_transport_endosome_to_plasma_membrane			TRINITY_DN21298_c0_g1_i1.p1						TRINITY_DN16149_c0_g1_i2.p2	10181.XP_004865276.1	1.10e-36	protein_transport
TRINITY_DN20968_c1_g2_i1.p1	8010.XP_010888846.1	5.80e-68	Integrin_alpha_5_(fibronectin_receptor_alpha_polypeptide)	GO:0000003GO:0000902;GO:0000904;GO:0001525;GO:0001568;GO:0001667;GO:0001704;GO:0001706;GO:0001708;GO:0001726;GO:0001894;GO:0001932;GO:0001934;GO:0001944;GO:0002009;GO:0002011;GO:0002064;GO:0002065;GO:0002066;GO:0002119;GO:0002164;GO:0002165;GO:0002376;GO:0002520;GO:0003006;GO:0003008;GO:0003674;GO:0004888;GO:0005102;GO:0005126;GO:0005154;GO:0005161;GO:0005172;GO:0005178;GO:0005488;GO:0005515;GO:0…		TRINITY_DN20375_c0_g3_i1.p3	8081.XP_008412635.1	3.40e-84	member_of_RAS_oncogene_family	GO:0000003GO:0000902;GO:0000904;GO:0001654;GO:0001700;GO:0001736;GO:0001738;GO:0001745;GO:0002009;GO:0002064;GO:0002065;GO:0002066;GO:0002376;GO:0002520;GO:0003006;GO:0003674;GO:0003824;GO:0003924;GO:0005488;GO:0005515;GO:0005575;GO:0005623;GO:0006928;GO:0006929;GO:0006930;GO:0007154;GO:0007163;GO:0007164;GO:0007165;GO:0007264;GO:0007265;GO:0007275;GO:0007276;GO:0007281;GO:0007292;GO:0007391;GO:0…		TRINITY_DN18498_c0_g1_i1.p1	364733.XP_007804972.1	9.90e-10	Tetratricopeptide_repeat	GO:0005515;GO:0007165;GO:0043531								TRINITY_DN15816_c2_g1_i3.p9						TRINITY_DN18793_c0_g1_i2.p2	6500.XP_005108637.1	8.60e-22	calcium_ion_regulated_exocytosis_of_neurotransmitter			TRINITY_DN21345_c0_g1_i9.p1						TRINITY_DN16194_c0_g2_i1.p1
TRINITY_DN20974_c1_g1_i6.p2	126957.SMAR003490_PA	1.50e-63	multicellular_organismal_process	GO:0005515GO:0000578;GO:0000902;GO:0000904;GO:0003002;GO:0005575;GO:0005622;GO:0005623;GO:0005634;GO:0006355;GO:0006357;GO:0007275;GO:0007350;GO:0007351;GO:0007354;GO:0007362;GO:0007389;GO:0007399;GO:0008150;GO:0008595;GO:0009653;GO:0009790;GO:0009798;GO:0009880;GO:0009889;GO:0009890;GO:0009891;GO:0009892;GO:0009893;GO:0009948;GO:0009952;GO:0009987;GO:0010468;GO:0010556;GO:0010557;GO:0010558;GO:0…		TRINITY_DN20405_c0_g1_i7.p2						TRINITY_DN18514_c0_g1_i1.p1												TRINITY_DN15945_c0_g3_i1.p1	264402.Cagra.21986s0002.1.p	1.30e-15	phosphoethanolamine_N_methyltransferase	GO:0000003GO:0000902;GO:0000904;GO:0001505;GO:0003006;GO:0003674;GO:0003824;GO:0005575;GO:0005622;GO:0005623;GO:0005737;GO:0005829;GO:0006576;GO:0006629;GO:0006644;GO:0006650;GO:0006656;GO:0006793;GO:0006796;GO:0006807;GO:0006935;GO:0007275;GO:0008150;GO:0008152;GO:0008168;GO:0008170;GO:0008610;GO:0008654;GO:0008757;GO:0009058;GO:0009308;GO:0009309;GO:0009555;GO:0009605;GO:0009653;GO:0009791;GO:0…		TRINITY_DN18793_c0_g1_i2.p4	7918.ENSLOCP00000004168	1.90e-48	Chromosome_12_open_reading_frame_49			TRINITY_DN21347_c2_g2_i4.p1	9694.XP_007089632.1	2.50e-23	Scavenger_receptor_cysteine_rich_type_1_protein_M130	GO:0003674GO:0005044;GO:0005575;GO:0005622;GO:0005623;GO:0005737;GO:0005886;GO:0005887;GO:0006810;GO:0006897;GO:0006898;GO:0008150;GO:0009897;GO:0009986;GO:0012506;GO:0016020;GO:0016021;GO:0016192;GO:0030139;GO:0030659;GO:0030666;GO:0031090;GO:0031224;GO:0031226;GO:0031410;GO:0031982;GO:0038024;GO:0043226;GO:0043227;GO:0043229;GO:0044422;GO:0044424;GO:0044425;GO:0044433;GO:0044444;GO:0044446;GO:0…		TRINITY_DN16239_c0_g1_i2.p1	45351.EDO42968	1.20e-55	ATPase_activity	GO:0005524;GO:0016887
TRINITY_DN20974_c1_g1_i6.p3	7719.XP_002127242.1	1.30e-40	bromodomain_containing_protein	GO:0005515		TRINITY_DN20446_c0_g1_i26.p1	9713.XP_006746774.1	4.00e-20	Periodic_tryptophan_protein_1_homolog			TRINITY_DN18535_c3_g2_i3.p2	400682.PAC_15727620	2.60e-116	Belongs_to_the_DEAD_box_helicase_family	GO:0003674GO:0003676;GO:0003723;GO:0003724;GO:0003824;GO:0004004;GO:0004386;GO:0005488;GO:0005575;GO:0005622;GO:0005623;GO:0005634;GO:0005730;GO:0005737;GO:0006139;GO:0006725;GO:0006807;GO:0008026;GO:0008150;GO:0008152;GO:0008186;GO:0009987;GO:0010501;GO:0016070;GO:0016462;GO:0016787;GO:0016817;GO:0016818;GO:0016887;GO:0017111;GO:0031974;GO:0031981;GO:0034641;GO:0042623;GO:0043170;GO:0043226;GO:0…								TRINITY_DN16120_c0_g1_i2.p1	6669.EFX69073	2.60e-95	The_proteasome_is_a_multicatalytic_proteinase_complex_which_is_characterized_by_its_ability_to_cleave_peptides_with_Arg_Phe_Tyr_Leu_and_Glu_adjacent_to_the_leaving_group_at_neutral_or_slightly_basic_pH			TRINITY_DN18872_c0_g2_i5.p1						TRINITY_DN21378_c0_g2_i1.p1	7029.ACYPI54122_PA	7.20e-29	DDE_superfamily_endonuclease			TRINITY_DN16293_c1_g1_i2.p1	10228.TriadP56084	3.40e-56
TRINITY_DN21007_c1_g1_i8.p1	10224.XP_006814874.1	1.20e-113	DUF21_domain_containing_protein			TRINITY_DN20446_c0_g1_i26.p3	7739.XP_002594166.1	4.30e-09	H4K20me3_modified_histone_binding			TRINITY_DN18691_c0_g1_i1.p1	7739.XP_002587364.1	9.50e-35	regulation_of_TOR_signaling									TRINITY_DN16129_c0_g1_i1.p2	400682.PAC_15723119	2.30e-40	DNA_(cytosine_5_)_methyltransferase_activity			TRINITY_DN18930_c0_g1_i2.p1						TRINITY_DN21405_c0_g1_i11.p5						TRINITY_DN16372_c0_g1_i1.p3	13735.ENSPSIP00000016061	1.60e-51	CDK_activating_kinase_assembly_factor	GO:0000079GO:0000082;GO:0000278;GO:0000428;GO:0001932;GO:0003674;GO:0005488;GO:0005515;GO:0005575;GO:0005622;GO:0005623;GO:0005634;GO:0005654;GO:0005667;GO:0005675;GO:0005737;GO:0005829;GO:0006139;GO:0006259;GO:0006281;GO:0006283;GO:0006289;GO:0006294;GO:0006351;GO:0006352;GO:0006353;GO:0006354;GO:0006355;GO:0006357;GO:0006360;GO:0006361;GO:0006363;GO:0006366;GO:0006367;GO:0006368;GO:0006370;GO:0…
TRINITY_DN21090_c0_g1_i1.p2	81824.XP_001746793.1	7.60e-11	non_membrane_spanning_protein_tyrosine_kinase_activity	GO:0005515		TRINITY_DN20446_c0_g1_i43.p5	7739.XP_002594166.1	4.30e-09	H4K20me3_modified_histone_binding			TRINITY_DN18818_c0_g1_i1.p10	10224.XP_006819488.1	3.40e-38	Ubiquitin_conjugating_enzyme_E2_catalytic_domain_homologues									TRINITY_DN16184_c0_g1_i1.p2	10224.XP_006813337.1	1.10e-53	ubiquitin_like_protein_specific_protease_activity			TRINITY_DN18952_c0_g1_i3.p2						TRINITY_DN21468_c1_g1_i4.p2						TRINITY_DN16496_c0_g1_i2.p2	45351.EDO39391	2.90e-54	carbohydrate_response_element_binding	GO:0000122GO:0000976;GO:0000977;GO:0000978;GO:0000981;GO:0000982;GO:0000987;GO:0001012;GO:0001067;GO:0001078;GO:0001227;GO:0001228;GO:0001678;GO:0001932;GO:0001933;GO:0002082;GO:0003674;GO:0003676;GO:0003677;GO:0003690;GO:0003700;GO:0005488;GO:0005515;GO:0005575;GO:0005622;GO:0005623;GO:0005634;GO:0005654;GO:0005667;GO:0005737;GO:0005739;GO:0005829;GO:0006109;GO:0006110;GO:0006139;GO:0006140;GO:0…
TRINITY_DN21100_c0_g2_i17.p3	946362.XP_004992681.1	4.00e-72	Major_Facilitator_Superfamily	GO:0016021GO:0055085		TRINITY_DN20446_c0_g1_i46.p5	7739.XP_002594166.1	4.30e-09	H4K20me3_modified_histone_binding			TRINITY_DN18860_c1_g2_i4.p1	8049.ENSGMOP00000002199	2.80e-212	Ctr9_Paf1_RNA_polymerase_II_complex_component_homolog_(S_cerevisiae)									TRINITY_DN16225_c0_g1_i1.p1	32507.XP_006786594.1	2.20e-30	Collagen_alpha_5(IV)_chain_like	GO:0005201;GO:0005581		TRINITY_DN19017_c0_g1_i1.p5						TRINITY_DN21468_c2_g3_i2.p1	7739.XP_002612034.1	2.60e-15	NB_ARC_domain	GO:0005515		TRINITY_DN16505_c1_g1_i4.p2
TRINITY_DN21100_c0_g2_i17.p9						TRINITY_DN20446_c0_g1_i7.p4	7739.XP_002594166.1	4.30e-09	H4K20me3_modified_histone_binding			TRINITY_DN18904_c0_g1_i3.p5	10228.TriadP54391	5.70e-44	short_chain_dehydrogenase									TRINITY_DN16226_c1_g1_i5.p1	45351.EDO33253	5.80e-164	Thiolase_C_terminal_domain	GO:0003824;GO:0008152;GO:0016747		TRINITY_DN19125_c0_g1_i2.p1	10224.XP_002733915.1	1.10e-217				TRINITY_DN21599_c7_g4_i3.p1						TRINITY_DN16510_c0_g2_i7.p1	13735.ENSPSIP00000009144	3.20e-17	NTPase	GO:0098519;GO:0098519
TRINITY_DN21100_c0_g2_i8.p10						TRINITY_DN20487_c0_g1_i1.p1	7091.BGIBMGA006824_TA	1.10e-35	DnaJ_molecular_chaperone_homology_domain			TRINITY_DN18921_c1_g1_i1.p1	7955.ENSDARP00000109363	2.80e-21	Required_for_the_formation_of_N(7)_methylguanine_at_position_46_(m7G46)_in_tRNA_In_the_complex_it_is_required_to_stabilize_and_induce_conformational_changes_of_the_catalytic_subunit	GO:0000003GO:0001673;GO:0001674;GO:0003006;GO:0005575;GO:0005622;GO:0005623;GO:0005634;GO:0005737;GO:0005829;GO:0006139;GO:0006396;GO:0006399;GO:0006400;GO:0006725;GO:0006807;GO:0007276;GO:0007281;GO:0007283;GO:0007292;GO:0008033;GO:0008150;GO:0008152;GO:0009451;GO:0009987;GO:0010467;GO:0016070;GO:0019953;GO:0022412;GO:0022414;GO:0030154;GO:0032501;GO:0032502;GO:0032504;GO:0032991;GO:0034470;GO:0…								TRINITY_DN16226_c1_g1_i5.p2	10228.TriadP37096	4.10e-31	alpha_13_glucosidase_activity	GO:0000272GO:0000323;GO:0003674;GO:0003824;GO:0004553;GO:0004558;GO:0005575;GO:0005622;GO:0005623;GO:0005737;GO:0005764;GO:0005773;GO:0005975;GO:0005976;GO:0005977;GO:0005980;GO:0006073;GO:0006091;GO:0006112;GO:0008150;GO:0008152;GO:0009056;GO:0009057;GO:0009251;GO:0009987;GO:0015926;GO:0015980;GO:0016052;GO:0016787;GO:0016798;GO:0043170;GO:0043226;GO:0043227;GO:0043229;GO:0043231;GO:0044042;GO:0…		TRINITY_DN19272_c0_g1_i1.p1	7739.XP_002613486.1	3.90e-41	signal_maturation	GO:0000003GO:0000902;GO:0000904;GO:0001501;GO:0001708;GO:0002791;GO:0003002;GO:0003008;GO:0003013;GO:0003674;GO:0005215;GO:0005575;GO:0005623;GO:0005886;GO:0006807;GO:0006810;GO:0006887;GO:0006928;GO:0006935;GO:0007154;GO:0007165;GO:0007166;GO:0007224;GO:0007225;GO:0007275;GO:0007276;GO:0007280;GO:0007368;GO:0007389;GO:0007399;GO:0007409;GO:0007411;GO:0007417;GO:0007420;GO:0007423;GO:0007517;GO:0…		TRINITY_DN21881_c0_g1_i1.p2						TRINITY_DN16522_c0_g1_i1.p1	106582.XP_004552083.1	4.50e-95	protein_dimerization_activity	GO:0003677GO:0000902;GO:0000904;GO:0000976;GO:0000977;GO:0000981;GO:0001012;GO:0001067;GO:0001228;GO:0001700;GO:0001708;GO:0002009;GO:0002119;GO:0002164;GO:0002165;GO:0002376;GO:0002682;GO:0003002;GO:0003674;GO:0003676;GO:0003677;GO:0003690;GO:0003700;GO:0005488;GO:0005515;GO:0005575;GO:0005622;GO:0005623;GO:0005634;GO:0006139;GO:0006351;GO:0006355;GO:0006357;GO:0006366;GO:0006725;GO:0006807;GO:0…
TRINITY_DN21100_c0_g2_i8.p9						TRINITY_DN20487_c0_g1_i3.p2						TRINITY_DN18956_c0_g1_i1.p3	45351.EDO45981	4.20e-25	chromatin_binding	GO:0003674GO:0003676;GO:0003677;GO:0003682;GO:0005488;GO:0005575;GO:0005622;GO:0005623;GO:0005634;GO:0005654;GO:0005737;GO:0006355;GO:0006357;GO:0008150;GO:0009889;GO:0009891;GO:0009893;GO:0009966;GO:0010468;GO:0010556;GO:0010557;GO:0010604;GO:0010628;GO:0010646;GO:0019219;GO:0019222;GO:0023051;GO:0031323;GO:0031325;GO:0031326;GO:0031328;GO:0031974;GO:0031981;GO:0043226;GO:0043227;GO:0043229;GO:0…								TRINITY_DN16243_c0_g1_i3.p2	192875.XP_004348208.1	5.50e-11	SET_domain			TRINITY_DN19351_c0_g1_i1.p4						TRINITY_DN23413_c0_g1_i1.p1						TRINITY_DN16587_c0_g1_i2.p2	7739.XP_002596050.1	2.10e-50	stress_fiber_assembly	GO:0001725GO:0003008;GO:0003012;GO:0003674;GO:0003779;GO:0005070;GO:0005102;GO:0005158;GO:0005488;GO:0005515;GO:0005575;GO:0005622;GO:0005623;GO:0005634;GO:0005737;GO:0005813;GO:0005815;GO:0005829;GO:0005856;GO:0005886;GO:0005887;GO:0005899;GO:0005911;GO:0005912;GO:0005913;GO:0005915;GO:0005924;GO:0005925;GO:0005979;GO:0006109;GO:0006936;GO:0006950;GO:0006996;GO:0007010;GO:0007015;GO:0007044;GO:0…
TRINITY_DN21175_c2_g1_i11.p1						TRINITY_DN20615_c0_g1_i2.p2	946362.XP_004995918.1	4.30e-22	intracellular_sterol_transport			TRINITY_DN19018_c0_g1_i3.p1	400682.PAC_15722572	3.00e-79	Jerky_protein_homolog_like	GO:0003676								TRINITY_DN16368_c0_g1_i2.p1	45351.EDO41551	1.40e-222	Nuclear_Pore_complex_Protein	GO:0017056GO:0005643;GO:0000003;GO:0000070;GO:0000132;GO:0000226;GO:0000278;GO:0000280;GO:0000819;GO:0001655;GO:0001667;GO:0001822;GO:0002064;GO:0003006;GO:0003674;GO:0003676;GO:0003677;GO:0003682;GO:0005198;GO:0005488;GO:0005515;GO:0005575;GO:0005622;GO:0005623;GO:0005634;GO:0005635;GO:0005643;GO:0006323;GO:0006403;GO:0006405;GO:0006406;GO:0006606;GO:0006611;GO:0006810;GO:0006886;GO:0006913;GO:0…		TRINITY_DN19372_c1_g2_i1.p2	7244.FBpp0234686	2.20e-31	Chaperone_for_wingless_signalling_and_trafficking_of_LDL_receptor	GO:0006457GO:0005575;GO:0005622;GO:0005623;GO:0005737;GO:0005783;GO:0005788;GO:0006457;GO:0006605;GO:0006612;GO:0006810;GO:0006886;GO:0006888;GO:0008104;GO:0008150;GO:0009987;GO:0012505;GO:0015031;GO:0015833;GO:0016192;GO:0031974;GO:0033036;GO:0034613;GO:0042886;GO:0043226;GO:0043227;GO:0043229;GO:0043231;GO:0043233;GO:0044422;GO:0044424;GO:0044432;GO:0044444;GO:0044446;GO:0044464;GO:0045177;GO:0…		TRINITY_DN23904_c0_g1_i1.p1						TRINITY_DN1659_c0_g2_i1.p1
TRINITY_DN21215_c4_g2_i11.p2	136037.KDR14886	5.10e-11	Down_syndrome_cell_adhesion	GO:0005515GO:0007016;GO:0016010		TRINITY_DN20627_c1_g1_i2.p2	400682.PAC_15717989	1.30e-72	YqcI/YcgG_family			TRINITY_DN19118_c0_g1_i1.p3	7739.XP_002600174.1	4.30e-25	general_transcription_factor	GO:0000127GO:0005575;GO:0005622;GO:0005623;GO:0005634;GO:0005654;GO:0005667;GO:0006139;GO:0006351;GO:0006383;GO:0006399;GO:0006725;GO:0006807;GO:0007275;GO:0007517;GO:0007519;GO:0008150;GO:0008152;GO:0009058;GO:0009059;GO:0009303;GO:0009304;GO:0009888;GO:0009987;GO:0010467;GO:0014706;GO:0016070;GO:0016072;GO:0018130;GO:0019438;GO:0030154;GO:0031974;GO:0031981;GO:0032501;GO:0032502;GO:0032774;GO:0…								TRINITY_DN16434_c1_g1_i1.p1						TRINITY_DN19409_c0_g1_i1.p2	1229172.JQFA01000002_gene5017	1.10e-16	Acetyltransferase_(GNAT)_domain			TRINITY_DN26338_c0_g1_i1.p1						TRINITY_DN16590_c0_g1_i1.p1
TRINITY_DN21215_c4_g2_i5.p2	136037.KDR14886	5.10e-11	Down_syndrome_cell_adhesion	GO:0007016GO:0016010;GO:0005515;GO:0007016;GO:0016010		TRINITY_DN20642_c2_g1_i9.p4	7918.ENSLOCP00000021359	1.80e-45	HD_domain_containing_2	GO:0008150GO:0030431;GO:0032501		TRINITY_DN19118_c0_g1_i6.p3	7739.XP_002600174.1	4.30e-25	general_transcription_factor	GO:0000127GO:0005575;GO:0005622;GO:0005623;GO:0005634;GO:0005654;GO:0005667;GO:0006139;GO:0006351;GO:0006383;GO:0006399;GO:0006725;GO:0006807;GO:0007275;GO:0007517;GO:0007519;GO:0008150;GO:0008152;GO:0009058;GO:0009059;GO:0009303;GO:0009304;GO:0009888;GO:0009987;GO:0010467;GO:0014706;GO:0016070;GO:0016072;GO:0018130;GO:0019438;GO:0030154;GO:0031974;GO:0031981;GO:0032501;GO:0032502;GO:0032774;GO:0…								TRINITY_DN16458_c0_g1_i1.p1	244447.XP_008331260.1	1.60e-99	Hemicentin_1	GO:0005575GO:0005576;GO:0005604;GO:0005622;GO:0005623;GO:0005737;GO:0005938;GO:0008150;GO:0009605;GO:0009607;GO:0009617;GO:0030054;GO:0031012;GO:0043207;GO:0044421;GO:0044424;GO:0044444;GO:0044464;GO:0050896;GO:0051704;GO:0051707;GO:0062023;GO:0071944;GO:0099568		TRINITY_DN19537_c0_g1_i10.p1						TRINITY_DN27780_c0_g1_i1.p1	7918.ENSLOCP00000011937	2.20e-18	coagulation_factor	GO:0001101GO:0001666;GO:0002682;GO:0002684;GO:0002685;GO:0002687;GO:0002688;GO:0002690;GO:0003674;GO:0003824;GO:0004175;GO:0004252;GO:0005102;GO:0005488;GO:0005515;GO:0005575;GO:0005576;GO:0005615;GO:0005622;GO:0005623;GO:0005737;GO:0005783;GO:0005788;GO:0005794;GO:0005796;GO:0005886;GO:0006508;GO:0006807;GO:0006810;GO:0006888;GO:0006950;GO:0007275;GO:0007584;GO:0007596;GO:0007598;GO:0007599;GO:0…		TRINITY_DN16692_c0_g1_i1.p1	8049.ENSGMOP00000001896	1.50e-26	Forkhead_box	GO:0000981GO:0001228;GO:0003674;GO:0003676;GO:0003677;GO:0003700;GO:0005488;GO:0005575;GO:0005622;GO:0005623;GO:0005634;GO:0006139;GO:0006351;GO:0006355;GO:0006357;GO:0006366;GO:0006725;GO:0006807;GO:0008150;GO:0008152;GO:0009058;GO:0009059;GO:0009653;GO:0009889;GO:0009891;GO:0009893;GO:0009987;GO:0010467;GO:0010468;GO:0010556;GO:0010557;GO:0010604;GO:0010628;GO:0016070;GO:0018130;GO:0019219;GO:0…
TRINITY_DN21239_c4_g1_i1.p1	8364.ENSXETP00000004517	2.80e-62	Insulin_like_growth_factor_1	GO:0000003GO:0000902;GO:0000904;GO:0001101;GO:0001655;GO:0001678;GO:0001932;GO:0001933;GO:0001934;GO:0001965;GO:0002009;GO:0002376;GO:0003006;GO:0003205;GO:0003230;GO:0003674;GO:0003824;GO:0004672;GO:0004713;GO:0004714;GO:0004888;GO:0005010;GO:0005102;GO:0005158;GO:0005488;GO:0005515;GO:0005520;GO:0005575;GO:0005622;GO:0005623;GO:0005634;GO:0005737;GO:0005886;GO:0005887;GO:0005901;GO:0006355;GO:0…		TRINITY_DN20753_c0_g1_i9.p7	69395.JQLZ01000002_gene1424	8.00e-08	PA14_domain			TRINITY_DN19226_c0_g1_i1.p1	45351.EDO49828	8.30e-143	regulation_of_vesicle_fusion	GO:0003008GO:0003013;GO:0003674;GO:0005096;GO:0005488;GO:0005515;GO:0005575;GO:0005622;GO:0005623;GO:0006810;GO:0006886;GO:0008015;GO:0008047;GO:0008104;GO:0008150;GO:0008284;GO:0012505;GO:0015031;GO:0015833;GO:0016020;GO:0017016;GO:0017137;GO:0019899;GO:0030234;GO:0030695;GO:0031267;GO:0031338;GO:0032501;GO:0032879;GO:0033036;GO:0033043;GO:0034613;GO:0042127;GO:0042886;GO:0043085;GO:0043087;GO:0…								TRINITY_DN16579_c0_g1_i2.p1	27923.ML17371a_PA	2.60e-32	BTB_And_C_terminal_Kelch			TRINITY_DN19537_c0_g1_i10.p4	7425.NV11899_PA	7.70e-22	LsmAD			TRINITY_DN28398_c0_g1_i1.p1	400682.PAC_15711234	1.30e-33				TRINITY_DN16753_c3_g3_i1.p1	5888.CAK70642	1.30e-07	Hsp20/alpha_crystallin_family
TRINITY_DN21265_c2_g1_i1.p1						TRINITY_DN20755_c1_g1_i1.p3						TRINITY_DN19287_c0_g1_i1.p2												TRINITY_DN16612_c0_g1_i1.p1	10224.XP_006824333.1	1.80e-119	positive_regulation_of_pinocytosis	GO:0000902GO:0000904;GO:0002064;GO:0003382;GO:0003674;GO:0005488;GO:0005515;GO:0005543;GO:0005545;GO:0005575;GO:0005622;GO:0005623;GO:0005737;GO:0005768;GO:0005769;GO:0005773;GO:0006810;GO:0006892;GO:0006896;GO:0006897;GO:0006906;GO:0006996;GO:0007034;GO:0007041;GO:0007275;GO:0008150;GO:0008289;GO:0009653;GO:0009790;GO:0009888;GO:0009987;GO:0010008;GO:0012505;GO:0016020;GO:0016043;GO:0016050;GO:0…		TRINITY_DN19537_c0_g1_i11.p2						TRINITY_DN28512_c0_g1_i1.p1						TRINITY_DN16773_c0_g1_i1.p2	10228.TriadP21514	9.00e-42	zinc_ion_transmembrane_transporter_activity
TRINITY_DN21299_c2_g5_i11.p4						TRINITY_DN20795_c2_g1_i1.p1	303518.XP_005729600.1	7.30e-27	Hemicentin_2			TRINITY_DN19330_c0_g1_i1.p4												TRINITY_DN16668_c0_g1_i2.p2						TRINITY_DN19537_c0_g1_i11.p3	7425.NV11899_PA	7.70e-22	LsmAD			TRINITY_DN28920_c0_g1_i1.p1	5811.TGME49_073760	3.70e-129	heat_shock_protein_70			TRINITY_DN16773_c0_g1_i1.p3	45351.EDO40021	2.00e-36	zinc_ion_transmembrane_transporter_activity
TRINITY_DN21299_c2_g5_i12.p5						TRINITY_DN20837_c4_g1_i1.p1						TRINITY_DN19464_c2_g1_i1.p1												TRINITY_DN16681_c0_g1_i2.p1	7029.ACYPI009483_PA	3.10e-07	Tyrosine_kinase_catalytic_domain	GO:0004672;GO:0005524;GO:0006468		TRINITY_DN19653_c1_g1_i1.p2	7955.ENSDARP00000034945	1.30e-207	phenylalanyl_tRNA_synthetase_alpha_subunit	GO:0000122GO:0002161;GO:0003674;GO:0003824;GO:0004812;GO:0004826;GO:0005575;GO:0005622;GO:0005623;GO:0005737;GO:0005829;GO:0006082;GO:0006139;GO:0006355;GO:0006357;GO:0006399;GO:0006412;GO:0006418;GO:0006432;GO:0006450;GO:0006518;GO:0006520;GO:0006725;GO:0006807;GO:0008150;GO:0008152;GO:0009058;GO:0009059;GO:0009328;GO:0009889;GO:0009890;GO:0009892;GO:0009987;GO:0010467;GO:0010468;GO:0010556;GO:0…		TRINITY_DN30541_c0_g1_i1.p1						TRINITY_DN16857_c0_g1_i1.p2	42254.XP_004611860.1	1.50e-128	Piezo_type_mechanosensitive_ion_channel_component	GO:0008381GO:0016021
TRINITY_DN21299_c2_g5_i15.p5						TRINITY_DN20848_c3_g1_i4.p3						TRINITY_DN19506_c0_g2_i2.p1	8496.XP_006271611.1	4.60e-25	Domain_of_unknown_function_(DUF4539)									TRINITY_DN16711_c0_g1_i1.p2	8932.XP_005510395.1	1.10e-50	ubiquitin_conjugating_enzyme	GO:0000209GO:0003674;GO:0003682;GO:0003824;GO:0004842;GO:0005488;GO:0005515;GO:0005575;GO:0005622;GO:0005623;GO:0005634;GO:0005654;GO:0005730;GO:0005737;GO:0006139;GO:0006259;GO:0006281;GO:0006464;GO:0006513;GO:0006725;GO:0006807;GO:0006950;GO:0006974;GO:0008150;GO:0008152;GO:0009987;GO:0016567;GO:0016740;GO:0019538;GO:0019787;GO:0019899;GO:0031625;GO:0031974;GO:0031981;GO:0032446;GO:0033554;GO:0…		TRINITY_DN19676_c0_g1_i1.p2	7739.XP_002604672.1	1.90e-41	TCP_1/cpn60_chaperonin_family	GO:0005524		TRINITY_DN30919_c0_g1_i1.p1	400682.PAC_15708759	1.20e-28				TRINITY_DN16860_c0_g1_i6.p1	10090.ENSMUSP00000045559	5.00e-90	RAVE_protein_1_C_terminal
TRINITY_DN21338_c1_g1_i2.p1	215358.XP_010738298.1	1.70e-153	Hippocampus_abundant_transcript			TRINITY_DN20886_c0_g2_i1.p6						TRINITY_DN19509_c0_g1_i3.p1	9823.ENSSSCP00000004342	2.50e-16	Myeloid_lymphoid_or_mixed_lineage_leukemia_(trithorax_homolog_Drosophila)	GO:0005515GO:0005911								TRINITY_DN16753_c3_g2_i1.p1						TRINITY_DN19696_c0_g1_i2.p8	7668.SPU_004349_tr	6.10e-30	Sterile_alpha_motif	GO:0000027GO:0005575;GO:0006139;GO:0006364;GO:0006396;GO:0006725;GO:0006807;GO:0006996;GO:0008150;GO:0008152;GO:0009987;GO:0010467;GO:0016043;GO:0016070;GO:0016072;GO:0022607;GO:0022613;GO:0022618;GO:0030684;GO:0030687;GO:0032991;GO:0034470;GO:0034622;GO:0034641;GO:0034660;GO:0042254;GO:0042255;GO:0042273;GO:0043170;GO:0043933;GO:0044085;GO:0044237;GO:0044238;GO:0046483;GO:0065003;GO:0070925;GO:0…		TRINITY_DN4125_c0_g1_i1.p1						TRINITY_DN16939_c0_g1_i1.p1	28377.ENSACAP00000005954	4.50e-26	Armadillo/beta_catenin_like_repeats	GO:0005575GO:0005622;GO:0005623;GO:0005634;GO:0005654;GO:0005737;GO:0005829;GO:0005912;GO:0005924;GO:0005925;GO:0008150;GO:0030054;GO:0030055;GO:0031974;GO:0031981;GO:0042752;GO:0043226;GO:0043227;GO:0043229;GO:0043231;GO:0043233;GO:0044422;GO:0044424;GO:0044428;GO:0044444;GO:0044446;GO:0044464;GO:0050789;GO:0065007;GO:0070013;GO:0070161
TRINITY_DN21338_c1_g1_i4.p1	215358.XP_010738298.1	3.90e-150	Hippocampus_abundant_transcript			TRINITY_DN20886_c0_g2_i3.p1						TRINITY_DN19549_c5_g7_i1.p1	6087.XP_002158256.2	2.50e-25	Protein_tyrosine_kinase	GO:0004672GO:0005524;GO:0006468								TRINITY_DN16773_c0_g1_i1.p1	7739.XP_002595622.1	2.70e-177	protein_glycosylation_in_Golgi			TRINITY_DN19696_c0_g1_i8.p4	7668.SPU_004349_tr	6.10e-30	Sterile_alpha_motif	GO:0000027GO:0005575;GO:0006139;GO:0006364;GO:0006396;GO:0006725;GO:0006807;GO:0006996;GO:0008150;GO:0008152;GO:0009987;GO:0010467;GO:0016043;GO:0016070;GO:0016072;GO:0022607;GO:0022613;GO:0022618;GO:0030684;GO:0030687;GO:0032991;GO:0034470;GO:0034622;GO:0034641;GO:0034660;GO:0042254;GO:0042255;GO:0042273;GO:0043170;GO:0043933;GO:0044085;GO:0044237;GO:0044238;GO:0046483;GO:0065003;GO:0070925;GO:0…		TRINITY_DN6026_c0_g1_i1.p1						TRINITY_DN17003_c0_g1_i3.p3	7955.ENSDARP00000103873	4.60e-29	BRCA1_associated_protein	GO:0000151GO:0000165;GO:0003674;GO:0003824;GO:0004842;GO:0005048;GO:0005488;GO:0005515;GO:0005575;GO:0005622;GO:0005623;GO:0005634;GO:0005635;GO:0005737;GO:0005829;GO:0006464;GO:0006468;GO:0006793;GO:0006796;GO:0006807;GO:0007154;GO:0007165;GO:0007264;GO:0007265;GO:0008139;GO:0008150;GO:0008152;GO:0008270;GO:0009966;GO:0009968;GO:0009987;GO:0010646;GO:0010648;GO:0012505;GO:0016020;GO:0016310;GO:0…
TRINITY_DN21341_c3_g1_i9.p8						TRINITY_DN20919_c2_g1_i4.p1	136037.KDR22219	6.00e-27	receptor_activity_It_is_involved_in_the_biological_process_described_with_multicellular_organismal_development	GO:0001700GO:0005575;GO:0005576;GO:0005615;GO:0006935;GO:0007275;GO:0007399;GO:0007417;GO:0007420;GO:0007610;GO:0007635;GO:0008150;GO:0009605;GO:0009790;GO:0009792;GO:0032501;GO:0032502;GO:0040011;GO:0042048;GO:0042221;GO:0042330;GO:0044421;GO:0048036;GO:0048513;GO:0048731;GO:0048856;GO:0050896;GO:0050919;GO:0060322		TRINITY_DN19691_c0_g2_i7.p1	7070.TC007558_PA	1.20e-99	Zinc_ion_binding	GO:0008270GO:0005634;GO:0000775;GO:0002164;GO:0002376;GO:0002520;GO:0005575;GO:0005622;GO:0005623;GO:0005634;GO:0005694;GO:0005730;GO:0007275;GO:0008150;GO:0009791;GO:0030097;GO:0030496;GO:0031974;GO:0031981;GO:0032501;GO:0032502;GO:0035166;GO:0035167;GO:0043226;GO:0043227;GO:0043228;GO:0043229;GO:0043231;GO:0043232;GO:0043233;GO:0044422;GO:0044424;GO:0044427;GO:0044428;GO:0044446;GO:0044464;GO:0…								TRINITY_DN16777_c0_g1_i1.p1	7739.XP_002606301.1	1.10e-28	ubiquitin_modification_dependent_histone_binding			TRINITY_DN19709_c0_g1_i2.p10	45351.EDO37093	3.10e-16	establishment_of_synaptic_vesicle_localization	GO:0005575GO:0005622;GO:0005623;GO:0005737;GO:0005768;GO:0005769;GO:0005770;GO:0005783;GO:0005794;GO:0005802;GO:0006810;GO:0008021;GO:0008150;GO:0012505;GO:0016192;GO:0030133;GO:0031410;GO:0031982;GO:0031984;GO:0043226;GO:0043227;GO:0043229;GO:0043231;GO:0044422;GO:0044424;GO:0044431;GO:0044444;GO:0044446;GO:0044456;GO:0044464;GO:0045202;GO:0046907;GO:0048489;GO:0051179;GO:0051234;GO:0051640;GO:0…		TRINITY_DN8523_c0_g1_i2.p1						TRINITY_DN1702_c0_g2_i1.p2	38654.XP_006016393.1	2.90e-77	Enoyl_CoA_hydratase_domain_containing_protein_3	GO:0003824;GO:0008152
TRINITY_DN21559_c1_g1_i1.p7	7719.XP_009858000.1	4.50e-08	positive_regulation_of_ER_associated_ubiquitin_dependent_protein_catabolic_process	GO:0000003GO:0003674;GO:0005488;GO:0005515;GO:0005575;GO:0005622;GO:0005623;GO:0005737;GO:0005783;GO:0005789;GO:0006508;GO:0006511;GO:0006807;GO:0006810;GO:0006873;GO:0006874;GO:0006875;GO:0006886;GO:0006950;GO:0006984;GO:0006986;GO:0007154;GO:0007165;GO:0007276;GO:0007283;GO:0008104;GO:0008150;GO:0008152;GO:0009056;GO:0009057;GO:0009892;GO:0009893;GO:0009894;GO:0009896;GO:0009966;GO:0009968;GO:0…		TRINITY_DN20923_c2_g1_i1.p1	9818.XP_007957342.1	4.10e-14	C8			TRINITY_DN19723_c0_g1_i9.p1	12957.ACEP13175_PA	9.30e-86	DUF3585									TRINITY_DN16798_c0_g1_i2.p1	45351.EDO41197	3.10e-66				TRINITY_DN19822_c1_g1_i2.p1												TRINITY_DN17145_c0_g1_i1.p1
TRINITY_DN21738_c0_g1_i1.p1	1267535.KB906767_gene4169	1.60e-49				TRINITY_DN20923_c3_g1_i2.p1	38654.XP_006020546.1	2.90e-103	CD109_molecule	GO:0000768GO:0001932;GO:0001933;GO:0001942;GO:0002376;GO:0002520;GO:0002521;GO:0002573;GO:0002576;GO:0003674;GO:0005488;GO:0005515;GO:0005575;GO:0005576;GO:0005615;GO:0005622;GO:0005623;GO:0005737;GO:0005886;GO:0006810;GO:0006887;GO:0006949;GO:0006950;GO:0006952;GO:0007275;GO:0008150;GO:0008285;GO:0008544;GO:0009605;GO:0009607;GO:0009617;GO:0009620;GO:0009653;GO:0009888;GO:0009892;GO:0009966;GO:0…		TRINITY_DN19739_c1_g1_i8.p3	6500.XP_005100515.1	1.20e-57	U4_U6U5_tri_snRNP_associated_protein_1	GO:0000375GO:0000377;GO:0000387;GO:0000398;GO:0000481;GO:0002682;GO:0002684;GO:0002694;GO:0002696;GO:0003674;GO:0003676;GO:0003723;GO:0005488;GO:0005575;GO:0005622;GO:0005623;GO:0005634;GO:0005654;GO:0005681;GO:0005684;GO:0005737;GO:0005794;GO:0005829;GO:0006139;GO:0006364;GO:0006396;GO:0006397;GO:0006725;GO:0006807;GO:0008150;GO:0008152;GO:0008380;GO:0009893;GO:0009987;GO:0010467;GO:0010468;GO:0…								TRINITY_DN16801_c1_g1_i1.p1	10224.XP_006811899.1	7.20e-36	regulation_of_nucleic_acid_templated_transcription			TRINITY_DN20169_c3_g1_i5.p2	10224.XP_006824033.1	9.00e-07	Cleavage_and_polyadenylation_factor_subunit	GO:0000993GO:0001098;GO:0001099;GO:0003674;GO:0003676;GO:0003723;GO:0003729;GO:0005488;GO:0005515;GO:0005575;GO:0005622;GO:0005623;GO:0005634;GO:0005654;GO:0005737;GO:0005849;GO:0006139;GO:0006351;GO:0006353;GO:0006366;GO:0006369;GO:0006378;GO:0006379;GO:0006396;GO:0006397;GO:0006725;GO:0006807;GO:0008150;GO:0008152;GO:0009058;GO:0009059;GO:0009987;GO:0010467;GO:0016070;GO:0016071;GO:0018130;GO:0…								TRINITY_DN17173_c0_g1_i4.p1	48698.ENSPFOP00000002998	9.20e-95	Transmembrane_protein_145	GO:0007186;GO:0019236
TRINITY_DN220_c0_g1_i1.p1						TRINITY_DN20957_c0_g2_i1.p5	8090.ENSORLP00000012778	6.80e-37	Thiopurine_S_methyltransferase	GO:0003674GO:0003824;GO:0005488;GO:0005575;GO:0005622;GO:0005623;GO:0005737;GO:0005829;GO:0006139;GO:0006725;GO:0006807;GO:0008119;GO:0008144;GO:0008150;GO:0008152;GO:0008168;GO:0008172;GO:0008757;GO:0009987;GO:0016740;GO:0016741;GO:0017144;GO:0032259;GO:0034641;GO:0044237;GO:0044238;GO:0044424;GO:0044444;GO:0044464;GO:0046483;GO:0048037;GO:0050662;GO:0071704;GO:1901360;GO:1901681;GO:1904047		TRINITY_DN19742_c2_g1_i5.p4	7739.XP_002610045.1	2.00e-42	glutaredoxin_related_protein_5	GO:0002376GO:0002520;GO:0005575;GO:0005622;GO:0005623;GO:0005634;GO:0005737;GO:0005739;GO:0005759;GO:0006464;GO:0006790;GO:0006807;GO:0007275;GO:0008150;GO:0008152;GO:0009249;GO:0009987;GO:0010467;GO:0016043;GO:0016226;GO:0018065;GO:0018193;GO:0018205;GO:0019538;GO:0022607;GO:0030097;GO:0030425;GO:0031163;GO:0031974;GO:0032501;GO:0032502;GO:0036211;GO:0036477;GO:0042995;GO:0043005;GO:0043025;GO:0…								TRINITY_DN16801_c1_g1_i4.p1	10224.XP_006811899.1	7.20e-36	regulation_of_nucleic_acid_templated_transcription			TRINITY_DN20169_c3_g1_i5.p3	13249.RPRC001743_PA	4.40e-28	RPR	GO:0000993GO:0001098;GO:0001099;GO:0003674;GO:0003676;GO:0003723;GO:0003729;GO:0005488;GO:0005515;GO:0005575;GO:0005622;GO:0005623;GO:0005634;GO:0005654;GO:0005737;GO:0005849;GO:0006139;GO:0006351;GO:0006353;GO:0006366;GO:0006369;GO:0006378;GO:0006379;GO:0006396;GO:0006397;GO:0006725;GO:0006807;GO:0008150;GO:0008152;GO:0009058;GO:0009059;GO:0009987;GO:0010467;GO:0016070;GO:0016071;GO:0018130;GO:0…								TRINITY_DN17177_c0_g1_i2.p5
TRINITY_DN2820_c0_g1_i1.p1						TRINITY_DN21018_c0_g1_i3.p1						TRINITY_DN19746_c0_g1_i1.p3	6500.XP_005105928.1	1.20e-13										TRINITY_DN16808_c0_g1_i4.p3				GO:0000462GO:0005730;GO:0030686;GO:0030688		TRINITY_DN20177_c1_g4_i1.p2	10228.TriadP56839	1.10e-99	chitinase_activity	GO:0005975GO:0000323;GO:0003674;GO:0003824;GO:0004553;GO:0004568;GO:0005488;GO:0005575;GO:0005576;GO:0005622;GO:0005623;GO:0005737;GO:0005764;GO:0005773;GO:0005975;GO:0006022;GO:0006026;GO:0006030;GO:0006032;GO:0006040;GO:0006807;GO:0008061;GO:0008144;GO:0008150;GO:0008152;GO:0009056;GO:0009057;GO:0009311;GO:0009313;GO:0009987;GO:0016052;GO:0016787;GO:0016798;GO:0017144;GO:0042737;GO:0043170;GO:0…								TRINITY_DN17182_c0_g1_i1.p1	7739.XP_002591443.1	4.20e-98	formation_of_translation_preinitiation_complex	GO:0001731GO:0002181;GO:0002183;GO:0002190;GO:0002192;GO:0003674;GO:0003676;GO:0003723;GO:0003743;GO:0005488;GO:0005575;GO:0005622;GO:0005623;GO:0005634;GO:0005654;GO:0005737;GO:0005829;GO:0006412;GO:0006413;GO:0006518;GO:0006807;GO:0006810;GO:0006886;GO:0006996;GO:0007154;GO:0007165;GO:0008104;GO:0008135;GO:0008150;GO:0008152;GO:0009058;GO:0009059;GO:0009987;GO:0010467;GO:0015031;GO:0015833;GO:0…
TRINITY_DN28288_c0_g1_i1.p1						TRINITY_DN21066_c1_g1_i1.p1						TRINITY_DN19874_c0_g1_i1.p1	391612.CY0110_23281	7.40e-16										TRINITY_DN16857_c0_g1_i1.p3	10228.TriadP61286	9.10e-66	gamma_butyrobetaine_dioxygenase_activity	GO:GO:0016491;GO:0055114		TRINITY_DN20182_c1_g1_i5.p1	38654.XP_006023973.1	1.30e-99	Leucine_rich_repeat	GO:0005575GO:0005622;GO:0005623;GO:0005737;GO:0005856;GO:0005929;GO:0005930;GO:0032838;GO:0042995;GO:0043226;GO:0043228;GO:0043229;GO:0043232;GO:0044422;GO:0044424;GO:0044430;GO:0044441;GO:0044444;GO:0044446;GO:0044463;GO:0044464;GO:0097014;GO:0099568;GO:0120025;GO:0120038								TRINITY_DN17274_c0_g1_i9.p11	7955.ENSDARP00000021768	1.70e-08	ligase_1	GO:0001101GO:0003674;GO:0003824;GO:0005575;GO:0005622;GO:0005623;GO:0005737;GO:0005783;GO:0005789;GO:0006355;GO:0006464;GO:0006807;GO:0006950;GO:0007275;GO:0007399;GO:0007584;GO:0008150;GO:0008152;GO:0008284;GO:0009605;GO:0009889;GO:0009892;GO:0009894;GO:0009966;GO:0009987;GO:0009991;GO:0010033;GO:0010243;GO:0010468;GO:0010556;GO:0010605;GO:0010646;GO:0010720;GO:0010941;GO:0012505;GO:0014013;GO:0…
TRINITY_DN28727_c0_g1_i1.p1						TRINITY_DN21100_c0_g2_i17.p10						TRINITY_DN19913_c4_g3_i1.p1												TRINITY_DN16858_c0_g2_i1.p2						TRINITY_DN20188_c1_g1_i1.p1	6500.XP_005096242.1	2.70e-213	WD40_repeats	GO:0005509;GO:0005515								TRINITY_DN17291_c0_g1_i1.p2	132908.ENSPVAP00000007648	1.40e-54	Rab9_effector_protein_with_kelch_motifs	GO:0000139GO:0005575;GO:0005622;GO:0005623;GO:0005737;GO:0005768;GO:0005794;GO:0005802;GO:0005829;GO:0006810;GO:0006887;GO:0006897;GO:0006898;GO:0006904;GO:0008150;GO:0009987;GO:0010008;GO:0012505;GO:0016020;GO:0016192;GO:0022406;GO:0030133;GO:0031090;GO:0031410;GO:0031982;GO:0031984;GO:0032588;GO:0032940;GO:0043226;GO:0043227;GO:0043229;GO:0043231;GO:0044422;GO:0044424;GO:0044431;GO:0044433;GO:0…
TRINITY_DN3518_c0_g1_i1.p1						TRINITY_DN21199_c4_g1_i1.p1						TRINITY_DN19921_c0_g1_i1.p1												TRINITY_DN16896_c0_g1_i3.p2	7918.ENSLOCP00000003877	1.60e-65	Karyopherin_alpha_1_(importin_alpha_5)	GO:0061608GO:0006606;GO:0000003;GO:0000018;GO:0000737;GO:0003674;GO:0005048;GO:0005215;GO:0005488;GO:0005515;GO:0005575;GO:0005622;GO:0005623;GO:0005634;GO:0005635;GO:0005643;GO:0005654;GO:0005737;GO:0005829;GO:0006139;GO:0006259;GO:0006308;GO:0006309;GO:0006606;GO:0006607;GO:0006725;GO:0006807;GO:0006810;GO:0006886;GO:0006913;GO:0006915;GO:0006921;GO:0007154;GO:0007165;GO:0007267;GO:0007276;GO:0…		TRINITY_DN20208_c0_g1_i1.p2	7719.XP_002128103.1	1.80e-77	positive_regulation_of_hyaluranon_cable_assembly	GO:0004415GO:0005975;GO:0003674;GO:0003824;GO:0004553;GO:0005575;GO:0005576;GO:0006022;GO:0006026;GO:0006027;GO:0006029;GO:0006082;GO:0006790;GO:0006807;GO:0008150;GO:0008152;GO:0009056;GO:0009057;GO:0009100;GO:0009987;GO:0015929;GO:0016787;GO:0016798;GO:0019538;GO:0030203;GO:0030204;GO:0030207;GO:0043170;GO:0043436;GO:0044237;GO:0044238;GO:0044248;GO:0044260;GO:0044273;GO:0044281;GO:0050654;GO:0…								TRINITY_DN17352_c0_g1_i1.p1	9031.ENSGALP00000015071	2.40e-91	Transmembrane_protein_63A	GO:0016020
TRINITY_DN4331_c0_g1_i1.p1						TRINITY_DN21237_c1_g1_i5.p2	10224.XP_006813412.1	2.30e-155	NAD(P)H_oxidase_activity	GO:0004601;GO:0006979;GO:0020037;GO:0055114		TRINITY_DN19942_c1_g1_i4.p7	45351.EDO44541	4.80e-108	cellular_response_to_glucose_starvation	GO:0001666GO:0003674;GO:0005488;GO:0005515;GO:0005575;GO:0005622;GO:0005623;GO:0005737;GO:0005783;GO:0005789;GO:0006950;GO:0006986;GO:0007154;GO:0007165;GO:0008150;GO:0009267;GO:0009605;GO:0009628;GO:0009987;GO:0009991;GO:0010033;GO:0012505;GO:0016020;GO:0016021;GO:0019899;GO:0019900;GO:0019901;GO:0023052;GO:0030176;GO:0030968;GO:0031224;GO:0031227;GO:0031369;GO:0031667;GO:0031668;GO:0031669;GO:0…								TRINITY_DN16909_c0_g1_i6.p1	45351.EDO40435	1.10e-86	Ring_finger_protein_121	GO:0000139GO:0003674;GO:0003824;GO:0004842;GO:0005488;GO:0005575;GO:0005622;GO:0005623;GO:0005737;GO:0005783;GO:0005789;GO:0005794;GO:0006464;GO:0006508;GO:0006511;GO:0006807;GO:0006928;GO:0006950;GO:0006986;GO:0007154;GO:0007165;GO:0008150;GO:0008152;GO:0008270;GO:0009056;GO:0009057;GO:0009987;GO:0010033;GO:0010243;GO:0010498;GO:0012505;GO:0016020;GO:0016477;GO:0016528;GO:0016529;GO:0016567;GO:0…		TRINITY_DN20209_c1_g1_i1.p3	7739.XP_002599808.1	3.10e-32	Uncharacterized_protein_FLJ43738_like									TRINITY_DN17386_c0_g1_i5.p4
TRINITY_DN8490_c0_g1_i1.p1						TRINITY_DN21260_c3_g1_i3.p2	9365.XP_007534984.1	1.40e-99	Glucuronic_acid_epimerase			TRINITY_DN19942_c1_g1_i6.p7	45351.EDO44541	4.80e-108	cellular_response_to_glucose_starvation	GO:0001666GO:0003674;GO:0005488;GO:0005515;GO:0005575;GO:0005622;GO:0005623;GO:0005737;GO:0005783;GO:0005789;GO:0006950;GO:0006986;GO:0007154;GO:0007165;GO:0008150;GO:0009267;GO:0009605;GO:0009628;GO:0009987;GO:0009991;GO:0010033;GO:0012505;GO:0016020;GO:0016021;GO:0019899;GO:0019900;GO:0019901;GO:0023052;GO:0030176;GO:0030968;GO:0031224;GO:0031227;GO:0031369;GO:0031667;GO:0031668;GO:0031669;GO:0…								TRINITY_DN16909_c0_g1_i8.p1	45351.EDO40435	1.10e-86	Ring_finger_protein_121	GO:0000139GO:0003674;GO:0003824;GO:0004842;GO:0005488;GO:0005575;GO:0005622;GO:0005623;GO:0005737;GO:0005783;GO:0005789;GO:0005794;GO:0006464;GO:0006508;GO:0006511;GO:0006807;GO:0006928;GO:0006950;GO:0006986;GO:0007154;GO:0007165;GO:0008150;GO:0008152;GO:0008270;GO:0009056;GO:0009057;GO:0009987;GO:0010033;GO:0010243;GO:0010498;GO:0012505;GO:0016020;GO:0016477;GO:0016528;GO:0016529;GO:0016567;GO:0…		TRINITY_DN20211_c0_g1_i1.p2	9707.XP_004411847.1	2.00e-31	Aph_1_homolog_B_gamma_secretase_subunit	GO:0016485GO:0043085;GO:0016021;GO:0001655;GO:0001656;GO:0001822;GO:0003674;GO:0003824;GO:0004175;GO:0005575;GO:0005622;GO:0005623;GO:0005737;GO:0005783;GO:0005886;GO:0005887;GO:0006508;GO:0006807;GO:0007154;GO:0007165;GO:0007166;GO:0007219;GO:0007220;GO:0007275;GO:0008150;GO:0008152;GO:0008233;GO:0009987;GO:0010467;GO:0012505;GO:0016020;GO:0016021;GO:0016485;GO:0016787;GO:0019538;GO:0023052;GO:0…								TRINITY_DN17482_c0_g1_i3.p1	10228.TriadP60506	1.90e-14	HEAT_repeat_containing_9	GO:0005488
TRINITY_DN8818_c0_g2_i1.p1						TRINITY_DN21303_c3_g2_i2.p1	10090.ENSMUSP00000099898	6.90e-225	Protein_tyrosine_phosphatase_catalytic_domain			TRINITY_DN19978_c1_g1_i1.p4												TRINITY_DN16953_c0_g1_i2.p1						TRINITY_DN20361_c0_g8_i3.p3	45351.EDO42848	3.10e-23	proteasome_mediated_ubiquitin_dependent_protein_catabolic_process									TRINITY_DN17504_c0_g1_i2.p3	31033.ENSTRUP00000039755	9.60e-95	Exocyst_complex_component_1	GO:0006887GO:0000145
						TRINITY_DN21308_c1_g1_i13.p1	136037.KDR09115	3.50e-91	Guanyl_nucleotide_exchange_factor_activity_It_is_involved_in_the_biological_process_described_with_regulation_of_small_GTPase_mediated_signal_transduction			TRINITY_DN20008_c6_g1_i1.p4	10224.XP_002737909.1	3.10e-63	protein_disulfide_isomerase_activity	GO:0000323GO:0001775;GO:0002252;GO:0002263;GO:0002274;GO:0002275;GO:0002283;GO:0002366;GO:0002376;GO:0002443;GO:0002444;GO:0002446;GO:0003674;GO:0003756;GO:0003824;GO:0005575;GO:0005576;GO:0005622;GO:0005623;GO:0005737;GO:0005764;GO:0005766;GO:0005773;GO:0005775;GO:0005783;GO:0005788;GO:0006457;GO:0006810;GO:0006887;GO:0006897;GO:0006909;GO:0006950;GO:0006955;GO:0008150;GO:0009987;GO:0010941;GO:0…								TRINITY_DN16981_c0_g1_i3.p1	9305.ENSSHAP00000014346	1.80e-127	RNA_binding_motif_protein_19	GO:0003676		TRINITY_DN20392_c1_g1_i3.p1	6500.XP_005105308.1	4.60e-141	WD_repeat_containing_protein	GO:0005515								TRINITY_DN17593_c0_g1_i1.p1	10228.TriadP52050	1.20e-36	Lipoxygenase_homology	GO:0005515
						TRINITY_DN21405_c0_g1_i1.p1	106582.XP_004539380.1	4.60e-56	CD5_molecule_like	GO:0005044;GO:0016020		TRINITY_DN20014_c0_g1_i1.p2	8364.ENSXETP00000040968	1.40e-68	cyclosporin_A_binding	GO:0000375GO:0000377;GO:0000398;GO:0000413;GO:0003674;GO:0003755;GO:0003824;GO:0005488;GO:0005575;GO:0005622;GO:0005623;GO:0005634;GO:0005654;GO:0005737;GO:0005829;GO:0006139;GO:0006396;GO:0006397;GO:0006457;GO:0006464;GO:0006725;GO:0006807;GO:0008144;GO:0008150;GO:0008152;GO:0008380;GO:0009987;GO:0010467;GO:0016018;GO:0016043;GO:0016070;GO:0016071;GO:0016363;GO:0016604;GO:0016607;GO:0016853;GO:0…								TRINITY_DN17017_c2_g1_i2.p1	7739.XP_002612979.1	5.50e-09	death_associated_protein_kinase			TRINITY_DN20474_c0_g3_i3.p1	45351.EDO46546	4.80e-158	phospholipase	GO:GO:0004096;GO:0004435;GO:0005515;GO:0006629;GO:0007165;GO:0008081;GO:0020037;GO:0035556;GO:0055114								TRINITY_DN17601_c0_g2_i2.p3
						TRINITY_DN21433_c2_g1_i6.p3						TRINITY_DN20061_c0_g1_i1.p4	45351.EDO48736	9.80e-47	snoRNA_binding	GO:0032040GO:0000447;GO:0000460;GO:0000462;GO:0000466;GO:0000469;GO:0000472;GO:0000478;GO:0000479;GO:0000480;GO:0000966;GO:0000967;GO:0003674;GO:0003676;GO:0003723;GO:0005488;GO:0005515;GO:0005575;GO:0005622;GO:0005623;GO:0005634;GO:0005654;GO:0005730;GO:0006139;GO:0006364;GO:0006396;GO:0006725;GO:0006807;GO:0008150;GO:0008152;GO:0009987;GO:0010467;GO:0016070;GO:0016072;GO:0019899;GO:0022613;GO:0…								TRINITY_DN17033_c0_g1_i1.p1						TRINITY_DN20508_c0_g1_i2.p2												TRINITY_DN17601_c0_g2_i5.p3
						TRINITY_DN21441_c3_g1_i2.p2	7739.XP_002590109.1	3.50e-99	amyloid_beta_metabolic_process	GO:0001540GO:0003008;GO:0003674;GO:0003824;GO:0004175;GO:0004190;GO:0005488;GO:0005515;GO:0005575;GO:0005622;GO:0005623;GO:0005737;GO:0005768;GO:0005769;GO:0005770;GO:0005771;GO:0005783;GO:0005788;GO:0005794;GO:0005798;GO:0005802;GO:0005886;GO:0005887;GO:0006508;GO:0006509;GO:0006518;GO:0006807;GO:0007610;GO:0007611;GO:0007613;GO:0008150;GO:0008152;GO:0008233;GO:0008238;GO:0008242;GO:0008798;GO:0…		TRINITY_DN20061_c0_g1_i1.p7												TRINITY_DN17105_c0_g1_i2.p1	400682.PAC_15708935	2.90e-16	carnosine_N_methyltransferase_activity	GO:0003674GO:0003824;GO:0005575;GO:0005622;GO:0005623;GO:0005634;GO:0005737;GO:0005829;GO:0006082;GO:0006518;GO:0006520;GO:0006547;GO:0006548;GO:0006575;GO:0006725;GO:0006807;GO:0008150;GO:0008152;GO:0008168;GO:0008757;GO:0009056;GO:0009063;GO:0009987;GO:0016054;GO:0016740;GO:0016741;GO:0017144;GO:0019439;GO:0019752;GO:0030735;GO:0032259;GO:0034641;GO:0035498;GO:0043226;GO:0043227;GO:0043229;GO:0…		TRINITY_DN20538_c2_g1_i5.p3												TRINITY_DN17601_c0_g2_i8.p3
						TRINITY_DN21468_c1_g1_i4.p1	162425.CADANIAP00002785	1.30e-09	Encoded_by	GO:0043531;GO:0005515;GO:0043531		TRINITY_DN20066_c2_g1_i2.p1												TRINITY_DN17105_c0_g1_i6.p1	7739.XP_002591236.1	1.00e-19	carnosine_N_methyltransferase_activity	GO:0003674GO:0003824;GO:0005575;GO:0005622;GO:0005623;GO:0005634;GO:0005737;GO:0005829;GO:0006082;GO:0006518;GO:0006520;GO:0006547;GO:0006548;GO:0006575;GO:0006725;GO:0006807;GO:0008150;GO:0008152;GO:0008168;GO:0008757;GO:0009056;GO:0009063;GO:0009987;GO:0016054;GO:0016740;GO:0016741;GO:0017144;GO:0019439;GO:0019752;GO:0030735;GO:0032259;GO:0034641;GO:0035498;GO:0043226;GO:0043227;GO:0043229;GO:0…		TRINITY_DN20635_c1_g2_i2.p4	6087.XP_002154609.2	3.00e-32	serine_type_endopeptidase_activity									TRINITY_DN17689_c2_g2_i2.p2	45351.EDO35926	5.80e-50	Sortilin_related_VPS10_domain_containing_receptor
						TRINITY_DN21487_c3_g2_i4.p1	7897.ENSLACP00000022105	1.70e-254	Diacylglycerol_kinase	GO:0004143GO:0007205;GO:0016301;GO:0001775;GO:0003674;GO:0003824;GO:0004143;GO:0005488;GO:0005515;GO:0005575;GO:0005622;GO:0005623;GO:0005634;GO:0005737;GO:0005768;GO:0005829;GO:0005886;GO:0006629;GO:0006638;GO:0006639;GO:0006793;GO:0006796;GO:0006950;GO:0007154;GO:0007165;GO:0007166;GO:0007167;GO:0007169;GO:0007173;GO:0007186;GO:0007205;GO:0007275;GO:0007596;GO:0007599;GO:0008150;GO:0008152;GO:0…		TRINITY_DN20120_c3_g2_i1.p2	32264.tetur18g01200.1	2.80e-57	protein_modification_by_small_protein_conjugation	GO:0000209GO:0003674;GO:0003824;GO:0004842;GO:0005488;GO:0005515;GO:0005575;GO:0005622;GO:0005623;GO:0005634;GO:0005737;GO:0006464;GO:0006508;GO:0006511;GO:0006513;GO:0006807;GO:0008150;GO:0008152;GO:0009056;GO:0009057;GO:0009987;GO:0010498;GO:0016567;GO:0016740;GO:0019538;GO:0019787;GO:0019899;GO:0019941;GO:0030163;GO:0031625;GO:0032446;GO:0036211;GO:0043161;GO:0043170;GO:0043226;GO:0043227;GO:0…								TRINITY_DN17118_c0_g1_i1.p2						TRINITY_DN20657_c0_g1_i1.p4	45351.EDO46256	3.50e-76	Dynein_axonemal_light_intermediate_chain_1									TRINITY_DN17692_c0_g1_i2.p2	42254.XP_004617896.1	1.70e-27	and_ankyrin_repeat_domains
						TRINITY_DN21660_c0_g1_i2.p2						TRINITY_DN20190_c0_g1_i3.p1	10224.XP_002739704.1	2.90e-106	metalloaminopeptidase_activity	GO:0001990GO:0001991;GO:0002002;GO:0002003;GO:0003008;GO:0003013;GO:0003044;GO:0003073;GO:0003081;GO:0003674;GO:0003824;GO:0004177;GO:0005488;GO:0005575;GO:0005622;GO:0005623;GO:0005634;GO:0005730;GO:0005737;GO:0005829;GO:0006508;GO:0006518;GO:0006807;GO:0008015;GO:0008150;GO:0008152;GO:0008217;GO:0008233;GO:0008235;GO:0008237;GO:0008238;GO:0008270;GO:0009056;GO:0009987;GO:0010467;GO:0010817;GO:0…								TRINITY_DN17132_c0_g1_i1.p1						TRINITY_DN20675_c1_g1_i5.p1	10141.ENSCPOP00000001570	2.50e-109	Serrate_RNA_effector_molecule									TRINITY_DN17714_c0_g1_i3.p2	215358.XP_010748600.1	1.70e-39	Chromosome_17_open_reading_frame_75
						TRINITY_DN23072_c0_g1_i1.p1	7739.XP_002595019.1	1.10e-190	cuticle_development	GO:0016491GO:0055114;GO:0016491;GO:0055114;;GO:0016174;GO:0016491;GO:0050665;GO:0055114		TRINITY_DN20198_c7_g1_i3.p1	31033.ENSTRUP00000031712	6.40e-46	Aldehyde_dehydrogenase_3_family_member_A2b	GO:0000302GO:0001561;GO:0001666;GO:0003674;GO:0003824;GO:0004028;GO:0004029;GO:0004030;GO:0004033;GO:0005488;GO:0005515;GO:0005575;GO:0005622;GO:0005623;GO:0005634;GO:0005737;GO:0005777;GO:0005778;GO:0005783;GO:0005789;GO:0005829;GO:0005886;GO:0006066;GO:0006081;GO:0006082;GO:0006629;GO:0006631;GO:0006643;GO:0006665;GO:0006714;GO:0006720;GO:0006721;GO:0006805;GO:0006807;GO:0006950;GO:0006979;GO:0…								TRINITY_DN17190_c0_g1_i2.p7						TRINITY_DN20717_c1_g1_i1.p1	13735.ENSPSIP00000008639	2.80e-214	Nucleolin_binding_domain									TRINITY_DN17760_c0_g1_i2.p3	28377.ENSACAP00000011138	3.90e-54	26S_proteasome_non_ATPase_regulatory_subunit_9	GO:0005515
						TRINITY_DN23276_c0_g1_i1.p1						TRINITY_DN20200_c1_g1_i4.p1	7739.XP_002610150.1	8.90e-193	Dienelactone_hydrolase_family	GO:0008236GO:0006508;;GO:0006508;GO:0008236								TRINITY_DN17228_c0_g1_i12.p1	45351.EDO47712	8.80e-24	protein_KIAA0930_homolog			TRINITY_DN20770_c0_g1_i2.p3	7739.XP_002591832.1	3.80e-162	UDP_N_acetylglucosamine_diphosphorylase_activity	GO:0070569GO:0001700;GO:0001838;GO:0002009;GO:0003674;GO:0003824;GO:0003977;GO:0005488;GO:0005515;GO:0005575;GO:0005622;GO:0005623;GO:0005634;GO:0005654;GO:0005737;GO:0005829;GO:0005886;GO:0006022;GO:0006023;GO:0006030;GO:0006031;GO:0006034;GO:0006035;GO:0006040;GO:0006047;GO:0006048;GO:0006139;GO:0006725;GO:0006793;GO:0006807;GO:0007275;GO:0007391;GO:0007399;GO:0007413;GO:0007417;GO:0007424;GO:0…								TRINITY_DN17775_c0_g1_i1.p1	10224.XP_002736584.1	2.10e-221	cerebellar_granular_layer_structural_organization
						TRINITY_DN23591_c0_g1_i1.p1						TRINITY_DN20205_c1_g1_i3.p2	126957.SMAR012664_PA	3.30e-121	betaine_homocysteine_S_methyltransferase_activity	GO:0000096GO:0000097;GO:0001505;GO:0002064;GO:0002065;GO:0002066;GO:0002067;GO:0002068;GO:0003309;GO:0003323;GO:0003674;GO:0003824;GO:0005488;GO:0005575;GO:0005576;GO:0005615;GO:0005622;GO:0005623;GO:0005737;GO:0005829;GO:0006082;GO:0006464;GO:0006479;GO:0006520;GO:0006521;GO:0006555;GO:0006575;GO:0006576;GO:0006577;GO:0006790;GO:0006807;GO:0007275;GO:0008150;GO:0008152;GO:0008168;GO:0008172;GO:0…								TRINITY_DN17382_c0_g1_i1.p1	6500.XP_005109444.1	5.00e-07	Sterile_alpha_motif			TRINITY_DN20777_c2_g2_i1.p1				GO:0003723								TRINITY_DN17811_c0_g1_i2.p7
						TRINITY_DN24285_c0_g1_i1.p2						TRINITY_DN20232_c0_g1_i13.p1	10224.XP_002741834.2	8.80e-150	5_methyltetrahydrofolate_homocysteine_methyltransferase_reductase	GO:0000096GO:0000097;GO:0000098;GO:0000166;GO:0003674;GO:0003824;GO:0003958;GO:0005488;GO:0005575;GO:0005622;GO:0005623;GO:0005737;GO:0005829;GO:0006082;GO:0006139;GO:0006259;GO:0006304;GO:0006305;GO:0006306;GO:0006520;GO:0006534;GO:0006555;GO:0006575;GO:0006725;GO:0006732;GO:0006760;GO:0006766;GO:0006767;GO:0006790;GO:0006807;GO:0008150;GO:0008152;GO:0008652;GO:0009056;GO:0009058;GO:0009063;GO:0…								TRINITY_DN17433_c0_g1_i3.p1	136037.KDR19771	9.80e-66	Cop9_signalosome_complex_subunit			TRINITY_DN20823_c0_g1_i1.p1	7719.XP_009859500.1	1.90e-172	WD_repeat_containing_protein	GO:0005509GO:0005515								TRINITY_DN17888_c0_g1_i1.p1	6500.XP_005103774.1	5.50e-163	biogenesis_factor_6	GO:0000166GO:0002119;GO:0002164;GO:0003674;GO:0003824;GO:0005488;GO:0005515;GO:0005524;GO:0005575;GO:0005622;GO:0005623;GO:0005737;GO:0005777;GO:0005778;GO:0005829;GO:0005929;GO:0006605;GO:0006625;GO:0006810;GO:0006886;GO:0006996;GO:0007031;GO:0007275;GO:0008022;GO:0008104;GO:0008144;GO:0008150;GO:0009791;GO:0009987;GO:0015031;GO:0015833;GO:0015919;GO:0016020;GO:0016043;GO:0016462;GO:0016558;GO:0…
						TRINITY_DN24696_c0_g1_i1.p1						TRINITY_DN20251_c1_g1_i3.p1												TRINITY_DN17461_c0_g1_i1.p1	10224.XP_002733450.1	7.70e-83	metal_ion_binding	GO:0005515		TRINITY_DN20828_c1_g2_i15.p3												TRINITY_DN17892_c1_g1_i2.p2	10224.XP_006826031.1	4.20e-35	PAX_interacting_(with_transcription_activation_domain)_protein_1	GO:0000018GO:0000414;GO:0000416;GO:0000726;GO:0001568;GO:0001570;GO:0001667;GO:0001944;GO:0002637;GO:0002639;GO:0002682;GO:0002684;GO:0002694;GO:0002696;GO:0002697;GO:0002699;GO:0002700;GO:0002702;GO:0002703;GO:0002705;GO:0002706;GO:0002708;GO:0002712;GO:0002714;GO:0002819;GO:0002821;GO:0002822;GO:0002824;GO:0002889;GO:0002891;GO:0005575;GO:0005622;GO:0005623;GO:0005634;GO:0005654;GO:0006139;GO:0…
						TRINITY_DN2620_c0_g1_i1.p1	7719.XP_009861227.1	1.10e-91	cuticle_development	GO:0004601;GO:0005509;GO:0006979;GO:0016174;GO:0020037;GO:0050665;GO:0055114		TRINITY_DN20291_c1_g2_i2.p5	181119.XP_005528348.1	1.50e-84	PPIases_accelerate_the_folding_of_proteins_It_catalyzes_the_cis_trans_isomerization_of_proline_imidic_peptide_bonds_in_oligopeptides	GO:0000375GO:0000377;GO:0000398;GO:0000413;GO:0003674;GO:0003755;GO:0003824;GO:0005488;GO:0005575;GO:0005622;GO:0005623;GO:0005634;GO:0005654;GO:0005681;GO:0005737;GO:0006139;GO:0006396;GO:0006397;GO:0006457;GO:0006464;GO:0006725;GO:0006807;GO:0008144;GO:0008150;GO:0008152;GO:0008380;GO:0009987;GO:0010467;GO:0016018;GO:0016043;GO:0016070;GO:0016071;GO:0016604;GO:0016607;GO:0016853;GO:0016859;GO:0…								TRINITY_DN17463_c0_g1_i1.p1	106582.XP_004538490.1	4.50e-50	Tuberous_sclerosis			TRINITY_DN20850_c2_g1_i1.p1	126957.SMAR011997_PA	2.40e-125	Belongs_to_the_protein_tyrosine_phosphatase_family_Non_receptor_class_myotubularin_subfamily	GO:0000123GO:0000278;GO:0003674;GO:0003682;GO:0005085;GO:0005088;GO:0005488;GO:0005515;GO:0005575;GO:0005622;GO:0005623;GO:0005634;GO:0005654;GO:0005694;GO:0005700;GO:0005737;GO:0005768;GO:0005938;GO:0006325;GO:0006355;GO:0006357;GO:0006464;GO:0006473;GO:0006475;GO:0006479;GO:0006807;GO:0006810;GO:0006996;GO:0007010;GO:0007049;GO:0008023;GO:0008150;GO:0008152;GO:0008213;GO:0009889;GO:0009891;GO:0…								TRINITY_DN17924_c0_g1_i1.p1	6500.XP_005103863.1	6.90e-295	nuclear_transcribed_mRNA_catabolic_process_3'_5'_exonucleolytic_nonsense_mediated_decay	GO:0003676;GO:0003723;GO:0003724;GO:0005524;GO:0006401
						TRINITY_DN283_c0_g1_i1.p1						TRINITY_DN20307_c2_g1_i2.p1	7739.XP_002606257.1	2.00e-09	Belongs_to_the_glycosyltransferase_29_family									TRINITY_DN17503_c2_g4_i6.p1	126957.SMAR004797_PA	4.10e-53	GTP_binding_It_is_involved_in_the_biological_process_described_with_small_GTPase_mediated_signal_transduction			TRINITY_DN20875_c0_g1_i14.p5												TRINITY_DN17996_c0_g1_i6.p1	9031.ENSGALP00000007915	0	DNA_dependent_RNA_polymerase_catalyzes_the_transcription_of_DNA_into_RNA_using_the_four_ribonucleoside_triphosphates_as_substrates	GO:0000428GO:0001817;GO:0001819;GO:0002376;GO:0003674;GO:0003824;GO:0003899;GO:0005575;GO:0005622;GO:0005623;GO:0005634;GO:0005654;GO:0005666;GO:0005737;GO:0005829;GO:0006139;GO:0006351;GO:0006725;GO:0006807;GO:0006950;GO:0006952;GO:0006955;GO:0008150;GO:0008152;GO:0009058;GO:0009059;GO:0009987;GO:0010467;GO:0016070;GO:0016740;GO:0016772;GO:0016779;GO:0018130;GO:0019438;GO:0030880;GO:0031974;GO:0…
						TRINITY_DN283_c0_g2_i1.p1						TRINITY_DN20318_c1_g1_i17.p1	400682.PAC_15717673	9.20e-97	transmembrane_transport	GO:0001504GO:0001505;GO:0001654;GO:0003008;GO:0003333;GO:0003407;GO:0003674;GO:0005215;GO:0005216;GO:0005230;GO:0005231;GO:0005234;GO:0005253;GO:0005254;GO:0005283;GO:0005310;GO:0005313;GO:0005315;GO:0005326;GO:0005342;GO:0005343;GO:0005416;GO:0005436;GO:0005575;GO:0005622;GO:0005623;GO:0005737;GO:0005768;GO:0005769;GO:0005770;GO:0005771;GO:0005886;GO:0006810;GO:0006811;GO:0006812;GO:0006814;GO:0…								TRINITY_DN17532_c1_g1_i1.p3	10224.XP_006821191.1	1.80e-123	Vacuole_membrane_protein_1			TRINITY_DN20931_c0_g1_i1.p1												TRINITY_DN18007_c0_g1_i1.p1	7897.ENSLACP00000005558	2.10e-155	somatic_diversification_of_immunoglobulins	GO:0000375GO:0000377;GO:0000398;GO:0000974;GO:0002200;GO:0002376;GO:0002377;GO:0002440;GO:0002520;GO:0003674;GO:0005488;GO:0005515;GO:0005575;GO:0005622;GO:0005623;GO:0005634;GO:0005654;GO:0005681;GO:0006139;GO:0006396;GO:0006397;GO:0006725;GO:0006807;GO:0006915;GO:0007275;GO:0008150;GO:0008152;GO:0008219;GO:0008380;GO:0009987;GO:0010467;GO:0010941;GO:0010942;GO:0012501;GO:0016070;GO:0016071;GO:0…
						TRINITY_DN3831_c0_g1_i1.p1	31033.ENSTRUP00000027587	2.20e-37	Amyloid_beta_(A4)	GO:0008201GO:0046914;GO:0000003;GO:0000122;GO:0000139;GO:0000185;GO:0000187;GO:0000902;GO:0000904;GO:0001505;GO:0001664;GO:0001774;GO:0001775;GO:0001816;GO:0001878;GO:0001932;GO:0001934;GO:0001967;GO:0002090;GO:0002092;GO:0002119;GO:0002164;GO:0002252;GO:0002263;GO:0002265;GO:0002274;GO:0002376;GO:0002520;GO:0002521;GO:0002573;GO:0002576;GO:0002682;GO:0002684;GO:0002685;GO:0002687;GO:0002688;GO:0…		TRINITY_DN20350_c0_g1_i9.p1	126957.SMAR012942_PA	1.70e-18	Sulfatase	GO:0003824;GO:0008152								TRINITY_DN17571_c0_g1_i2.p1	10228.TriadP50116	4.50e-85	bardet_Biedl_syndrome_5	GO:0034464		TRINITY_DN20939_c2_g1_i1.p5	51511.ENSCSAVP00000011572	8.00e-19	alternative_mRNA_splicing_via_spliceosome	GO:0000375GO:0000377;GO:0000380;GO:0000398;GO:0001654;GO:0001745;GO:0001751;GO:0001754;GO:0001817;GO:0001819;GO:0002218;GO:0002230;GO:0002252;GO:0002253;GO:0002376;GO:0002682;GO:0002684;GO:0002697;GO:0002831;GO:0003008;GO:0003674;GO:0003676;GO:0003677;GO:0003690;GO:0003712;GO:0003713;GO:0005488;GO:0005515;GO:0005575;GO:0005622;GO:0005623;GO:0005634;GO:0005654;GO:0005737;GO:0005783;GO:0005791;GO:0…								TRINITY_DN18051_c0_g1_i2.p1	8364.ENSXETP00000002310	1.50e-107	histone_H2A_acetylation	GO:0045892GO:0005634;GO:0000122;GO:0000123;GO:0000981;GO:0001085;GO:0001103;GO:0002225;GO:0002682;GO:0002684;GO:0002697;GO:0002699;GO:0002700;GO:0002702;GO:0002759;GO:0002760;GO:0002784;GO:0002831;GO:0002833;GO:0002920;GO:0002922;GO:0003674;GO:0003700;GO:0003712;GO:0003714;GO:0005488;GO:0005515;GO:0005575;GO:0005622;GO:0005623;GO:0005634;GO:0005654;GO:0005657;GO:0005694;GO:0005737;GO:0005829;GO:0…
						TRINITY_DN4491_c0_g1_i1.p1						TRINITY_DN20359_c0_g1_i2.p1	1026970.XP_008822489.1	8.70e-84	regulation_of_heterochromatin_assembly	GO:0006606GO:0000075;GO:0000122;GO:0000278;GO:0000775;GO:0000776;GO:0001672;GO:0003674;GO:0003676;GO:0003682;GO:0003723;GO:0003729;GO:0005198;GO:0005488;GO:0005515;GO:0005575;GO:0005622;GO:0005623;GO:0005634;GO:0005635;GO:0005643;GO:0005654;GO:0005694;GO:0005737;GO:0005819;GO:0005856;GO:0005868;GO:0005875;GO:0006355;GO:0006357;GO:0006403;GO:0006404;GO:0006405;GO:0006406;GO:0006417;GO:0006446;GO:0…								TRINITY_DN17586_c2_g1_i1.p1	10224.XP_006814702.1	0	dynein_light_intermediate_chain_binding			TRINITY_DN20969_c3_g2_i3.p2	45351.EDO37892	2.90e-42	tRNA_methyltransferase_10_homolog_A	GO:0000049GO:0001510;GO:0003674;GO:0003676;GO:0003723;GO:0003824;GO:0005488;GO:0005575;GO:0005622;GO:0005623;GO:0005634;GO:0005654;GO:0005730;GO:0005737;GO:0005829;GO:0005856;GO:0006139;GO:0006396;GO:0006399;GO:0006400;GO:0006725;GO:0006807;GO:0008033;GO:0008150;GO:0008152;GO:0008168;GO:0008173;GO:0008175;GO:0008757;GO:0009019;GO:0009451;GO:0009987;GO:0010467;GO:0010960;GO:0015629;GO:0016070;GO:0…								TRINITY_DN18083_c0_g1_i1.p1
						TRINITY_DN582_c0_g1_i2.p1						TRINITY_DN20443_c0_g2_i2.p1	13349.G1XLZ3	9.00e-12	domain)_protein	GO:0005515GO:0007165;GO:0043531								TRINITY_DN17595_c0_g1_i1.p1	10224.XP_006815257.1	0	regulation_of_signaling			TRINITY_DN21054_c2_g1_i13.p2	7994.ENSAMXP00000009430	1.20e-112	EGF_domain_specific_O_linked_N_acetylglucosamine	GO:0016757								TRINITY_DN18087_c0_g2_i1.p2	9365.XP_007531589.1	1.30e-24	chemorepulsion_involved_in_postnatal_olfactory_bulb_interneuron_migration	GO:0000902GO:0000904;GO:0001525;GO:0001568;GO:0001667;GO:0001932;GO:0001934;GO:0001944;GO:0001959;GO:0001960;GO:0002009;GO:0002040;GO:0002042;GO:0003007;GO:0003148;GO:0003151;GO:0003156;GO:0003170;GO:0003176;GO:0003177;GO:0003179;GO:0003180;GO:0003184;GO:0003197;GO:0003203;GO:0003205;GO:0003206;GO:0003231;GO:0003272;GO:0003279;GO:0003281;GO:0003674;GO:0004888;GO:0005488;GO:0005515;GO:0005575;GO:0…
						TRINITY_DN6487_c0_g2_i1.p1	45351.EDO36155	1.00e-11	Down_syndrome_cell_adhesion	GO:0005515		TRINITY_DN20511_c12_g1_i2.p4	10224.XP_002731016.1	4.90e-84	telomere_maintenance_via_base_excision_repair									TRINITY_DN17601_c0_g1_i1.p8	400682.PAC_15718832	7.10e-12				TRINITY_DN21092_c2_g1_i1.p3	6087.XP_002166862.1	2.10e-85	Golgi_transport_vesicle_coating									TRINITY_DN18094_c0_g1_i1.p4	6500.XP_005097933.1	1.30e-82	Ras_family	GO:0003924;GO:0005525;GO:0005794;GO:0005802;GO:0016192;GO:0031982
						TRINITY_DN8084_c0_g1_i1.p1	7739.XP_002591454.1	1.90e-22	protein_tyrosine_phosphatase_activity	GO:0005515		TRINITY_DN20543_c4_g1_i2.p2	5786.XP_003284549.1	2.00e-17	Raptor_N_terminal_CASPase_like_domain									TRINITY_DN17603_c0_g1_i3.p3	9031.ENSGALP00000008280	1.20e-90	Mitochondrial_ribosome_associated_GTPase_2			TRINITY_DN21111_c0_g1_i2.p1	7668.SPU_010853_tr	6.40e-258	ATP_dependent_RNA_helicase_activity	GO:0000375GO:0000377;GO:0000398;GO:0001932;GO:0001934;GO:0003674;GO:0003676;GO:0003723;GO:0003724;GO:0003725;GO:0003824;GO:0004004;GO:0004386;GO:0005488;GO:0005575;GO:0005622;GO:0005623;GO:0005634;GO:0005654;GO:0005681;GO:0005689;GO:0005730;GO:0005737;GO:0006139;GO:0006364;GO:0006396;GO:0006397;GO:0006725;GO:0006807;GO:0008026;GO:0008150;GO:0008152;GO:0008186;GO:0008380;GO:0009893;GO:0009966;GO:0…								TRINITY_DN18114_c0_g1_i4.p7	7955.ENSDARP00000105301	7.00e-37	Ran_guanine_nucleotide_release_factor	GO:0001947GO:0002009;GO:0002027;GO:0002028;GO:0003007;GO:0003008;GO:0003013;GO:0003015;GO:0003143;GO:0003254;GO:0003674;GO:0005085;GO:0005087;GO:0005088;GO:0005215;GO:0005488;GO:0005515;GO:0005575;GO:0005622;GO:0005623;GO:0005634;GO:0005654;GO:0005737;GO:0005783;GO:0005791;GO:0005829;GO:0005886;GO:0005901;GO:0005911;GO:0006810;GO:0006886;GO:0006888;GO:0006913;GO:0006937;GO:0006942;GO:0007154;GO:0…
						TRINITY_DN956_c0_g1_i1.p1	7955.ENSDARP00000080636	2.20e-10	Usher_syndrome_2A_(autosomal_recessive_mild)	GO:0001654GO:0001894;GO:0001895;GO:0001917;GO:0002139;GO:0002141;GO:0002142;GO:0003008;GO:0003674;GO:0005488;GO:0005515;GO:0005518;GO:0005575;GO:0005576;GO:0005604;GO:0005622;GO:0005623;GO:0005737;GO:0005815;GO:0005856;GO:0005886;GO:0005929;GO:0007275;GO:0007399;GO:0007423;GO:0007600;GO:0007605;GO:0008092;GO:0008104;GO:0008150;GO:0008544;GO:0009888;GO:0009913;GO:0009987;GO:0015630;GO:0016020;GO:0…		TRINITY_DN20600_c0_g1_i1.p2												TRINITY_DN17606_c0_g1_i2.p1	13249.RPRC008861_PA	2.40e-24	Ribonuclease_2_5A			TRINITY_DN21125_c1_g1_i1.p1	400682.PAC_15721687	0	heavy_chain	GO:0000226GO:0001578;GO:0003341;GO:0003674;GO:0003774;GO:0003777;GO:0003824;GO:0005488;GO:0005515;GO:0005575;GO:0005622;GO:0005623;GO:0005737;GO:0005856;GO:0005858;GO:0005875;GO:0005929;GO:0005930;GO:0006810;GO:0006928;GO:0006996;GO:0007010;GO:0007017;GO:0007018;GO:0008088;GO:0008090;GO:0008150;GO:0008569;GO:0009987;GO:0010970;GO:0015630;GO:0016043;GO:0016462;GO:0016787;GO:0016817;GO:0016818;GO:0…								TRINITY_DN18119_c0_g1_i1.p2	56110.Oscil6304_3460	2.30e-19	Pectate_lyase_superfamily_protein
						TRINITY_DN9699_c0_g1_i1.p1						TRINITY_DN20642_c2_g2_i1.p2	8469.XP_007062157.1	6.80e-101	Autophagocytosis_associated_protein_C_terminal	GO:0000045GO:0000151;GO:0000153;GO:0000272;GO:0000422;GO:0003674;GO:0003824;GO:0005488;GO:0005515;GO:0005575;GO:0005622;GO:0005623;GO:0005737;GO:0005773;GO:0005776;GO:0005829;GO:0005975;GO:0005976;GO:0005977;GO:0005980;GO:0006073;GO:0006091;GO:0006112;GO:0006464;GO:0006605;GO:0006612;GO:0006807;GO:0006810;GO:0006886;GO:0006914;GO:0006915;GO:0006950;GO:0006996;GO:0007005;GO:0007033;GO:0007154;GO:0…								TRINITY_DN17606_c0_g1_i2.p2	866546.EPY51006	1.40e-20	IRE_protein_kinase			TRINITY_DN21128_c1_g3_i1.p2	45351.EDO30269	1.10e-158	polypeptide_N_acetylgalactosaminyltransferase									TRINITY_DN18168_c0_g1_i2.p1	7739.XP_002592598.1	3.80e-31	scavenger_receptor_activity	GO:0005044GO:0016020
						TRINITY_DN9923_c0_g1_i2.p1						TRINITY_DN20662_c0_g1_i1.p2	45351.EDO42763	5.10e-36										TRINITY_DN17673_c0_g1_i4.p1	7955.ENSDARP00000113709	1.00e-45	Phosphorylates_Ins(13456)P5_at_position_2_to_form_Ins(123456)P6_(InsP6_or_phytate)	GO:0005524GO:0035299		TRINITY_DN21181_c0_g1_i1.p1	6087.XP_002169743.2	1.90e-58	Glutamate_rich_3	GO:0005515								TRINITY_DN18175_c0_g1_i1.p2	32507.XP_006793468.1	9.30e-65	Creatine_kinase	GO:0003824GO:0016301;GO:0016772
												TRINITY_DN20667_c1_g1_i1.p2	32507.XP_006801704.1	8.10e-62	TruB_pseudouridine_(psi)_synthase_homolog_1_(E_coli)									TRINITY_DN17678_c0_g1_i5.p1	3656.XP_008462536.1	1.40e-36	Serine_threonine_protein_kinase			TRINITY_DN21245_c5_g1_i6.p3	7739.XP_002611765.1	8.80e-112	Hsp90_protein_binding	GO:0000003GO:0001664;GO:0003006;GO:0003674;GO:0003779;GO:0005102;GO:0005488;GO:0005515;GO:0005575;GO:0005622;GO:0005623;GO:0005634;GO:0005737;GO:0005829;GO:0005929;GO:0006950;GO:0006986;GO:0007276;GO:0007281;GO:0007283;GO:0007286;GO:0008092;GO:0008150;GO:0009987;GO:0010033;GO:0010941;GO:0015631;GO:0019899;GO:0019953;GO:0022412;GO:0022414;GO:0030154;GO:0030544;GO:0031072;GO:0031514;GO:0031625;GO:0…								TRINITY_DN18177_c1_g4_i2.p1	6500.XP_005092214.1	1.00e-74	Belongs_to_the_TRAFAC_class_myosin_kinesin_ATPase_superfamily_Kinesin_family
												TRINITY_DN20687_c0_g1_i15.p2												TRINITY_DN17692_c0_g1_i2.p3	8081.XP_008400554.1	1.50e-17	TSR2_20S_rRNA_accumulation_homolog_(S_cerevisiae)			TRINITY_DN21248_c0_g1_i4.p2	45351.EDO44558	1.50e-14	Amidohydrolase_family	GO:0016810								TRINITY_DN18210_c0_g1_i1.p1	7897.ENSLACP00000015979	1.50e-26	Tight_junction_protein	GO:0005575GO:0005622;GO:0005623;GO:0005634;GO:0005886;GO:0005911;GO:0005923;GO:0007346;GO:0008150;GO:0009986;GO:0010564;GO:0016020;GO:0016324;GO:0030054;GO:0043226;GO:0043227;GO:0043229;GO:0043231;GO:0043296;GO:0044424;GO:0044425;GO:0044459;GO:0044464;GO:0045177;GO:0050789;GO:0050794;GO:0051726;GO:0065007;GO:0070160;GO:0071944;GO:0098590;GO:1901987;GO:1901990;GO:1902806;GO:2000045
												TRINITY_DN20727_c0_g1_i1.p8												TRINITY_DN17771_c0_g1_i2.p3	10224.XP_006818699.1	2.40e-35	cleavage_involved_in_rRNA_processing	GO:0000469		TRINITY_DN21254_c0_g1_i5.p2												TRINITY_DN18222_c0_g1_i1.p1	7070.TC010469_PA	2.70e-07	Fibronectin_type_3_domain	GO:0005515
												TRINITY_DN20748_c0_g1_i2.p1	126957.SMAR013043_PA	6.50e-236	Domain_of_unknown_function_(DUF3441)									TRINITY_DN17949_c0_g1_i1.p1	10224.XP_006819470.1	9.80e-66	box_H/ACA_snoRNP_assembly	GO:0000491GO:0000493;GO:0003674;GO:0005488;GO:0005515;GO:0005575;GO:0005622;GO:0005623;GO:0005634;GO:0005654;GO:0005737;GO:0005829;GO:0008150;GO:0009892;GO:0009987;GO:0010468;GO:0010605;GO:0010629;GO:0010941;GO:0010942;GO:0016043;GO:0019219;GO:0019222;GO:0022607;GO:0022613;GO:0022618;GO:0031323;GO:0031324;GO:0031974;GO:0031981;GO:0034622;GO:0042981;GO:0043065;GO:0043067;GO:0043068;GO:0043226;GO:0…		TRINITY_DN21333_c7_g1_i5.p1	1278073.MYSTI_06188	9.60e-12	Belongs_to_the_ompA_family									TRINITY_DN18245_c0_g1_i1.p3	8090.ENSORLP00000012100	3.20e-71	1_acylglycerol_3_phosphate_O_acyltransferase_5_(lysophosphatidic_acid_acyltransferase_epsilon)
												TRINITY_DN20776_c0_g1_i1.p1	6500.XP_005108991.1	1.20e-102	C2_calcium_dependent_domain_containing_3									TRINITY_DN17950_c0_g1_i1.p1	6500.XP_005107771.1	2.80e-77	Belongs_to_the_class_I_like_SAM_binding_methyltransferase_superfamily_mRNA_cap_0_methyltransferase_family	GO:0001510GO:0001650;GO:0003674;GO:0003676;GO:0003723;GO:0003824;GO:0004482;GO:0005488;GO:0005575;GO:0005622;GO:0005623;GO:0005634;GO:0005654;GO:0005730;GO:0005845;GO:0006139;GO:0006351;GO:0006366;GO:0006370;GO:0006396;GO:0006397;GO:0006725;GO:0006807;GO:0008150;GO:0008152;GO:0008168;GO:0008170;GO:0008173;GO:0008174;GO:0008757;GO:0009058;GO:0009059;GO:0009451;GO:0009452;GO:0009987;GO:0010033;GO:0…		TRINITY_DN21333_c7_g1_i9.p1	1278073.MYSTI_06188	9.60e-12	Belongs_to_the_ompA_family									TRINITY_DN18338_c0_g1_i2.p1	7739.XP_002601616.1	5.00e-178	L_aminoadipate_semialdehyde_dehydrogenase_activity
												TRINITY_DN20784_c0_g3_i1.p1	45351.EDO32424	1.40e-16	negative_regulation_of_brain_derived_neurotrophic_factor_receptor_signaling_pathway									TRINITY_DN17972_c0_g1_i2.p1	7668.SPU_010285_tr	2.20e-132	histone_H3_K27_demethylation	GO:0000578GO:0000976;GO:0000977;GO:0000978;GO:0000987;GO:0001012;GO:0001067;GO:0001701;GO:0001704;GO:0001707;GO:0001708;GO:0001756;GO:0001838;GO:0001841;GO:0001843;GO:0002009;GO:0002165;GO:0003002;GO:0003007;GO:0003008;GO:0003012;GO:0003013;GO:0003015;GO:0003016;GO:0003674;GO:0003676;GO:0003677;GO:0003682;GO:0003690;GO:0003824;GO:0005102;GO:0005488;GO:0005515;GO:0005575;GO:0005622;GO:0005623;GO:0…		TRINITY_DN21341_c3_g1_i9.p4	400682.PAC_15728498	5.00e-139	procollagen_proline_4_dioxygenase_activity	GO:0004656GO:0016702;GO:0055114;GO:0005783;GO:0003674;GO:0003824;GO:0004656;GO:0005488;GO:0005515;GO:0005575;GO:0005622;GO:0005623;GO:0005634;GO:0005654;GO:0005737;GO:0005739;GO:0005783;GO:0005788;GO:0005829;GO:0006082;GO:0006091;GO:0006464;GO:0006520;GO:0006575;GO:0006807;GO:0007275;GO:0008150;GO:0008152;GO:0009055;GO:0009653;GO:0009790;GO:0009792;GO:0009987;GO:0010171;GO:0010172;GO:0012505;GO:0…								TRINITY_DN18369_c0_g1_i4.p1	7955.ENSDARP00000115842	2.10e-61	unkempt_homolog	GO:0001654GO:0002009;GO:0002164;GO:0002165;GO:0003674;GO:0003676;GO:0003677;GO:0005488;GO:0005575;GO:0005622;GO:0005623;GO:0005737;GO:0007275;GO:0007399;GO:0007423;GO:0007444;GO:0007472;GO:0007476;GO:0007552;GO:0007560;GO:0008150;GO:0008270;GO:0008407;GO:0009653;GO:0009791;GO:0009886;GO:0009887;GO:0009888;GO:0009987;GO:0022008;GO:0022416;GO:0030154;GO:0030182;GO:0032501;GO:0032502;GO:0035107;GO:0…
												TRINITY_DN20793_c2_g1_i3.p1												TRINITY_DN17978_c0_g1_i10.p1	7668.SPU_012051_tr	1.50e-161	mRNA_3'_end_processing_by_stem_loop_binding_and_cleavage	GO:0000375GO:0000377;GO:0000398;GO:0003674;GO:0003676;GO:0003723;GO:0005488;GO:0005575;GO:0005622;GO:0005623;GO:0005634;GO:0005654;GO:0005847;GO:0005849;GO:0006139;GO:0006351;GO:0006353;GO:0006366;GO:0006369;GO:0006396;GO:0006397;GO:0006398;GO:0006403;GO:0006405;GO:0006406;GO:0006611;GO:0006725;GO:0006807;GO:0006810;GO:0006886;GO:0006913;GO:0008104;GO:0008150;GO:0008152;GO:0008334;GO:0008380;GO:0…		TRINITY_DN21362_c0_g1_i1.p4	10224.XP_002740446.1	1.80e-55	calcium_ion_binding	GO:0005509								TRINITY_DN18397_c0_g2_i2.p1	400682.PAC_15723121	1.80e-256	peptidyl_tyrosine_sulfation	GO:GO:0000151;GO:0006511;GO:0016567;GO:0034450
												TRINITY_DN20797_c2_g1_i10.p3	45351.EDO32557	6.60e-17	Protein_tyrosine_kinase	GO:0004672GO:0005524;GO:0006468								TRINITY_DN17978_c0_g1_i7.p1	7668.SPU_012051_tr	1.50e-161	mRNA_3'_end_processing_by_stem_loop_binding_and_cleavage			TRINITY_DN21376_c1_g1_i10.p2												TRINITY_DN18406_c1_g1_i4.p1	27923.ML106618a_PA	5.30e-15	Belongs_to_the_ubiquitin_conjugating_enzyme_family
												TRINITY_DN20797_c2_g1_i13.p2	45351.EDO32557	6.60e-17	Protein_tyrosine_kinase	GO:0004672GO:0005524;GO:0006468								TRINITY_DN18012_c0_g1_i3.p1	400682.PAC_15710023	3.30e-22	calcium_ion_binding	GO:0000003GO:0000122;GO:0000278;GO:0000578;GO:0000902;GO:0000904;GO:0001525;GO:0001568;GO:0001569;GO:0001654;GO:0001655;GO:0001667;GO:0001701;GO:0001708;GO:0001709;GO:0001736;GO:0001738;GO:0001745;GO:0001751;GO:0001752;GO:0001754;GO:0001756;GO:0001757;GO:0001763;GO:0001775;GO:0001817;GO:0001818;GO:0001822;GO:0001889;GO:0001936;GO:0001937;GO:0001944;GO:0001947;GO:0001974;GO:0002009;GO:0002011;GO:0…		TRINITY_DN21601_c1_g5_i1.p2	400682.PAC_15727842	5.10e-53	myosin_VI_binding	GO:0000041GO:0000166;GO:0000902;GO:0000904;GO:0001881;GO:0003674;GO:0003824;GO:0004672;GO:0004674;GO:0004857;GO:0004864;GO:0005488;GO:0005515;GO:0005524;GO:0005575;GO:0005622;GO:0005623;GO:0005737;GO:0005768;GO:0005769;GO:0005794;GO:0006464;GO:0006468;GO:0006793;GO:0006796;GO:0006807;GO:0006810;GO:0006811;GO:0006812;GO:0006826;GO:0006928;GO:0006935;GO:0007154;GO:0007165;GO:0007166;GO:0007167;GO:0…								TRINITY_DN18543_c0_g1_i1.p1	8496.XP_006267616.1	1.50e-88	GTP_binding
												TRINITY_DN20797_c2_g1_i9.p2	45351.EDO32557	6.60e-17	Protein_tyrosine_kinase	GO:0004672GO:0005524;GO:0006468								TRINITY_DN18020_c0_g1_i4.p1	126957.SMAR013347_PA	1.10e-28	WD40_repeats	GO:0000003GO:0000212;GO:0000226;GO:0000278;GO:0000280;GO:0000930;GO:0000931;GO:0003674;GO:0005488;GO:0005515;GO:0005575;GO:0005622;GO:0005623;GO:0005737;GO:0005815;GO:0005856;GO:0006996;GO:0007010;GO:0007017;GO:0007049;GO:0007051;GO:0007056;GO:0007057;GO:0007098;GO:0007127;GO:0007143;GO:0007144;GO:0007276;GO:0007292;GO:0008092;GO:0008150;GO:0008274;GO:0009987;GO:0015630;GO:0015631;GO:0016043;GO:0…		TRINITY_DN21613_c5_g1_i1.p1	7739.XP_002604899.1	2.30e-18	Mucin_4_cell_surface_associated	GO:0007160								TRINITY_DN18558_c0_g1_i1.p3	132908.ENSPVAP00000014290	2.00e-100	Belongs_to_the_FPP_GGPP_synthase_family	GO:0003674GO:0003824;GO:0004161;GO:0004311;GO:0004337;GO:0004659;GO:0005488;GO:0005515;GO:0005575;GO:0005622;GO:0005623;GO:0005737;GO:0005829;GO:0006066;GO:0006629;GO:0006694;GO:0006695;GO:0006720;GO:0008150;GO:0008152;GO:0008202;GO:0008203;GO:0008610;GO:0009058;GO:0009889;GO:0009987;GO:0016125;GO:0016126;GO:0016740;GO:0016765;GO:0019216;GO:0019218;GO:0019222;GO:0042802;GO:0044237;GO:0044238;GO:0…
												TRINITY_DN20798_c4_g1_i8.p1	59894.ENSFALP00000002332	1.30e-112	DNA_cross_link_repair_1A									TRINITY_DN18059_c0_g1_i2.p5						TRINITY_DN21689_c1_g1_i1.p3	8479.XP_005305373.1	1.40e-08	Leucine_rich_repeats_typical_(most_populated)_subfamily	GO:0005575GO:0005623;GO:0005886;GO:0007154;GO:0007165;GO:0008150;GO:0009987;GO:0016020;GO:0023052;GO:0044464;GO:0050789;GO:0050794;GO:0050896;GO:0051716;GO:0065007;GO:0071944								TRINITY_DN18565_c0_g1_i2.p1	7739.XP_002611435.1	0	actin_filament_reorganization	GO:0000003GO:0000902;GO:0000904;GO:0001654;GO:0001745;GO:0001751;GO:0001754;GO:0001932;GO:0001934;GO:0002009;GO:0002165;GO:0003006;GO:0003674;GO:0004857;GO:0005488;GO:0005515;GO:0005575;GO:0005622;GO:0005623;GO:0005737;GO:0005938;GO:0006355;GO:0006996;GO:0007010;GO:0007015;GO:0007275;GO:0007276;GO:0007281;GO:0007292;GO:0007399;GO:0007423;GO:0007444;GO:0007455;GO:0007469;GO:0007472;GO:0007476;GO:0…
												TRINITY_DN20841_c0_g1_i4.p2												TRINITY_DN18112_c0_g1_i5.p2	136037.KDR11422	6.40e-170	cytoskeleton_organization	GO:0003674GO:0005198;GO:0005200;GO:0005575;GO:0005622;GO:0005623;GO:0005856;GO:0005884;GO:0006810;GO:0006928;GO:0006996;GO:0007010;GO:0007017;GO:0007018;GO:0008088;GO:0008089;GO:0008090;GO:0008150;GO:0009987;GO:0010970;GO:0015629;GO:0016043;GO:0019896;GO:0030705;GO:0034643;GO:0043226;GO:0043228;GO:0043229;GO:0043232;GO:0044422;GO:0044424;GO:0044430;GO:0044446;GO:0044464;GO:0046907;GO:0047497;GO:0…		TRINITY_DN21708_c4_g1_i2.p3	7918.ENSLOCP00000005580	1.20e-18	Family_with_sequence_similarity_69_member_A									TRINITY_DN18565_c0_g1_i2.p2	109478.XP_005853207.1	1.70e-55	Protein_furry_homolog_like	GO:0000902GO:0005575;GO:0005622;GO:0005623;GO:0005737;GO:0005938;GO:0006996;GO:0007010;GO:0007015;GO:0007275;GO:0007399;GO:0008150;GO:0009653;GO:0009987;GO:0016043;GO:0022008;GO:0030029;GO:0030030;GO:0030036;GO:0030154;GO:0030182;GO:0030427;GO:0031175;GO:0031532;GO:0032501;GO:0032502;GO:0032989;GO:0044424;GO:0044444;GO:0044464;GO:0048468;GO:0048666;GO:0048699;GO:0048731;GO:0048856;GO:0048869;GO:0…
												TRINITY_DN20841_c0_g1_i4.p3	400682.PAC_15708156	5.80e-21	TNF_receptor_associated_factor	GO:0005515;GO:0008270								TRINITY_DN18148_c0_g1_i3.p1						TRINITY_DN21776_c0_g1_i1.p1												TRINITY_DN18620_c0_g1_i2.p1	946362.XP_004990778.1	4.60e-115	beta_galactosidase_activity	GO:0030246
												TRINITY_DN20841_c0_g1_i6.p9												TRINITY_DN18148_c0_g1_i6.p1						TRINITY_DN21908_c0_g1_i1.p2	7739.XP_002609133.1	1.10e-39	PA_domain	GO:0001709GO:0005575;GO:0005576;GO:0007521;GO:0008150;GO:0009987;GO:0030154;GO:0032502;GO:0042692;GO:0042693;GO:0045165;GO:0048856;GO:0048869;GO:0061061								TRINITY_DN18625_c0_g1_i5.p1	9597.XP_008963710.1	4.50e-20	Transforming_acidic_coiled_coil_containing_protein_3
												TRINITY_DN20861_c2_g1_i3.p1	5762.XP_002669879.1	4.30e-21	protein_kinase_activity	GO:0004672;GO:0005524;GO:0006468								TRINITY_DN18194_c1_g2_i1.p2	7739.XP_002599283.1	3.30e-88	regulation_of_defense_response_to_virus_by_host	GO:0000209GO:0001817;GO:0001818;GO:0002682;GO:0002697;GO:0002831;GO:0003674;GO:0003824;GO:0004842;GO:0005575;GO:0005622;GO:0005623;GO:0005634;GO:0005654;GO:0005737;GO:0005829;GO:0006464;GO:0006508;GO:0006511;GO:0006807;GO:0008150;GO:0008152;GO:0009056;GO:0009057;GO:0009987;GO:0010498;GO:0016567;GO:0016740;GO:0019538;GO:0019787;GO:0019941;GO:0030163;GO:0031347;GO:0031974;GO:0031981;GO:0032101;GO:0…		TRINITY_DN26434_c0_g1_i1.p1												TRINITY_DN18653_c0_g1_i1.p1	244447.XP_008333018.1	1.10e-274	Pitrilysin_metalloproteinase_1	GO:0006508
												TRINITY_DN20914_c2_g1_i10.p4	1209989.TepiRe1_0932	4.30e-97	PFAM_Cys_Met_metabolism	GO:0030170;GO:0003824;GO:0030170								TRINITY_DN18206_c0_g1_i9.p4						TRINITY_DN2778_c0_g1_i1.p1	10224.XP_006821093.1	1.10e-31	Coiled_coil_protein_74_C_terminal									TRINITY_DN18675_c1_g1_i6.p2	7955.ENSDARP00000105420	5.10e-46	ATP_dependent_DNA_helicase_implicated_in_telomere_length_regulation_DNA_repair_and_the_maintenance_of_genomic_stability_Acts_as_an_anti_recombinase_to_counteract_toxic_recombination_and_limit_crossover_during_meiosis_Regulates_meiotic_recombination_and_crossover_homeostasis_by_physically_dissociating_strand_invasion_events_and_thereby_promotes_noncrossover_repair_by_meiotic_synthesis_dependent_st…
												TRINITY_DN20916_c0_g2_i5.p1	10228.TriadP27195	3.20e-23	protein_de_ADP_ribosylation	GO:0003674GO:0003824;GO:0005575;GO:0005622;GO:0005623;GO:0005634;GO:0005730;GO:0005813;GO:0005815;GO:0005856;GO:0006139;GO:0006464;GO:0006725;GO:0006807;GO:0006950;GO:0006974;GO:0007275;GO:0007399;GO:0007417;GO:0007420;GO:0008150;GO:0008152;GO:0009116;GO:0009987;GO:0015630;GO:0016787;GO:0016798;GO:0019213;GO:0019538;GO:0031974;GO:0031981;GO:0032501;GO:0032502;GO:0033554;GO:0034641;GO:0036211;GO:0…								TRINITY_DN18219_c0_g1_i2.p2	10228.TriadP20832	5.50e-127	aspartyl_tRNA_synthetase_2_mitochondrial	GO:0000166;GO:0003676;GO:0004812;GO:0005524;GO:0005737;GO:0006418;GO:0016874		TRINITY_DN3145_c0_g1_i4.p1												TRINITY_DN18694_c0_g2_i13.p2	9365.XP_007533793.1	1.20e-36	protein_monoubiquitination
												TRINITY_DN20975_c3_g3_i9.p1	126957.SMAR005060_PA	8.80e-26	P_granule_disassembly	GO:0000166GO:0003008;GO:0003674;GO:0003824;GO:0004672;GO:0004674;GO:0005488;GO:0005524;GO:0005575;GO:0005622;GO:0005623;GO:0005737;GO:0005829;GO:0006464;GO:0006468;GO:0006793;GO:0006796;GO:0006807;GO:0007600;GO:0007606;GO:0007608;GO:0007610;GO:0007635;GO:0008144;GO:0008150;GO:0008152;GO:0009314;GO:0009416;GO:0009628;GO:0009966;GO:0009967;GO:0009987;GO:0010646;GO:0010647;GO:0016301;GO:0016310;GO:0…								TRINITY_DN18235_c0_g1_i1.p1	8496.XP_006271217.1	1.90e-241	regulation_of_mitotic_nuclear_division	GO:GO:0005488;GO:0006511;GO:0031625		TRINITY_DN6886_c0_g1_i1.p1	1026970.XP_008841952.1	1.80e-103	Splicing_factor_3b_subunit_4	GO:0005575GO:0005622;GO:0005623;GO:0005634;GO:0005681;GO:0005689;GO:0008150;GO:0009893;GO:0010468;GO:0010604;GO:0010628;GO:0019219;GO:0019222;GO:0031323;GO:0031325;GO:0032991;GO:0033120;GO:0043226;GO:0043227;GO:0043229;GO:0043231;GO:0043484;GO:0044422;GO:0044424;GO:0044428;GO:0044446;GO:0044464;GO:0045935;GO:0048024;GO:0048026;GO:0048518;GO:0048522;GO:0050684;GO:0050685;GO:0050789;GO:0050794;GO:0…								TRINITY_DN18715_c0_g1_i2.p1	7739.XP_002608536.1	3.50e-70	MHC_class_II_protein_binding_via_antigen_binding_groove	GO:0005509GO:0007160
												TRINITY_DN20994_c4_g1_i2.p1	7460.GB55888_PA	5.90e-85	Belongs_to_the_TRAFAC_class_myosin_kinesin_ATPase_superfamily_Kinesin_family	GO:0000226GO:0003674;GO:0003774;GO:0003777;GO:0003824;GO:0005488;GO:0005515;GO:0005575;GO:0005622;GO:0005623;GO:0005737;GO:0005768;GO:0005769;GO:0005856;GO:0005871;GO:0005874;GO:0005875;GO:0006810;GO:0006928;GO:0006996;GO:0007010;GO:0007017;GO:0007018;GO:0007049;GO:0007163;GO:0008150;GO:0009987;GO:0012505;GO:0015630;GO:0016043;GO:0016462;GO:0016787;GO:0016817;GO:0016818;GO:0016887;GO:0017111;GO:0…								TRINITY_DN18239_c0_g1_i1.p1	45351.EDO45666	4.20e-196	translational_attenuation			TRINITY_DN6983_c0_g1_i1.p2												TRINITY_DN18727_c0_g1_i3.p4	303518.XP_005752431.1	9.70e-28	Regulator_of_microtubule_dynamics	GO:0005515
												TRINITY_DN20994_c4_g1_i2.p2												TRINITY_DN18258_c0_g1_i4.p2	7918.ENSLOCP00000017726	1.30e-31	Arrestin_domain_containing_4			TRINITY_DN7033_c0_g1_i1.p1												TRINITY_DN18760_c0_g1_i4.p1	9361.ENSDNOP00000004104	2.80e-91	transmembrane_transporter_activity	GO:0005575GO:0005622;GO:0005623;GO:0005737;GO:0008021;GO:0012505;GO:0016020;GO:0016021;GO:0030133;GO:0031224;GO:0031410;GO:0031982;GO:0043226;GO:0043227;GO:0043229;GO:0044424;GO:0044425;GO:0044444;GO:0044456;GO:0044464;GO:0045202;GO:0070382;GO:0097458;GO:0097708;GO:0098793;GO:0099503
												TRINITY_DN21006_c0_g1_i1.p4	10228.TriadP64314	1.10e-57	NADPH_dependent_FMN_reductase	GO:0016491;GO:0016491								TRINITY_DN18277_c0_g1_i1.p2	10224.NP_001171778.1	0.00e+00	metalloaminopeptidase_activity			TRINITY_DN754_c0_g1_i1.p1	10224.XP_006815285.1	1.10e-06	positive_regulation_of_maintenance_of_mitotic_sister_chromatid_cohesion	GO:0008270GO:0000722;GO:0000723;GO:0000724;GO:0000725;GO:0000781;GO:0000793;GO:0003674;GO:0003824;GO:0005575;GO:0005622;GO:0005623;GO:0005634;GO:0005654;GO:0005694;GO:0006139;GO:0006259;GO:0006281;GO:0006302;GO:0006310;GO:0006312;GO:0006464;GO:0006725;GO:0006807;GO:0006950;GO:0006974;GO:0006996;GO:0007063;GO:0007088;GO:0007346;GO:0007568;GO:0007569;GO:0008150;GO:0008152;GO:0009896;GO:0009987;GO:0…								TRINITY_DN18771_c0_g1_i3.p1	10224.XP_006813730.1	3.50e-36	Protein_tyrosine_kinase	GO:0004672GO:0005524;GO:0006468
												TRINITY_DN21008_c0_g1_i1.p2	6087.XP_002164795.2	8.70e-233	hypochlorous_acid_biosynthetic_process									TRINITY_DN18279_c0_g1_i2.p3	10228.TriadP24579	5.40e-60	protein_like			TRINITY_DN7715_c0_g1_i1.p1	10224.XP_002730697.1	1.40e-51	intracellular_protein_transport_in_other_organism_involved_in_symbiotic_interaction	GO:0000132GO:0000226;GO:0000278;GO:0000902;GO:0001775;GO:0001917;GO:0001932;GO:0001933;GO:0002252;GO:0002263;GO:0002274;GO:0002275;GO:0002283;GO:0002366;GO:0002376;GO:0002443;GO:0002444;GO:0002446;GO:0003674;GO:0005488;GO:0005515;GO:0005575;GO:0005576;GO:0005622;GO:0005623;GO:0005737;GO:0005794;GO:0005856;GO:0005868;GO:0005874;GO:0005875;GO:0005881;GO:0006810;GO:0006839;GO:0006886;GO:0006887;GO:0…								TRINITY_DN18784_c0_g1_i1.p1	192875.XP_004343404.1	6.30e-141	beta_13_galactosyl_O_glycosyl_glycoprotein_beta_13_N_acetylglucosaminyltransferase_activity	GO:0006486GO:0008375
												TRINITY_DN21009_c0_g2_i1.p1												TRINITY_DN18325_c0_g1_i1.p2	7668.SPU_011300_tr	1.30e-47	Ubiquinone_biosynthesis_protein_COQ9			TRINITY_DN897_c0_g1_i1.p1	8364.ENSXETP00000010452	6.80e-54	Coiled_coil_domain_containing_protein_174	GO:0005575GO:0005622;GO:0005623;GO:0005634;GO:0005654;GO:0031974;GO:0031981;GO:0043226;GO:0043227;GO:0043229;GO:0043231;GO:0043233;GO:0044422;GO:0044424;GO:0044428;GO:0044446;GO:0044464;GO:0070013								TRINITY_DN18795_c0_g1_i2.p1	225937.HP15_2020	4.80e-178	belongs_to_the_aldehyde_dehydrogenase_family	GO:0008152GO:0009013;GO:0009450;GO:0016491;GO:0016620;GO:0055114
												TRINITY_DN21039_c4_g1_i1.p2	10228.TriadP22852	2.50e-110	oxidosqualene_cyclase_activity									TRINITY_DN18330_c0_g1_i5.p1	59894.ENSFALP00000001038	4.40e-92	acid_synthase															TRINITY_DN18831_c0_g2_i1.p2
												TRINITY_DN21074_c0_g2_i2.p1	45351.EDO39216	5.00e-148	U4_U6_small_nuclear_ribonucleoprotein_PRP3									TRINITY_DN18340_c0_g1_i1.p4																		TRINITY_DN18832_c1_g1_i2.p4	45351.EDO35087	2.80e-100	translation_initiation_factor_activity
												TRINITY_DN21075_c2_g1_i4.p3	6669.EFX76386	7.30e-96	nucleic_acid_binding									TRINITY_DN18347_c0_g1_i4.p3	1156935.QWE_19483	3.20e-61	gluconolactonase															TRINITY_DN18842_c1_g1_i1.p1	9365.XP_007533097.1	2.90e-23	sulfotransferase_11
												TRINITY_DN21094_c3_g3_i3.p2	9361.ENSDNOP00000027147	1.70e-26	Hemicentin_2									TRINITY_DN18398_c1_g1_i2.p1	400682.PAC_15724265	9.10e-19	Tyrosine_kinase_catalytic_domain	GO:0004672GO:0005524;GO:0006468														TRINITY_DN18917_c0_g1_i2.p2	45351.EDO33708	2.70e-75	serine_type_endopeptidase_activity	GO:0003674GO:0003824;GO:0004175;GO:0004252;GO:0005488;GO:0005515;GO:0005575;GO:0005622;GO:0005623;GO:0005737;GO:0005739;GO:0005759;GO:0006508;GO:0006515;GO:0006807;GO:0006950;GO:0006986;GO:0008150;GO:0008152;GO:0008233;GO:0008236;GO:0009056;GO:0009057;GO:0009368;GO:0009987;GO:0010033;GO:0016043;GO:0016787;GO:0017171;GO:0019538;GO:0022607;GO:0030163;GO:0031974;GO:0032991;GO:0033554;GO:0034514;GO:0…
												TRINITY_DN2110_c0_g1_i1.p4	7739.XP_002604137.1	5.30e-42	age_dependent_response_to_reactive_oxygen_species	GO:0004784GO:0046872;GO:0006801;GO:0055114;GO:0000302;GO:0000303;GO:0000305;GO:0001101;GO:0001306;GO:0001315;GO:0001505;GO:0001666;GO:0001836;GO:0001889;GO:0001976;GO:0002237;GO:0002376;GO:0002520;GO:0002682;GO:0003007;GO:0003008;GO:0003013;GO:0003018;GO:0003032;GO:0003044;GO:0003068;GO:0003069;GO:0003070;GO:0003073;GO:0003085;GO:0003674;GO:0003676;GO:0003677;GO:0003824;GO:0004784;GO:0005488;GO:0…								TRINITY_DN18445_c0_g1_i1.p1	128390.XP_009461157.1	3.80e-94	Catalyzes_the_synthesis_of_dihydrouridine_a_modified_base_found_in_the_D_loop_of_most_tRNAs															TRINITY_DN18943_c0_g1_i6.p1	10224.XP_002734510.1	7.70e-27	Tubulin_polyglutamylase_complex_subunit_1	GO:0000003GO:0000226;GO:0001578;GO:0003006;GO:0003674;GO:0003824;GO:0005488;GO:0005515;GO:0005575;GO:0005622;GO:0005623;GO:0005737;GO:0005813;GO:0005815;GO:0005829;GO:0005856;GO:0006464;GO:0006807;GO:0006928;GO:0006996;GO:0007010;GO:0007017;GO:0007154;GO:0007267;GO:0007268;GO:0007276;GO:0007281;GO:0007283;GO:0007286;GO:0007288;GO:0007610;GO:0008017;GO:0008092;GO:0008150;GO:0008152;GO:0009987;GO:0…
												TRINITY_DN21118_c1_g1_i1.p1	45351.EDO44262	0	DNA_topoisomerase_type_I_activity	GO:0003677GO:0003916;GO:0006265;GO:0000793;GO:0003674;GO:0003676;GO:0003677;GO:0003824;GO:0003916;GO:0003917;GO:0005488;GO:0005575;GO:0005622;GO:0005623;GO:0005634;GO:0005694;GO:0006139;GO:0006259;GO:0006265;GO:0006725;GO:0006807;GO:0006996;GO:0007059;GO:0008150;GO:0008152;GO:0009987;GO:0016043;GO:0016853;GO:0034641;GO:0043170;GO:0043226;GO:0043227;GO:0043228;GO:0043229;GO:0043231;GO:0043232;GO:0…								TRINITY_DN18517_c0_g1_i1.p3	45351.EDO29934	5.00e-114	Subtilase_family	GO:0000003GO:0000245;GO:0000375;GO:0000377;GO:0000389;GO:0000398;GO:0003674;GO:0003676;GO:0003723;GO:0005488;GO:0005515;GO:0005575;GO:0005622;GO:0005623;GO:0005634;GO:0005654;GO:0005681;GO:0005686;GO:0006139;GO:0006376;GO:0006396;GO:0006397;GO:0006725;GO:0006807;GO:0008150;GO:0008152;GO:0008380;GO:0009566;GO:0009987;GO:0010467;GO:0016043;GO:0016070;GO:0016071;GO:0016604;GO:0016607;GO:0019953;GO:0…														TRINITY_DN18947_c0_g1_i1.p7	7165.AGAP000012_PA	1.80e-19	tyrosyl_tRNA_synthetase	GO:0000959GO:0003674;GO:0003824;GO:0004812;GO:0004831;GO:0005575;GO:0005622;GO:0005623;GO:0005737;GO:0005739;GO:0005829;GO:0006082;GO:0006139;GO:0006399;GO:0006412;GO:0006418;GO:0006437;GO:0006518;GO:0006520;GO:0006725;GO:0006807;GO:0008150;GO:0008152;GO:0009058;GO:0009059;GO:0009987;GO:0010467;GO:0016070;GO:0016874;GO:0016875;GO:0019538;GO:0019752;GO:0032543;GO:0034641;GO:0034645;GO:0034660;GO:0…
												TRINITY_DN21136_c0_g1_i9.p1												TRINITY_DN18530_c0_g1_i20.p2	136037.KDR22898	1.40e-98	It_is_involved_in_the_biological_process_described_with_cysteinyl_tRNA_aminoacylation	GO:0000166GO:0003674;GO:0003824;GO:0004812;GO:0004817;GO:0005488;GO:0005524;GO:0005575;GO:0005622;GO:0005623;GO:0005737;GO:0005739;GO:0006082;GO:0006139;GO:0006399;GO:0006412;GO:0006418;GO:0006423;GO:0006518;GO:0006520;GO:0006725;GO:0006807;GO:0008144;GO:0008150;GO:0008152;GO:0009058;GO:0009059;GO:0009987;GO:0010467;GO:0016070;GO:0016874;GO:0016875;GO:0017076;GO:0019538;GO:0019752;GO:0030554;GO:0…														TRINITY_DN18997_c0_g1_i2.p3	400682.PAC_15727850	2.20e-44	Fatty_acid_hydroxylase_superfamily	GO:0005506;GO:0008610;GO:0016491;GO:0055114
												TRINITY_DN21174_c1_g1_i3.p1	48698.ENSPFOP00000027933	4.80e-72	Von_Willebrand_factor_A_domain_containing_protein_7_like									TRINITY_DN18683_c0_g1_i1.p2	7739.XP_002601740.1	6.70e-105	phytanoyl_CoA_dioxygenase_activity															TRINITY_DN18997_c0_g1_i4.p3	400682.PAC_15727850	2.20e-44	Fatty_acid_hydroxylase_superfamily	GO:0005506;GO:0008610;GO:0016491;GO:0055114
												TRINITY_DN21186_c4_g1_i3.p1												TRINITY_DN18683_c0_g1_i3.p2	7739.XP_002601740.1	6.70e-105	phytanoyl_CoA_dioxygenase_activity															TRINITY_DN19101_c0_g1_i5.p3	45351.EDO41034	5.80e-44	positive_regulation_of_histone_H3_K36_methylation	GO:0000018GO:0000414;GO:0000416;GO:0000726;GO:0001568;GO:0001570;GO:0001667;GO:0001944;GO:0002637;GO:0002639;GO:0002682;GO:0002684;GO:0002694;GO:0002696;GO:0002697;GO:0002699;GO:0002700;GO:0002702;GO:0002703;GO:0002705;GO:0002706;GO:0002708;GO:0002712;GO:0002714;GO:0002819;GO:0002821;GO:0002822;GO:0002824;GO:0002889;GO:0002891;GO:0005575;GO:0005622;GO:0005623;GO:0005634;GO:0005654;GO:0006139;GO:0…
												TRINITY_DN21194_c11_g3_i10.p1												TRINITY_DN18696_c0_g1_i7.p6																		TRINITY_DN19118_c0_g1_i1.p2	144197.XP_008303368.1	9.30e-54	Belongs_to_the_nucleosome_assembly_protein_(NAP)_family	GO:0005634;GO:0006334
												TRINITY_DN21196_c1_g2_i4.p1	7070.TC001493_PA	2.40e-73	Transposase_IS4									TRINITY_DN18701_c0_g1_i1.p1	8049.ENSGMOP00000009877	0	XPA_binding_protein_2															TRINITY_DN19118_c0_g1_i6.p2	144197.XP_008303368.1	9.30e-54	Belongs_to_the_nucleosome_assembly_protein_(NAP)_family	GO:0006334GO:0005634;;GO:0005634;GO:0006334
												TRINITY_DN21228_c3_g1_i1.p1												TRINITY_DN18703_c1_g1_i13.p1	7897.ENSLACP00000006310	1.30e-43	negative_regulation_of_negative_chemotaxis															TRINITY_DN19147_c0_g1_i2.p1	7370.XP_005183744.1	2.50e-19	abhydrolase_domain_containing_protein	GO:0003674GO:0003824;GO:0006629;GO:0008150;GO:0008152;GO:0009987;GO:0016298;GO:0016787;GO:0016788;GO:0044237;GO:0044238;GO:0044255;GO:0071704
												TRINITY_DN21234_c1_g1_i1.p1	10224.XP_006814761.1	3.30e-110	protein_localization_to_plasma_membrane	GO:0002376GO:0002520;GO:0005575;GO:0005622;GO:0005623;GO:0005737;GO:0005829;GO:0005886;GO:0006629;GO:0006644;GO:0006650;GO:0006793;GO:0006796;GO:0006873;GO:0006875;GO:0006879;GO:0007275;GO:0008104;GO:0008150;GO:0008152;GO:0009987;GO:0016020;GO:0016310;GO:0019637;GO:0019725;GO:0030003;GO:0030097;GO:0030258;GO:0032501;GO:0032502;GO:0033036;GO:0034613;GO:0042592;GO:0044237;GO:0044238;GO:0044255;GO:0…								TRINITY_DN18732_c0_g2_i1.p2	7918.ENSLOCP00000004973	4.40e-31	Unconventional_SNARE_in_the_ER_1_homolog_(S_cerevisiae)															TRINITY_DN19176_c0_g1_i1.p1	6500.XP_005089399.1	5.10e-259	WD40_repeats	GO:0005575GO:0005622;GO:0005623;GO:0005737;GO:0005829;GO:0005856;GO:0005929;GO:0015630;GO:0042995;GO:0043226;GO:0043228;GO:0043229;GO:0043232;GO:0044424;GO:0044444;GO:0044464;GO:0120025
												TRINITY_DN21239_c7_g2_i1.p2												TRINITY_DN18748_c0_g1_i2.p2	10224.XP_002736676.1	9.30e-21	synaptogyrin_1	GO:0000323GO:0001775;GO:0002252;GO:0002263;GO:0002274;GO:0002275;GO:0002283;GO:0002366;GO:0002376;GO:0002443;GO:0002444;GO:0002446;GO:0005575;GO:0005622;GO:0005623;GO:0005737;GO:0005764;GO:0005765;GO:0005766;GO:0005773;GO:0005774;GO:0005886;GO:0006605;GO:0006810;GO:0006886;GO:0006887;GO:0006955;GO:0008021;GO:0008104;GO:0008150;GO:0009987;GO:0010033;GO:0010256;GO:0010646;GO:0012505;GO:0012506;GO:0…														TRINITY_DN19196_c0_g2_i2.p2	6669.EFX86841	2.70e-157	GTP_binding	GO:0005525
												TRINITY_DN21293_c0_g1_i6.p1	6087.XP_002158256.2	9.80e-26	Protein_tyrosine_kinase	GO:0004672GO:0005524;GO:0006468								TRINITY_DN18770_c0_g1_i4.p1																		TRINITY_DN19200_c1_g1_i2.p4	2880.D7FRA7	5.50e-20	uridine_kinase	GO:0005524;GO:0008152;GO:0016301
												TRINITY_DN21371_c0_g2_i1.p2	7739.XP_002601743.1	1.10e-41	positive_regulation_of_histone_H3_K4_trimethylation	GO:0000785GO:0003674;GO:0003682;GO:0003824;GO:0005488;GO:0005515;GO:0005575;GO:0005622;GO:0005623;GO:0005634;GO:0005694;GO:0005700;GO:0006325;GO:0006342;GO:0006355;GO:0006464;GO:0006479;GO:0006807;GO:0006996;GO:0007275;GO:0007568;GO:0008150;GO:0008152;GO:0008168;GO:0008170;GO:0008213;GO:0008276;GO:0008340;GO:0008757;GO:0009889;GO:0009890;GO:0009892;GO:0009987;GO:0010259;GO:0010468;GO:0010556;GO:0…								TRINITY_DN18777_c0_g1_i1.p1	7739.XP_002609421.1	3.00e-30	Chromosome_12_open_reading_frame_66															TRINITY_DN19229_c3_g4_i2.p1	10224.XP_002740295.1	1.70e-66	regulation_of_endocannabinoid_signaling_pathway
												TRINITY_DN21382_c1_g1_i1.p8	8090.ENSORLP00000012553	1.60e-19	Prefoldin_subunit_6	GO:0003674GO:0005488;GO:0005515;GO:0005575;GO:0005622;GO:0005623;GO:0005634;GO:0005737;GO:0005829;GO:0006457;GO:0008150;GO:0009987;GO:0016043;GO:0016272;GO:0022607;GO:0032991;GO:0034622;GO:0043226;GO:0043227;GO:0043229;GO:0043231;GO:0043933;GO:0044085;GO:0044424;GO:0044444;GO:0044464;GO:0051082;GO:0051087;GO:0051131;GO:0065003;GO:0071840								TRINITY_DN18781_c1_g1_i2.p3	45351.EDO39201	5.80e-72	negative_regulation_of_oxidative_stress_induced_intrinsic_apoptotic_signaling_pathway															TRINITY_DN19248_c0_g1_i2.p1	45351.EDO39827	4.30e-196	mismatched_DNA_binding	GO:0000003GO:0000018;GO:0000019;GO:0000226;GO:0000228;GO:0000280;GO:0000288;GO:0000289;GO:0000712;GO:0000726;GO:0000793;GO:0000794;GO:0000795;GO:0000956;GO:0001666;GO:0001673;GO:0001775;GO:0002200;GO:0002204;GO:0002208;GO:0002250;GO:0002252;GO:0002263;GO:0002285;GO:0002312;GO:0002366;GO:0002376;GO:0002377;GO:0002381;GO:0002440;GO:0002443;GO:0002449;GO:0002460;GO:0002520;GO:0002562;GO:0002566;GO:0…
												TRINITY_DN21384_c0_g1_i1.p6	28377.ENSACAP00000000691	1.10e-115	3_hydroxyisobutyryl_CoA_hydrolase_mitochondrial	GO:0003860GO:0003674;GO:0003824;GO:0003860;GO:0005575;GO:0005622;GO:0005623;GO:0005737;GO:0005739;GO:0005759;GO:0006082;GO:0006520;GO:0006807;GO:0008150;GO:0008152;GO:0009056;GO:0009063;GO:0009081;GO:0009083;GO:0009987;GO:0016054;GO:0016289;GO:0016787;GO:0016788;GO:0016790;GO:0019752;GO:0031974;GO:0043226;GO:0043227;GO:0043229;GO:0043231;GO:0043233;GO:0043436;GO:0044237;GO:0044238;GO:0044248;GO:0…								TRINITY_DN18791_c1_g1_i2.p3																		TRINITY_DN19268_c0_g1_i4.p5	45351.EDO44674	2.80e-55	homophilic_cell_adhesion_via_plasma_membrane_adhesion_molecules	GO:0004888;GO:0007166;GO:0016021
												TRINITY_DN21408_c2_g1_i2.p2	13616.ENSMODP00000023171	1.30e-18	Centrosomal_protein_70kDa	GO:0000086GO:0000278;GO:0003674;GO:0005488;GO:0005515;GO:0005575;GO:0005622;GO:0005623;GO:0005634;GO:0005635;GO:0005654;GO:0005737;GO:0005813;GO:0005815;GO:0005829;GO:0005856;GO:0006996;GO:0007049;GO:0007346;GO:0008150;GO:0009987;GO:0010389;GO:0010564;GO:0012505;GO:0015630;GO:0016020;GO:0016043;GO:0022402;GO:0022406;GO:0022607;GO:0030030;GO:0030031;GO:0031090;GO:0031965;GO:0031967;GO:0031974;GO:0…								TRINITY_DN18856_c0_g1_i2.p1	3656.XP_008442687.1	1.60e-111	adenosine_kinase															TRINITY_DN19322_c0_g1_i1.p2
												TRINITY_DN21421_c3_g7_i2.p1												TRINITY_DN18867_c0_g1_i2.p1	7739.XP_002596367.1	2.10e-128	Serine_threonine_kinase_like_domain_containing_1															TRINITY_DN19334_c0_g2_i3.p3	7668.SPU_010743_tr	2.70e-76	translation_initiation_factor_activity	GO:0000003GO:0001541;GO:0002253;GO:0002376;GO:0002429;GO:0002682;GO:0002684;GO:0002757;GO:0002764;GO:0002768;GO:0003006;GO:0003674;GO:0003676;GO:0003723;GO:0003743;GO:0005085;GO:0005488;GO:0005515;GO:0005575;GO:0005622;GO:0005623;GO:0005737;GO:0005829;GO:0005851;GO:0006412;GO:0006413;GO:0006417;GO:0006518;GO:0006807;GO:0006950;GO:0006979;GO:0007154;GO:0007165;GO:0007166;GO:0007272;GO:0007275;GO:0…
												TRINITY_DN21505_c2_g1_i1.p1	5888.CAK83108	3.50e-24	interferon_induced_very_large_GTPase_1_like	GO:0005525								TRINITY_DN18900_c1_g1_i1.p1	9986.ENSOCUP00000004076	1.10e-34	RNA_splicing															TRINITY_DN19336_c0_g2_i1.p1	10042.XP_006974627.1	6.10e-14	Appr_1'_p_processing_enzyme	GO:0000166GO:0001932;GO:0001933;GO:0001934;GO:0001959;GO:0001960;GO:0001961;GO:0002682;GO:0002683;GO:0003674;GO:0003824;GO:0003950;GO:0005488;GO:0005515;GO:0005575;GO:0005622;GO:0005623;GO:0005737;GO:0005829;GO:0006464;GO:0006471;GO:0006807;GO:0008150;GO:0008152;GO:0009892;GO:0009893;GO:0009966;GO:0009967;GO:0009968;GO:0009987;GO:0010468;GO:0010562;GO:0010563;GO:0010604;GO:0010605;GO:0010629;GO:0…
												TRINITY_DN21511_c0_g2_i6.p1												TRINITY_DN19036_c0_g1_i12.p4	7739.XP_002590691.1	2.50e-18	histone_H3_K4_methylation	GO:0000228GO:0000785;GO:0000790;GO:0000791;GO:0002244;GO:0002376;GO:0002520;GO:0002682;GO:0003674;GO:0003824;GO:0005488;GO:0005515;GO:0005575;GO:0005622;GO:0005623;GO:0005634;GO:0005654;GO:0005694;GO:0005700;GO:0005737;GO:0005829;GO:0006325;GO:0006464;GO:0006479;GO:0006807;GO:0006996;GO:0007275;GO:0008013;GO:0008134;GO:0008150;GO:0008152;GO:0008168;GO:0008170;GO:0008213;GO:0008276;GO:0008757;GO:0…														TRINITY_DN19338_c0_g1_i2.p4	34740.HMEL012446_PA	1.10e-36	Mo25_like
												TRINITY_DN21550_c3_g1_i2.p1												TRINITY_DN19038_c2_g3_i2.p1	144197.XP_008292749.1	6.70e-240	Adaptor_related_protein_complex_3_beta_2_subunit	GO:0003674GO:0005215;GO:0005575;GO:0005622;GO:0005623;GO:0005737;GO:0005794;GO:0005798;GO:0005802;GO:0006725;GO:0006726;GO:0006727;GO:0006807;GO:0006810;GO:0006886;GO:0006887;GO:0006892;GO:0006897;GO:0006928;GO:0006996;GO:0007017;GO:0007018;GO:0007033;GO:0007040;GO:0007220;GO:0007275;GO:0007568;GO:0008055;GO:0008088;GO:0008089;GO:0008104;GO:0008150;GO:0008152;GO:0008340;GO:0008565;GO:0009058;GO:0…														TRINITY_DN19347_c0_g1_i3.p4	7739.XP_002606912.1	1.20e-109	diphthine_synthase_activity
												TRINITY_DN21552_c4_g2_i13.p1	8010.XP_010872272.1	3.20e-19	Sidekick_cell_adhesion_molecule_2	GO:0001654GO:0001754;GO:0003407;GO:0003674;GO:0005488;GO:0005515;GO:0005575;GO:0005623;GO:0005886;GO:0007155;GO:0007156;GO:0007275;GO:0007399;GO:0007416;GO:0007423;GO:0008150;GO:0009653;GO:0009887;GO:0009987;GO:0010842;GO:0016020;GO:0016043;GO:0022008;GO:0022607;GO:0022610;GO:0030154;GO:0030182;GO:0032501;GO:0032502;GO:0034330;GO:0042802;GO:0043010;GO:0044085;GO:0044464;GO:0045202;GO:0045216;GO:0…								TRINITY_DN19086_c0_g1_i1.p1	126957.SMAR007209_PA	7.20e-91	microtubule_binding	GO:0000022GO:0000070;GO:0000226;GO:0000278;GO:0000280;GO:0000775;GO:0000776;GO:0000819;GO:0000902;GO:0000904;GO:0000922;GO:0001505;GO:0001654;GO:0001709;GO:0001738;GO:0001745;GO:0001751;GO:0001754;GO:0002009;GO:0002252;GO:0002376;GO:0003674;GO:0005488;GO:0005515;GO:0005575;GO:0005622;GO:0005623;GO:0005694;GO:0005737;GO:0005813;GO:0005815;GO:0005818;GO:0005819;GO:0005828;GO:0005856;GO:0005869;GO:0…														TRINITY_DN19362_c0_g1_i3.p1	1336243.JAEA01000019_gene3349	9.00e-46	COG2931_RTX_toxins_and_related_Ca2__binding_proteins	GO:0005509;GO:0007156;GO:0016020
												TRINITY_DN21556_c0_g1_i1.p2	529818.AMSG_01776T0	4.70e-27	cilium_assembly	GO:0000086GO:0000278;GO:0005575;GO:0005622;GO:0005623;GO:0005634;GO:0005654;GO:0005737;GO:0005813;GO:0005814;GO:0005815;GO:0005829;GO:0005856;GO:0005929;GO:0006996;GO:0007049;GO:0007346;GO:0008150;GO:0009987;GO:0010389;GO:0010564;GO:0015630;GO:0016043;GO:0022402;GO:0022406;GO:0022607;GO:0030030;GO:0030031;GO:0031974;GO:0031981;GO:0032991;GO:0042995;GO:0043226;GO:0043227;GO:0043228;GO:0043229;GO:0…								TRINITY_DN19089_c0_g1_i2.p1	10224.XP_006822187.1	1.80e-140	Vacuolar_Protein	GO:0000149GO:0000323;GO:0003674;GO:0003824;GO:0004842;GO:0005488;GO:0005515;GO:0005575;GO:0005622;GO:0005623;GO:0005737;GO:0005764;GO:0005768;GO:0005769;GO:0005770;GO:0005773;GO:0005856;GO:0005884;GO:0006325;GO:0006464;GO:0006807;GO:0006810;GO:0006887;GO:0006904;GO:0006906;GO:0006914;GO:0006950;GO:0006996;GO:0007032;GO:0007033;GO:0007034;GO:0007040;GO:0007041;GO:0007154;GO:0008150;GO:0008152;GO:0…														TRINITY_DN19389_c0_g1_i3.p1	10224.XP_006814141.1	8.40e-99	Phosphatidylinositol_glycan_anchor_biosynthesis_class_O	GO:0003674GO:0003824;GO:0005575;GO:0005622;GO:0005623;GO:0005737;GO:0005783;GO:0005789;GO:0006464;GO:0006497;GO:0006505;GO:0006506;GO:0006629;GO:0006643;GO:0006644;GO:0006650;GO:0006661;GO:0006664;GO:0006793;GO:0006796;GO:0006807;GO:0008150;GO:0008152;GO:0008610;GO:0008654;GO:0009058;GO:0009059;GO:0009247;GO:0009987;GO:0012505;GO:0016020;GO:0016740;GO:0016772;GO:0016780;GO:0019538;GO:0019637;GO:0…
												TRINITY_DN21558_c18_g7_i1.p1	400682.PAC_15715788	1.10e-23	Protein_tyrosine_kinase	GO:0004672;GO:0005524;GO:0006468								TRINITY_DN19101_c0_g1_i5.p2	63577.G9NR39	1.10e-09	DUF167															TRINITY_DN19442_c0_g1_i3.p2	45351.EDO46559	8.50e-18	structural_constituent_of_ribosome	GO:0000313GO:0000315;GO:0003674;GO:0003735;GO:0005198;GO:0005575;GO:0005622;GO:0005623;GO:0005737;GO:0005739;GO:0005740;GO:0005743;GO:0005759;GO:0005761;GO:0005762;GO:0005840;GO:0006412;GO:0006414;GO:0006415;GO:0006518;GO:0006807;GO:0008150;GO:0008152;GO:0009058;GO:0009059;GO:0009987;GO:0010467;GO:0015934;GO:0016020;GO:0016043;GO:0019538;GO:0019866;GO:0022411;GO:0031090;GO:0031966;GO:0031967;GO:0…
												TRINITY_DN21582_c6_g1_i3.p1	42254.XP_004613512.1	3.70e-30	Hemicentin_2	GO:0003008GO:0003012;GO:0005575;GO:0005576;GO:0005604;GO:0005622;GO:0005623;GO:0005737;GO:0005938;GO:0006936;GO:0006939;GO:0008150;GO:0030054;GO:0030334;GO:0030335;GO:0031012;GO:0032501;GO:0032879;GO:0040012;GO:0040017;GO:0044421;GO:0044424;GO:0044444;GO:0044464;GO:0048518;GO:0048522;GO:0050789;GO:0050794;GO:0051270;GO:0051272;GO:0062023;GO:0065007;GO:0071944;GO:0099568;GO:2000145;GO:2000147								TRINITY_DN19114_c0_g1_i1.p10	69293.ENSGACP00000015748	2.90e-29	Splicing_factor_3a_subunit	GO:0000003GO:0000245;GO:0000375;GO:0000377;GO:0000381;GO:0000389;GO:0000398;GO:0003674;GO:0003676;GO:0003723;GO:0005488;GO:0005515;GO:0005575;GO:0005622;GO:0005623;GO:0005634;GO:0005654;GO:0005681;GO:0005684;GO:0005686;GO:0006139;GO:0006376;GO:0006396;GO:0006397;GO:0006725;GO:0006807;GO:0007276;GO:0007283;GO:0008150;GO:0008152;GO:0008380;GO:0009987;GO:0010467;GO:0010468;GO:0016043;GO:0016070;GO:0…														TRINITY_DN19442_c0_g1_i5.p2	45351.EDO46559	8.50e-18	structural_constituent_of_ribosome	GO:0003735GO:0006412;GO:0005840;GO:0000313;GO:0000315;GO:0003674;GO:0003735;GO:0005198;GO:0005575;GO:0005622;GO:0005623;GO:0005737;GO:0005739;GO:0005740;GO:0005743;GO:0005759;GO:0005761;GO:0005762;GO:0005840;GO:0006412;GO:0006414;GO:0006415;GO:0006518;GO:0006807;GO:0008150;GO:0008152;GO:0009058;GO:0009059;GO:0009987;GO:0010467;GO:0015934;GO:0016020;GO:0016043;GO:0019538;GO:0019866;GO:0022411;GO:0…
												TRINITY_DN21604_c0_g1_i5.p2												TRINITY_DN19119_c0_g2_i4.p1	7668.SPU_024419_tr	3.40e-46	McKusick_Kaufman_Bardet_Biedl_syndromes	GO:0000003GO:0001085;GO:0001103;GO:0001501;GO:0001894;GO:0001895;GO:0001947;GO:0002009;GO:0003006;GO:0003007;GO:0003008;GO:0003012;GO:0003013;GO:0003018;GO:0003143;GO:0003352;GO:0003356;GO:0003674;GO:0005488;GO:0005515;GO:0005575;GO:0005622;GO:0005623;GO:0005634;GO:0005737;GO:0005813;GO:0005815;GO:0005856;GO:0005929;GO:0006457;GO:0006458;GO:0006810;GO:0006936;GO:0006939;GO:0006996;GO:0007154;GO:0…														TRINITY_DN19464_c1_g2_i1.p1	10224.XP_006820698.1	1.60e-17	calcium_channel_activity	GO:0005216GO:0005262;GO:0006811;GO:0016020;GO:0055085;GO:0070588
												TRINITY_DN21622_c6_g4_i1.p5	88036.EFJ11038	1.80e-45	Probably_involved_in_the_RNA_silencing_pathway_and_required_for_the_generation_of_small_interfering_RNAs_(siRNAs)	GO:0001101GO:0006139;GO:0006396;GO:0006725;GO:0006807;GO:0008150;GO:0008152;GO:0009058;GO:0009605;GO:0009607;GO:0009615;GO:0009719;GO:0009725;GO:0009751;GO:0009892;GO:0009987;GO:0010025;GO:0010033;GO:0010166;GO:0010467;GO:0010468;GO:0010605;GO:0010608;GO:0010629;GO:0014070;GO:0016070;GO:0016246;GO:0016441;GO:0016458;GO:0019222;GO:0030422;GO:0031047;GO:0031050;GO:0034641;GO:0035194;GO:0040029;GO:0…								TRINITY_DN19120_c0_g1_i4.p1	8010.XP_010871536.1	1.40e-162	Trio_Rho_guanine_nucleotide_exchange_factor_a	GO:0000003GO:0000902;GO:0000904;GO:0001505;GO:0001558;GO:0001667;GO:0001764;GO:0001956;GO:0002119;GO:0002164;GO:0003006;GO:0003674;GO:0003824;GO:0004672;GO:0004674;GO:0005085;GO:0005088;GO:0005089;GO:0005488;GO:0005515;GO:0005575;GO:0005622;GO:0005623;GO:0005737;GO:0005829;GO:0006464;GO:0006468;GO:0006793;GO:0006796;GO:0006807;GO:0006810;GO:0006897;GO:0006909;GO:0006911;GO:0006928;GO:0006935;GO:0…														TRINITY_DN19519_c0_g1_i1.p1	7897.ENSLACP00000002676	5.30e-255	The_BBSome_complex_is_thought_to_function_as_a_coat_complex_required_for_sorting_of_specific_membrane_proteins_to_the_primary_cilia_The_BBSome_complex_is_required_for_ciliogenesis_but_is_dispensable_for_centriolar_satellite_function
												TRINITY_DN21677_c23_g2_i1.p1	10224.XP_006813883.1	5.60e-16	C_terminal_of_Roc_COR_domain	GO:0004674;GO:0005515;GO:0006468;GO:0006915								TRINITY_DN19142_c0_g1_i1.p1	7739.XP_002603862.1	2.20e-304	neurotransmitter_receptor_transport_postsynaptic_endosome_to_lysosome	GO:0000041GO:0002376;GO:0002475;GO:0002682;GO:0002684;GO:0002694;GO:0002696;GO:0003674;GO:0005215;GO:0005575;GO:0005622;GO:0005623;GO:0005737;GO:0005768;GO:0005770;GO:0005783;GO:0005794;GO:0005795;GO:0005798;GO:0005802;GO:0006725;GO:0006726;GO:0006727;GO:0006807;GO:0006810;GO:0006811;GO:0006812;GO:0006829;GO:0006886;GO:0006887;GO:0006892;GO:0006895;GO:0006897;GO:0006900;GO:0006928;GO:0006996;GO:0…														TRINITY_DN19534_c1_g1_i1.p7	10224.XP_006825784.1	4.00e-07	positive_regulation_of_fat_cell_differentiation
												TRINITY_DN21688_c3_g1_i1.p1	400682.PAC_15719278	2.10e-48	heparan_sulfate_proteoglycan	GO:0005515								TRINITY_DN19198_c2_g1_i3.p4	9305.ENSSHAP00000004661	6.10e-41	Tyrosine_kinase_non_receptor_2	GO:0001932GO:0001934;GO:0002376;GO:0003674;GO:0003824;GO:0004672;GO:0004712;GO:0004713;GO:0004715;GO:0004857;GO:0005095;GO:0005102;GO:0005154;GO:0005488;GO:0005515;GO:0005575;GO:0005622;GO:0005623;GO:0005634;GO:0005737;GO:0005768;GO:0005886;GO:0005905;GO:0006464;GO:0006468;GO:0006793;GO:0006796;GO:0006807;GO:0006928;GO:0006950;GO:0006952;GO:0006955;GO:0007154;GO:0007165;GO:0007166;GO:0007167;GO:0…														TRINITY_DN19557_c0_g1_i1.p1	45351.EDO41955	6.00e-174	mRNA_methylation
												TRINITY_DN21712_c0_g1_i1.p2	109760.SPPG_05123T0	8.10e-21	co_chaperone	GO:0003674GO:0005488;GO:0005515;GO:0005575;GO:0005622;GO:0005623;GO:0005634;GO:0005737;GO:0006457;GO:0008150;GO:0009889;GO:0009891;GO:0009893;GO:0009987;GO:0010556;GO:0010557;GO:0010604;GO:0010638;GO:0019219;GO:0019222;GO:0031323;GO:0031325;GO:0031326;GO:0031328;GO:0032204;GO:0032206;GO:0032210;GO:0032212;GO:0033043;GO:0033044;GO:0043226;GO:0043227;GO:0043229;GO:0043231;GO:0043392;GO:0044092;GO:0…								TRINITY_DN19198_c2_g1_i6.p3	9305.ENSSHAP00000004661	6.10e-41	Tyrosine_kinase_non_receptor_2	GO:0001932GO:0001934;GO:0002376;GO:0003674;GO:0003824;GO:0004672;GO:0004712;GO:0004713;GO:0004715;GO:0004857;GO:0005095;GO:0005102;GO:0005154;GO:0005488;GO:0005515;GO:0005575;GO:0005622;GO:0005623;GO:0005634;GO:0005737;GO:0005768;GO:0005886;GO:0005905;GO:0006464;GO:0006468;GO:0006793;GO:0006796;GO:0006807;GO:0006928;GO:0006950;GO:0006952;GO:0006955;GO:0007154;GO:0007165;GO:0007166;GO:0007167;GO:0…														TRINITY_DN19564_c2_g2_i13.p4	45351.EDO41317	7.10e-30	translation_reinitiation
												TRINITY_DN21792_c1_g2_i1.p1												TRINITY_DN19208_c1_g1_i16.p1	7739.XP_002609095.1	6.80e-81	ELMO/CED_12_family	GO:0005096														TRINITY_DN19564_c2_g2_i14.p4	45351.EDO41317	7.10e-30	translation_reinitiation
												TRINITY_DN21821_c0_g1_i2.p1												TRINITY_DN19258_c0_g2_i2.p1	45351.EDO36982	4.10e-75	snoRNA_binding	GO:0000462GO:0003674;GO:0003676;GO:0003723;GO:0005488;GO:0005575;GO:0005622;GO:0005623;GO:0005634;GO:0005654;GO:0005730;GO:0006139;GO:0006364;GO:0006396;GO:0006725;GO:0006807;GO:0008150;GO:0008152;GO:0009987;GO:0010467;GO:0016070;GO:0016072;GO:0022613;GO:0030490;GO:0030515;GO:0030684;GO:0030686;GO:0031974;GO:0031981;GO:0032040;GO:0032991;GO:0034388;GO:0034470;GO:0034641;GO:0034660;GO:0042254;GO:0…														TRINITY_DN19567_c1_g1_i1.p3	7739.XP_002613417.1	8.50e-69	regulation_of_response_to_alcohol
												TRINITY_DN23189_c0_g1_i1.p1	7897.ENSLACP00000009242	2.00e-45	Helicase_with_zinc_finger									TRINITY_DN19330_c0_g1_i1.p1																		TRINITY_DN19568_c0_g1_i1.p1	38654.XP_006024463.1	1.70e-123	smooth_muscle_contraction
												TRINITY_DN23244_c0_g1_i1.p1												TRINITY_DN19356_c1_g1_i1.p3	7668.SPU_014157_tr	7.10e-36	DNA_binding															TRINITY_DN19681_c0_g1_i5.p1	10224.XP_002734214.1	7.40e-63	positive_regulation_of_mitochondrial_translation	GO:0005575GO:0005622;GO:0005623;GO:0005737;GO:0005739;GO:0006417;GO:0008150;GO:0009889;GO:0009891;GO:0009893;GO:0010468;GO:0010556;GO:0010557;GO:0010604;GO:0010608;GO:0010628;GO:0019222;GO:0031323;GO:0031325;GO:0031326;GO:0031328;GO:0032268;GO:0032270;GO:0034248;GO:0034250;GO:0043226;GO:0043227;GO:0043229;GO:0043231;GO:0044424;GO:0044444;GO:0044464;GO:0045727;GO:0048518;GO:0048522;GO:0050789;GO:0…
												TRINITY_DN23566_c0_g1_i1.p1												TRINITY_DN19382_c2_g1_i1.p1	7739.XP_002592506.1	3.20e-16	Tnf_receptor_associated_factor_2	GO:0005515;GO:0008270														TRINITY_DN19694_c4_g1_i1.p4
												TRINITY_DN24275_c0_g1_i1.p1	224911.27351974	1.50e-21	COG2931_RTX_toxins_and_related_Ca2__binding_proteins	GO:0005509;GO:0007156;GO:0016020								TRINITY_DN19405_c0_g1_i1.p2	27923.ML01271a_PA	4.70e-30	Anaphase_promoting_complex_subunit_4_WD40_domain	GO:0005515														TRINITY_DN19727_c1_g1_i3.p1	45351.EDO45799	3.50e-90	cellular_response_to_interleukin_11	GO:0003008GO:0003674;GO:0005488;GO:0005515;GO:0005575;GO:0007600;GO:0008150;GO:0016020;GO:0016021;GO:0019233;GO:0031224;GO:0032501;GO:0044425;GO:0050877
												TRINITY_DN24951_c0_g1_i1.p1	400682.PAC_15712295	7.90e-59	NmrA_like_family									TRINITY_DN19509_c0_g1_i1.p1	45351.EDO32442	2.10e-86	adherens_junction_organization															TRINITY_DN19749_c0_g1_i2.p3	192875.XP_004343003.1	1.70e-28	negative_regulation_of_actin_filament_depolymerization	GO:0003008GO:0003674;GO:0005096;GO:0005575;GO:0005622;GO:0005623;GO:0005634;GO:0005737;GO:0007610;GO:0007611;GO:0007612;GO:0007613;GO:0007615;GO:0007635;GO:0008016;GO:0008047;GO:0008150;GO:0008306;GO:0008355;GO:0030234;GO:0030424;GO:0030695;GO:0032501;GO:0036477;GO:0042048;GO:0042221;GO:0042995;GO:0043005;GO:0043025;GO:0043085;GO:0043087;GO:0043226;GO:0043227;GO:0043229;GO:0043231;GO:0043547;GO:0…
												TRINITY_DN27054_c0_g1_i1.p1												TRINITY_DN19554_c0_g1_i2.p2	45351.EDO47870	6.70e-69	cell_separation_after_cytokinesis															TRINITY_DN19773_c0_g5_i6.p2
												TRINITY_DN27228_c0_g2_i1.p2												TRINITY_DN19592_c2_g1_i1.p2	7994.ENSAMXP00000012504	4.00e-179	E3_ubiquitin_protein_ligase															TRINITY_DN19779_c0_g1_i5.p2	10228.TriadP55512	1.00e-47	Flagellar_C1a_complex_subunit_C1a_32
												TRINITY_DN277_c0_g1_i2.p2	59894.ENSFALP00000013453	1.60e-37	Alpha__and_gamma_adaptin_binding_protein_p34	GO:0005575GO:0005622;GO:0005623;GO:0005634;GO:0005654;GO:0005737;GO:0005829;GO:0016604;GO:0016607;GO:0031974;GO:0031981;GO:0043226;GO:0043227;GO:0043229;GO:0043231;GO:0043233;GO:0044422;GO:0044424;GO:0044428;GO:0044444;GO:0044446;GO:0044451;GO:0044464;GO:0070013								TRINITY_DN19690_c0_g3_i1.p1																		TRINITY_DN19793_c0_g2_i3.p2	176946.XP_007433668.1	1.20e-164	E3_ubiquitin_protein_ligase_4	GO:0004842
												TRINITY_DN27829_c0_g2_i1.p1	9258.ENSOANP00000022828	1.40e-07	negative_regulation_of_skeletal_muscle_tissue_growth	GO:0003674GO:0003824;GO:0004175;GO:0004252;GO:0005575;GO:0005576;GO:0006508;GO:0006807;GO:0008150;GO:0008152;GO:0008233;GO:0008236;GO:0009987;GO:0016043;GO:0016202;GO:0016787;GO:0017171;GO:0019538;GO:0022411;GO:0022617;GO:0030198;GO:0040008;GO:0043062;GO:0043170;GO:0044238;GO:0045843;GO:0045926;GO:0048519;GO:0048631;GO:0048632;GO:0048634;GO:0048635;GO:0048638;GO:0048640;GO:0048641;GO:0048642;GO:0…								TRINITY_DN19692_c0_g2_i6.p1																		TRINITY_DN19809_c0_g1_i1.p1	10141.ENSCPOP00000004326	5.80e-20	Guanylate_kinase_associated_protein_(GKAP)_protein	GO:0023052GO:0000070;GO:0000278;GO:0000280;GO:0000819;GO:0000922;GO:0003674;GO:0003824;GO:0004721;GO:0005575;GO:0005622;GO:0005623;GO:0005634;GO:0005737;GO:0005739;GO:0005813;GO:0005815;GO:0005819;GO:0005829;GO:0005856;GO:0006355;GO:0006357;GO:0006464;GO:0006470;GO:0006793;GO:0006796;GO:0006807;GO:0006928;GO:0006996;GO:0007017;GO:0007018;GO:0007049;GO:0007059;GO:0007079;GO:0007088;GO:0007154;GO:0…
												TRINITY_DN28150_c0_g2_i2.p1												TRINITY_DN19701_c0_g1_i1.p1	45351.EDO37584	9.10e-201	carbohydrate_binding_It_is_involved_in_the_biological_process_described_with_mannose_metabolic_process	GO:0000323GO:0001775;GO:0002252;GO:0002263;GO:0002274;GO:0002275;GO:0002283;GO:0002366;GO:0002376;GO:0002443;GO:0002444;GO:0002446;GO:0003008;GO:0003674;GO:0003824;GO:0004553;GO:0004559;GO:0004571;GO:0005488;GO:0005537;GO:0005575;GO:0005576;GO:0005615;GO:0005622;GO:0005623;GO:0005737;GO:0005764;GO:0005766;GO:0005773;GO:0005775;GO:0005975;GO:0005996;GO:0006013;GO:0006464;GO:0006517;GO:0006807;GO:0…														TRINITY_DN19816_c0_g1_i2.p1
												TRINITY_DN28369_c0_g2_i1.p1												TRINITY_DN19759_c0_g1_i1.p3	7668.SPU_018686_tr	1.20e-47	replication_fork_processing	GO:0000228GO:0000724;GO:0000725;GO:0000813;GO:0003674;GO:0003712;GO:0003714;GO:0005488;GO:0005515;GO:0005575;GO:0005622;GO:0005623;GO:0005634;GO:0005654;GO:0005657;GO:0005694;GO:0005737;GO:0005768;GO:0005769;GO:0005829;GO:0005886;GO:0006139;GO:0006259;GO:0006260;GO:0006261;GO:0006281;GO:0006302;GO:0006310;GO:0006355;GO:0006508;GO:0006511;GO:0006725;GO:0006807;GO:0006810;GO:0006886;GO:0006950;GO:0…														TRINITY_DN19864_c2_g1_i1.p1
												TRINITY_DN2874_c0_g1_i1.p2												TRINITY_DN19761_c0_g1_i2.p2																		TRINITY_DN19870_c0_g1_i4.p2	8469.XP_007056501.1	2.20e-107	ASCH_domain	GO:0002020GO:0002119;GO:0002164;GO:0003674;GO:0003712;GO:0003713;GO:0005102;GO:0005488;GO:0005515;GO:0005575;GO:0005622;GO:0005623;GO:0005634;GO:0005654;GO:0005737;GO:0006355;GO:0006810;GO:0007154;GO:0007165;GO:0007275;GO:0008134;GO:0008150;GO:0009719;GO:0009725;GO:0009755;GO:0009791;GO:0009889;GO:0009891;GO:0009893;GO:0009987;GO:0010033;GO:0010468;GO:0010556;GO:0010557;GO:0010604;GO:0010628;GO:0…
												TRINITY_DN4020_c0_g1_i1.p2	7739.XP_002601800.1	1.20e-36	peroxisome_membrane_class_1_targeting_sequence_binding	GO:0005777GO:0000268;GO:0002119;GO:0002164;GO:0003674;GO:0005048;GO:0005488;GO:0005515;GO:0005575;GO:0005622;GO:0005623;GO:0005634;GO:0005654;GO:0005737;GO:0005777;GO:0005778;GO:0005829;GO:0005886;GO:0005903;GO:0006457;GO:0006605;GO:0006612;GO:0006625;GO:0006810;GO:0006886;GO:0006996;GO:0007031;GO:0007275;GO:0007399;GO:0008104;GO:0008150;GO:0009791;GO:0009987;GO:0015031;GO:0015833;GO:0015919;GO:0…								TRINITY_DN19785_c4_g2_i1.p2	10224.XP_006817351.1	2.30e-38	cortical_actin_cytoskeleton_organization	GO:0000226GO:0000902;GO:0000904;GO:0002009;GO:0003008;GO:0003013;GO:0003015;GO:0003674;GO:0005488;GO:0005515;GO:0005575;GO:0005622;GO:0005623;GO:0005634;GO:0005737;GO:0005783;GO:0005829;GO:0006928;GO:0006996;GO:0007010;GO:0007017;GO:0007029;GO:0007032;GO:0007275;GO:0007399;GO:0007409;GO:0008015;GO:0008150;GO:0008360;GO:0008582;GO:0009653;GO:0009888;GO:0009966;GO:0009968;GO:0009987;GO:0010256;GO:0…														TRINITY_DN19870_c0_g1_i5.p1	8469.XP_007056501.1	2.20e-107	ASCH_domain	GO:0008270GO:0006355;GO:0005634;GO:0002020;GO:0002119;GO:0002164;GO:0003674;GO:0003712;GO:0003713;GO:0005102;GO:0005488;GO:0005515;GO:0005575;GO:0005622;GO:0005623;GO:0005634;GO:0005654;GO:0005737;GO:0006355;GO:0006810;GO:0007154;GO:0007165;GO:0007275;GO:0008134;GO:0008150;GO:0009719;GO:0009725;GO:0009755;GO:0009791;GO:0009889;GO:0009891;GO:0009893;GO:0009987;GO:0010033;GO:0010468;GO:0010556;GO:0…
												TRINITY_DN4602_c0_g1_i1.p1	400682.PAC_15708776	9.00e-11	Ankyrin_repeat	GO:0005515								TRINITY_DN19789_c1_g1_i1.p1	7739.XP_002612401.1	1.30e-122	ER_Golgi_trafficking_TRAPP_I_complex_85_kDa_subunit	GO:0000045GO:0000407;GO:0003674;GO:0005085;GO:0005088;GO:0005488;GO:0005515;GO:0005575;GO:0005622;GO:0005623;GO:0005737;GO:0005794;GO:0005829;GO:0006810;GO:0006888;GO:0006914;GO:0006996;GO:0007030;GO:0007033;GO:0008104;GO:0008150;GO:0008152;GO:0009056;GO:0009987;GO:0010256;GO:0012505;GO:0016043;GO:0016192;GO:0016236;GO:0017016;GO:0017112;GO:0017137;GO:0019899;GO:0022607;GO:0030008;GO:0030242;GO:0…														TRINITY_DN19883_c0_g1_i4.p2	106582.XP_004564893.1	9.30e-54	DNA_cross_link_repair_1C_PSO2_homolog_(S_cerevisiae)	GO:0000014GO:0000228;GO:0000723;GO:0000726;GO:0000781;GO:0000784;GO:0001775;GO:0002200;GO:0002376;GO:0002520;GO:0002521;GO:0002562;GO:0003674;GO:0003676;GO:0003677;GO:0003684;GO:0003824;GO:0004518;GO:0004519;GO:0004520;GO:0004527;GO:0004529;GO:0004536;GO:0005488;GO:0005575;GO:0005622;GO:0005623;GO:0005634;GO:0005654;GO:0005694;GO:0005737;GO:0005794;GO:0006139;GO:0006259;GO:0006281;GO:0006302;GO:0…
												TRINITY_DN462_c0_g1_i4.p1												TRINITY_DN19864_c1_g1_i6.p1	400682.PAC_15725706	6.80e-35	ATP_binding															TRINITY_DN19886_c2_g1_i1.p2	45351.EDO38566	1.30e-76	oxidoreductase_activity	GO:0000166GO:0003674;GO:0003824;GO:0003960;GO:0005488;GO:0008150;GO:0008152;GO:0009987;GO:0016491;GO:0016651;GO:0016655;GO:0036094;GO:0042180;GO:0044237;GO:0044281;GO:0048037;GO:0050661;GO:0050662;GO:0051186;GO:0055114;GO:0071704;GO:0097159;GO:1901265;GO:1901363;GO:1901661
												TRINITY_DN4894_c0_g1_i1.p1	6500.XP_005111409.1	2.30e-99	positive_regulation_of_cell_cell_adhesion_mediated_by_cadherin	GO:0000902GO:0000904;GO:0001765;GO:0001817;GO:0001819;GO:0001931;GO:0001932;GO:0001934;GO:0002020;GO:0002090;GO:0002682;GO:0002684;GO:0003674;GO:0005102;GO:0005198;GO:0005488;GO:0005515;GO:0005575;GO:0005622;GO:0005623;GO:0005737;GO:0005768;GO:0005769;GO:0005813;GO:0005815;GO:0005856;GO:0005886;GO:0005901;GO:0005911;GO:0005912;GO:0005913;GO:0006403;GO:0006810;GO:0006897;GO:0006928;GO:0006935;GO:0…								TRINITY_DN19887_c0_g1_i2.p1	7897.ENSLACP00000019469	2.20e-96	glutamate_receptor	GO:0000003GO:0001505;GO:0001640;GO:0001641;GO:0003008;GO:0003674;GO:0004888;GO:0004930;GO:0005246;GO:0005488;GO:0005496;GO:0005575;GO:0005622;GO:0005623;GO:0005886;GO:0005887;GO:0006810;GO:0006811;GO:0006820;GO:0006835;GO:0006865;GO:0007154;GO:0007165;GO:0007166;GO:0007186;GO:0007187;GO:0007188;GO:0007193;GO:0007194;GO:0007196;GO:0007215;GO:0007216;GO:0007267;GO:0007268;GO:0007528;GO:0007610;GO:0…														TRINITY_DN19889_c0_g1_i11.p1
												TRINITY_DN6144_c0_g1_i1.p2				GO:0034080GO:0000775								TRINITY_DN19894_c0_g1_i1.p4																		TRINITY_DN19897_c1_g1_i2.p1	7918.ENSLOCP00000003129	7.00e-67	Zinc_finger_ZZ_type
												TRINITY_DN6236_c1_g1_i2.p1												TRINITY_DN19905_c0_g1_i2.p1	8010.XP_010880941.1	0	intraflagellar_transport	GO:0000122GO:0000226;GO:0001501;GO:0001654;GO:0001655;GO:0001822;GO:0001838;GO:0001841;GO:0001843;GO:0001894;GO:0001895;GO:0001947;GO:0002009;GO:0002119;GO:0002164;GO:0003002;GO:0003007;GO:0003143;GO:0003674;GO:0005488;GO:0005515;GO:0005575;GO:0005622;GO:0005623;GO:0005634;GO:0005737;GO:0005815;GO:0005856;GO:0005871;GO:0005875;GO:0005929;GO:0005930;GO:0006355;GO:0006357;GO:0006508;GO:0006807;GO:0…														TRINITY_DN19908_c1_g1_i6.p1	7994.ENSAMXP00000010300	9.80e-73	Phospholipase_A2_group_VII_(platelet_activating_factor_acetylhydrolase_plasma)	GO:0003847GO:0016042;GO:0002009;GO:0002682;GO:0002684;GO:0002685;GO:0002687;GO:0002688;GO:0002690;GO:0003674;GO:0003824;GO:0003847;GO:0004620;GO:0004623;GO:0005488;GO:0005543;GO:0005575;GO:0005576;GO:0005615;GO:0005622;GO:0005623;GO:0005737;GO:0005783;GO:0005789;GO:0005829;GO:0006629;GO:0006644;GO:0006650;GO:0006793;GO:0006796;GO:0006807;GO:0006950;GO:0006952;GO:0006954;GO:0007275;GO:0008150;GO:0…
												TRINITY_DN7896_c0_g1_i1.p1	7918.ENSLOCP00000001330	3.70e-13	Ferric_chelate_reductase									TRINITY_DN19925_c0_g1_i2.p4	28737.XP_006894172.1	3.10e-31	Mitochondrial_intermediate_peptidase	GO:0003674GO:0003824;GO:0004175;GO:0004222;GO:0005575;GO:0005622;GO:0005623;GO:0005737;GO:0005739;GO:0005759;GO:0006508;GO:0006518;GO:0006605;GO:0006626;GO:0006627;GO:0006807;GO:0006810;GO:0006839;GO:0006886;GO:0006996;GO:0007005;GO:0008104;GO:0008150;GO:0008152;GO:0008233;GO:0008237;GO:0009987;GO:0010467;GO:0015031;GO:0015833;GO:0016043;GO:0016485;GO:0016787;GO:0019538;GO:0031974;GO:0033036;GO:0…														TRINITY_DN19981_c0_g1_i1.p8	7739.XP_002597877.1	3.10e-47	Leucine_rich_repeat	GO:0005515
												TRINITY_DN7982_c0_g1_i1.p1	7994.ENSAMXP00000005570	1.40e-92	FK506_binding_protein_15_133kDa	GO:0005575GO:0005623;GO:0008150;GO:0009892;GO:0010563;GO:0010921;GO:0010923;GO:0016020;GO:0019220;GO:0019222;GO:0030424;GO:0030426;GO:0030427;GO:0031323;GO:0031324;GO:0033267;GO:0035303;GO:0035305;GO:0042995;GO:0043005;GO:0043086;GO:0044092;GO:0044463;GO:0044464;GO:0045936;GO:0048519;GO:0048523;GO:0050789;GO:0050790;GO:0050794;GO:0051174;GO:0051336;GO:0051346;GO:0065007;GO:0065009;GO:0097458;GO:0…								TRINITY_DN19983_c0_g1_i2.p3	7739.XP_002608651.1	5.90e-81	ADP_biosynthetic_process	GO:0001889GO:0002244;GO:0002376;GO:0002520;GO:0002521;GO:0003674;GO:0003824;GO:0004017;GO:0005575;GO:0005622;GO:0005623;GO:0005634;GO:0005737;GO:0005739;GO:0005740;GO:0005743;GO:0005758;GO:0005829;GO:0005929;GO:0006091;GO:0006119;GO:0006139;GO:0006144;GO:0006163;GO:0006164;GO:0006172;GO:0006725;GO:0006753;GO:0006793;GO:0006796;GO:0006807;GO:0007275;GO:0007399;GO:0007417;GO:0007420;GO:0008150;GO:0…														TRINITY_DN20010_c1_g1_i1.p1	45351.EDO43189	4.10e-11	Sidekick_cell_adhesion_molecule	GO:0005575GO:0007044;GO:0008150;GO:0009987;GO:0016043;GO:0022607;GO:0030054;GO:0030055;GO:0030056;GO:0031581;GO:0034329;GO:0034330;GO:0044085;GO:0071840
												TRINITY_DN8182_c0_g1_i1.p1												TRINITY_DN20032_c0_g1_i1.p1	7739.XP_002611994.1	7.20e-42	Epidermal_growth_factor_like_domain	GO:0005509														TRINITY_DN20103_c0_g1_i1.p2	400682.PAC_15720313	6.50e-232	Glycosyl_hydrolases_family_31	GO:0004553;GO:0005975
												TRINITY_DN9642_c0_g1_i2.p1												TRINITY_DN20032_c0_g1_i1.p2	7739.XP_002609621.1	2.20e-56	sensory_perception_of_sound	GO:0004623GO:0006644;GO:0050482;GO:0004623;GO:0005509;GO:0006644;GO:0050482														TRINITY_DN20141_c0_g2_i3.p1	7739.XP_002600706.1	6.50e-98	galactosylceramidase_activity	GO:0000323GO:0003674;GO:0003824;GO:0004336;GO:0004553;GO:0005575;GO:0005622;GO:0005623;GO:0005737;GO:0005764;GO:0005773;GO:0005775;GO:0006629;GO:0006643;GO:0006664;GO:0006665;GO:0006672;GO:0006677;GO:0006681;GO:0006683;GO:0006687;GO:0006807;GO:0008150;GO:0008152;GO:0009056;GO:0009987;GO:0016042;GO:0016787;GO:0016798;GO:0019374;GO:0019376;GO:0019377;GO:0030149;GO:0031974;GO:0034641;GO:0043202;GO:0…
												TRINITY_DN9898_c0_g4_i1.p1												TRINITY_DN20088_c1_g1_i14.p4																		TRINITY_DN20172_c0_g1_i7.p6	10224.XP_002736601.1	2.20e-45
																								TRINITY_DN20088_c1_g1_i6.p6																		TRINITY_DN20185_c0_g2_i3.p1	7668.SPU_025011_tr	1.50e-28	C_terminal_of_Roc_COR_domain	GO:0004672GO:0005524;GO:0006468
																								TRINITY_DN20088_c1_g1_i7.p5																		TRINITY_DN20189_c0_g1_i4.p2	7739.XP_002593355.1	2.30e-101	telomere_formation_via_telomerase	GO:0000723GO:0003674;GO:0003676;GO:0003723;GO:0005488;GO:0005515;GO:0005575;GO:0005622;GO:0005623;GO:0005634;GO:0005654;GO:0005697;GO:0005737;GO:0005829;GO:0006139;GO:0006259;GO:0006278;GO:0006403;GO:0006725;GO:0006807;GO:0006996;GO:0006997;GO:0007004;GO:0008104;GO:0008150;GO:0008152;GO:0009058;GO:0009059;GO:0009889;GO:0009891;GO:0009893;GO:0009987;GO:0010556;GO:0010557;GO:0010604;GO:0010833;GO:0…
																								TRINITY_DN20098_c0_g1_i2.p1	132113.XP_003492709.1	3.30e-274	Vacuolar_14_Fab1_binding_region	GO:0000060GO:0003674;GO:0005048;GO:0005215;GO:0005488;GO:0005575;GO:0005622;GO:0005623;GO:0005634;GO:0005635;GO:0005737;GO:0005829;GO:0006606;GO:0006607;GO:0006610;GO:0006810;GO:0006886;GO:0006913;GO:0008104;GO:0008139;GO:0008150;GO:0008565;GO:0012505;GO:0015031;GO:0015833;GO:0016020;GO:0017038;GO:0031090;GO:0031965;GO:0031967;GO:0031974;GO:0031975;GO:0031981;GO:0033036;GO:0033218;GO:0033365;GO:0…														TRINITY_DN20189_c0_g1_i4.p4	10141.ENSCPOP00000020096	2.50e-80	maturation_of_SSU_rRNA_from_tricistronic_rRNA_transcript_(SSU_rRNA_58S_rRNA_LSU_rRNA)	GO:0000462GO:0000981;GO:0003674;GO:0003700;GO:0005575;GO:0005622;GO:0005623;GO:0005634;GO:0005654;GO:0005730;GO:0006139;GO:0006355;GO:0006357;GO:0006364;GO:0006396;GO:0006725;GO:0006807;GO:0008150;GO:0008152;GO:0009889;GO:0009987;GO:0010467;GO:0010468;GO:0010556;GO:0016070;GO:0016072;GO:0019219;GO:0019222;GO:0022613;GO:0030490;GO:0030684;GO:0030686;GO:0030688;GO:0030689;GO:0030692;GO:0031323;GO:0…
																								TRINITY_DN20144_c1_g1_i1.p4																		TRINITY_DN20199_c0_g4_i1.p1	7244.FBpp0228739	4.70e-23	Alpha_16_mannosylglycoprotein_2_beta_N_acetylglucosaminyltransferase_activity_It_is_involved_in_the_biological_process_described_with_oligosaccharide_biosynthetic_process	GO:0008455GO:0009312;GO:0005795;GO:0016021;GO:0003674;GO:0003824;GO:0005575;GO:0005622;GO:0005623;GO:0005737;GO:0005794;GO:0005795;GO:0005797;GO:0006464;GO:0006486;GO:0006487;GO:0006807;GO:0008150;GO:0008152;GO:0008194;GO:0008375;GO:0009058;GO:0009059;GO:0009100;GO:0009101;GO:0009987;GO:0012505;GO:0016740;GO:0016757;GO:0016758;GO:0019538;GO:0031984;GO:0031985;GO:0034645;GO:0036211;GO:0043170;GO:0…
																								TRINITY_DN20160_c3_g1_i2.p4	45351.EDO49692	5.00e-169	G_protein_beta/gamma_subunit_complex_binding	GO:0000139GO:0000166;GO:0000287;GO:0001664;GO:0001882;GO:0001883;GO:0001932;GO:0001934;GO:0001973;GO:0003008;GO:0003014;GO:0003674;GO:0003824;GO:0003924;GO:0005102;GO:0005488;GO:0005515;GO:0005525;GO:0005575;GO:0005622;GO:0005623;GO:0005634;GO:0005654;GO:0005730;GO:0005737;GO:0005794;GO:0005813;GO:0005815;GO:0005829;GO:0005834;GO:0005856;GO:0005886;GO:0005938;GO:0006139;GO:0006163;GO:0006457;GO:0…														TRINITY_DN20289_c1_g2_i2.p1
																								TRINITY_DN20189_c0_g1_i4.p6	12957.ACEP18098_PA	1.70e-08	Phosphatidylethanolamine_binding_protein															TRINITY_DN20296_c4_g1_i1.p3	45351.EDO32797	1.70e-95	exodeoxyribonuclease_III_activity	GO:0000077GO:0005634;GO:0000003;GO:0000075;GO:0000077;GO:0000228;GO:0000723;GO:0000793;GO:0000794;GO:0003674;GO:0003676;GO:0003677;GO:0003684;GO:0003824;GO:0004518;GO:0004527;GO:0005488;GO:0005515;GO:0005575;GO:0005622;GO:0005623;GO:0005634;GO:0005654;GO:0005694;GO:0006139;GO:0006259;GO:0006278;GO:0006281;GO:0006289;GO:0006725;GO:0006807;GO:0006915;GO:0006950;GO:0006974;GO:0006996;GO:0007004;GO:0…
																								TRINITY_DN20215_c0_g1_i1.p1	13616.ENSMODP00000012173	7.00e-190	Exportin_7	GO:0003674GO:0005049;GO:0005488;GO:0005515;GO:0005575;GO:0005622;GO:0005623;GO:0005634;GO:0005635;GO:0005643;GO:0005737;GO:0006611;GO:0006810;GO:0006886;GO:0006913;GO:0008104;GO:0008150;GO:0008536;GO:0012505;GO:0015031;GO:0015833;GO:0017016;GO:0019899;GO:0031267;GO:0031967;GO:0031975;GO:0032991;GO:0033036;GO:0034613;GO:0042886;GO:0043226;GO:0043227;GO:0043229;GO:0043231;GO:0044422;GO:0044424;GO:0…														TRINITY_DN20301_c0_g2_i12.p1
																								TRINITY_DN20226_c2_g1_i7.p1	400682.PAC_15724212	1.20e-61	kelch_like	GO:0005515														TRINITY_DN20303_c0_g1_i6.p1	45351.EDO31001	2.80e-71	complement_component_C4b_binding	GO:0001846GO:0001848;GO:0001855;GO:0001867;GO:0002252;GO:0002253;GO:0002376;GO:0002673;GO:0002682;GO:0002683;GO:0002684;GO:0002697;GO:0002698;GO:0002920;GO:0002921;GO:0003674;GO:0003824;GO:0004175;GO:0004252;GO:0005488;GO:0005509;GO:0005515;GO:0005575;GO:0005576;GO:0005615;GO:0005622;GO:0005623;GO:0005634;GO:0005654;GO:0005737;GO:0005829;GO:0006508;GO:0006807;GO:0006810;GO:0006897;GO:0006898;GO:0…
																								TRINITY_DN20251_c1_g1_i2.p1	7668.SPU_013442_tr	3.40e-07	C_terminal_of_Roc_COR_domain	GO:0005515														TRINITY_DN20303_c0_g1_i9.p1	45351.EDO31001	1.00e-96	complement_component_C4b_binding	GO:0001846GO:0001848;GO:0001855;GO:0001867;GO:0002252;GO:0002253;GO:0002376;GO:0002673;GO:0002682;GO:0002683;GO:0002684;GO:0002697;GO:0002698;GO:0002920;GO:0002921;GO:0003674;GO:0003824;GO:0004175;GO:0004252;GO:0005488;GO:0005509;GO:0005515;GO:0005575;GO:0005576;GO:0005615;GO:0005622;GO:0005623;GO:0005634;GO:0005654;GO:0005737;GO:0005829;GO:0006508;GO:0006807;GO:0006810;GO:0006897;GO:0006898;GO:0…
																								TRINITY_DN20287_c3_g1_i18.p3	8128.ENSONIP00000008464	4.80e-76	5'_nucleotidase_cytosolic_IIIA	GO:0000215GO:0000287;GO:0002252;GO:0002376;GO:0003674;GO:0003824;GO:0005488;GO:0005575;GO:0005622;GO:0005623;GO:0005737;GO:0005783;GO:0005829;GO:0006139;GO:0006152;GO:0006213;GO:0006725;GO:0006753;GO:0006793;GO:0006796;GO:0006807;GO:0006950;GO:0006952;GO:0008150;GO:0008152;GO:0008252;GO:0008253;GO:0009056;GO:0009058;GO:0009116;GO:0009119;GO:0009123;GO:0009125;GO:0009158;GO:0009161;GO:0009164;GO:0…														TRINITY_DN20317_c0_g2_i1.p1	126957.SMAR008275_PA	3.20e-66	Protein_dopey_1_homolog	GO:0005575GO:0005622;GO:0005623;GO:0005737;GO:0005768;GO:0005794;GO:0005802;GO:0006810;GO:0006892;GO:0006895;GO:0008150;GO:0012505;GO:0016192;GO:0016482;GO:0031410;GO:0031982;GO:0031984;GO:0043226;GO:0043227;GO:0043229;GO:0043231;GO:0044422;GO:0044424;GO:0044431;GO:0044444;GO:0044446;GO:0044464;GO:0046907;GO:0048193;GO:0051179;GO:0051234;GO:0051641;GO:0051649;GO:0097708;GO:0098791
																								TRINITY_DN20287_c3_g1_i24.p3	8128.ENSONIP00000008464	4.80e-76	5'_nucleotidase_cytosolic_IIIA	GO:0000287GO:0008253;GO:0005737														TRINITY_DN20317_c0_g2_i1.p2	10224.XP_006819631.1	1.10e-77	poly(ADP_ribose)_glycohydrolase_activity	GO:0000785GO:0003674;GO:0003682;GO:0003824;GO:0004553;GO:0004649;GO:0005488;GO:0005575;GO:0005622;GO:0005623;GO:0005634;GO:0005654;GO:0005694;GO:0005737;GO:0005739;GO:0005759;GO:0005829;GO:0005975;GO:0006139;GO:0006163;GO:0006282;GO:0006325;GO:0006342;GO:0006355;GO:0006725;GO:0006753;GO:0006793;GO:0006796;GO:0006807;GO:0006950;GO:0006974;GO:0006996;GO:0006997;GO:0008104;GO:0008150;GO:0008152;GO:0…
																								TRINITY_DN20304_c0_g1_i3.p1	9913.ENSBTAP00000000937	1.20e-16	Beta_galactoside_alpha_26_sialyltransferase_2	GO:0000139GO:0003674;GO:0003824;GO:0003835;GO:0005575;GO:0005622;GO:0005623;GO:0005737;GO:0005794;GO:0005975;GO:0006040;GO:0006054;GO:0006082;GO:0006464;GO:0006486;GO:0006487;GO:0006807;GO:0008150;GO:0008152;GO:0008373;GO:0009058;GO:0009059;GO:0009100;GO:0009101;GO:0009311;GO:0009987;GO:0012505;GO:0016020;GO:0016740;GO:0016757;GO:0016999;GO:0017144;GO:0018193;GO:0018196;GO:0018279;GO:0019538;GO:0…														TRINITY_DN20328_c0_g1_i3.p1	45351.EDO43210	0	microtubule_plus_end_binding	GO:0000003GO:0000212;GO:0000226;GO:0000775;GO:0000776;GO:0000922;GO:0003674;GO:0005488;GO:0005515;GO:0005575;GO:0005622;GO:0005623;GO:0005694;GO:0005737;GO:0005813;GO:0005815;GO:0005819;GO:0005856;GO:0006996;GO:0007010;GO:0007017;GO:0007049;GO:0007051;GO:0007059;GO:0007275;GO:0008017;GO:0008092;GO:0008150;GO:0009790;GO:0009792;GO:0009987;GO:0015630;GO:0015631;GO:0016043;GO:0022402;GO:0022414;GO:0…
																								TRINITY_DN20329_c1_g2_i2.p2	7159.AAEL006061_PA	7.00e-103	The_proteasome_is_a_multicatalytic_proteinase_complex_which_is_characterized_by_its_ability_to_cleave_peptides_with_Arg_Phe_Tyr_Leu_and_Glu_adjacent_to_the_leaving_group_at_neutral_or_slightly_basic_pH	GO:0000502GO:0005575;GO:0005622;GO:0005623;GO:0005839;GO:0006508;GO:0006511;GO:0006807;GO:0008150;GO:0008152;GO:0009056;GO:0009057;GO:0009987;GO:0010498;GO:0019538;GO:0019773;GO:0019941;GO:0030163;GO:0032991;GO:0043161;GO:0043170;GO:0043632;GO:0044237;GO:0044238;GO:0044248;GO:0044257;GO:0044260;GO:0044265;GO:0044267;GO:0044424;GO:0044464;GO:0051603;GO:0071704;GO:1901564;GO:1901565;GO:1901575;GO:1…														TRINITY_DN20365_c1_g4_i2.p1	7739.XP_002610646.1	1.90e-162	MAP_kinase_kinase_kinase_kinase_activity	GO:0000165GO:0000166;GO:0000185;GO:0000187;GO:0001932;GO:0001934;GO:0003674;GO:0003824;GO:0004672;GO:0004674;GO:0005488;GO:0005515;GO:0005524;GO:0005575;GO:0005622;GO:0005623;GO:0005737;GO:0005829;GO:0006464;GO:0006468;GO:0006793;GO:0006796;GO:0006807;GO:0006915;GO:0006950;GO:0006996;GO:0007030;GO:0007154;GO:0007165;GO:0007254;GO:0007257;GO:0007346;GO:0007610;GO:0008144;GO:0008150;GO:0008152;GO:0…
																								TRINITY_DN20333_c0_g2_i1.p1	8010.XP_010864595.1	1.80e-37	Coagulation_factor_VIII_associated_2	GO:0005575GO:0005622;GO:0005623;GO:0005634;GO:0005737;GO:0043226;GO:0043227;GO:0043229;GO:0043231;GO:0044424;GO:0044464														TRINITY_DN20368_c0_g1_i2.p1	7739.XP_002598461.1	6.10e-158	regulation_of_protein_kinase_C_signaling	GO:0000226GO:0001932;GO:0003341;GO:0003351;GO:0006928;GO:0006996;GO:0007010;GO:0007017;GO:0007018;GO:0007275;GO:0007399;GO:0007417;GO:0007420;GO:0008150;GO:0009966;GO:0009987;GO:0010646;GO:0010975;GO:0016043;GO:0019220;GO:0019222;GO:0021537;GO:0021591;GO:0022008;GO:0022038;GO:0022607;GO:0023051;GO:0030030;GO:0030031;GO:0030154;GO:0030334;GO:0030900;GO:0031323;GO:0031344;GO:0031399;GO:0032268;GO:0…
																								TRINITY_DN20333_c0_g2_i3.p1	8010.XP_010864595.1	1.80e-37	Coagulation_factor_VIII_associated_2	GO:0005575GO:0005622;GO:0005623;GO:0005634;GO:0005737;GO:0043226;GO:0043227;GO:0043229;GO:0043231;GO:0044424;GO:0044464														TRINITY_DN20374_c1_g1_i1.p11
																								TRINITY_DN20334_c0_g1_i20.p1																		TRINITY_DN20374_c1_g1_i1.p4	45351.EDO34612	3.30e-112	NADH_dehydrogenase_ubiquinone_1_alpha_subcomplex_subunit_9	GO:0003674GO:0003824;GO:0003954;GO:0005488;GO:0005575;GO:0005622;GO:0005623;GO:0005634;GO:0005654;GO:0005737;GO:0005739;GO:0005740;GO:0005743;GO:0005746;GO:0005747;GO:0005759;GO:0006091;GO:0006119;GO:0006120;GO:0006139;GO:0006163;GO:0006725;GO:0006732;GO:0006733;GO:0006743;GO:0006744;GO:0006753;GO:0006793;GO:0006796;GO:0006807;GO:0006810;GO:0006811;GO:0006812;GO:0006814;GO:0006996;GO:0007005;GO:0…
																								TRINITY_DN20350_c0_g1_i3.p2	400682.PAC_15701440	4.00e-93	iduronate_2_sulfatase	GO:0000323GO:0003674;GO:0003824;GO:0004423;GO:0005575;GO:0005622;GO:0005623;GO:0005737;GO:0005764;GO:0005773;GO:0005775;GO:0006022;GO:0006026;GO:0006027;GO:0006029;GO:0006082;GO:0006790;GO:0006807;GO:0008150;GO:0008152;GO:0008484;GO:0009056;GO:0009057;GO:0009100;GO:0009987;GO:0016787;GO:0016788;GO:0019538;GO:0030203;GO:0030204;GO:0030207;GO:0031974;GO:0043170;GO:0043202;GO:0043226;GO:0043227;GO:0…														TRINITY_DN20379_c0_g1_i3.p1	45351.EDO48070	3.70e-95	ubiquitin_protein_transferase_activity	GO:0000209GO:0003674;GO:0003824;GO:0004842;GO:0005575;GO:0005622;GO:0005623;GO:0005737;GO:0005829;GO:0006464;GO:0006807;GO:0008150;GO:0008152;GO:0009987;GO:0016567;GO:0016740;GO:0019538;GO:0019787;GO:0032446;GO:0036211;GO:0043170;GO:0043412;GO:0043687;GO:0044237;GO:0044238;GO:0044260;GO:0044267;GO:0044424;GO:0044444;GO:0044464;GO:0070647;GO:0071704;GO:0140096;GO:1901564
																								TRINITY_DN20354_c1_g1_i2.p1	51511.ENSCSAVP00000006865	4.70e-14	ATP_dependent_DNA_helicase	GO:0000018GO:0000070;GO:0000122;GO:0000166;GO:0000278;GO:0000280;GO:0000428;GO:0000724;GO:0000725;GO:0000726;GO:0000819;GO:0000993;GO:0001098;GO:0001099;GO:0001882;GO:0001883;GO:0003674;GO:0003676;GO:0003677;GO:0003678;GO:0003824;GO:0003924;GO:0004003;GO:0004386;GO:0005488;GO:0005515;GO:0005525;GO:0005575;GO:0005622;GO:0005623;GO:0005634;GO:0005654;GO:0005694;GO:0005737;GO:0005829;GO:0006139;GO:0…														TRINITY_DN20388_c0_g1_i15.p1	10224.XP_006820107.1	1.30e-57	MFS/sugar_transport_protein
																								TRINITY_DN20380_c3_g1_i1.p1	7213.XP_004523784.1	1.60e-46	Rho_guanyl_nucleotide_exchange_factor_activity_It_is_involved_in_the_biological_process_described_with_regulation_of_Rho_protein_signal_transduction	GO:0005085;GO:0005089;GO:0035023;GO:0090630														TRINITY_DN20404_c3_g1_i3.p2	45351.EDO42554	1.00e-67	EF_hand_calcium_binding_domain_7	GO:0005575GO:0005623;GO:0005886;GO:0005929;GO:0006355;GO:0006357;GO:0008150;GO:0009889;GO:0009891;GO:0009893;GO:0010468;GO:0010556;GO:0010557;GO:0010604;GO:0010628;GO:0016020;GO:0019219;GO:0019222;GO:0019898;GO:0031090;GO:0031253;GO:0031323;GO:0031325;GO:0031326;GO:0031328;GO:0032386;GO:0032388;GO:0032879;GO:0032880;GO:0032991;GO:0033157;GO:0042306;GO:0042307;GO:0042995;GO:0043226;GO:0043227;GO:0…
																								TRINITY_DN20381_c0_g1_i8.p1	45351.EDO41785	2.70e-145	tripeptidyl_peptidase_activity	GO:0000323GO:0001894;GO:0003008;GO:0003674;GO:0003824;GO:0004175;GO:0005488;GO:0005575;GO:0005622;GO:0005623;GO:0005737;GO:0005764;GO:0005773;GO:0005775;GO:0006508;GO:0006518;GO:0006629;GO:0006807;GO:0006950;GO:0006986;GO:0006996;GO:0007033;GO:0007040;GO:0007154;GO:0007165;GO:0007275;GO:0007399;GO:0007417;GO:0008150;GO:0008152;GO:0008233;GO:0008236;GO:0008238;GO:0008240;GO:0009056;GO:0009057;GO:0…														TRINITY_DN20432_c1_g1_i2.p3	6500.XP_005097120.1	6.80e-49	DNA_ligation_involved_in_DNA_recombination
																								TRINITY_DN20382_c1_g1_i1.p1	9402.XP_006926325.1	1.60e-125	ubiquitin_carboxyl_terminal_hydrolase	GO:0000502GO:0003674;GO:0003824;GO:0004843;GO:0005488;GO:0005515;GO:0005575;GO:0005622;GO:0005623;GO:0005737;GO:0005783;GO:0005829;GO:0006464;GO:0006508;GO:0006511;GO:0006807;GO:0008150;GO:0008152;GO:0008233;GO:0008234;GO:0009056;GO:0009057;GO:0009892;GO:0009894;GO:0009895;GO:0009987;GO:0010605;GO:0012505;GO:0016579;GO:0016787;GO:0019222;GO:0019538;GO:0019783;GO:0019899;GO:0019941;GO:0030162;GO:0…														TRINITY_DN20453_c2_g1_i2.p2	10224.XP_002731871.1	4.00e-69
																								TRINITY_DN20392_c0_g1_i1.p3																		TRINITY_DN20467_c0_g1_i10.p3	400682.PAC_15703349	7.60e-56	Enoyl_(Acyl_carrier_protein)_reductase	GO:0016491
																								TRINITY_DN20425_c0_g1_i2.p1	7955.ENSDARP00000002944	2.00e-119	Wolf_Hirschhorn_syndrome_candidate_1															TRINITY_DN20476_c2_g1_i5.p1	1869.MB27_09005	2.50e-104	Ferritin_like
																								TRINITY_DN20445_c0_g1_i7.p1	7668.SPU_013672_tr	5.50e-09	spermatogenesis															TRINITY_DN20482_c0_g1_i3.p11	10224.XP_006821192.1	1.50e-14	protein_import_into_nucleus
																								TRINITY_DN20447_c0_g1_i1.p1	136037.KDR21725	1.90e-116	ubiquitin_protein_transferase_activity															TRINITY_DN20482_c0_g1_i3.p15	45351.EDO33107	1.70e-22	Zinc_finger_SWIM_domain_containing_protein_7
																								TRINITY_DN20479_c0_g1_i7.p1																		TRINITY_DN20511_c4_g1_i1.p1	10116.ENSRNOP00000005408	1.20e-102	N(6)_L_threonylcarbamoyladenine_synthase_activity
																								TRINITY_DN20490_c1_g2_i2.p2	13735.ENSPSIP00000015294	9.30e-44	SEC62_homolog_preprotein_translocation_factor															TRINITY_DN20536_c2_g3_i2.p1	7739.XP_002601281.1	6.30e-14	Protein_tyrosine_kinase	GO:0004672GO:0005524;GO:0006468
																								TRINITY_DN20490_c1_g2_i3.p2	13735.ENSPSIP00000015294	9.30e-44	SEC62_homolog_preprotein_translocation_factor	GO:0015031GO:0030176														TRINITY_DN20541_c0_g1_i9.p2	7739.XP_002591460.1	2.40e-121	regulation_of_hippo_signaling
																								TRINITY_DN20513_c0_g1_i35.p2																		TRINITY_DN20546_c0_g1_i4.p3	10228.TriadP64243	6.50e-114	Belongs_to_the_major_facilitator_superfamily_Sugar_transporter_(TC_2A11)_family	GO:0005215GO:0016020;GO:0016021;GO:0022857;GO:0055085
																								TRINITY_DN20591_c0_g1_i1.p2	7918.ENSLOCP00000013509	5.80e-98	Tryptophanyl_tRNA_synthetase_2_mitochondrial	GO:0000166GO:0004812;GO:0005524;GO:0006418;GO:0001568;GO:0001570;GO:0001944;GO:0003674;GO:0003824;GO:0004812;GO:0004830;GO:0005575;GO:0005622;GO:0005623;GO:0005737;GO:0005739;GO:0005759;GO:0005886;GO:0006082;GO:0006139;GO:0006399;GO:0006412;GO:0006418;GO:0006436;GO:0006518;GO:0006520;GO:0006725;GO:0006807;GO:0007275;GO:0008150;GO:0008152;GO:0009058;GO:0009059;GO:0009653;GO:0009987;GO:0010467;GO:0…														TRINITY_DN20557_c1_g1_i1.p3	144197.XP_008283596.1	2.10e-130	Zinc_metallopeptidase_STE24_homolog	GO:0004222GO:0006508;GO:0000003;GO:0003674;GO:0003824;GO:0004175;GO:0004222;GO:0005575;GO:0005622;GO:0005623;GO:0005737;GO:0005783;GO:0005789;GO:0006508;GO:0006807;GO:0006996;GO:0006997;GO:0006998;GO:0007276;GO:0007283;GO:0008150;GO:0008152;GO:0008233;GO:0008235;GO:0008237;GO:0008238;GO:0009056;GO:0009057;GO:0009987;GO:0010256;GO:0010467;GO:0012505;GO:0016020;GO:0016021;GO:0016043;GO:0016485;GO:0…
																								TRINITY_DN20608_c1_g1_i10.p1	10224.XP_002736376.1	6.50e-17	ubiquitin_protein_transferase_activity	GO:0000151GO:0000209;GO:0000768;GO:0003674;GO:0003824;GO:0004842;GO:0005488;GO:0005515;GO:0005575;GO:0005622;GO:0005623;GO:0005737;GO:0005768;GO:0005769;GO:0005829;GO:0006464;GO:0006807;GO:0006949;GO:0007520;GO:0008092;GO:0008150;GO:0008152;GO:0008270;GO:0009653;GO:0009987;GO:0012505;GO:0014902;GO:0016567;GO:0016740;GO:0017022;GO:0019538;GO:0019725;GO:0019787;GO:0030016;GO:0030017;GO:0030018;GO:0…														TRINITY_DN20582_c0_g1_i2.p1	10228.TriadP20207	2.40e-181	glycerol_kinase_activity	GO:0016773GO:0005975;GO:0016773;GO:0005975;GO:0004370;GO:0005975;GO:0006072;GO:0016773
																								TRINITY_DN20608_c1_g1_i9.p1	10224.XP_002736376.1	6.50e-17	ubiquitin_protein_transferase_activity	GO:0000151GO:0000209;GO:0000768;GO:0003674;GO:0003824;GO:0004842;GO:0005488;GO:0005515;GO:0005575;GO:0005622;GO:0005623;GO:0005737;GO:0005768;GO:0005769;GO:0005829;GO:0006464;GO:0006807;GO:0006949;GO:0007520;GO:0008092;GO:0008150;GO:0008152;GO:0008270;GO:0009653;GO:0009987;GO:0012505;GO:0014902;GO:0016567;GO:0016740;GO:0017022;GO:0019538;GO:0019725;GO:0019787;GO:0030016;GO:0030017;GO:0030018;GO:0…														TRINITY_DN20607_c1_g2_i1.p1	28737.XP_006878701.1	2.70e-112	Dihydroorotate_dehydrogenase_(quinone)	GO:0016627GO:0055114;GO:0005737
																								TRINITY_DN20628_c0_g3_i1.p3	51511.ENSCSAVP00000010613	3.20e-08	AhpC/TSA_antioxidant_enzyme															TRINITY_DN20607_c1_g4_i1.p4	7739.XP_002612382.1	1.10e-65	U1_snRNA_3'_end_processing
																								TRINITY_DN2063_c0_g1_i1.p1	136037.KDR21277	2.00e-60	Forkhead_associated_domain	GO:0003674GO:0005488;GO:0005515;GO:0005575;GO:0008150;GO:0009966;GO:0009968;GO:0010646;GO:0010648;GO:0019899;GO:0019900;GO:0019901;GO:0023051;GO:0023057;GO:0032991;GO:0035330;GO:0035331;GO:0048519;GO:0048523;GO:0048583;GO:0048585;GO:0050789;GO:0050794;GO:0065007;GO:0090443;GO:1902531;GO:1902532														TRINITY_DN20612_c0_g3_i5.p1	7918.ENSLOCP00000017165	5.30e-113	Excision_repair_cross_complementing_rodent_repair_deficiency_complementation_group_6_like	GO:0003674GO:0003824;GO:0005575;GO:0005622;GO:0005623;GO:0005737;GO:0005829;GO:0008094;GO:0015616;GO:0016462;GO:0016787;GO:0016817;GO:0016818;GO:0016887;GO:0017111;GO:0042623;GO:0044424;GO:0044444;GO:0044464;GO:0140097
																								TRINITY_DN20632_c0_g2_i2.p1	10181.XP_004863472.1	1.80e-23	Interferon_induced_very_large_GTPase_1_like	GO:0005525														TRINITY_DN20621_c2_g6_i7.p1
																								TRINITY_DN20656_c2_g1_i3.p4	52644.XP_010579603.1	1.40e-15	vesicle_associated_membrane_protein															TRINITY_DN20627_c1_g1_i7.p1	8932.XP_005498180.1	8.50e-188	oligomeric_golgi_complex	GO:0006891GO:0017119;GO:0000003;GO:0000139;GO:0000212;GO:0000226;GO:0000280;GO:0000910;GO:0000916;GO:0001675;GO:0003006;GO:0005575;GO:0005622;GO:0005623;GO:0005634;GO:0005654;GO:0005737;GO:0005783;GO:0005794;GO:0005802;GO:0006810;GO:0006888;GO:0006891;GO:0006996;GO:0006997;GO:0007010;GO:0007017;GO:0007049;GO:0007051;GO:0007110;GO:0007111;GO:0007112;GO:0007140;GO:0007276;GO:0007281;GO:0007283;GO:0…
																								TRINITY_DN20663_c1_g1_i6.p1	10141.ENSCPOP00000001555	9.10e-18	E3_ubiquitin_protein_ligase															TRINITY_DN20697_c0_g1_i5.p2	10228.TriadP3973	3.50e-81	structural_constituent_of_ribosome	GO:0003735GO:0005622;GO:0005840;GO:0006412
																								TRINITY_DN20719_c1_g1_i12.p1																		TRINITY_DN20724_c2_g1_i3.p1
																								TRINITY_DN20724_c1_g1_i1.p1	10224.XP_006812542.1	3.50e-250	glycogen_(starch)_synthase_activity	GO:0004373GO:0005978														TRINITY_DN20733_c0_g1_i2.p5	7719.XP_002131621.1	1.50e-17	symporter_activity	GO:0005215GO:0016021;GO:0055085
																								TRINITY_DN20745_c1_g3_i3.p1	885580.XP_010609661.1	5.90e-153	Protein_present_in_Fab1_YOTB_Vac1_and_EEA1															TRINITY_DN20756_c0_g1_i1.p1
																								TRINITY_DN20807_c0_g1_i2.p1																		TRINITY_DN20768_c1_g1_i6.p1	126957.SMAR009325_PA	8.50e-160	chromatin_binding	GO:0003676;GO:0003682;GO:0005515;GO:0006338;GO:0016586
																								TRINITY_DN20814_c0_g1_i4.p1	246197.MXAN_5598	2.20e-55	Belongs_to_the_ompA_family															TRINITY_DN20775_c0_g1_i1.p2
																								TRINITY_DN20815_c0_g1_i13.p5	81824.XP_001747874.1	3.20e-67	Sulfatase	GO:GO:0003824;GO:0008152;GO:0008484														TRINITY_DN20777_c4_g1_i2.p1	225400.XP_006753180.1	4.10e-66	Intersectin_and_clathrin_adaptor_AP2_binding_region
																								TRINITY_DN20815_c0_g1_i17.p6	81824.XP_001747874.1	3.20e-67	Sulfatase	GO:GO:0003824;GO:0008152;GO:0008484														TRINITY_DN20800_c0_g1_i30.p1	7668.SPU_015085_tr	6.90e-173	Rab_guanyl_nucleotide_exchange_factor_activity
																								TRINITY_DN20815_c0_g1_i8.p5	81824.XP_001747874.1	3.20e-67	Sulfatase	GO:GO:0003824;GO:0008152;GO:0008484														TRINITY_DN20807_c0_g1_i2.p2	400682.PAC_15726320	4.60e-72	thymidine_kinase_activity	GO:0005524GO:0006139;GO:0019206
																								TRINITY_DN20886_c0_g2_i1.p2	45351.EDO42990	2.80e-163	serine_C_palmitoyltransferase_activity	GO:0002178GO:0003674;GO:0003824;GO:0004758;GO:0005575;GO:0005622;GO:0005623;GO:0005737;GO:0005783;GO:0005789;GO:0005886;GO:0006066;GO:0006629;GO:0006643;GO:0006644;GO:0006665;GO:0006667;GO:0006670;GO:0006672;GO:0006684;GO:0006686;GO:0006793;GO:0006796;GO:0006807;GO:0007275;GO:0007444;GO:0008150;GO:0008152;GO:0008610;GO:0008654;GO:0009058;GO:0009888;GO:0009893;GO:0009894;GO:0009896;GO:0009987;GO:0…														TRINITY_DN20821_c0_g1_i8.p3	43151.ADAC002524_PA	9.40e-33	Ribosomal_protein_S25
																								TRINITY_DN20902_c1_g2_i3.p1	7668.SPU_010926_tr	7.10e-35	negative_regulation_of_protein_localization_to_nucleolus	GO:0000428GO:0001054;GO:0003674;GO:0003682;GO:0003824;GO:0003899;GO:0005488;GO:0005575;GO:0005622;GO:0005623;GO:0005634;GO:0005654;GO:0005730;GO:0005736;GO:0006139;GO:0006351;GO:0006352;GO:0006353;GO:0006360;GO:0006361;GO:0006363;GO:0006725;GO:0006807;GO:0008150;GO:0008152;GO:0009058;GO:0009059;GO:0009303;GO:0009893;GO:0009987;GO:0010467;GO:0010468;GO:0010604;GO:0010628;GO:0016070;GO:0016072;GO:0…														TRINITY_DN20827_c1_g1_i6.p3	10224.XP_006820556.1	3.80e-92	positive_regulation_of_mitochondrial_calcium_ion_concentration	GO:0003008GO:0003674;GO:0005488;GO:0005509;GO:0005515;GO:0005575;GO:0005622;GO:0005623;GO:0005737;GO:0005739;GO:0005740;GO:0005743;GO:0005758;GO:0006810;GO:0006811;GO:0006812;GO:0006816;GO:0006839;GO:0006851;GO:0006873;GO:0006874;GO:0006875;GO:0006950;GO:0006952;GO:0007610;GO:0007611;GO:0007613;GO:0007615;GO:0008150;GO:0009987;GO:0016020;GO:0016021;GO:0016043;GO:0019725;GO:0019866;GO:0022607;GO:0…
																								TRINITY_DN20925_c1_g1_i3.p3	7091.BGIBMGA005495_TA	4.70e-18	Protein_of_unknown_function_(DUF1168)	GO:0001932GO:0001933;GO:0003674;GO:0003676;GO:0003723;GO:0003725;GO:0004857;GO:0004860;GO:0005488;GO:0005515;GO:0005575;GO:0005622;GO:0005623;GO:0005634;GO:0005730;GO:0006469;GO:0008150;GO:0009892;GO:0010563;GO:0010605;GO:0019207;GO:0019210;GO:0019220;GO:0019222;GO:0019887;GO:0019899;GO:0019900;GO:0019901;GO:0030234;GO:0031323;GO:0031324;GO:0031399;GO:0031400;GO:0031974;GO:0031981;GO:0032268;GO:0…														TRINITY_DN20838_c5_g1_i8.p5	10224.XP_002731696.1	8.90e-83	2_alkenal_reductase_[NAD(P)]_activity	GO:0003674GO:0003824;GO:0005575;GO:0005622;GO:0005623;GO:0005737;GO:0005829;GO:0006082;GO:0006690;GO:0006691;GO:0008150;GO:0008152;GO:0009987;GO:0016491;GO:0016614;GO:0016616;GO:0019752;GO:0036185;GO:0042221;GO:0042493;GO:0043436;GO:0044237;GO:0044281;GO:0044424;GO:0044444;GO:0044464;GO:0050896;GO:0055114;GO:0071704;GO:0097257;GO:0097327;GO:1901568
																								TRINITY_DN20932_c2_g1_i2.p1																		TRINITY_DN20865_c0_g1_i4.p2	10224.XP_006818283.1	3.70e-51	smoothened_signaling_pathway_involved_in_dorsal/ventral_neural_tube_patterning	GO:0005488
																								TRINITY_DN21009_c0_g2_i1.p4	10224.XP_006820385.1	5.10e-23	DNA_directed_RNA_polymerases_I_and_III_subunit	GO:0046983GO:0006351														TRINITY_DN20870_c0_g1_i3.p4	28377.ENSACAP00000002418	6.00e-18	amine_N_methyltransferase_activity	GO:0003674GO:0003824;GO:0005575;GO:0005622;GO:0005623;GO:0005737;GO:0005829;GO:0006139;GO:0006725;GO:0006732;GO:0006733;GO:0006753;GO:0006793;GO:0006796;GO:0006807;GO:0008112;GO:0008150;GO:0008152;GO:0008168;GO:0008170;GO:0008757;GO:0009058;GO:0009108;GO:0009117;GO:0009165;GO:0009435;GO:0009987;GO:0016740;GO:0016741;GO:0018130;GO:0019359;GO:0019362;GO:0019363;GO:0019438;GO:0019637;GO:0019674;GO:0…
																								TRINITY_DN21067_c0_g1_i3.p2	45351.EDO40513	3.00e-113	L_tyrosine_aminotransferase_activity															TRINITY_DN20873_c3_g2_i1.p1	45351.EDO43463	5.30e-66	centromere_complex_assembly	GO:0034508GO:0000776;GO:0000003;GO:0000775;GO:0000776;GO:0001541;GO:0003006;GO:0005575;GO:0005622;GO:0005623;GO:0005634;GO:0005654;GO:0005694;GO:0005737;GO:0005829;GO:0006323;GO:0006325;GO:0006333;GO:0006334;GO:0006336;GO:0006338;GO:0006996;GO:0007154;GO:0007165;GO:0007186;GO:0007275;GO:0007548;GO:0008150;GO:0008406;GO:0008585;GO:0009987;GO:0016043;GO:0016604;GO:0022412;GO:0022414;GO:0022602;GO:0…
																								TRINITY_DN21072_c1_g1_i11.p4	109760.SPPG_01221T0	3.20e-28	DNA_metabolic_process	GO:0003676														TRINITY_DN20918_c5_g4_i2.p1	303518.XP_005748194.1	3.90e-58	Ribosomal_RNA_processing_8_methyltransferase_homolog_(yeast)	GO:0008168GO:0005730;GO:0000183;GO:0000785;GO:0000792;GO:0003674;GO:0003824;GO:0005488;GO:0005515;GO:0005575;GO:0005622;GO:0005623;GO:0005634;GO:0005654;GO:0005677;GO:0005694;GO:0005730;GO:0005737;GO:0005829;GO:0005886;GO:0006325;GO:0006342;GO:0006355;GO:0006915;GO:0006950;GO:0006996;GO:0007154;GO:0007165;GO:0008150;GO:0008152;GO:0008168;GO:0008219;GO:0008757;GO:0009267;GO:0009605;GO:0009889;GO:0…
																								TRINITY_DN21097_c3_g1_i2.p3	9978.XP_004590230.1	2.60e-43	5_phosphoribose_1_diphosphate_metabolic_process	GO:GO:0000287;GO:0004749;GO:0009165														TRINITY_DN20924_c1_g1_i1.p1
																								TRINITY_DN21113_c1_g1_i9.p3	45351.EDO31954	4.10e-132	maturation_of_LSU_rRNA_from_tricistronic_rRNA_transcript_(SSU_rRNA_58S_rRNA_LSU_rRNA)	GO:0042254GO:0005730;GO:0000460;GO:0000463;GO:0000466;GO:0000470;GO:0000793;GO:0003674;GO:0003676;GO:0003723;GO:0005488;GO:0005575;GO:0005622;GO:0005623;GO:0005634;GO:0005654;GO:0005694;GO:0005730;GO:0005737;GO:0005829;GO:0006139;GO:0006364;GO:0006396;GO:0006725;GO:0006807;GO:0006996;GO:0006997;GO:0007000;GO:0007275;GO:0007399;GO:0007417;GO:0008104;GO:0008150;GO:0008152;GO:0008283;GO:0009987;GO:0…														TRINITY_DN20924_c1_g2_i3.p2
																								TRINITY_DN21124_c0_g2_i2.p3	7739.XP_002597490.1	2.60e-175	sperm_flagellum_movement	GO:0000003GO:0000226;GO:0001539;GO:0001578;GO:0003006;GO:0003341;GO:0003351;GO:0003674;GO:0003824;GO:0005575;GO:0005622;GO:0005623;GO:0005737;GO:0005829;GO:0006464;GO:0006807;GO:0006928;GO:0006996;GO:0007010;GO:0007017;GO:0007018;GO:0007276;GO:0007281;GO:0007283;GO:0007286;GO:0007288;GO:0008150;GO:0008152;GO:0009987;GO:0016043;GO:0016874;GO:0016879;GO:0016881;GO:0018094;GO:0018095;GO:0018193;GO:0…														TRINITY_DN20951_c2_g1_i1.p2	45351.EDO46938	5.30e-97	intraciliary_retrograde_transport	GO:0003674GO:0005488;GO:0005515;GO:0005575;GO:0005622;GO:0005623;GO:0005737;GO:0005813;GO:0005815;GO:0005856;GO:0005868;GO:0005875;GO:0005929;GO:0005930;GO:0006810;GO:0006928;GO:0006996;GO:0007017;GO:0007018;GO:0007275;GO:0007368;GO:0007389;GO:0008150;GO:0009799;GO:0009855;GO:0009987;GO:0010970;GO:0015630;GO:0016043;GO:0022607;GO:0030030;GO:0030031;GO:0030286;GO:0030705;GO:0031344;GO:0031503;GO:0…
																								TRINITY_DN21124_c0_g2_i6.p3	7739.XP_002597490.1	2.60e-175	sperm_flagellum_movement	GO:0000003GO:0000226;GO:0001539;GO:0001578;GO:0003006;GO:0003341;GO:0003351;GO:0003674;GO:0003824;GO:0005575;GO:0005622;GO:0005623;GO:0005737;GO:0005829;GO:0006464;GO:0006807;GO:0006928;GO:0006996;GO:0007010;GO:0007017;GO:0007018;GO:0007276;GO:0007281;GO:0007283;GO:0007286;GO:0007288;GO:0008150;GO:0008152;GO:0009987;GO:0016043;GO:0016874;GO:0016879;GO:0016881;GO:0018094;GO:0018095;GO:0018193;GO:0…														TRINITY_DN20957_c0_g2_i1.p1	8010.XP_010877203.1	4.20e-80	Major_facilitator_superfamily	GO:0003674GO:0005215;GO:0005319;GO:0005342;GO:0005548;GO:0005575;GO:0005623;GO:0005886;GO:0005887;GO:0006629;GO:0006644;GO:0006650;GO:0006656;GO:0006793;GO:0006796;GO:0006807;GO:0006810;GO:0006811;GO:0006820;GO:0006869;GO:0007275;GO:0007399;GO:0007417;GO:0007420;GO:0008028;GO:0008150;GO:0008152;GO:0008509;GO:0008514;GO:0008610;GO:0008654;GO:0009058;GO:0009987;GO:0010876;GO:0015075;GO:0015245;GO:0…
																								TRINITY_DN21128_c0_g1_i3.p2	7668.SPU_025188_tr	1.80e-35	ubiquinone_biosynthetic_process	GO:0000166GO:0001655;GO:0001822;GO:0002064;GO:0003674;GO:0003824;GO:0004672;GO:0005488;GO:0005575;GO:0005622;GO:0005623;GO:0005737;GO:0005739;GO:0006091;GO:0006119;GO:0006122;GO:0006139;GO:0006163;GO:0006464;GO:0006468;GO:0006725;GO:0006732;GO:0006733;GO:0006743;GO:0006744;GO:0006753;GO:0006793;GO:0006796;GO:0006807;GO:0007275;GO:0007399;GO:0007417;GO:0007420;GO:0008150;GO:0008152;GO:0009058;GO:0…														TRINITY_DN20993_c4_g1_i16.p5	7668.SPU_011691_tr	1.00e-27	enzyme_directed_rRNA_2'_O_methylation	GO:0000154GO:0000451;GO:0000453;GO:0001510;GO:0003674;GO:0003824;GO:0005575;GO:0005622;GO:0005623;GO:0005737;GO:0005739;GO:0005759;GO:0006139;GO:0006364;GO:0006396;GO:0006725;GO:0006807;GO:0008150;GO:0008152;GO:0008168;GO:0008171;GO:0008173;GO:0008649;GO:0008757;GO:0009451;GO:0009987;GO:0010467;GO:0016070;GO:0016072;GO:0016435;GO:0016740;GO:0016741;GO:0022613;GO:0031167;GO:0031974;GO:0032259;GO:0…
																								TRINITY_DN21142_c0_g1_i1.p3	6500.XP_005110353.1	9.60e-21																TRINITY_DN20997_c5_g1_i3.p4	10224.XP_002738322.1	7.50e-56	cAMP_binding	GO:0000003GO:0000038;GO:0000280;GO:0000910;GO:0003006;GO:0003674;GO:0003824;GO:0004842;GO:0005488;GO:0005515;GO:0005575;GO:0005622;GO:0005623;GO:0005737;GO:0005777;GO:0005778;GO:0005779;GO:0006082;GO:0006464;GO:0006605;GO:0006625;GO:0006629;GO:0006631;GO:0006807;GO:0006810;GO:0006886;GO:0006996;GO:0007031;GO:0007049;GO:0007112;GO:0007140;GO:0007276;GO:0007281;GO:0007283;GO:0007285;GO:0007286;GO:0…
																								TRINITY_DN21158_c0_g1_i2.p4	529818.AMSG_11117T0	3.60e-69	N_acylsphingosine_amidohydrolase_activity															TRINITY_DN21021_c0_g1_i1.p2	6087.XP_002154002.2	9.20e-33	transmembrane_transport
																								TRINITY_DN21158_c0_g1_i3.p4	529818.AMSG_11117T0	3.60e-69	N_acylsphingosine_amidohydrolase_activity															TRINITY_DN21046_c0_g1_i2.p2	59538.XP_005955035.1	1.50e-226	Sodium_leak_channel_non_selective	GO:0005216GO:0005261;GO:0006811;GO:0016020;GO:0055085
																								TRINITY_DN21169_c1_g1_i1.p5																		TRINITY_DN21049_c1_g2_i2.p5	8469.XP_007061895.1	6.70e-33	Cytochrome_b561
																								TRINITY_DN21181_c0_g1_i1.p5	136037.KDR20898	3.40e-100	Belongs_to_the_protein_disulfide_isomerase_family															TRINITY_DN21077_c1_g1_i1.p2	8081.XP_008428017.1	1.00e-08	Leucine_rich_repeat_containing_1
																								TRINITY_DN21198_c3_g1_i3.p2	482537.XP_008569157.1	5.20e-52	X_ray_repair_complementing_defective_repair_in_Chinese_hamster_cells_1	GO:0000109GO:0000228;GO:0000722;GO:0000723;GO:0000724;GO:0000725;GO:0000726;GO:0000781;GO:0000784;GO:0000785;GO:0000790;GO:0001666;GO:0003674;GO:0003676;GO:0003677;GO:0003684;GO:0005488;GO:0005515;GO:0005575;GO:0005622;GO:0005623;GO:0005634;GO:0005694;GO:0005730;GO:0006139;GO:0006259;GO:0006281;GO:0006282;GO:0006284;GO:0006302;GO:0006303;GO:0006310;GO:0006312;GO:0006725;GO:0006807;GO:0006950;GO:0…														TRINITY_DN21121_c0_g1_i8.p2
																								TRINITY_DN21221_c2_g1_i2.p1	7897.ENSLACP00000021151	8.50e-44	methyl_CpG_binding															TRINITY_DN21123_c0_g1_i1.p1	10224.XP_006820698.1	7.40e-24	calcium_channel_activity	GO:0005216;GO:0005262;GO:0006811;GO:0016020;GO:0055085;GO:0070588
																								TRINITY_DN21222_c1_g1_i1.p2	7955.ENSDARP00000020656	1.40e-48	Belongs_to_the_glutathione_peroxidase_family	GO:0004602GO:0006979;GO:0055114														TRINITY_DN21142_c0_g1_i1.p4	45351.EDO40901	7.80e-81	cellular_response_to_menadione	GO:0016787GO:0000290;GO:0000288;GO:0000290;GO:0000291;GO:0000339;GO:0000340;GO:0000375;GO:0000377;GO:0000398;GO:0000932;GO:0000956;GO:0003674;GO:0003676;GO:0003723;GO:0003824;GO:0004518;GO:0004527;GO:0004532;GO:0004540;GO:0004779;GO:0004780;GO:0005488;GO:0005575;GO:0005622;GO:0005623;GO:0005634;GO:0005654;GO:0005737;GO:0005739;GO:0005829;GO:0006139;GO:0006163;GO:0006396;GO:0006397;GO:0006401;GO:0…
																								TRINITY_DN21256_c1_g2_i15.p1	7897.ENSLACP00000001393	1.40e-45	Polymerase_(DNA_directed)_lambda	GO:0000724GO:0000725;GO:0000726;GO:0002200;GO:0002376;GO:0002377;GO:0002440;GO:0002520;GO:0002566;GO:0003674;GO:0003676;GO:0003677;GO:0003824;GO:0003887;GO:0005488;GO:0005575;GO:0005622;GO:0005623;GO:0005634;GO:0005654;GO:0006139;GO:0006259;GO:0006260;GO:0006281;GO:0006284;GO:0006287;GO:0006289;GO:0006302;GO:0006303;GO:0006310;GO:0006725;GO:0006807;GO:0006950;GO:0006974;GO:0007275;GO:0008150;GO:0…														TRINITY_DN21148_c0_g2_i1.p1	400682.PAC_15728530	2.80e-15
																								TRINITY_DN21256_c1_g2_i4.p1	7739.XP_002603679.1	7.60e-90	5'_deoxyribose_5_phosphate_lyase_activity	GO:0003677GO:0034061;GO:0005634;GO:0000724;GO:0000725;GO:0000726;GO:0002200;GO:0002376;GO:0002377;GO:0002440;GO:0002520;GO:0002566;GO:0003674;GO:0003676;GO:0003677;GO:0003824;GO:0003887;GO:0005488;GO:0005575;GO:0005622;GO:0005623;GO:0005634;GO:0005654;GO:0006139;GO:0006259;GO:0006260;GO:0006281;GO:0006284;GO:0006287;GO:0006289;GO:0006302;GO:0006303;GO:0006310;GO:0006725;GO:0006807;GO:0006950;GO:0…														TRINITY_DN21178_c0_g1_i2.p2
																								TRINITY_DN21259_c0_g1_i3.p1	45351.EDO43557	2.30e-192	RNA_secondary_structure_unwinding															TRINITY_DN21188_c1_g2_i1.p1	10224.XP_006819938.1	5.30e-51	fibronectin_type_III_and_laminin_G_domains	GO:0000323GO:0001523;GO:0001932;GO:0001934;GO:0001941;GO:0002028;GO:0002162;GO:0003674;GO:0004857;GO:0005198;GO:0005200;GO:0005488;GO:0005509;GO:0005515;GO:0005539;GO:0005575;GO:0005576;GO:0005604;GO:0005605;GO:0005615;GO:0005622;GO:0005623;GO:0005737;GO:0005764;GO:0005773;GO:0005775;GO:0005794;GO:0005796;GO:0005829;GO:0005886;GO:0006022;GO:0006023;GO:0006024;GO:0006026;GO:0006027;GO:0006355;GO:0…
																								TRINITY_DN21283_c1_g1_i12.p1																		TRINITY_DN21238_c0_g1_i4.p3
																								TRINITY_DN21290_c0_g1_i1.p1	8496.XP_006270420.1	0	tetratricopeptide_repeat															TRINITY_DN21250_c0_g1_i2.p1	136037.KDR17841	3.70e-60	Sequence_specific_DNA_binding_It_is_involved_in_the_biological_process_described_with_transcription_initiation_from_RNA_polymerase_II_promoter	GO:0000428GO:0005575;GO:0005622;GO:0005623;GO:0005634;GO:0005654;GO:0005667;GO:0005673;GO:0006139;GO:0006351;GO:0006352;GO:0006355;GO:0006357;GO:0006366;GO:0006367;GO:0006725;GO:0006807;GO:0008150;GO:0008152;GO:0009058;GO:0009059;GO:0009889;GO:0009891;GO:0009893;GO:0009987;GO:0010467;GO:0010468;GO:0010556;GO:0010557;GO:0010604;GO:0010628;GO:0016070;GO:0016591;GO:0018130;GO:0019219;GO:0019222;GO:0…
																								TRINITY_DN21333_c7_g1_i5.p2	7668.SPU_021402_tr	3.30e-12	negative_regulation_of_growth_rate															TRINITY_DN21253_c2_g1_i1.p1	9258.ENSOANP00000027141	1.90e-75	Belongs_to_the_cyclin_family
																								TRINITY_DN21335_c1_g1_i1.p1	6500.XP_005103066.1	1.10e-26	cell_redox_homeostasis															TRINITY_DN21302_c3_g2_i4.p1
																								TRINITY_DN21335_c1_g1_i1.p3																		TRINITY_DN21308_c1_g3_i1.p1	45351.EDO38885	5.70e-115	cysteine_type_peptidase_activity	GO:0008233GO:0006508
																								TRINITY_DN21337_c1_g1_i2.p4	45351.EDO31577	5.10e-84	double_stranded_DNA_5'_3'_exodeoxyribonuclease_activity															TRINITY_DN21381_c2_g1_i2.p1
																								TRINITY_DN21387_c2_g2_i1.p1																		TRINITY_DN21385_c1_g1_i15.p2	7739.XP_002589461.1	5.30e-20	acid_phosphatase_activity	GO:0000323GO:0001501;GO:0001775;GO:0001784;GO:0001932;GO:0001933;GO:0002252;GO:0002263;GO:0002274;GO:0002275;GO:0002283;GO:0002366;GO:0002376;GO:0002443;GO:0002444;GO:0002446;GO:0003674;GO:0003824;GO:0003993;GO:0004721;GO:0004725;GO:0005102;GO:0005488;GO:0005515;GO:0005575;GO:0005576;GO:0005615;GO:0005622;GO:0005623;GO:0005737;GO:0005764;GO:0005765;GO:0005766;GO:0005768;GO:0005770;GO:0005771;GO:0…
																								TRINITY_DN21392_c1_g1_i8.p4																		TRINITY_DN21408_c2_g1_i2.p6	29078.XP_008157430.1	1.50e-17	Ras_related_protein	GO:0000139GO:0003674;GO:0003824;GO:0003924;GO:0005575;GO:0005622;GO:0005623;GO:0005737;GO:0005768;GO:0005794;GO:0005802;GO:0006810;GO:0006996;GO:0007030;GO:0008150;GO:0009987;GO:0010256;GO:0012505;GO:0016020;GO:0016032;GO:0016043;GO:0016192;GO:0016462;GO:0016787;GO:0016817;GO:0016818;GO:0017111;GO:0019058;GO:0019068;GO:0030139;GO:0031090;GO:0031410;GO:0031982;GO:0031984;GO:0032588;GO:0035526;GO:0…
																								TRINITY_DN21450_c1_g2_i1.p6	717606.PaecuDRAFT_1786	2.60e-08	Metallo_beta_lactamase_superfamily															TRINITY_DN21408_c3_g1_i1.p1	7918.ENSLOCP00000012540	1.00e-66	Dystrophin	GO:0005515
																								TRINITY_DN21471_c2_g3_i3.p1	32264.tetur16g02990.1	1.80e-28	dendrite_self_avoidance	GO:0005515														TRINITY_DN21417_c2_g1_i4.p3	400682.PAC_15715275	1.50e-34	Deoxycytidine_kinase_like
																								TRINITY_DN21493_c3_g1_i4.p4	10224.XP_002740245.1	3.90e-47	Ankyrin_repeats_(3_copies)	GO:0005515														TRINITY_DN21430_c1_g1_i5.p6	59894.ENSFALP00000010383	1.10e-69	Ankyrin_repeat_and_MYND	GO:0002119GO:0002164;GO:0003674;GO:0005488;GO:0005515;GO:0005575;GO:0005623;GO:0005929;GO:0006950;GO:0006970;GO:0007275;GO:0007610;GO:0007635;GO:0008104;GO:0008150;GO:0008270;GO:0008589;GO:0009266;GO:0009628;GO:0009791;GO:0009966;GO:0009967;GO:0009987;GO:0010646;GO:0010647;GO:0010752;GO:0010753;GO:0016043;GO:0019899;GO:0022607;GO:0022611;GO:0023051;GO:0023056;GO:0030030;GO:0030031;GO:0030033;GO:0…
																								TRINITY_DN21503_c2_g1_i1.p1				GO:0042802GO:0043015														TRINITY_DN21458_c2_g5_i3.p4	7739.XP_002596929.1	6.60e-32	protein_serine/threonine_kinase_activity	GO:0001932GO:0001934;GO:0003674;GO:0003824;GO:0004672;GO:0005575;GO:0006464;GO:0006468;GO:0006793;GO:0006796;GO:0006807;GO:0008150;GO:0008152;GO:0009893;GO:0009966;GO:0009967;GO:0009987;GO:0010562;GO:0010564;GO:0010604;GO:0010646;GO:0010647;GO:0016301;GO:0016310;GO:0016740;GO:0016772;GO:0016773;GO:0019220;GO:0019222;GO:0019538;GO:0023051;GO:0023056;GO:0031323;GO:0031325;GO:0031399;GO:0031401;GO:0…
																								TRINITY_DN21507_c2_g1_i1.p1	45351.EDO42548	7.70e-123	regulation_of_protein_ADP_ribosylation	GO:0003723GO:0000003;GO:0002009;GO:0002165;GO:0003674;GO:0003676;GO:0003723;GO:0003729;GO:0005488;GO:0005575;GO:0005622;GO:0005623;GO:0005634;GO:0005654;GO:0005694;GO:0005730;GO:0005737;GO:0005783;GO:0006417;GO:0006928;GO:0007275;GO:0007276;GO:0007444;GO:0007472;GO:0007475;GO:0007476;GO:0007552;GO:0007560;GO:0008150;GO:0008354;GO:0008587;GO:0009653;GO:0009791;GO:0009886;GO:0009887;GO:0009888;GO:0…														TRINITY_DN21461_c0_g2_i1.p2	10224.XP_002739329.1	2.50e-257	Voltage_gated_chloride_channel	GO:0005247GO:0006821;GO:0016020;GO:0055085
																								TRINITY_DN21515_c2_g1_i6.p2	10228.TriadP58258	5.90e-54	structural_constituent_of_ribosome	GO:0000313GO:0000315;GO:0003674;GO:0003676;GO:0003723;GO:0003729;GO:0003735;GO:0005198;GO:0005488;GO:0005575;GO:0005622;GO:0005623;GO:0005737;GO:0005739;GO:0005740;GO:0005743;GO:0005759;GO:0005761;GO:0005762;GO:0005840;GO:0006412;GO:0006414;GO:0006415;GO:0006518;GO:0006807;GO:0008150;GO:0008152;GO:0009058;GO:0009059;GO:0009987;GO:0010467;GO:0015934;GO:0016020;GO:0016043;GO:0019538;GO:0019866;GO:0…														TRINITY_DN21473_c4_g1_i12.p2	697281.Mahau_1189	7.10e-98	alpha_L_rhamnosidase_domain_protein	GO:0003824
																								TRINITY_DN21525_c0_g1_i1.p2	10224.XP_006826082.1	8.10e-19	beta13_galactosyltransferase	GO:0006486;GO:0008378;GO:0016020														TRINITY_DN21495_c2_g1_i15.p1	6669.EFX83518	3.40e-67	ATPase_activity_It_is_involved_in_the_biological_process_described_with_transport	GO:0000003GO:0001408;GO:0001409;GO:0001504;GO:0001505;GO:0003008;GO:0003674;GO:0003824;GO:0005215;GO:0005275;GO:0005345;GO:0005346;GO:0005395;GO:0005575;GO:0005622;GO:0005623;GO:0005737;GO:0005886;GO:0006576;GO:0006725;GO:0006726;GO:0006727;GO:0006807;GO:0006810;GO:0006811;GO:0006812;GO:0006820;GO:0006836;GO:0006856;GO:0006862;GO:0006863;GO:0007610;GO:0007611;GO:0007613;GO:0007617;GO:0007618;GO:0…
																								TRINITY_DN21530_c1_g1_i3.p2	936053.I1BZX0	1.10e-107	tRNA_synthetases_class_I_(E_and_Q)_catalytic_domain	GO:0004812GO:0005524;GO:0043039														TRINITY_DN21500_c5_g1_i1.p1	45351.EDO48951	0	ATPase_activity_coupled_to_transmembrane_movement_of_substances	GO:0005524;GO:0016021;GO:0016887;GO:0042626;GO:0055085
																								TRINITY_DN21557_c0_g1_i8.p6	51511.ENSCSAVP00000018127	1.90e-80	Glucose_dehydrogenase_C_terminus	GO:0055114GO:0055114;;GO:0055114														TRINITY_DN21503_c2_g1_i1.p3	7955.ENSDARP00000109027	3.00e-130	Cyclin_dependent_kinase_1	GO:0000003GO:0000075;GO:0000077;GO:0000082;GO:0000086;GO:0000187;GO:0000226;GO:0000278;GO:0000280;GO:0000302;GO:0000307;GO:0000578;GO:0000724;GO:0000725;GO:0000741;GO:0001556;GO:0001932;GO:0001934;GO:0002064;GO:0002065;GO:0002066;GO:0002082;GO:0003002;GO:0003006;GO:0003674;GO:0003682;GO:0003824;GO:0004672;GO:0004674;GO:0004693;GO:0005488;GO:0005515;GO:0005575;GO:0005622;GO:0005623;GO:0005634;GO:0…
																								TRINITY_DN21562_c1_g1_i4.p1	7739.XP_002613281.1	8.00e-07	carbohydrate_binding															TRINITY_DN21505_c3_g2_i5.p2	8932.XP_005512569.1	2.90e-151	digestive_organ_expansion_factor_homolog	GO:0005634GO:0000462;GO:0003674;GO:0003676;GO:0003723;GO:0005488;GO:0005575;GO:0005622;GO:0005623;GO:0005634;GO:0005654;GO:0005730;GO:0006139;GO:0006364;GO:0006396;GO:0006725;GO:0006807;GO:0006950;GO:0006952;GO:0006954;GO:0007275;GO:0007399;GO:0008150;GO:0008152;GO:0009056;GO:0009057;GO:0009611;GO:0009653;GO:0009987;GO:0010467;GO:0016070;GO:0016072;GO:0019538;GO:0019843;GO:0022613;GO:0030163;GO:0…
																								TRINITY_DN21566_c2_g5_i1.p3																		TRINITY_DN21513_c0_g1_i5.p17	144197.XP_008285349.1	2.50e-27	ADP_ribosylation_factor_like	GO:0001932GO:0001934;GO:0002791;GO:0003674;GO:0003712;GO:0003713;GO:0005575;GO:0005622;GO:0005623;GO:0005634;GO:0005737;GO:0005739;GO:0005740;GO:0005758;GO:0005759;GO:0005813;GO:0005815;GO:0005819;GO:0005829;GO:0005856;GO:0007154;GO:0007165;GO:0008104;GO:0008150;GO:0009889;GO:0009891;GO:0009893;GO:0009966;GO:0009967;GO:0009987;GO:0010556;GO:0010557;GO:0010562;GO:0010604;GO:0010646;GO:0010647;GO:0…
																								TRINITY_DN21572_c0_g1_i10.p12																		TRINITY_DN21525_c0_g1_i1.p1	60711.ENSCSAP00000013789	0	Transformation_transcription_domain_associated	GO:0005515GO:0000123;GO:0005488;GO:0005515;GO:0005634;GO:0016573
																								TRINITY_DN21578_c8_g2_i2.p1	400682.PAC_15718502	4.30e-12	ankyrin_repeat	GO:0005515														TRINITY_DN21560_c0_g1_i1.p1	215358.XP_010739770.1	4.80e-270	Wu_fj29h11
																								TRINITY_DN21578_c8_g2_i2.p2	81824.XP_001750567.1	3.30e-16	response_to_abiotic_stimulus	GO:0005515GO:0005543;GO:0032065;GO:0005938;;GO:0005515;GO:0005543;GO:0005938;GO:0032065														TRINITY_DN21578_c7_g1_i4.p1	10224.XP_006812614.1	5.10e-18	ERK_and_JNK_pathways_inhibitor
																								TRINITY_DN21581_c3_g1_i23.p1	10228.TriadP57693	6.20e-10	GTPase_activator_activity	GO:0003674GO:0005096;GO:0005575;GO:0005622;GO:0005623;GO:0005737;GO:0005886;GO:0007154;GO:0007267;GO:0007268;GO:0007274;GO:0007275;GO:0007399;GO:0008047;GO:0008150;GO:0009892;GO:0009966;GO:0009967;GO:0009987;GO:0010605;GO:0010646;GO:0010647;GO:0010720;GO:0010769;GO:0010770;GO:0010941;GO:0010975;GO:0010976;GO:0016020;GO:0016043;GO:0019222;GO:0022008;GO:0022603;GO:0022604;GO:0023051;GO:0023052;GO:0…														TRINITY_DN21582_c3_g1_i3.p1	7739.XP_002606851.1	9.60e-21	DNA_directed_DNA_polymerase_activity	GO:0000082GO:0000123;GO:0000228;GO:0000278;GO:0003674;GO:0003824;GO:0003887;GO:0005488;GO:0005515;GO:0005575;GO:0005622;GO:0005623;GO:0005634;GO:0005654;GO:0005671;GO:0005694;GO:0006139;GO:0006259;GO:0006325;GO:0006464;GO:0006473;GO:0006475;GO:0006725;GO:0006807;GO:0006950;GO:0006974;GO:0006996;GO:0007049;GO:0008150;GO:0008152;GO:0008622;GO:0009058;GO:0009059;GO:0009987;GO:0016043;GO:0016569;GO:0…
																								TRINITY_DN21609_c0_g1_i3.p4	400682.PAC_15720435	1.80e-113	alcohol_dehydrogenase_(NADP+)_activity	GO:0003674GO:0003824;GO:0004032;GO:0004033;GO:0005575;GO:0005622;GO:0005623;GO:0005737;GO:0005829;GO:0005886;GO:0005975;GO:0005996;GO:0006006;GO:0006063;GO:0006064;GO:0006081;GO:0006082;GO:0006091;GO:0006732;GO:0006766;GO:0006767;GO:0006790;GO:0006793;GO:0006796;GO:0006807;GO:0008106;GO:0008150;GO:0008152;GO:0009055;GO:0009056;GO:0009058;GO:0009108;GO:0009110;GO:0009987;GO:0016020;GO:0016051;GO:0…														TRINITY_DN21603_c1_g2_i1.p2	45351.EDO41867	1.30e-105	selenocysteine_incorporation	GO:0000049GO:0000166;GO:0001514;GO:0001882;GO:0001883;GO:0003674;GO:0003676;GO:0003723;GO:0003729;GO:0003746;GO:0003824;GO:0003924;GO:0005488;GO:0005515;GO:0005525;GO:0005575;GO:0005622;GO:0005623;GO:0005737;GO:0005829;GO:0006412;GO:0006414;GO:0006417;GO:0006451;GO:0006518;GO:0006807;GO:0008135;GO:0008150;GO:0008152;GO:0009058;GO:0009059;GO:0009889;GO:0009987;GO:0010467;GO:0010468;GO:0010556;GO:0…
																								TRINITY_DN21618_c1_g1_i10.p2	10224.XP_006814040.1	0	oxoglutarate_dehydrogenase_(succinyl_transferring)_activity	GO:0016624GO:0003674;GO:0003824;GO:0004591;GO:0005488;GO:0005515;GO:0005575;GO:0005622;GO:0005623;GO:0005634;GO:0005737;GO:0005739;GO:0005740;GO:0005759;GO:0005947;GO:0006082;GO:0006091;GO:0006099;GO:0006101;GO:0006103;GO:0006104;GO:0006139;GO:0006163;GO:0006464;GO:0006637;GO:0006725;GO:0006732;GO:0006733;GO:0006734;GO:0006753;GO:0006790;GO:0006793;GO:0006796;GO:0006807;GO:0006928;GO:0007275;GO:0…														TRINITY_DN21646_c2_g1_i1.p2
																								TRINITY_DN21632_c4_g4_i2.p3																		TRINITY_DN21648_c0_g1_i1.p3
																								TRINITY_DN21643_c6_g1_i1.p1	45351.EDO43976	0	RNA_helicase_activity	GO:0000375GO:0000377;GO:0000398;GO:0000460;GO:0002252;GO:0002376;GO:0003674;GO:0003724;GO:0003824;GO:0004004;GO:0004386;GO:0005575;GO:0005622;GO:0005623;GO:0005634;GO:0005654;GO:0005681;GO:0006139;GO:0006364;GO:0006396;GO:0006397;GO:0006401;GO:0006725;GO:0006807;GO:0006950;GO:0006952;GO:0008026;GO:0008150;GO:0008152;GO:0008186;GO:0008380;GO:0009056;GO:0009057;GO:0009605;GO:0009607;GO:0009615;GO:0…														TRINITY_DN21852_c0_g1_i1.p1
																								TRINITY_DN21656_c1_g2_i3.p1	946362.XP_004995368.1	1.40e-53	L_arabinose:NADP_reductase_activity	GO:0016491;GO:0055114														TRINITY_DN21905_c0_g1_i1.p2	10224.XP_006821313.1	1.60e-52	Dynactin_subunit_5	GO:0000003GO:0001568;GO:0001944;GO:0002376;GO:0002478;GO:0002495;GO:0002504;GO:0003205;GO:0003231;GO:0003279;GO:0003281;GO:0005575;GO:0005622;GO:0005623;GO:0005634;GO:0005635;GO:0005654;GO:0005737;GO:0005813;GO:0005815;GO:0005829;GO:0005856;GO:0005869;GO:0005875;GO:0006810;GO:0006888;GO:0006928;GO:0007017;GO:0007018;GO:0007275;GO:0007276;GO:0007283;GO:0007507;GO:0008088;GO:0008090;GO:0008150;GO:0…
																								TRINITY_DN22008_c0_g1_i1.p1	6412.HelroP80861	1.70e-09	ATP_binding															TRINITY_DN22435_c0_g1_i1.p1	126957.SMAR011751_PA	4.80e-50	dephospho_CoA_kinase_activity_It_is_involved_in_the_biological_process_described_with_coenzyme_A_biosynthetic_process	GO:0004140GO:0005524;GO:0015937;GO:0003674;GO:0003824;GO:0004140;GO:0006139;GO:0006163;GO:0006164;GO:0006725;GO:0006732;GO:0006753;GO:0006793;GO:0006796;GO:0006807;GO:0008150;GO:0008152;GO:0009058;GO:0009108;GO:0009117;GO:0009150;GO:0009152;GO:0009165;GO:0009259;GO:0009260;GO:0009987;GO:0015936;GO:0015937;GO:0016301;GO:0016310;GO:0016740;GO:0016772;GO:0016773;GO:0018130;GO:0019438;GO:0019637;GO:0…
																								TRINITY_DN22550_c0_g1_i1.p1																		TRINITY_DN2308_c0_g1_i1.p1
																								TRINITY_DN24848_c0_g2_i1.p1																		TRINITY_DN2405_c0_g3_i1.p1
																								TRINITY_DN24921_c0_g1_i2.p1	195253.Syn6312_3727	2.30e-19	Phytochelatin_synthase	GO:0016756GO:0046872;GO:0010038;GO:0046938;GO:0010038;GO:0016756;GO:0046872;GO:0046938														TRINITY_DN24874_c0_g1_i1.p1
																								TRINITY_DN25037_c0_g1_i1.p1	48698.ENSPFOP00000003730	3.20e-09	Jade_family_PHD_finger_1	GO:0000123GO:0001558;GO:0003674;GO:0003712;GO:0003713;GO:0005575;GO:0005622;GO:0005623;GO:0005634;GO:0005654;GO:0005737;GO:0005815;GO:0005829;GO:0005856;GO:0005886;GO:0005929;GO:0006325;GO:0006464;GO:0006473;GO:0006475;GO:0006807;GO:0006915;GO:0006996;GO:0007346;GO:0008150;GO:0008152;GO:0008219;GO:0009889;GO:0009891;GO:0009893;GO:0009966;GO:0009968;GO:0009987;GO:0010556;GO:0010557;GO:0010564;GO:0…														TRINITY_DN2543_c0_g1_i1.p1	400682.PAC_15718477	3.30e-56	serine_threonine_protein_kinase	GO:0000226GO:0000902;GO:0001558;GO:0002028;GO:0003008;GO:0003013;GO:0003014;GO:0003096;GO:0003674;GO:0003824;GO:0004672;GO:0004674;GO:0004712;GO:0005246;GO:0005488;GO:0005515;GO:0005575;GO:0005622;GO:0005623;GO:0005634;GO:0005654;GO:0005737;GO:0005739;GO:0005768;GO:0005769;GO:0005783;GO:0005789;GO:0005829;GO:0005886;GO:0006355;GO:0006464;GO:0006468;GO:0006793;GO:0006796;GO:0006807;GO:0006810;GO:0…
																								TRINITY_DN25195_c0_g1_i1.p1	7739.XP_002590746.1	1.60e-59	HECT_domain_(ubiquitin_transferase)	GO:0003674GO:0003824;GO:0004842;GO:0005575;GO:0005622;GO:0005623;GO:0005737;GO:0005975;GO:0005996;GO:0006006;GO:0006464;GO:0006807;GO:0008150;GO:0008152;GO:0009987;GO:0016567;GO:0016740;GO:0019318;GO:0019538;GO:0019787;GO:0032446;GO:0033500;GO:0036211;GO:0042592;GO:0042593;GO:0043170;GO:0043412;GO:0044237;GO:0044238;GO:0044260;GO:0044267;GO:0044281;GO:0044424;GO:0044464;GO:0048878;GO:0061630;GO:0…														TRINITY_DN26638_c0_g2_i1.p2	6669.EFX70659	3.20e-69	Trafficking_protein_particle_complex	GO:0005575GO:0005622;GO:0005623;GO:0006810;GO:0006888;GO:0008150;GO:0016192;GO:0030008;GO:0032991;GO:0044424;GO:0044464;GO:0046907;GO:0048193;GO:0051179;GO:0051234;GO:0051641;GO:0051649;GO:0099023
																								TRINITY_DN25707_c0_g1_i1.p1																		TRINITY_DN26710_c0_g1_i1.p1	10224.XP_006819881.1	2.20e-09
																								TRINITY_DN26439_c0_g1_i1.p2	45351.EDO39486	2.80e-10	structural_constituent_of_ribosome	GO:0000313GO:0000315;GO:0003674;GO:0003676;GO:0003723;GO:0003735;GO:0005198;GO:0005488;GO:0005575;GO:0005622;GO:0005623;GO:0005737;GO:0005739;GO:0005740;GO:0005743;GO:0005759;GO:0005761;GO:0005762;GO:0005840;GO:0006412;GO:0006414;GO:0006415;GO:0006518;GO:0006807;GO:0008150;GO:0008152;GO:0009058;GO:0009059;GO:0009987;GO:0010467;GO:0015934;GO:0016020;GO:0016043;GO:0019538;GO:0019866;GO:0022411;GO:0…														TRINITY_DN26812_c0_g2_i1.p1	10224.XP_006813614.1	6.80e-40	peptidyl_lysine_hydroxylation	GO:0006886GO:0005737;GO:0000003;GO:0001845;GO:0002376;GO:0003006;GO:0003674;GO:0005488;GO:0005515;GO:0005575;GO:0005622;GO:0005623;GO:0005737;GO:0005768;GO:0005769;GO:0005770;GO:0005794;GO:0006464;GO:0006508;GO:0006624;GO:0006807;GO:0006810;GO:0006886;GO:0006897;GO:0006906;GO:0006909;GO:0006955;GO:0006996;GO:0007033;GO:0007034;GO:0007040;GO:0007041;GO:0007275;GO:0007276;GO:0007281;GO:0007283;GO:0…
																								TRINITY_DN26710_c0_g1_i1.p2	13735.ENSPSIP00000016778	1.70e-54	Ubiquitin_conjugating_enzyme_E2_variant_2	GO:0000209GO:0000726;GO:0000729;GO:0003674;GO:0003824;GO:0004842;GO:0005488;GO:0005515;GO:0005575;GO:0005622;GO:0005623;GO:0005634;GO:0005654;GO:0005737;GO:0005829;GO:0006139;GO:0006259;GO:0006281;GO:0006282;GO:0006301;GO:0006302;GO:0006303;GO:0006464;GO:0006725;GO:0006807;GO:0006950;GO:0006974;GO:0007275;GO:0007399;GO:0008150;GO:0008152;GO:0008283;GO:0009893;GO:0009894;GO:0009896;GO:0009987;GO:0…														TRINITY_DN27052_c0_g1_i1.p2	8010.XP_010884993.1	3.90e-25	Zic_family_member_2_(odd_paired_homolog_Drosophila)	GO:0000003GO:0000902;GO:0000904;GO:0000976;GO:0000977;GO:0000978;GO:0000980;GO:0000981;GO:0000982;GO:0000987;GO:0001012;GO:0001067;GO:0001077;GO:0001158;GO:0001205;GO:0001228;GO:0001838;GO:0001841;GO:0001843;GO:0002009;GO:0002165;GO:0003008;GO:0003674;GO:0003676;GO:0003677;GO:0003682;GO:0003690;GO:0003700;GO:0003705;GO:0005488;GO:0005575;GO:0005622;GO:0005623;GO:0005634;GO:0005654;GO:0005737;GO:0…
																								TRINITY_DN26812_c0_g2_i1.p2	6500.XP_005100985.1	1.60e-08	peptidyl_lysine_hydroxylation	GO:0000003GO:0001845;GO:0002376;GO:0003006;GO:0003674;GO:0005488;GO:0005515;GO:0005575;GO:0005622;GO:0005623;GO:0005737;GO:0005768;GO:0005769;GO:0005770;GO:0005794;GO:0006464;GO:0006508;GO:0006624;GO:0006807;GO:0006810;GO:0006886;GO:0006897;GO:0006906;GO:0006909;GO:0006955;GO:0006996;GO:0007033;GO:0007034;GO:0007040;GO:0007041;GO:0007275;GO:0007276;GO:0007281;GO:0007283;GO:0007286;GO:0008104;GO:0…														TRINITY_DN27125_c0_g1_i1.p1	400682.PAC_15714129	3.70e-24	DDE_superfamily_endonuclease	GO:0003676;GO:0003676
																								TRINITY_DN27173_c0_g1_i1.p1																		TRINITY_DN28151_c0_g1_i1.p2	192875.XP_004343137.1	1.40e-115	dipeptidase_activity	GO:0016805GO:0006508;GO:0003674;GO:0003824;GO:0006508;GO:0006807;GO:0008150;GO:0008152;GO:0008233;GO:0008235;GO:0008237;GO:0008238;GO:0009058;GO:0009403;GO:0009404;GO:0009987;GO:0016787;GO:0016805;GO:0019538;GO:0019748;GO:0043170;GO:0043385;GO:0043386;GO:0044237;GO:0044238;GO:0044249;GO:0044550;GO:0070011;GO:0070573;GO:0071704;GO:0140096;GO:1901564
																								TRINITY_DN27511_c0_g1_i1.p1	10224.XP_002733622.2	2.40e-17	Vacuolar_Protein															TRINITY_DN2874_c0_g1_i1.p1
																								TRINITY_DN290_c0_g1_i1.p1	400682.PAC_15720695	9.40e-29	bundle_of_His_cell_to_Purkinje_myocyte_communication															TRINITY_DN28835_c0_g1_i1.p1
																								TRINITY_DN29794_c0_g2_i1.p1	45351.EDO37115	1.20e-171	Nucleolar_protein															TRINITY_DN29121_c0_g1_i1.p1	7739.XP_002613568.1	3.40e-14	ATP_binding
																								TRINITY_DN29824_c0_g1_i1.p1																		TRINITY_DN29516_c0_g1_i1.p1
																								TRINITY_DN29884_c0_g1_i1.p3	9597.XP_003821583.1	6.40e-44	Ras_of_Complex_Roc_domain_of_DAPkinase															TRINITY_DN29859_c0_g1_i1.p1	6500.XP_005098891.1	3.90e-105	pathogenesis
																								TRINITY_DN3004_c0_g1_i1.p1	7955.ENSDARP00000027662	4.00e-49	Protein_disulfide_isomerase_related_protein_(provisional)															TRINITY_DN30491_c0_g1_i1.p1
																								TRINITY_DN30082_c0_g1_i1.p1																		TRINITY_DN30614_c0_g1_i1.p1	10181.XP_004869056.1	9.30e-15	fibrinolysis
																								TRINITY_DN30345_c0_g1_i1.p1																		TRINITY_DN30633_c0_g1_i1.p1
																								TRINITY_DN30464_c0_g1_i1.p1	400682.PAC_15716390	8.10e-94																TRINITY_DN4018_c0_g1_i1.p1
																								TRINITY_DN3598_c0_g1_i1.p1																		TRINITY_DN4087_c0_g1_i1.p1	10224.XP_006817040.1	4.30e-17	WD_repeat_containing_protein_81	GO:0000323GO:0000421;GO:0003674;GO:0005488;GO:0005515;GO:0005575;GO:0005622;GO:0005623;GO:0005737;GO:0005739;GO:0005764;GO:0005765;GO:0005768;GO:0005769;GO:0005770;GO:0005773;GO:0005774;GO:0005776;GO:0005829;GO:0006508;GO:0006511;GO:0006807;GO:0006810;GO:0006914;GO:0006996;GO:0007005;GO:0008150;GO:0008152;GO:0009056;GO:0009057;GO:0009892;GO:0009987;GO:0010008;GO:0010563;GO:0010921;GO:0010923;GO:0…
																								TRINITY_DN3768_c0_g1_i1.p1	7719.XP_009859066.1	7.50e-13	Vacuolar_sorting_associated_protein_13_N_terminal															TRINITY_DN4111_c0_g2_i1.p1
																								TRINITY_DN3846_c0_g1_i2.p1	8932.XP_005514438.1	6.40e-28	tumor_protein	GO:0003674GO:0005488;GO:0005515;GO:0005575;GO:0005622;GO:0005623;GO:0005737;GO:0008021;GO:0012505;GO:0030133;GO:0031410;GO:0031982;GO:0042802;GO:0043226;GO:0043227;GO:0043229;GO:0044424;GO:0044444;GO:0044456;GO:0044464;GO:0045202;GO:0070382;GO:0097458;GO:0097708;GO:0098793;GO:0099503														TRINITY_DN4209_c0_g1_i1.p1	8083.ENSXMAP00000018051	5.70e-08	Chromosome_3_open_reading_frame_33	GO:0001932GO:0001933;GO:0005575;GO:0005576;GO:0005615;GO:0006355;GO:0008150;GO:0009889;GO:0009892;GO:0009966;GO:0009968;GO:0010468;GO:0010556;GO:0010563;GO:0010605;GO:0010646;GO:0010648;GO:0019219;GO:0019220;GO:0019222;GO:0023051;GO:0023057;GO:0031323;GO:0031324;GO:0031326;GO:0031399;GO:0031400;GO:0032268;GO:0032269;GO:0042325;GO:0042326;GO:0043408;GO:0043409;GO:0044421;GO:0045936;GO:0048519;GO:0…
																								TRINITY_DN3978_c0_g1_i1.p2																		TRINITY_DN4268_c0_g1_i1.p1	128390.XP_009459459.1	2.70e-70	N_alpha_acetyltransferase_20	GO:0003674GO:0003824;GO:0004596;GO:0005575;GO:0005622;GO:0005623;GO:0005634;GO:0005737;GO:0005829;GO:0006325;GO:0006464;GO:0006473;GO:0006474;GO:0006475;GO:0006807;GO:0006996;GO:0008080;GO:0008150;GO:0008152;GO:0009987;GO:0010467;GO:0010941;GO:0016043;GO:0016407;GO:0016410;GO:0016569;GO:0016570;GO:0016573;GO:0016740;GO:0016746;GO:0016747;GO:0017196;GO:0018193;GO:0018205;GO:0018206;GO:0018393;GO:0…
																								TRINITY_DN4006_c0_g2_i1.p3																		TRINITY_DN4496_c0_g1_i1.p2	45351.EDO38461	1.80e-44	Ribosomal_protein_L20	GO:0003735GO:0019843;GO:0006412;GO:0005622;GO:0005840;GO:0000027;GO:0000313;GO:0000315;GO:0003674;GO:0003735;GO:0005198;GO:0005575;GO:0005622;GO:0005623;GO:0005737;GO:0005739;GO:0005759;GO:0005761;GO:0005762;GO:0005840;GO:0006412;GO:0006518;GO:0006807;GO:0006996;GO:0008150;GO:0008152;GO:0009058;GO:0009059;GO:0009987;GO:0010467;GO:0015934;GO:0016043;GO:0019538;GO:0022607;GO:0022613;GO:0022618;GO:0…
																								TRINITY_DN418_c0_g1_i1.p1	32264.tetur13g01620.1	3.10e-23	calcium_ion_binding_It_is_involved_in_the_biological_process_described_with_homophilic_cell_adhesion_via_plasma_membrane_adhesion_molecules	GO:0005509GO:0007156;GO:0016020;;GO:0005509;GO:0007156;GO:0016020														TRINITY_DN4636_c0_g1_i2.p1	7955.ENSDARP00000087580	2.30e-56	RAB43_member_RAS_oncogene_family	GO:0000350GO:0000245;GO:0000350;GO:0000375;GO:0000377;GO:0000389;GO:0000393;GO:0000398;GO:0000974;GO:0003674;GO:0003676;GO:0003723;GO:0005488;GO:0005575;GO:0005622;GO:0005623;GO:0005634;GO:0005654;GO:0005681;GO:0006139;GO:0006259;GO:0006281;GO:0006283;GO:0006289;GO:0006376;GO:0006396;GO:0006397;GO:0006725;GO:0006807;GO:0006950;GO:0006974;GO:0008150;GO:0008152;GO:0008380;GO:0009987;GO:0010467;GO:0…
																								TRINITY_DN4248_c0_g1_i1.p1																		TRINITY_DN561_c0_g1_i1.p1	10228.TriadP54540	6.00e-26	B_cell_differentiation	GO:0006355
																								TRINITY_DN4504_c0_g1_i1.p2	7897.ENSLACP00000015860	6.60e-65	4_iron_4_sulfur_cluster_binding	GO:0003674GO:0003824;GO:0003954;GO:0005575;GO:0005622;GO:0005623;GO:0005737;GO:0005739;GO:0005740;GO:0005743;GO:0005746;GO:0005747;GO:0006091;GO:0006119;GO:0006120;GO:0006139;GO:0006163;GO:0006725;GO:0006753;GO:0006793;GO:0006796;GO:0006807;GO:0008150;GO:0008152;GO:0009117;GO:0009123;GO:0009126;GO:0009141;GO:0009144;GO:0009150;GO:0009161;GO:0009167;GO:0009199;GO:0009205;GO:0009259;GO:0009987;GO:0…														TRINITY_DN5991_c0_g1_i3.p1	45351.EDO38413	3.10e-37	ribosomal_protein_S35
																								TRINITY_DN4776_c0_g1_i2.p1																		TRINITY_DN6080_c0_g1_i1.p1	10224.XP_006814142.1	1.30e-83	m7G(5')pppN_diphosphatase_activity	GO:0016787GO:0003723;GO:0016787;GO:0030145
																								TRINITY_DN547_c0_g1_i1.p1																		TRINITY_DN6660_c0_g2_i1.p1	9258.ENSOANP00000013750	2.20e-12	RNA_binding	GO:0003674GO:0003676;GO:0003723;GO:0005488;GO:0005575;GO:0005622;GO:0005623;GO:0005634;GO:0005737;GO:0007275;GO:0007399;GO:0008150;GO:0032501;GO:0032502;GO:0043226;GO:0043227;GO:0043229;GO:0043231;GO:0044424;GO:0044464;GO:0048731;GO:0048856;GO:0097159;GO:1901363
																								TRINITY_DN7043_c1_g1_i1.p1																		TRINITY_DN6796_c0_g1_i1.p1
																								TRINITY_DN7910_c0_g2_i1.p1																		TRINITY_DN6826_c0_g1_i1.p1
																																										TRINITY_DN6889_c0_g1_i1.p2
																																										TRINITY_DN729_c0_g1_i3.p1	45351.EDO37614	5.80e-20	ubiquitin_protein_transferase_activity	GO:0005515GO:0004842;GO:0016567;;GO:0004842;GO:0005515;GO:0008270;GO:0016567
																																										TRINITY_DN861_c0_g1_i1.p1	7739.XP_002601777.1	3.20e-144	nicotinamide_phosphoribosyltransferase_activity	GO:0000003GO:0003674;GO:0003824;GO:0005102;GO:0005125;GO:0005488;GO:0005515;GO:0005575;GO:0005622;GO:0005623;GO:0005634;GO:0005654;GO:0005737;GO:0005829;GO:0006139;GO:0006355;GO:0006357;GO:0006725;GO:0006732;GO:0006733;GO:0006753;GO:0006793;GO:0006796;GO:0006807;GO:0007154;GO:0007165;GO:0007267;GO:0007565;GO:0007623;GO:0008144;GO:0008150;GO:0008152;GO:0008284;GO:0009058;GO:0009108;GO:0009117;GO:0…
																																										TRINITY_DN8777_c0_g1_i2.p1	10181.XP_004865264.1	1.00e-64	DDB1_and	GO:0005515GO:0000151;GO:0003674;GO:0003712;GO:0003713;GO:0005575;GO:0005622;GO:0005623;GO:0005634;GO:0005654;GO:0005737;GO:0005829;GO:0005912;GO:0005924;GO:0005925;GO:0006355;GO:0006357;GO:0006464;GO:0006807;GO:0008150;GO:0008152;GO:0009889;GO:0009891;GO:0009893;GO:0009987;GO:0010468;GO:0010556;GO:0010557;GO:0010604;GO:0010628;GO:0019219;GO:0019222;GO:0019538;GO:0030054;GO:0030055;GO:0030374;GO:0…
																																										TRINITY_DN8855_c0_g1_i1.p1	45351.EDO48686	4.60e-23	cell_cycle_G1/S_phase_transition	GO:0031625GO:0006511;GO:0000082;GO:0000151;GO:0000278;GO:0001932;GO:0001934;GO:0003674;GO:0005488;GO:0005515;GO:0005575;GO:0005622;GO:0005623;GO:0007049;GO:0008150;GO:0008284;GO:0009893;GO:0009987;GO:0010562;GO:0010604;GO:0019220;GO:0019222;GO:0019899;GO:0019900;GO:0019901;GO:0022402;GO:0031323;GO:0031325;GO:0031399;GO:0031401;GO:0031461;GO:0031625;GO:0032268;GO:0032270;GO:0032991;GO:0033674;GO:0…
																																										TRINITY_DN9177_c0_g1_i1.p1				GO:0005515
																																										TRINITY_DN9548_c0_g1_i1.p1
[truncated: 33 more columns]
