# Supplementary material for: Evolution of mechanisms controlling epithelial morphogenesis across animals: new insights from dissociation-reaggregation experiments in the sponge Oscarella lobularis
Source: BMC Ecol Evol. 2021 Aug 21;21:160. doi: 10.1186/s12862-021-01866-x (PMC8380372; doi:10.1186/s12862-021-01866-x)
Supplement: Supplementary file 15 — Additional file 15: Table S11: Transcripts Per Million (TPM) standardized and Log2 Fold Change values for (A) epithelial genes (see Fig. 1A) and (B) Aggregation factors (AFs). Related to Fig. 8 and 9. [file 12862_2021_1866_MOESM15_ESM.xlsx]

## Sheet: S11A_Epithelial_genes
		Standardized_TPM							Deseq2
Name of the protein	Sequence identifier	NSW	1hD	4hD	1hR	3hR	log2FoldChange (1hD_NSW)	pvalue (1hD_NSW)	padj (1hD_NSW)	log2FoldChange (4hD_NSW)	pvalue (4hD_NSW)	padj (4hD_NSW)	log2FoldChange (1hR_4hD)	pvalue (1hR_4hD)	padj (1hR_4hD)	log2FoldChange (3hR_4hD)	pvalue (3hR_4hD)	padj (3hR_4hD)	Differentially expressed	Cluster
Afadin	TRINITY_DN19509_c0_g1_i27.p1	1.54765727758803	0.479660541843301	-0.703673717416568	-0.703709762482909	-0.619934339531854	-0.6787357	0.0005528167	0.00744023	-2.25574823163531	5.88218609687662e-27	2.86086323126663e-25	0.387522197080066	0.080891188066285	0.202658127077854	0.401634666028227	0.067672970449279	0.128005159024413	Yes (4hD/NSW)	Cluster 10
Nectin	No ortholog
Integrin alpha v beta	No ortholog
RAP	TRINITY_DN20561_c2_g2_i2.p1	-0.275098592871855	-0.537626477411273	-0.56779477945719	-0.396011241930266	1.77653109167058	-0.2690806	0.3048385	0.6386784	0.274051085214785	0.296142608364865	0.435719828884005	0.622359981136055	0.017688508798006	0.067618202458162	1.89142541900541	3.61428319124134e-13	9.98171922247751e-12	Yes (3hR/T2)	Cluster 11
IQGAP1	TRINITY_DN19535_c0_g1_i1.p2	0.642745446264644	0.182320767427033	-0.679408872134507	-1.31408468445204	1.16842734289487	-0.0410891	0.6701917	0.8986578	0.271508833295638	0.004909805412821	0.014160166924987	0.181828264470445	0.059793277592453	0.163063056471606	0.61283734993901	2.14186670059604e-10	3.55523053250899e-09		Cluster 12
FAK	TRINITY_DN20742_c0_g2_i3.p2	1.07543424070218	0.0908473633304515	-1.17663171268457	-0.846491606061661	0.856841714713608	-0.2058893	0.04798349	0.2112285	-0.120036674187934	0.250819130227602	0.384607264678228	0.567230172410107	6.29284313899601e-08	2.33972889153421e-06	0.818549196694856	4.8224585288389e-15	1.76243334003832e-13		Cluster 12
RAK	TRINITY_DN21172_c0_g1_i2.p1	-0.451958462189075	-0.894631658622509	-0.780529981642269	0.814742119325006	1.31237798312885	-0.1558408	0.4730558	0.7872201	0.483070613816623	0.026125625727089	0.060477630285194	1.14867304042205	1.20688037250668e-07	0.0000041207394156038	0.985408927608867	5.61372245207798e-06	0.0000378540119288791		Cluster 13
Cdc42	TRINITY_DN15643_c1_g1_i1.p1	1.32940304420983	0.483125368540091	-0.540508645779119	-1.30612580046337	0.0341060334925682	-0.07216101	0.4556922	0.7739764	0.299322257699098	0.002073244464775	0.006606936171565	0.233103176826422	0.017400655860558	0.066800217075207	0.191363867248614	0.049873368270286	0.100021530841548		Cluster 15
Actin	O_lob_c11705.p1	-1.24756495243491	-0.268884069831843	0.612131262818124	1.34313672975773	-0.438818970309096	0.353492230591099	0.535471513105865	0.827260014887331	1.14484590511598	0.041315142431547	0.089415047923216	0.551270647599454	0.296296115173725	0.493065915574229	-0.136107338475967	0.802899467346848	0.863897834223822		Cluster 2
Ecadherin	TRINITY_DN21685_c1_g1_i1.p1	-0.44995477749785	-0.559788377826007	-0.904633656973384	0.311666784822861	1.60271002747438	0.01474396	0.9070213	0.9851364	0.333380967600585	0.00830185074277	0.022431625807042	1.17480137637548	1.28624810861293e-20	1.24331403381509e-17	1.37195115530909	1.4943194787899e-27	3.2522636775693e-25		Cluster 13
p120	TRINITY_DN21552_c4_g5_i1.p1	1.30223663054636	0.149611198962038	-1.06107120838834	-0.930089254526591	0.539312633406533	-0.3729802	0.0008292212	0.01016136	-0.51619422950106	3.91632955153413e-06	0.0000221386029876997	0.516549549009574	0.0000040530698147992	0.0000809805082312553	0.990235002470548	8.66381293628346e-19	5.70276756471699e-17		Cluster 15
Bcatenin	TRINITY_DN17728_c0_g1_i4.p1	0.662511979679725	-1.14101118913662	-1.03871240067914	0.879606542163842	0.637605067972196	-0.4114018	0.000009049069	0.0002332596	0.203058810216677	0.028453405395301	0.064956532888547	0.928413046495683	1.25662514947251e-23	1.6774150566673e-20	0.542304320250435	4.86626912944989e-09	6.30986131313006e-08		Cluster 13
Formin	TRINITY_DN20737_c0_g1_i13.p1	0.503532889361531	0.819854136140111	-1.39831554896724	-0.709596749325625	0.784525272791221	0.1705715	0.1409787	0.4179163	0.024291516645022	0.837532761875024	0.906920178875499	0.692357217321887	6.08851216885989e-09	3.09751675349329e-07	0.809451699720199	7.07989751308516e-12	1.57857898372795e-10		Cluster 12
Vinculin	TRINITY_DN21554_c1_g1_i3.p17	1.36993400435795	0.520326883601811	0.0297988312994095	-0.895461582598972	-1.0245981366602	-0.2246037	0.1840053	0.484449	0.13324011921133	0.431009037866266	0.578495164260547	-0.092780472549699	0.58471485960964	0.745519425760252	-0.534953769225983	0.001646499979269	0.005695472114269		Cluster 3
Vasp	TRINITY_DN21719_c0_g1_i1.p1	1.41559527057969	0.622874783367505	-0.647135644942712	-1.02840341560794	-0.362930993396537	-0.2631625	0.06510006	0.2577954	-0.519259802564842	0.000299379305752	0.001175727737695	0.048600861880871	0.737628841313086	0.850494063823972	0.318439245823983	0.027412199531608	0.061274575545321		Cluster 6
Arp2/3	O_lob_lrc3081.p1	1.04262053664569	1.07009216550703	-0.31609706316413	-1.06264579960687	-0.73396983938172	0.095353027287926	0.324016361976626	0.658697839316118	0.15569701424141	0.109148447553395	0.199579750839641	0.034361953412315	0.725700203861356	0.843191084914265	-0.118596044539431	0.225429034201717	0.332864784236691		Cluster 8
Crumbs	TRINITY_DN15533_c1_g1_i1.p1	1.28869728067468	0.874375618269651	-0.782847373892136	-0.758542785705308	-0.621682739346892	-0.1927391	0.6125463	0.8712328	-2.46290398690618	2.5144727416231e-10	2.64565457928393e-09	0.517383570479048	0.19165584610157	0.366579331596506	0.716789779694481	0.068994309256633	0.130059468370529	Yes (4hD/NSW)	Cluster 5
PALS1	TRINITY_DN20966_c1_g2_i1.p1	0.972488377750086	0.547548477000191	-1.38761119872958	-0.706612665787406	0.574187009766712	-0.05291239	0.6168309	0.8733447	-0.35499073043941	0.00079654431743	0.002813335110519	0.792059388628168	7.38631005404495e-14	1.41817153037663e-11	0.971268466518074	4.46323466970799e-20	3.51799394344226e-18		Cluster 15
PATJ	TRINITY_DN19892_c0_g1_i1.p1	1.0138555630183	1.13238943738517	-0.471958801756914	-1.0180143399758	-0.656271858670748	0.143354	0.05256652	0.2244277	-0.353943222396083	2.04164559755399e-06	0.0000121185099208902	-0.270705778649718	0.000337561558456	0.00315838638406	-0.12792106121815	0.088808209020964	0.15922799753396		Cluster 8
aPKC	TRINITY_DN19982_c7_g3_i10.p1	1.10543185862435	0.896047788747944	-0.825503561694475	-1.13671509648439	-0.0392609891934281	-0.008438071	0.9469751	0.9981438	-0.608645997779454	2.17423933461754e-06	0.0000128309732751532	0.042647672253619	0.743956824401385	0.854842310425647	0.737019991730252	1.1209833510243e-08	1.35772886792762e-07		Cluster 6
Par3	TRINITY_DN20706_c2_g1_i9.p3	-0.910814254715866	-0.991267428848372	0.0849282972189436	1.42314945162821	0.394003934717089	-0.1397547	0.5009507	0.8045948	2.15157859858672	1.85207965491273e-25	7.81206105769828e-24	1.3178645284332	1.29467380228629e-10	1.10985614757459e-08	0.367225541640801	0.073516897187353	0.136877348670325	Yes (4hD/NSW)	Cluster 2
Par6	TRINITY_DN21169_c1_g1_i1.p3	-0.216590066669987	-1.16465726316998	-0.671409889416137	0.886381953938426	1.16627526531768	-0.2703521	0.1536252	0.4382711	0.503617454969065	0.00771941436592	0.02103476055613	0.916139322455108	1.14401413484156e-06	0.0000282795451744961	0.665488555756741	0.00040979728029	0.001698596913359		Cluster 13
Scribble	O_lob_lrc1082.p1	0.991584866550207	1.10519602114414	-0.280176623935965	-1.09102698120604	-0.72557728255234	0.134463767896863	0.077802690963194	0.289927674792982	-0.051403721744633	0.502236070440014	0.642551207553506	-0.354079142600299	4.76795020090251e-06	0.000093074637905083	-0.29253357971456	0.000149746912368	0.000703822554761		Cluster 8
LGL	TRINITY_DN15068_c0_g1_i1.p1	1.23320410884223	0.210819727106561	-0.977049864156436	-1.06146762769388	0.594493655901527	-0.3821505	0.0005592829	0.007486371	-0.65362044424596	5.18367290198158e-09	4.63693079921392e-08	0.33413154471829	0.003175602333835	0.018468565274285	1.1219608536044	1.34922707106295e-23	1.68879220173733e-21		Cluster 15
DGL	TRINITY_DN19183_c0_g1_i1.p1	1.33096281554618	0.672508271690988	-0.646354273025974	-1.14632637211297	-0.210790442098233	-0.1658294	0.04153589	0.1915361	-0.273023961604013	0.000820323908291	0.002886627676795	0.038302403063054	0.640394919734883	0.786024076181479	0.342488631089938	0.0000280920521212294	0.000160123376517		Cluster 6
Integrin Beta 2	TRINITY_DN12089_c2_g1_i1.p1	-0.892834057728439	-1.01478570433989	-0.161652244215181	0.979943437040622	1.08932856924289	-0.2654423	0.2058886	0.5175673	1.86620431635905	5.74674947727114e-19	1.42661060374132e-17	1.33560556188418	1.89573100392836e-10	1.5722228255065e-08	1.08260294849286	2.43058237650084e-07	2.24058750877441e-06	Yes (4hD/NSW)	Cluster 1
Collagen type IV	TRINITY_DN12394_c0_g1_i1.p1	0.650742097784538	1.2109018380829	0.172380602499216	-0.93984855607413	-1.09417598229252	0.3464044	0.09305963	0.3236794	0.400482657803978	0.052195476172588	0.108780515054924	-0.477890441966261	0.020540352854027	0.075305672404405	-1.03411188872985	5.39139513958118e-07	4.59999158362171e-06		Cluster 14

## Sheet: S11B_AFs
		Standardized_TPM					Deseq2
Name of the protein	Sequence identifier	NSW	1hD	4hD	1hR	3hR	log2FoldChange (1hD_NSW)	pvalue (1hD_NSW)	padj (1hD_NSW)	log2FoldChange (4hD_NSW)	pvalue (4hD_NSW)	padj (4hD_NSW)	log2FoldChange (1hR_4hD)	pvalue (1hR_4hD)	padj (1hR_4hD)	log2FoldChange (3hR_4hD)	pvalue (3hR_4hD)	padj (3hR_4hD)	Phylostratum	Cluster
AF1	TRINITY_DN21255_c0_g1_i1.p1	1.52465	0.320119	-0.0928014	-0.754223	-0.997746	-0.322903	0.0167208	0.100968	0.0757093	0.574791	0.705549	0.0919968	0.495473	0.678444	-0.38283	0.00456308	0.0135489	G : SPONGE (calcarea)	Cluster 10 ( α = 0,27)
AF2	TRINITY_DN19241_c0_g1_i1.p1	1.16637	0.957956	-0.885907	-0.910945	-0.327478	-0.0177766	0.916222	0.988043	-1.065	4.11415e-10	4.23073e-09	0.358516	0.0367755	0.115675	0.79001	3.83199e-06	2.68322e-05	G : SPONGE (calcarea)	Cluster 6 ( α = 046)
AF3	TRINITY_DN21694_c0_g1_i1.p1	0.466383	0.291462	-1.47902	-0.429973	1.15115	0.0364249	0.811419	0.952928	-0.0710001	0.64218	0.760616	0.843996	3.33997e-08	1.35298e-06	1.00495	4.75916e-11	9.07758e-10	G : SPONGE (calcarea)	Cluster 12 (α = 0,36)
AF4	TRINITY_DN21689_c1_g1_i1.p1	1.37462	0.556822	-0.867675	-1.02265	-0.0411177	-0.392753	0.00565982	0.0450646	-1.50163	8.21281e-26	3.57488e-24	0.0417799	0.772097	0.873637	1.26941	7.77981e-19	5.20391e-17	G : SPONGE (calcarea)	Cluster 6 (α = 0,33)
AF5	TRINITY_DN19855_c0_g1_i10.p1	1.33732	0.457093	-0.96685	-1.01603	0.188463	-0.331993	0.0855798	0.306979	-0.887141	4.54193e-06	2.53741e-05	0.379464	0.050327	0.14425	1.07468	2.83355e-08	3.1517e-07	D : Pre-metazoan (Holozoan)	Cluster 15 (α = 0,6)
