# Supplementary material for: Evolution of mechanisms controlling epithelial morphogenesis across animals: new insights from dissociation-reaggregation experiments in the sponge Oscarella lobularis
Source: BMC Ecol Evol. 2021 Aug 21;21:160. doi: 10.1186/s12862-021-01866-x (PMC8380372; doi:10.1186/s12862-021-01866-x)
Supplement: Supplementary file 17 — Additional file 17: Table S12. Domain predictions for putative group 3 Aggregation Factors (AFs) using InterproScan Website (https://www.ebi.ac.uk/interpro/). Related to Additional file 16: Figure S5. [file 12862_2021_1866_MOESM17_ESM.xlsx]

## Sheet: S12_Domain_composition_AFs
TRINITY_DN21694_c0_g1_i1.p1				TRINITY_DN19241_c0_g1_i1.p1				TRINITY_DN21255_c0_g1_i1.p1				TRINITY_DN19855_c0_g1_i10.p1				TRINITY_DN21689_c1_g1_i1.p1
First aa	Last aa	Domain		First aa	Last aa	Domain		First aa	Last aa	Domain		First aa	Last aa	Domain		First aa	Last aa	Domain
27	114	Calx-beta		243	342	Cadherin-like		356	465	Calx-beta		27	90	Von Willebrand Type F		351	433	Cadherin-like
134	229	Calx-beta		362	468	Cadherin-like		469	593	Calx-beta		305	405	Cadherin-like		441	548	Cadherin-like
297	353	Calx-beta		473	592	Cadherin-like		600	721	Calx-beta		417	514	Cadherin-like		585	648	Cadherin-like
396	468	Calx-beta		601	727	Cadherin-like		729	835	Calx-beta		519	645	Cadherin-like		778	890	Cadherin-like
493	571	Calx-beta		738	848	Cadherin-like		839	946	Calx-beta		655	770	Cadherin-like		895	1011	Cadherin-like
629	715	Calx-beta		971	1087	Cadherin-like		968	1084	Calx-beta		777	888	Cadherin-like		1016	1126	Cadherin-like
790	832	Calx-beta		1094	1197	Cadherin-like		1093	1200	Calx-beta		893	1004	Cadherin-like		1131	1243	Cadherin-like
985	1073	Calx-beta		1201	1318	Cadherin-like		1207	1317	Calx-beta		1012	1122	Cadherin-like		1264	1374	Cadherin-like
1089	1192	Calx-beta		1325	1433	Cadherin-like		1325	1430	Calx-beta		1126	1231	Cadherin-like		1388	1499	Calx-beta
1334	1482	Calx-beta		1438	1548	Cadherin-like		1437	1540	Calx-beta		1239	1351	Cadherin-like		1499	1624	Calx-beta
1496	1534	Calx-beta		1566	1673	Cadherin-like		1557	1679	Calx-beta		1368	1465	Cadherin-like		1628	1742	Calx-beta
1612	1655	Calx-beta										1470	1574	Cadherin-like		1748	1859	Calx-beta
1718	1798	Calx-beta										1593	1705	Cadherin-like		1860	1978	Calx-beta
1823	1915	Calx-beta										1722	1809	Calx-beta
1940	2038	Calx-beta										1824	1929	Calx-beta
2064	2164	Calx-beta										1944	2047	Calx-beta
2178	2281	Calx-beta										2062	2161	Calx-beta
2303	2352	Calx-beta										2177	2278	Calx-beta
2445	2504	Calx-beta
2553	2632	Calx-beta
2648	2745	Calx-beta
1718	1798	Calx-beta
2776	2882	Calx-beta
2906	3005	Calx-beta
3020	3115	Calx-beta
3133	3090	Calx-beta
3574	3615	Calx-beta
3631	3730	Calx-beta
3779	3668	Calx-beta
3908	3997	Calx-beta
4013	4116	Calx-beta
4194	4232	Calx-beta
4261	4353	Calx-beta
4390	4490	Calx-beta
4571	4613	Calx-beta
4662	4734	Calx-beta
4752	4848	Calx-beta
4999	5094	Calx-beta
5119	5239	Calx-beta
5260	5365	Calx-beta
5384	5499	Calx-beta
