# Supplementary material for: Evolution of mechanisms controlling epithelial morphogenesis across animals: new insights from dissociation-reaggregation experiments in the sponge Oscarella lobularis
Source: BMC Ecol Evol. 2021 Aug 21;21:160. doi: 10.1186/s12862-021-01866-x (PMC8380372; doi:10.1186/s12862-021-01866-x)
Supplement: Supplementary file 19 — Additional file 19: Table S13. Raw file including mRNA-Seq Transcript Per Million count table using Kallisto. [file 12862_2021_1866_MOESM19_ESM.txt]

"EDM1" "EDM2" "EDM3" "T1_1" "T1_2" "T1_3" "T2_1" "T2_2" "T2_3" "T3_1" "T3_2" "T3_3" "T4_1" "T4_2" "T4_3"
"O_lob_c10022.p1" 11.625 9.2909 12.6013 6.36563 8.85261 8.60936 2.90126 2.7917 3.26018 2.57331 2.86026 3.99904 1.64256 1.67657 1.52986
"O_lob_c10026.p1" 9.24933 10.6022 6.87976 5.38265 6.36526 5.5239 3.12553 2.807 2.66341 2.65114 2.07707 1.24458 2.30039 3.13069 2.14255
"O_lob_c10029.p2" 67.4401 80.9416 85.2009 86.7374 82.757 81.5592 56.4095 72.3723 49.0502 32.9563 51.5489 37.1028 13.4939 15.1827 16.4408
"O_lob_c10035.p1" 6.99575 7.79369 9.67485 5.74283 11.011 8.21457 1.40407 2.83721 3.20485 2.90298 2.79923 3.14494 2.29644 0.843834 1.80468
"O_lob_c10055.p1" 0 0 0 0 0 0 0 0 0 0.226303 0 0 0 0 0.487706
"O_lob_c10062.p1" 10.3819 9.93959 11.379 10.0224 9.40538 8.38109 2.00555 3.44609 3.79299 1.70874 3.12796 1.06956 0.820046 2.58282 2.33226
"O_lob_c10082.p1" 53.2397 46.3373 44.6629 45.7871 42.4612 43.453 53.3906 56.1292 50.9725 61.3745 68.3951 70.4644 63.6514 56.416 64.4406
"O_lob_c10084.p1" 19.5343 20.4844 14.127 19.1596 18.6075 23.9455 44.5738 54.588 44.7927 58.4619 48.9112 40.0871 40.0019 41.8932 38.8143
"O_lob_c10088.p1" 237.932 239.277 217.445 244.439 239.603 248.02 288.758 338.396 314.926 196.95 253.303 280.591 190.697 200.332 206.066
"O_lob_c10093.p1" 24.4498 23.3391 25.7693 23.9036 23.7507 25.4774 16.2314 14.1051 18.3234 19.6612 15.708 12.7764 21.8141 17.0774 18.0053
"O_lob_c10122.p1" 37.8181 42.9313 43.9505 43.1876 37.9719 40.1075 23.8627 20.8196 27.4446 26.6723 20.004 15.4406 19.9168 23.1415 25.8795
"O_lob_c10131.p1" 16.3828 17.1981 18.8122 20.251 17.7713 21.1012 7.86282 8.64673 8.81976 5.76129 4.26549 3.43847 4.50102 5.73807 3.80185
"O_lob_c10132.p1" 10.3708 10.7303 9.94693 8.99837 8.99702 10.9471 3.16328 4.63821 5.50119 2.87481 3.36059 2.24931 2.2789 3.1685 2.00064
"O_lob_c10138.p1" 14.4632 16.2943 16.8748 20.6958 16.2696 15.0454 5.85456 7.00999 8.09808 4.02532 4.25609 3.44283 5.20584 7.67134 6.11242
"O_lob_c10158.p1" 4.87806 5.60512 5.76084 3.90064 4.75938 3.69831 1.02379 2.24247 2.03175 0.237866 1.11531 1.5617 0.67852 1.60834 1.19297
"O_lob_c10166.p2" 45.7066 54.3733 61.6414 55.1729 62.1602 56.4265 56.6268 51.8913 56.6018 0.438505 28.026 36.8656 1.35764 5.91396 20.4667
"O_lob_c10166.p1" 44.2585 42.8526 46.8662 53.9499 51.0651 43.8185 39.8681 45.7911 47.7621 5.68095 28.2226 29.8525 5.46527 13.042 16.9823
"O_lob_c10189.p1" 1.26835 0.925195 0.382836 0 0.547169 0.731368 0.400029 0.577383 0.182616 0.159053 0.189885 0.149335 0.163567 0 0.342775
"O_lob_c10218.p1" 31.2701 30.1506 30.3516 31.307 35.3112 34.1174 19.975 22.9299 26.3963 22.1543 22.1239 26.0337 47.8589 40.8934 33.7817
"O_lob_c1022.p1" 0.467028 0.596174 0.123345 0.832347 2.23302 0.471277 3.99542 1.61223 1.17674 0 3.05893 4.23404 0 0 5.63234
"O_lob_c10227.p1" 17.0872 14.7444 17.4916 17.784 16.9333 18.312 9.2117 13.2254 11.7479 7.3252 8.74517 7.09601 8.0114 7.17647 6.76567
"O_lob_c10263.p1" 41.7201 45.4632 40.715 35.5149 42.7637 33.6284 97.5832 99.7076 91.2742 111.765 108.503 124.959 79.9161 60.4748 80.6088
"O_lob_c10275.p1" 81.0656 75.439 83.197 65.7893 69.4447 74.1544 76.4389 76.6909 77.8177 110.518 105.957 112.66 178.136 180.12 184.83
"O_lob_c10306.p1" 46.3522 42.9136 46.7651 38.3989 34.0653 37.0631 31.6031 32.3688 33.1378 27.3132 27.6494 26.702 36.1241 41.409 36.8651
"O_lob_c10322.p1" 27.0577 26.5703 23.7487 24.5192 35.7635 27.1106 25.0363 24.0849 25.2536 21.7809 19.7209 17.5464 17.6104 21.6758 19.7417
"O_lob_c10328.p1" 69.9302 69.11 62.2448 55.4679 56.467 56.9465 90.4348 88.0825 87.5942 119.998 118.474 117.284 100.732 89.8545 104.354
"O_lob_c10344.p1" 2.53671 4.44094 2.87127 4.95155 6.01885 6.58232 5.40039 3.4643 4.93064 2.7039 2.65838 5.22674 2.12637 2.60448 3.42775
"O_lob_c10346.p3" 10.1271 9.98538 9.22286 15.7667 16.8727 18.3241 8.09513 6.30573 8.44683 8.27653 6.95323 12.9515 22.0667 12.7419 6.27589
"O_lob_c10346.p2" 24.3995 26.6659 26.6904 17.7839 18.9943 19.5321 18.3511 16.19 15.9007 17.1004 14.0698 11.5696 29.3701 28.21 22.8566
"O_lob_c10356.p2" 4.24995 4.84093 5.61221 4.27272 4.44254 3.29894 2.43592 3.21205 4.11858 2.36752 2.31255 3.97423 2.36093 2.43994 3.71072
"O_lob_c10360.p1" 5.95416 6.62937 7.51884 15.5758 15.1333 11.343 5.51992 3.62146 4.72898 2.12838 2.62018 3.12247 1.64148 1.66158 1.79557
"O_lob_c10360.p2" 1.59588 2.59774 2.84622 6.85467 3.4583 3.10803 0 0.583742 0.417067 0.246183 0 0 0 0 0.97282
"O_lob_c10362.p2" 21.205 27.1634 26.4834 19.8669 23.8405 23.4251 7.5456 11.6832 13.4349 11.8583 8.44019 5.48615 8.25707 18.5399 8.73437
"O_lob_c10364.p1" 19.7112 17.9922 24.0499 20.8475 18.1467 10.9524 20.2206 16.9451 19.5382 24.3051 29.8678 21.7455 17.4973 16.8098 16.0804
"O_lob_c10371.p3" 12.8978 12.0262 13.0332 13.9919 12.4185 12.4493 9.59485 7.7434 6.78212 1.2544 3.81987 8.31918 0 1.86013 3.44776
"O_lob_c10371.p1" 3.9679 1.65173 2.55354 2.18824 5.49903 2.13154 1.93332 2.35677 2.61009 0 2.60283 3.69013 0 0.581822 4.03388
"O_lob_c10380.p1" 15.9745 16.3532 16.3402 12.7246 17.1263 13.3722 9.53571 7.95709 9.23396 5.35004 4.69966 5.63505 3.52531 6.74703 6.52331
"O_lob_c10435.p1" 42.1359 38.3642 42.9046 16.8889 18.7371 20.4912 37.1727 41.7005 36.8386 210.485 120.412 130.123 265.495 150.807 189.994
"O_lob_c10442.p1" 0 0 0 0 0 0 0 0 0 0 0 0 0 0 0
"O_lob_c10447.p1" 3.80506 3.74704 4.21119 3.8213 4.42295 3.88539 2.30017 1.8765 2.00878 7.27666 2.37356 1.49335 6.91071 6.1105 3.34205
"O_lob_c1046.p1" 24.3484 21.1586 27.32 22.9999 25.1181 23.6543 10.0165 10.1201 16.9186 8.36342 6.02248 6.73068 7.50863 8.02639 9.44115
"O_lob_c10479.p2" 70.3585 75.3462 81.8113 70.2575 61.1309 57.7817 76.8472 116.827 119.829 14.8869 74.6391 67.29 16.1258 28.9828 39.7238
"O_lob_c10481.p2" 33.8866 28.3593 34.8941 29.6517 37.312 32.837 24.7126 27.4177 22.1931 36.4038 20.5124 16.0312 29.9276 43.1493 29.6227
"O_lob_c10505.p1" 7.11136 9.0429 7.75905 7.04245 7.39525 5.70534 4.88826 4.89621 4.72318 3.76306 4.99006 2.53526 4.62505 7.73781 7.78084
"O_lob_c10526.p1" 15.0681 19.227 19.2069 17.5588 14.2399 15.9941 7.14526 9.52735 12.7538 12.9474 11.6763 8.7767 17.6868 19.8761 9.25967
"O_lob_c10539.p1" 0 0 0 0 0 0 0 0 0 0 0 0 0 0 0
"O_lob_c1055.p1" 0.0903836 0 0.381935 0.214778 0.818822 0.45603 0.798175 0.192008 0.27328 0.158678 0.0947189 0.223476 0.163182 0.299809 0.256476
"O_lob_c10596.p1" 10.3929 10.1973 10.5488 12.7115 11.3846 11.4128 3.5992 3.03037 5.13457 2.32546 3.31014 2.43532 1.47167 1.35193 1.63841
"O_lob_c10600.p1" 6.24495 7.48673 5.81328 6.80974 7.62996 6.86402 4.66297 5.02443 6.35411 5.25755 5.47671 3.93078 5.76925 5.06471 4.86197
"O_lob_c10607.p1" 2.40081 2.75824 6.02368 1.78283 1.20833 3.02832 0.993821 0.956291 0.907374 3.16117 1.25799 0.74201 3.5218 3.3182 1.4193
"O_lob_c10630.p1" 78.9254 75.1845 73.7284 52.048 49.8568 57.126 55.9166 57.9143 53.9511 61.6084 64.6054 55.1074 84.0906 80.6215 72.4425
"O_lob_c1064.p1" 67.1319 64.4729 62.7271 38.0096 35.3732 45.121 21.6697 19.5643 25.2805 11.807 13.2069 15.8795 23.628 33.3621 24.4138
"O_lob_c10680.p1" 5.15152 4.69737 2.52415 1.54631 2.04724 1.48776 0.406354 0.195732 0.371814 0.99471 1.16057 1.06035 1.02225 1.03316 1.42106
"O_lob_c10682.p1" 246.221 219.614 219.202 196.777 191.114 195.084 163.008 113.71 128.837 136.811 125.056 134.162 179.35 194.958 185.84
"O_lob_c10688.p1" 46.0448 45.2034 42.7306 42.9201 47.2449 50.1859 41.1394 41.7475 39.3556 37.1804 32.9242 28.5142 39.0395 38.2538 33.9279
"O_lob_c10708.p1" 11.6196 12.285 14.1527 14.1306 15.5492 16.2775 4.52702 5.51768 7.71537 1.79996 4.01123 2.81665 2.09785 3.47644 1.42233
"O_lob_c10711.p1" 17.658 18.8096 19.458 22.0778 20.892 24.1238 9.59616 7.38702 8.98048 7.96479 6.77568 6.00045 6.32706 5.64705 6.16704
"O_lob_c10712.p1" 0.0861279 0 0 0 0 0 0 0 0 0 0 0 0 0 0
"O_lob_c10757.p1" 0 0 0 0 0 0 0.0773778 0 0 0.0615314 0 0 0 0 0
"O_lob_c10778.p1" 2.30808 1.51525 1.21916 0.391763 0.663804 0.499088 0 0.175115 0.332314 0.723588 0.345541 0.135876 0.5953 1.82288 0.623762
"O_lob_c10792.p1" 0 0 0 0 0 0 0 0 0 0 0 0 0 0 0
"O_lob_c10804.p1" 0 0 0 0 0 0 0 0 0 0 0 0 0 0 0
"O_lob_c10813.p1" 15.537 14.2205 18.8909 19.3482 19.3637 17.8326 7.85346 8.45222 10.7312 7.3534 7.26265 5.42866 6.69346 7.4294 6.85811
"O_lob_c10846.p1" 169.408 157.113 162.047 62.7362 78.7094 71.1522 100.689 85.7528 95.8679 56.4082 108.553 163.071 68.9998 90.849 136.345
"O_lob_c10848.p1" 53.7087 53.961 50.3126 41.097 38.3167 47.3569 25.5186 21.9702 26.2769 9.3071 13.6614 11.3171 8.94364 14.7983 11.5085
"O_lob_c10851.p1" 0 0 0 0 0 0 0 0 0 0 0 0 0 0 0
"O_lob_c10852.p1" 5.15076 6.39523 5.00113 5.16689 5.59271 8.22152 6.74705 7.03974 6.81596 5.25262 4.00482 5.157 8.20421 6.20464 8.23174
"O_lob_c10877.p1" 51.1141 52.6734 46.1441 45.8244 52.2203 46.1086 47.7034 53.6346 56.8231 38.0161 64.766 76.2116 42.7699 45.2132 54.4916
"O_lob_c10905.p1" 4.53144 3.28255 2.34599 1.59233 4.13443 1.78561 2.74495 3.24861 2.43417 23.9179 5.09761 1.20404 30.1658 34.4639 29.7255
"O_lob_c10910.p1" 0.347106 0 0.176035 0.266595 0.148327 0 0.0619249 0 0.349831 0.235139 0.121252 0 0.104446 0.127931 0.10944
"O_lob_c10921.p1" 50.5583 46.4393 51.7701 48.8285 48.4754 45.318 32.4259 28.8012 28.8936 27.1489 25.3077 20.8345 28.3019 27.0141 28.5864
"O_lob_c1093.p1" 34.9171 42.1497 40.1484 23.763 42.0417 35.2148 27.8837 19.2174 23.7778 24.036 18.1107 20.1735 17.8554 27.0414 36.1483
"O_lob_c10932.p1" 1.29394 1.10622 1.14436 0.693021 1.92914 0.702568 0.183961 0.708057 0.877319 0.585148 0.523933 0.480724 0.804226 1.10559 0.866975
"O_lob_c10949.p1" 153.652 130.294 131.266 248.228 252.714 261.944 643.726 724.856 520.672 270.614 312.186 266.599 49.2721 81.2621 115.954
"O_lob_c10951.p1" 57.931 57.2521 60.9806 40.2129 43.2648 40.8578 21.0869 20.2906 27.4141 13.4877 14.579 15.5729 17.4318 29.8459 26.1213
"O_lob_c10955.p1" 17.3897 18.1563 17.2742 16.8068 17.2432 21.6428 23.0638 32.5823 29.9566 30.0368 21.7597 11.7983 9.2548 15.0664 16.9913
"O_lob_c10962.p3" 0 0 0 0 0 0 0 0 0 0 0 0 0 0 0
"O_lob_c10962.p2" 0 0 0 0 0 0 0 0 0 0 0 0 0 0 0
"O_lob_c1098.p1" 26.3404 29.2531 32.9283 27.3842 29.0552 31.6745 25.6841 16.3207 21.459 24.2778 15.8722 12.3923 28.3354 26.0906 25.1225
"O_lob_c10993.p1" 3.44035 4.37803 4.27892 2.04039 3.69184 4.57479 1.34024 1.07233 0.844683 0.858306 0.878303 0 1.38705 2.34344 1.64426
"O_lob_c11007.p1" 14.5479 14.9401 17.0093 13.7892 13.9858 13.6906 6.31535 6.25048 7.90767 4.30458 4.53945 2.62703 4.64809 5.69319 5.33416
"O_lob_c11009.p2" 8.62793 10.8031 8.79775 5.34848 7.40102 5.90523 5.30038 3.98455 6.35162 14.2911 4.16708 1.11302 5.7568 6.22163 7.16747
"O_lob_c11064.p1" 0 0 0 0 0 0 0 0 0 0 0 0 0 0 0
"O_lob_c11066.p1" 66.0844 72.3755 77.5842 72.4142 78.1559 63.3867 42.6608 46.1345 47.4225 29.6196 29.121 30.3119 30.7765 40.7947 35.2297
"O_lob_c11071.p1" 100.631 111.883 110.025 99.4767 92.4458 96.4968 64.5004 71.8341 65.5695 37.2811 34.1605 32.8853 22.8326 40.0802 31.2166
"O_lob_c11072.p1" 28.0964 28.5806 29.4499 25.689 28.6133 25.5617 21.3227 18.6522 23.0075 21.773 16.8433 18.2675 26.8493 30.7647 25.1225
"O_lob_c11097.p1" 48.5149 51.9892 53.0555 58.7743 61.0186 50.32 43.7813 43.9679 46.024 40.3138 34.4775 29.0583 30.4395 31.5641 28.4608
"O_lob_c11150.p1" 0 0 0 0 0 0 0 0 0 0 0 0 0 0 0
"O_lob_c11155.p2" 2.44338 3.47262 3.9809 3.36031 3.24162 2.32913 1.79637 2.25405 2.16625 0.51158 0.76141 0.240754 1.36492 1.77644 1.43342
"O_lob_c11157.p1" 30.9197 33.3189 35.0898 37.1491 39.0543 40.0737 27.7009 28.5526 27.6465 15.5297 21.1916 24.0957 17.8027 22.9875 25.5703
"O_lob_c11168.p1" 0 0 0 0 0 0 0 0 0 0 0 0 0 0 0
"O_lob_c1117.p1" 28.1609 27.8309 29.8871 21.1241 28.2162 25.2742 14.0388 8.822 13.6024 11.8473 9.51989 9.41217 9.2548 10.1878 8.10153
"O_lob_c11172.p1" 0 0 0 0 0 0 0 0 0 0 0 0 0 0 0
"O_lob_c11175.p1" 17.1397 17.5866 20.6246 14.9508 14.0412 12.0118 10.8303 11.5721 12.1532 5.01335 9.03491 8.07842 7.75319 11.1064 9.5071
"O_lob_c11176.p2" 1.04316 1.03255 0 1.58113 1.63912 1.26904 1.3569 0.365879 0.974521 4.39234 1.01002 0 5.92563 5.61857 1.74404
"O_lob_c11187.p1" 0.707693 1.14368 1.61894 0.931436 1.74365 1.25363 1.12194 0.416344 0.225741 0.758546 0.577764 0.323052 0.27397 0.915485 0.370756
"O_lob_c11188.p1" 0 0 0 0 0 0 0 0 0 0 0 0 0 0 0
"O_lob_c11206.p2" 10.6201 8.53792 11.2193 9.93349 10.6902 9.80464 5.98631 2.88012 2.96053 2.38018 0.947189 1.30361 1.8358 7.49524 3.20595
"O_lob_c11206.p1" 14.5598 14.2361 12.2724 7.36135 14.1881 11.8788 3.76156 2.30333 2.80993 2.71929 3.24641 1.14892 2.65665 5.13786 4.39526
"O_lob_c11236.p1" 0.27284 0 0 0.32848 0 0.551472 0.805121 0.3138 0.735088 0 1.60437 0.400748 0.749946 0.29845 1.47253
"O_lob_c11245.p1" 75.0497 62.8106 63.5685 68.3286 62.8053 62.737 27.2066 33.4905 33.7914 13.0589 17.2191 17.2021 12.6278 23.8143 22.2625
"O_lob_c11268.p1" 0 0 0 0 0 0 0 0 0 0 0 0 0 0 0
"O_lob_c11290.p1" 44.7681 48.4584 43.7137 49.1641 43.4999 49.7357 20.7338 23.101 20.496 15.372 10.2119 11.0574 12.6211 17.3327 12.4231
"O_lob_c11293.p2" 15.3652 18.4202 16.7616 5.75466 11.4319 9.10077 2.76542 2.30619 2.52487 0 0.175024 0.550593 0 3.50864 3.79139
"O_lob_c11293.p1" 13.5659 14.4372 12.3703 7.80467 15.9554 14.554 2.36448 1.51679 2.44665 0 1.34684 0.470767 0 1.89471 3.91706
"O_lob_c11299.p2" 69.3383 65.6036 70.0051 63.3981 74.1659 66.6768 35.8617 43.511 43.7356 26.9293 30.913 22.4747 24.4982 41.6689 30.8778
"O_lob_c11301.p1" 31.6481 31.0237 30.7617 29.0756 31.028 28.8141 27.4921 24.7435 26.1457 15.4396 14.9802 16.1447 14.8688 18.2366 19.3077
"O_lob_c11307.p1" 0 0 0 0 0 0 0 0 0 0 0 0 0 0 0
"O_lob_c11312.p1" 37.7111 35.123 33.0307 39.8026 37.3177 38.505 44.7979 38.4296 39.1005 46.7139 49.5504 60.7939 52.4176 39.3687 48.6467
"O_lob_c11312.p2" 12.2637 6.07576 7.225 7.16604 6.11821 7.57896 7.72395 5.76369 5.91557 10.1982 8.86903 11.6314 9.87626 4.67206 7.25459
"O_lob_c11331.p1" 4.55436 6.27491 4.3868 5.24335 6.39549 5.19528 13.2858 14.9068 24.5715 15.3554 10.1781 9.84433 18.5058 12.5058 19.8751
"O_lob_c11343.p1" 0.13943 0.0711947 0.147298 0.0828319 0.210526 0.0703494 0.278464 0.148101 0.0702625 0 0.146118 0.114915 0 0 0.0659422
"O_lob_c11350.p1" 0 0.0985635 0.101961 0.114674 0 0.0973933 0.10654 0.205034 0.0972729 0.0847216 0 0.0795455 0 0 0
"O_lob_c11401.p1" 63.8406 68.8575 71.1739 54.549 64.8636 56.965 46.9012 47.9002 47.9689 41.7794 40.1417 33.3159 41.3466 49.5618 46.8181
"O_lob_c11415.p2" 1.45872 2.4828 2.56839 1.15545 1.22363 1.22666 0 1.29119 0.490059 0 0.509564 0 0.43894 0 0.229963
"O_lob_c11425.p1" 8.74177 10.1927 12.7247 10.7663 11.6609 8.79914 5.07538 4.4105 6.24784 3.22176 2.52743 2.65173 4.45414 4.43748 2.71252
"O_lob_c11429.p1" 4.31862 5.803 6.60335 5.2662 6.86389 5.39006 2.63451 3.74217 3.43621 0 2.14379 3.27831 0 0.502639 1.39747
"O_lob_c1143.p2" 0 0 0 0 0 0 0 0 0 0 0 0 0 0 0
"O_lob_c1143.p1" 0 0 0 0 0 0 0 0 0 0 0 0 0 0 0
"O_lob_c11433.p1" 45.1918 48.0118 51.053 49.9706 50.5527 53.1789 28.0005 24.7753 29.0911 45.1082 27.881 25.1711 49.8101 54.2397 42.5392
"O_lob_c11450.p2" 0 0 0 0 0 0 0.087429 0 0 0 0 0 0 0 0
"O_lob_c11450.p1" 0 0 0 0 0 0 0 0 0 0.222937 0 0 0.0573161 0 0
"O_lob_c11455.p1" 62.5697 60.9656 62.8058 65.6963 71.2541 68.234 34.8623 32.9674 35.2722 25.9846 21.9434 21.0925 17.2934 28.735 20.2272
"O_lob_c1147.p2" 10.5563 20.9617 10.5324 14.9812 17.1196 12.1318 17.1554 7.47513 9.45701 8.23675 10.7553 21.0255 3.70586 7.13287 18.3057
"O_lob_c11481.p1" 0 0 0 0 0 0 0 0 0 0 0 0 0 0 0
"O_lob_c11482.p1" 3.85503 4.40071 3.54207 2.09608 1.77875 2.73957 26.1583 32.7454 32.1671 27.9537 43.4665 46.8533 11.6775 6.86745 25.5032
"O_lob_c11493.p1" 11.0535 9.66695 9.91385 7.09316 10.1855 8.61131 3.99668 2.70146 2.95431 1.74617 1.65335 3.10977 1.60997 1.52165 2.41946
"O_lob_c11494.p1" 0.317463 0.1621 0.335377 0.377193 0 0.160176 0 0.168602 0.159978 0.278671 0.166345 0.130823 0.14329 0 0.150141
"O_lob_c11505.p1" 6.88459 6.91164 2.6964 8.50455 12.5048 7.37452 3.90669 2.21843 3.79062 1.2312 1.82373 0.717139 1.03364 2.33727 1.08798
"O_lob_c11506.p1" 1.40563 0.951897 1.81928 0.276071 0.930799 0.776503 1.04737 0.810707 0.343191 0.114962 0.302986 0.280646 0 0 0.243694
"O_lob_c11509.p1" 77.5665 81.9067 80.6234 98.2489 90.191 85.014 127.516 113.163 108.418 140.132 139.342 140.673 116.98 150.805 130.409
"O_lob_c11522.p1" 6.82465 9.1599 14.8315 13.4373 10.9915 13.38 5.81158 4.76366 6.09215 0.51349 2.8608 3.21412 0.704086 1.29359 1.10662
"O_lob_c11548.p1" 22.5468 18.0304 20.8574 16.7962 22.5755 23.8353 7.57197 8.17302 7.03356 5.81185 3.37546 3.44121 5.65373 8.83755 6.48824
"O_lob_c11564.p1" 9.58196 10.322 10.9246 9.18847 8.79282 9.6599 5.49993 6.7153 6.74154 7.55006 4.15276 4.42604 7.13379 8.63094 6.55751
"O_lob_c11565.p1" 5.48757 4.53092 2.7136 12.7627 10.695 10.9572 30.6745 20.3389 16.239 22.3428 40.5002 51.867 14.545 13.9425 24.4068
"O_lob_c11593.p1" 0 0 0 0 0 0 0 0 0 0 0 0 0 0 0
"O_lob_c11601.p1" 7.50453 8.70296 9.4061 4.83607 7.42603 6.67434 4.35263 3.78294 6.79429 1.00488 2.39934 3.24978 1.14822 1.82831 1.56405
"O_lob_c11619.p3" 32.4876 39.6456 36.0477 39.5712 38.0496 36.0821 25.4869 32.9887 32.5368 39.638 36.1872 39.4055 55.15 45.6359 40.0062
"O_lob_c11619.p1" 34.105 33.9123 37.4517 33.5905 38.6666 35.4116 27.9385 34.8912 38.0814 38.9977 37.0577 36.6151 49.1787 46.9386 42.1917
"O_lob_c1162.p1" 26.1242 23.9052 27.3867 23.171 25.0574 24.0314 9.77894 10.0273 13.3102 6.79056 7.77726 5.679 7.01004 8.77455 7.79518
"O_lob_c11620.p1" 14.7045 15.0166 16.2186 16.3936 19.2355 16.211 8.86674 8.80712 10.7069 8.01755 5.97384 6.99383 7.7773 10.0274 8.51677
"O_lob_c11633.p1" 59.2045 63.941 61.7354 55.6859 59.1418 59.5218 34.0005 35.9288 38.9371 27.5683 24.7181 17.3409 26.1787 36.5902 28.2785
"O_lob_c11643.p1" 0.171991 0.653844 0 0.256743 0.13063 0.6567 0.215163 0 0.130793 0 0.195408 0.106956 0 0 0
"O_lob_c11670.p1" 1.32764 0.903877 1.58956 2.73422 1.51459 2.23633 6.15528 9.77738 14.5403 4.11778 6.86385 7.80536 4.39445 2.83806 3.34877
"O_lob_c11681.p1" 24.57 24.9078 26.083 27.4839 26.6021 25.0959 13.8256 11.0757 15.9449 9.25831 12.1834 9.58169 7.4113 11.4631 9.57951
"O_lob_c11687.p2" 18.464 15.4901 14.7523 7.72703 6.71613 9.70174 1.76193 0.829245 2.67169 1.00051 1.42927 2.11862 2.12866 8.51612 5.41081
"O_lob_c11692.p1" 0 0 0 0 0 0 0 0 0 0 0 0 0 0 0
"O_lob_c1170.p1" 0 0 0 0 0 0 0 0 0 0 0 0 0 0 0
"O_lob_c11705.p1" 0.307304 0.493155 0.278267 0.417283 0.530285 0.3544 0.726909 0.466306 0.309717 0.847797 0.460063 0.361818 0.51519 0.291243 0.456772
"O_lob_c11706.p2" 8.04508 8.44152 9.6198 2.67855 4.31606 3.34544 1.51265 1.59639 0.846465 0.970057 0.833832 0.327885 1.31682 2.34603 1.12891
"O_lob_c11706.p4" 0.715539 1.47212 1.1947 0.341332 0.728494 0.395371 0.191436 0.184207 0.122222 0.380578 0 0 0.469655 0.575255 0.246055
"O_lob_c11706.p3" 6.58039 5.54404 6.95171 1.46596 3.31191 3.32013 1.27118 1.04844 1.07771 0.505427 0.517202 0.677925 0.594025 1.63708 0.46682
"O_lob_c11716.p1" 0 0 0 0 0 0 0 0 0 0 0 0 0 0 0
"O_lob_c11726.p1" 14.9065 21.6634 22.713 13.9646 15.0049 17.9349 7.59457 9.43921 13.2901 4.02617 5.40746 7.56038 13.4564 10.7767 12.7441
"O_lob_c11739.p1" 15.9274 17.7689 18.2401 16.5387 14.4158 14.7217 14.1836 14.3588 14.029 9.39907 12.0626 9.4867 12.6864 14.503 13.2048
"O_lob_c11745.p1" 3.19312 1.12464 3.13661 3.5557 1.90777 1.64648 1.97132 2.06214 1.50853 2.17634 0.735306 1.36461 1.58082 1.0602 0.677969
"O_lob_c11773.p1" 0 0 0 0 0 0 0 0 0 0 0 0 0 0 0
"O_lob_c11793.p1" 0 0 0 0 0 0 0 0 0 0 0 0 0 0 0
"O_lob_c11795.p1" 2.12498 2.75432 1.81318 1.06818 1.72766 2.22678 1.62395 1.389 1.64743 0.645686 0.942151 0.943037 0.442675 1.17479 1.1596
"O_lob_c11807.p1" 5.20336 3.75091 4.85027 9.45538 9.70516 8.64821 6.25065 2.76347 7.71208 6.50133 12.0285 17.7846 9.39436 3.21509 2.46088
"O_lob_c11812.p1" 37.7803 35.3516 36.6658 34.2571 33.4807 29.4595 22.4487 23.905 21.9535 24.1985 17.0494 18.1761 30.2703 39.8747 34.9663
"O_lob_c11815.p1" 19.7601 19.9227 21.9425 22.4473 19.731 19.714 13.9521 13.4785 13.4353 9.42589 10.663 9.22413 10.5057 10.5419 10.3657
"O_lob_c11823.p1" 48.2648 51.2275 55.0941 57.3458 59.1371 55.4532 21.6505 24.193 29.8786 19.4381 19.4174 18.6975 13.8705 24.5844 14.8756
"O_lob_c11860.p1" 113.275 123.48 106.985 107.359 97.5452 100.43 96.8524 107.105 97.0065 68.2047 65.4152 45.1502 56.3489 79.8782 63.3783
"O_lob_c11865.p1" 7.45555 9.05489 10.128 11.1053 12.1138 11.92 4.77856 2.15562 4.64399 3.82755 2.99218 2.58719 6.33504 6.67133 5.72376
"O_lob_c11895.p1" 30.3463 33.344 31.6529 25.7868 29.1933 27.7152 9.11665 10.6085 17.6152 8.2612 5.63577 3.4825 7.62877 13.379 12.1719
"O_lob_c11903.p1" 10.8528 12.6872 12.3703 17.815 18.2552 15.7067 12.1377 12.5894 14.9677 11.4069 12.1216 9.76842 6.96103 9.78932 7.29384
"O_lob_c11923.p1" 401.058 372.716 350.29 472.87 447.802 438.12 1159.15 1242.92 1103.13 1107.02 1228.91 1219.53 673.877 534.049 625.334
"O_lob_c11961.p1" 21.4147 30.2623 19.6869 28.8447 19.4364 20.0596 16.6427 21.4433 15.3364 10.157 14.3533 14.086 15.8168 28.1453 13.7737
"O_lob_c11975.p1" 32.4342 38.3411 41.9184 29.0554 30.5692 30.1612 18.912 18.662 22.2287 21.5771 10.1703 8.38423 20.5313 29.9149 30.6291
"O_lob_c1199.p1" 264.472 250.189 255.92 323.627 347.272 320.922 594.887 536.106 573.077 1015.91 927.228 970.496 1062.5 812.756 758.253
"O_lob_c11992.p1" 0 0 0 0 0 0 0 0 0 0 0 0 0 0 0
"O_lob_c12000.p1" 0 0 0 0 0 0 0 0 0 0 0 0 0 0 0
"O_lob_c12028.p1" 0 0 0 0 0 0 0 0 0 0 0 0 0 0 0
"O_lob_c12039.p1" 26.1567 25.8844 28.2643 21.3107 21.3644 17.9484 8.08463 8.73189 13.8589 4.4609 3.91591 4.31155 7.15113 8.92429 7.77579
"O_lob_c12066.p1" 13.5533 14.3081 13.9766 9.54716 10.3651 10.2883 8.10896 7.48427 9.60478 4.05216 5.65437 4.79075 4.81238 4.38245 6.3886
"O_lob_c12077.p1" 0 0 0 0 0 0 0 0 0 0 0 0 0 0 0
"O_lob_c12084.p1" 20.2017 24.8988 21.3416 18.2089 17.0293 19.3813 5.60247 6.55365 6.11811 3.58157 3.65011 1.88642 3.23405 5.72175 4.89475
"O_lob_c12085.p1" 0.529835 0.541079 0 0.157381 0.266666 0.400992 0.292435 0.422087 0.667494 0.581365 0.832873 0.327508 0 0 0
"O_lob_c12091.p1" 9.67619 14.4251 16.5661 16.6963 14.3164 10.4512 6.54832 7.17904 12.5455 7.76822 11.4142 10.8603 10.6662 18.387 15.5685
"O_lob_c1210.p1" 0 0 0 0.527634 0 0 0 0 0 0 0 0 0 0 0
"O_lob_c12101.p3" 0 0 0 0 0 0 0 0 0 0 0 0 0 0 0
"O_lob_c12102.p1" 0 0 0 0 0 0 0 0 0 0 0 0 0 0 0
"O_lob_c12114.p1" 0.364104 0.185916 0.576975 0.216305 0.183254 0.275563 0.200962 0 0.275222 0 0.190785 0.150043 0.0821712 0.100647 0.0860998
"O_lob_c12118.p1" 2.92485 3.11248 1.44195 5.09689 6.8697 4.9191 4.18323 3.72808 2.94781 6.56491 3.06514 9.64237 4.45558 7.11477 6.63974
"O_lob_c12142.p1" 2.8647 3.13374 3.56841 3.28262 4.17179 3.16244 3.14622 3.24358 3.81445 3.74592 3.13857 2.4961 5.0545 5.40925 4.93845
"O_lob_c12144.p1" 23.6162 22.8979 25.1843 21.5029 22.8603 23.0461 17.7741 18.8444 18.8636 9.4591 12.4907 10.0261 5.15785 10.7886 8.35265
"O_lob_c12149.p1" 12.3178 12.692 15.0504 15.5405 16.6232 17.9168 9.21488 5.67226 9.5311 3.87193 7.0942 6.64586 4.72608 5.90671 6.62544
"O_lob_c1215.p1" 0 0 0 0 0 0 0 0 0 0 0 0 0 0 0
"O_lob_c12170.p2" 18.1355 21.2912 20.9692 9.84067 11.6431 11.2397 8.03924 9.10076 10.0744 7.39566 6.58455 5.53152 15.0822 14.2103 9.45498
"O_lob_c12192.p1" 89.9362 70.9237 93.3175 92.1848 90.6195 103.655 48.9422 44.5764 39.0557 26.8862 25.1819 34.0301 26.8196 31.3424 27.6142
"O_lob_c12209.p2" 70.1877 58.2566 54.2126 66.8127 63.5291 65.587 276.345 290.005 250.267 350.868 484.239 500.07 333.003 212.128 431.207
"O_lob_c12209.p1" 35.7133 23.463 27.3183 30.4338 26.2378 26.8167 136.612 131.154 109.356 164.643 228.563 239.741 159.267 104.66 206.486
"O_lob_c12227.p1" 0 0 0 0 0 0 0 0 0 0 0 0 0 0 0
"O_lob_c12231.p1" 0 0 0 0 0 0 0 0 0 0 0 0 0 0 0
"O_lob_c12239.p1" 58.0862 55.4232 47.8805 72.0107 69.1243 55.9343 45.937 55.4431 52.705 31.198 36.6727 37.3391 25.1922 40.4213 29.2592
"O_lob_c12269.p1" 34.4908 38.9739 36.8974 36.172 39.1679 41.4011 12.5079 10.3823 14.118 9.39984 6.65489 5.07982 8.374 11.5648 8.5977
"O_lob_c1227.p1" 143.373 151.388 148.605 121.879 116.762 128.844 77.281 81.0863 99.8946 70.7628 75.5216 74.4658 97.3865 111.806 92.9335
"O_lob_c1227.p2" 189.321 196.041 196.899 160.789 157.132 173.838 118.339 124.695 132.736 98.663 99.92 90.4546 133.397 151.906 139.497
"O_lob_c12289.p1" 51.9644 50.5124 58.2555 51.3377 50.0514 56.3293 22.5536 21.4804 25.7922 14.7321 14.7476 10.7821 11.8567 14.6955 11.5362
"O_lob_c12293.p1" 0 0 0 0 0 0 0 0 0 0 0 0 0 0 0
"O_lob_c1230.p2" 0 0 0 0 0 0 0 0 0 0 0 0 0 0 0
"O_lob_c1230.p1" 185.032 174.732 179.326 168.419 137.239 157.507 107.949 98.7 115.735 126.566 106.734 76.0264 188.766 228.816 122.308
"O_lob_c1231.p1" 0 0 0.161864 0.0922356 0.0774379 0.157718 0.0872885 0 0 0.99958 0.0864478 0 0.959421 3.74756 0.597356
"O_lob_c12337.p1" 14.0565 18.191 17.0259 12.094 14.8811 14.0621 7.22323 5.40591 6.47279 3.82931 4.19064 3.096 4.37555 10.5848 6.7625
"O_lob_c1234.p1" 70.1131 74.2671 70.1296 44.5326 37.9158 50.4289 28.6118 31.2946 35.3318 18.0054 18.7599 15.9832 30.1313 28.0404 26.4569
"O_lob_c12349.p2" 0 0 0 0 0 0 0 0 0 3.27371 1.56332 0 3.19829 1.0309 0.705517
"O_lob_c12420.p1" 9.01311 4.38305 9.295 5.60943 6.69645 5.63031 3.79022 3.64708 3.67681 5.27451 2.24891 2.1224 7.16771 12.1012 9.74323
"O_lob_c12422.p1" 0 0 0 0 0 0 0 0 0 0 0 0 0 0 0
"O_lob_c12426.p1" 3.28827 4.12126 2.68432 3.1966 3.76134 1.35744 1.31994 0.95257 0.903843 0.656015 1.40973 0.739123 0.269854 0.330529 0.565512
"O_lob_c12426.p2" 0.19499 0 0 0 0 0 0 0 0 0 0 0.209105 0 0 0
"O_lob_c12428.p1" 10.635 6.48401 8.55211 8.86404 9.2672 8.80966 16.2954 11.1278 16.4777 68.2744 27.1143 20.0159 63.9074 64.9381 30.7789
"O_lob_c1243.p1" 0.349739 0.59527 0.554212 0.484799 0.117349 0.294101 0.321723 0.495317 0.352485 0.102334 0.244343 0.192165 0.368336 0.0644507 0.551352
"O_lob_c12442.p1" 2.0108 2.87569 0.596018 2.11185 2.21442 2.90748 2.20002 1.74627 2.02545 14.8676 2.93128 3.25426 16.0594 12.3386 9.46089
"O_lob_c12455.p1" 27.1251 29.0653 30.5452 30.7051 29.8807 29.674 19.4357 18.6098 20.0684 15.0483 12.0183 10.087 13.6554 18.8525 11.7795
"O_lob_c12455.p2" 7.63181 5.81457 7.91577 8.92202 9.83622 6.62047 2.70539 2.08663 3.17692 3.43885 2.41465 1.44542 2.53538 4.54725 0.902711
"O_lob_c12462.p1" 40.7333 23.4316 23.9671 41.0457 25.9507 35.9009 105.581 75.3053 64.6976 62.686 59.978 62.6808 79.127 51.8798 56.5739
"O_lob_c12473.p1" 1.67647 1.78649 1.77107 1.29906 0.953825 1.98594 0.804612 1.23876 2.20387 1.72755 0.840248 1.26156 0.328996 0.161188 0.827343
"O_lob_c12547.p1" 0 0 0 0 0 0 0 0 0 0 0 0 0 0 0
"O_lob_c12569.p1" 0.869738 0.602381 0.94839 1.002 1.28417 0.887796 0.877304 0.703479 1.06799 0.536756 0.682378 0.327508 0.645369 0.585835 0.25058
"O_lob_c12574.p1" 9.56169 11.2133 9.93406 5.34028 6.85785 7.1745 11.5997 11.857 7.34608 10.3808 9.45637 7.17099 3.80651 3.7577 2.27654
"O_lob_c12585.p1" 19.8838 23.863 23.5613 15.75 19.869 19.2836 9.29235 7.29704 9.89807 24.7585 14.4494 8.21382 47.1667 49.2131 20.089
"O_lob_c12602.p1" 0 0 0 0 0 0 0 0 0 0 0 0 0 0 0
"O_lob_c12643.p1" 0 0 0.256839 0 0 0.245332 1.34187 0.258239 0.980117 0.426825 1.52869 3.60673 2.1947 0.268816 0.919851
"O_lob_c12646.p1" 5.41505 6.04841 6.61446 4.82541 6.81349 5.63508 3.54915 4.31384 7.33361 1.18834 2.12805 2.64988 1.8331 3.74211 2.88112
"O_lob_c12653.p2" 4.97435 4.93881 3.94128 3.44765 4.72901 3.90414 1.0677 0.146769 0.835567 1.81938 1.59284 1.59434 3.2431 5.5001 5.22793
"O_lob_c12677.p1" 0.186471 0 0.196993 0 0.187702 0.188168 0.41168 0 0.37587 0.163685 0 0.461055 0 0 0.176379
"O_lob_c12679.p1" 20.1573 23.3039 16.8751 15.3641 14.5478 16.8866 8.39664 8.48353 11.8827 2.33697 2.78999 3.44802 0.686658 2.94367 1.79872
"O_lob_c12683.p1" 3.28532 1.2904 2.4028 1.80159 1.27193 2.29515 1.95277 1.6106 1.01881 1.10918 2.38355 1.2497 0.684399 1.67657 1.1952
"O_lob_c1269.p1" 457.683 441.45 450.026 328.693 317.482 368.244 309.371 297.963 302.425 251.609 294.425 325.038 378.406 386.923 378.738
"O_lob_c12690.p3" 359.714 460.933 415.902 493.109 326.739 329.379 262.427 403.482 427.634 118.228 295.694 256.945 139.079 212.445 213.869
"O_lob_c12690.p2" 870.939 1074.46 967.625 1244.72 843.187 888.342 611.158 918.539 1003.67 330.81 716.469 636.213 434.309 563.591 560.021
"O_lob_c12693.p1" 0 0 0 0 0 0 0 0 0 0 0 0 0 0 0
"O_lob_c12703.p1" 0.558195 0.801829 0.470947 0.355677 0.301042 0.261915 1.27605 0.453255 1.83083 8.07829 1.76982 0.218107 17.3813 13.1664 13.8191
"O_lob_c12708.p1" 9.45229 12.0509 11.7719 11.2185 8.84572 11.5264 3.71055 4.95044 5.29386 3.24404 2.82887 3.14036 5.31586 5.1615 4.56975
"O_lob_c12709.p1" 0 0 0 0 0 0 0 0 0 0.230953 0 0 0 0 0
"O_lob_c12768.p1" 0.0977992 0.298476 0.10142 0.115659 0 0.0956013 0.485364 0 0.103904 9.86952 2.00095 0 9.1209 10.9522 5.41737
"O_lob_c12775.p1" 48.5826 49.6167 47.7414 65.0628 48.2827 54.6424 137.139 89.2578 92.4433 205.852 151.517 160.908 244.42 227.728 194.484
"O_lob_c12776.p1" 29.2981 26.3397 30.8984 28.6219 29.5923 26.4313 28.8848 27.343 29.0684 15.167 25.5074 28.3374 11.7094 14.7299 21.0331
"O_lob_c12784.p1" 3.66973 4.429 4.83342 3.7373 3.11827 2.98173 3.20916 2.68299 3.69854 1.75708 4.04553 3.18162 1.97904 3.9522 3.42605
"O_lob_c12790.p1" 8.56906 9.50531 7.17965 5.79282 10.1128 7.73178 7.01281 10.0435 12.8757 10.8906 13.0056 14.6119 13.1859 12.779 10.5461
"O_lob_c12796.p1" 14.5927 17.313 17.3431 12.4937 13.9869 11.6937 12.0221 10.0865 11.1926 6.73442 6.35318 8.00321 3.24484 6.40654 9.33726
"O_lob_c12805.p1" 6.15636 4.85792 8.20916 5.78394 4.28289 5.39537 5.0923 6.43188 4.74277 3.10489 2.78677 3.59727 2.65156 4.60796 4.37906
"O_lob_c12806.p1" 23.8871 23.3227 27.7926 26.6555 30.7058 25.9774 15.6784 15.515 16.4293 21.0391 12.6856 14.8319 23.8945 18.5596 18.2434
"O_lob_c12807.p1" 0 0 0 0 0 0 0 0 0 0 0 0 0 0 0
"O_lob_c12810.p2" 1.89874 2.83398 2.77738 3.64429 2.49936 1.91602 0.96737 1.86168 1.61924 1.53852 1.2245 0.842638 1.05479 1.61494 1.38153
"O_lob_c12817.p1" 50.6425 43.5514 53.997 55.141 56.5006 55.8497 40.4992 36.8049 38.2406 31.93 24.4819 24.2935 25.7595 30.3379 20.1691
"O_lob_c1282.p1" 0 0 0 0 0 0 0 0 0 0 0 0 0 0 0
"O_lob_c12833.p1" 29.6206 29.736 32.8481 29.0754 26.9496 28.6136 14.5319 13.4765 16.3868 0.109478 3.34545 7.83628 0.112585 3.33548 3.25322
"O_lob_c12872.p1" 19.4223 24.3524 24.6219 28.5893 27.0449 19.599 11.7919 16.8479 23.1635 18.2803 18.4316 17.6971 18.8966 29.7072 34.0888
"O_lob_c12881.p1" 0.415027 0.282556 0.779459 0.0547904 0.324929 0.325736 0.050904 0 0 0.0404792 0.048326 0 0 0.050988 0.130855
"O_lob_c12890.p1" 17.1225 17.0258 21.1828 19.1395 16.1016 18.8697 19.5144 18.4266 20.0953 8.99837 11.8051 8.35578 12.3045 15.0711 8.63069
"O_lob_c12897.p1" 23.3718 21.5046 25.9129 23.0951 26.3212 21.5996 16.0927 19.1719 19.3573 8.93761 14.1864 12.0152 9.40018 10.7462 9.84961
"O_lob_c12958.p1" 0.14441 0 0 0 0.436089 0.145724 0.15941 0.15339 0.145544 0.507055 0.151337 0.238038 0.260724 0.319346 0
"O_lob_c12989.p1" 15.1356 18.1218 15.4383 15.0068 12.7137 13.4826 17.1686 18.0725 15.2544 4.58141 8.64181 10.8398 4.61722 6.23245 11.1569
"O_lob_c13022.p2" 60.8987 73.6726 65.8905 54.3868 57.7978 50.5128 26.2988 21.6093 23.8763 9.1641 12.2029 16.4363 10.27 15.8349 14.6856
"O_lob_c13022.p1" 57.9499 62.264 65.0087 46.8739 50.6371 55.9057 20.9411 21.9548 25.0171 9.36184 11.2755 12.9126 10.1387 16.5926 17.5868
"O_lob_c13036.p1" 0.44875 0.458274 0.0948145 0.639818 0.542055 0.2717 0.495363 0.953312 0.633183 1.18175 0.37622 1.10955 0.405096 1.68701 1.10361
"O_lob_c13051.p1" 0 0 0 0 0 0 0 0 0 0.0669474 0 0 0.0688476 0.0843276 0.0240464
"O_lob_c13068.p1" 3.19141 4.08875 5.6396 3.30927 5.60724 5.50404 1.28106 1.47922 1.75444 0.662159 0.425663 0.621704 0.785715 0.898221 0.658625
"O_lob_c13073.p1" 0 0 0 0 0 0 0 0 0 0.680571 0.22159 0 0.190878 0.389661 0.266673
"O_lob_c13074.p1" 7.79727 7.49435 8.23726 11.0354 11.3114 10.5295 7.84773 5.35904 6.93396 0.503271 3.72514 6.80434 0.621067 1.14107 4.98916
"O_lob_c13100.p1" 7.58474 8.37036 9.04663 10.4653 10.4671 10.8634 4.72645 1.94913 3.57555 2.79203 3.20506 1.81485 1.87738 1.21738 1.85142
"O_lob_c13103.p1" 8.5941 9.50787 10.3859 7.19416 8.58529 7.9496 3.23413 3.7344 4.0027 3.71483 1.97866 1.7171 2.05706 3.81537 2.217
"O_lob_c13109.p3" 4.91989 6.57025 7.19656 7.6442 8.19046 6.87414 3.75988 3.81888 6.1028 1.66104 0.793212 1.71552 1.87901 2.92917 0.894929
"O_lob_c13109.p1" 24.9043 29.2863 26.3096 27.169 29.5507 27.4155 26.908 21.8839 22.3617 9.34068 14.1567 17.851 7.08512 16.1047 19.8446
"O_lob_c13109.p2" 17.8708 13.1277 12.8109 13.5223 14.5545 13.9461 18.1492 10.285 11.5358 5.26731 10.0591 10.8355 4.14135 11.5853 11.4493
"O_lob_c13122.p1" 0 0 0 0 0 0 0 0 0 0 0 0 0 0 0
"O_lob_c13124.p1" 86.7682 98.3014 75.9096 95.5763 73.9214 79.1212 64.8517 87.3638 97.242 84.0996 112.005 98.3295 102.193 97.9377 89.3392
"O_lob_c13140.p2" 0 0 0 0 0 0 0 0 0 0 0 0 2.72844e-07 0 6.49079e-07
"O_lob_c13140.p1" 2.91409 7.27076 4.86268 3.46237 3.03333 2.57303 0.694533 0.562783 1.96911 0.261614 0.485843 0.327508 0.448399 0.915366 0.751741
"O_lob_c13141.p1" 0.45912 0.156288 0.485027 0.727337 0.731577 1.45665 0.208234 0.812784 0.819175 0.268679 0.252552 0.818845 0.276305 0.169215 0.332546
"O_lob_c13163.p1" 33.3806 32.2549 35.0456 42.0441 34.6197 37.4292 58.4722 55.7389 61.2765 24.8509 78.2561 75.4335 41.32 54.3844 38.2512
"O_lob_c13177.p1" 8.408 8.08136 9.97098 7.78629 12.1974 11.687 1.91087 2.01382 2.24312 1.08538 0.993431 1.15495 1.56266 2.9166 3.27475
"O_lob_c1319.p1" 28.7712 22.4308 22.153 34.3386 33.2482 28.7418 95.7704 67.2289 64.6502 327.783 144.509 78.8644 186.386 137.537 91.7858
"O_lob_c13213.p1" 0 0 0 0 0 0 0 0 0 0 0 0 0 0 0
"O_lob_c13232.p1" 0 0 0 0 0 0 0 0 0 0 0 0 0 0 0
"O_lob_c13235.p1" 30.8782 29.2703 27.4699 28.2619 25.8769 30.8609 20.0599 26.0504 22.6332 17.7674 17.3408 12.2983 11.2031 16.0091 12.8567
"O_lob_c13289.p1" 9.83748 11.2422 12.1247 6.67908 5.18698 6.61799 4.13688 3.73187 4.48523 3.08407 2.20915 2.12348 5.28601 6.47454 1.7724
"O_lob_c1329.p1" 292.056 280.599 273.855 219.72 202.572 236.986 356.915 323.783 300.467 503.059 436.907 421.134 594.23 546.457 534.263
"O_lob_c1329.p2" 306.575 289.433 275.075 225.169 215.419 242.327 401.688 358.436 326.93 531.824 458.098 444.079 628.781 562.633 565.881
"O_lob_c1329.p3" 296.398 278.063 263.326 221.291 191.137 225.238 327.052 314.701 301.779 482.493 432.144 400.782 565.977 514.633 499.05
"O_lob_c13294.p1" 0 0 0 0 0 0 0 0 0 0 0 0 0 0 0
"O_lob_c13301.p1" 0 0 0 0 0 0 0 0 0 0 0 0 0 0 0
"O_lob_c13309.p1" 0.146057 0 0.154299 0.173538 0 0 0 0 0.294408 0 0.153063 0 0.131849 0 0
"O_lob_c13311.p1" 0 0 0 0 0 0 0 0 0 0 0 0 0 0 0
"O_lob_c13315.p1" 7.24931 9.01995 8.62668 7.72223 7.80042 6.47443 2.29951 3.27476 3.10725 2.8526 1.83377 1.3735 3.98664 6.35713 3.07382
"O_lob_c13331.p1" 12.3723 11.6722 13.0704 8.68007 11.2679 11.1769 2.60141 3.12897 3.68145 2.89613 1.85225 1.45671 1.91464 0.911997 2.00618
"O_lob_c13331.p2" 15.0597 14.4877 12.4509 10.6321 14.0606 11.6728 3.85482 2.31828 4.61936 3.06538 2.28725 2.69822 1.57619 1.20662 2.06444
"O_lob_c13342.p1" 2.74358 4.13754 2.80668 2.77954 3.51484 2.4048 2.22053 2.17667 1.63287 0.0695241 1.85034 1.99207 0 0.613012 1.08703
"O_lob_c13360.p1" 11.6288 11.6967 11.4855 10.6149 9.85438 11.0438 5.20543 5.92656 5.84036 3.83439 3.33728 3.767 2.98814 5.55133 4.03727
"O_lob_c13388.p1" 3.51669 3.45319 4.57246 5.7854 4.49295 3.82166 2.09029 2.15502 2.18111 2.49332 2.55141 2.67542 2.93039 4.33703 1.91906
"O_lob_c13389.p1" 16.8753 18.4266 13.9787 18.9575 20.9928 19.2985 12.4083 8.86935 11.7189 8.06551 4.86658 5.99952 4.33743 8.51493 7.94456
"O_lob_c13401.p1" 0 0 0 0 0 0 0 0 0 0 0 0 0 0 0
"O_lob_c13414.p1" 0 0 0 0 0 0 0 0 0 0 0 0 0 0 0
"O_lob_c13432.p1" 8.51691 7.10014 9.732 10.3259 12.9472 8.59441 8.82597 4.24634 6.48163 5.18757 4.00734 1.71905 3.76574 5.38119 3.78138
"O_lob_c13434.p1" 13.8742 12.2654 13.4885 12.671 12.9236 15.0453 5.02893 5.60887 6.26113 2.81751 2.60413 2.38937 3.08441 5.07183 4.21123
"O_lob_c1344.p1" 11.7192 12.1342 15.1317 13.5374 15.5649 13.4683 2.15609 3.97644 4.10113 4.42921 1.02345 1.34149 6.17119 7.55875 5.08062
"O_lob_c13468.p1" 0 0 0 0 0 0 0 0 0 0 0 0 0 0 0
"O_lob_c13470.p1" 0 0 0 0 0 0 0 0 0 0 0 0 0 0 0
"O_lob_c13474.p1" 13.4395 18.7435 18.5421 22.234 16.1531 13.9133 7.30705 7.24418 8.79418 0.443834 7.60366 10.4517 0.724308 1.89914 5.31256
"O_lob_c13520.p2" 72.0641 70.6757 65.095 77.136 76.596 74.904 72.7512 82.1452 72.0202 37.3701 53.9316 54.0537 37.542 51.2484 59.4857
"O_lob_c13532.p1" 0.0965151 0.197127 0 0 0.0971522 0.0973933 0.147719 0.102517 1.89506 0.169443 1.05694 1.09051 0 0.213432 0.509961
"O_lob_c13536.p1" 0 0 0 0 0 0 0 0 0 0 0 0 0 0 0
"O_lob_c13539.p1" 0 0 0 0 0 0 0 0 0 0 0 0 0 0 0
"O_lob_c13549.p1" 22.19 21.1376 27.5791 30.7962 26.466 26.7198 17.0847 18.8163 24.8074 32.246 25.9902 27.9707 49.826 40.4112 37.7452
"O_lob_c13555.p1" 25.5711 32.2109 38.4385 20.6118 21.5444 16.7099 14.5488 18.3069 18.0517 1.08772 14.8745 16.7116 2.54225 5.23128 9.58965
"O_lob_c13570.p1" 66.5605 64.9295 60.1712 66.4933 62.3332 65.1611 61.4113 61.2026 58.7394 103.192 73.5705 61.6807 108.812 101.789 94.2808
"O_lob_c13577.p1" 2.45995 1.54594 3.19847 2.24829 4.19047 2.29138 2.2977 2.41193 1.5257 0.664417 0.396606 0.467869 0.854094 1.04613 0.894929
"O_lob_c13589.p1" 34.6322 42.1627 39.9415 33.9607 46.2781 38.4573 22.2032 25.5413 21.3388 37.7018 24.4069 16.2035 28.5328 34.781 24.7473
"O_lob_c13604.p1" 57.6289 60.0259 61.7387 65.5473 70.4647 61.8792 64.0434 58.2142 58.2192 58.1429 53.9842 57.7432 95.1774 80.3653 80.2084
"O_lob_c13604.p2" 84.866 87.8074 90.0087 99.1086 97.7905 96.0049 81.7245 67.8448 91.6096 85.9643 81.4472 90.0996 145.257 112.603 114.917
"O_lob_c1361.p1" 0.136701 0 0 0.162421 0 0.137945 0 0 0.137774 0 0 0.112666 0.246806 0 0
"O_lob_c13652.p1" 0.407205 0.449396 0.286789 0 0.888102 0.753335 0.693154 0.144176 0.206791 0.364061 0.524945 0.958543 0.784155 0.975528 1.2197
"O_lob_c13657.p1" 0 0 0 0 0 0 0 0 0 0 0 0 0 0 0
"O_lob_c13676.p1" 0 0 0 0 0 0 0 0 0 0 0 0 0.187439 0.229584 0
"O_lob_c13678.p1" 3.72371 4.90353 6.93597 1.1643 3.74829 3.46094 0.865368 0.728603 0.493809 1.11824 0.205385 0.403815 0.619218 0.216699 0.741513
"O_lob_c13680.p1" 0.314346 0.0748446 0.464917 0.298791 0.215096 0.126882 0.138799 0.0667787 0.126725 0.126735 0.0658847 0.259076 0.113506 0.208542 0
"O_lob_c13682.p1" 45.6114 45.8443 50.19 55.7481 47.4934 44.3095 43.6311 39.1335 46.8928 52.7329 62.0635 69.6285 68.5254 46.9591 49.8279
"O_lob_c13682.p2" 75.636 78.8616 76.6212 76.5124 65.4204 66.0497 70.0635 61.308 79.0951 78.7555 95.2691 92.4163 99.9702 79.6826 82.6117
"O_lob_c13700.p1" 257.499 250.018 260.27 238.836 245.58 260.258 187.994 181.126 194.958 129.455 137.561 125.663 116.532 151.618 139.628
"O_lob_c13738.p1" 22.2484 21.8211 21.7754 18.1572 17.3699 19.786 6.03487 5.98038 10.3778 7.20248 6.71936 6.3401 9.37173 14.3617 11.0462
"O_lob_c13764.p1" 31.123 28.9201 31.3981 32.6479 38.1021 27.7279 24.4514 33.654 31.4743 51.1941 34.3788 27.8478 60.6364 29.7621 36.9817
"O_lob_c13765.p2" 0 0 0 0 0 0 0 0 0 0 0 0 0 0 0
"O_lob_c13776.p1" 19.2178 19.5511 20.0084 17.0288 18.3411 20.002 7.7991 8.19509 9.05437 5.15101 6.23548 5.9283 12.7977 15.128 11.7426
"O_lob_c13795.p1" 0 0.212045 0.219355 0.740114 0.209009 0.628581 0.458411 0 0.418536 0 0 0.342261 0.749756 0.229584 0.392801
"O_lob_c13796.p1" 29.8866 31.8674 32.3159 33.1075 33.4461 29.8924 21.8322 21.4746 22.7681 19.213 19.6211 22.3135 14.4418 22.743 16.2132
"O_lob_c13797.p1" 2.29331 1.17099 0.974267 1.703 2.0199 2.89273 1.26576 4.26287 1.15566 3.01963 1.80249 2.36262 2.07022 2.85266 2.44035
"O_lob_c13821.p1" 0 0.199128 0.411986 0.463354 0.196277 0 0 0.207116 0.196521 0.342327 0.613028 0.160706 1.05613 0.431198 0.737749
"O_lob_c13836.p1" 0 0 0 0 0 0 0 0 0 0 0 0 0 0 0
"O_lob_c1384.p1" 11.1332 12.0935 12.4378 14.2079 15.0929 14.1553 5.8421 5.45497 6.24358 0 3.09186 3.81548 0 0.574589 2.00158
"O_lob_c13844.p1" 0 0 0 0 0 0 0 0 0 0 0 0 0 0 0
"O_lob_c13864.p1" 0 0 0 0 0 0 0 0 0 0 0 0 0 0 0
"O_lob_c13900.p1" 110.661 122.816 125.635 104.946 126.678 110.09 123.265 131.657 116.594 124.487 95.8409 86.6024 117.637 144.828 111.643
"O_lob_c13912.p2" 0 0 0 0 0 0 0 0 0 0 0 0 0 0 0
"O_lob_c13912.p1" 0 0 0 0 0 0 0 0 0 0 0 0 0 0 0
"O_lob_c13914.p1" 0.379575 0.62021 0.721789 0.721587 0.458497 0.383029 1.17321 0.539499 0.994645 0.333193 0.397782 0.500539 0.13706 0.167877 1.16257
"O_lob_c13919.p1" 2.57806 4.47571 2.45118 6.73885 4.15212 2.86166 1.70751 3.28605 2.33847 1.58412 0.540343 1.69982 1.39636 1.16368 1.24815
"O_lob_c13929.p2" 189.914 185.785 170.114 180.006 193.952 182.649 100.75 97.2714 104.994 80.3865 77.9347 68.8902 85.1648 100.576 88.6553
"O_lob_c13939.p1" 6.36139 8.49529 7.36654 3.77914 10.9596 6.29582 6.75208 4.80785 6.28804 5.26191 3.46146 4.53713 4.63822 7.30427 5.78569
"O_lob_c13961.p1" 0 0 0 0 0 0 0 0 0 0 0 0 0 0 0
"O_lob_c13996.p1" 12.908 11.2044 11.0077 11.8511 12.3427 13.5532 7.71732 7.02055 8.85577 6.75749 5.1338 4.93472 3.42816 7.22213 3.23624
"O_lob_c14003.p1" 18.53 17.4815 16.717 27.8176 29.9029 27.7214 78.6372 71.1063 92.1918 16.4207 74.9628 110.734 18.4798 16.1957 58.4239
"O_lob_c14017.p1" 7.03104 9.65089 7.64635 10.5543 10.858 7.95539 4.9688 5.40442 8.76532 15.2652 9.81361 7.07462 14.4804 14.3135 9.19979
"O_lob_c14025.p1" 137.802 142.821 152.079 114.766 139.838 119.863 105.802 115.869 123.097 75.95 118.617 116.801 121.367 128.038 123.465
"O_lob_c14032.p1" 130.187 130.288 138.084 122.052 129.647 135.055 74.0614 71.8185 71.4732 68.9641 43.5343 37.5325 78.2961 109.354 63.1326
"O_lob_c14032.p3" 146.772 148.716 167.471 118.529 120.617 138.851 72.1485 72.1643 75.6958 66.4318 39.0539 30.7141 73.4929 122.982 77.8201
"O_lob_c14034.p1" 39.6197 48.6759 51.2038 54.9596 56.4815 54.3893 41.737 35.034 34.0527 25.7749 19.8116 16.7412 14.3425 18.9016 10.6529
"O_lob_c14042.p1" 0 0 0 0 0 0 0 0 0 0 0 0 0 0 0
"O_lob_c14082.p1" 9.54038 12.9117 11.9482 25.7287 26.3545 20.7064 29.1924 29.4419 27.4974 13.5277 19.958 18.534 12.8205 17.283 11.9041
"O_lob_c1409.p1" 33.4125 38.1837 43.1019 41.7245 41.1833 44.9554 22.456 20.0387 22.5644 18.356 14.0537 11.6146 16.4148 17.2154 13.1147
"O_lob_c14092.p1" 5.83785 9.65802 8.26413 9.71072 9.16715 8.48298 5.0265 6.82096 6.58972 1.12739 3.67072 4.13782 1.58098 2.84014 3.64446
"O_lob_c14094.p1" 0 0 0 0 0 0 0 0 0 0 0 0 0 0 0
"O_lob_c14101.p2" 30.4231 18.2019 24.3484 356.725 278.09 257.073 387.733 386.801 367.634 370.911 370.673 342.678 199.735 149.165 158.998
"O_lob_c14146.p1" 18.9674 18.963 21.3848 15.245 20.5366 17.2099 16.451 15.6604 19.5983 24.6948 21.3805 21.2155 24.8921 28.1097 23.5192
"O_lob_c14202.p1" 0 0 0 0 0 0 0 0 0 0 0 0 0 0 0
"O_lob_c14207.p1" 7.09369 6.97088 8.34235 8.26934 7.27524 6.07775 3.98914 4.26499 6.74471 0.117488 1.68316 1.87528 0 0.591958 1.7724
"O_lob_c14226.p1" 4.28171 2.74848 2.97246 4.36055 5.04882 3.08619 4.67712 4.67791 6.90452 7.49339 4.48708 6.24307 4.96952 3.65214 3.12427
"O_lob_c14227.p1" 37.4493 38.8026 35.797 37.0544 35.6038 35.1132 30.9329 28.1406 35.3172 38.7266 34.3593 36.7037 50.7858 49.0078 48.4623
"O_lob_c14235.p1" 0 0 0 0 0 0 0 0 0 0 0 0 0 0 0
"O_lob_c14261.p1" 25.8272 33.0263 32.2706 32.7115 32.6761 37.3073 14.1826 13.7863 17.7057 0 10.7165 12.4259 0 2.89918 6.24238
"O_lob_c14263.p1" 13.0811 12.6674 13.3758 17.6248 26.2668 20.2556 18.0789 15.3092 11.8382 39.9544 18.9661 16.7334 41.5817 48.0229 36.762
"O_lob_c14268.p1" 1.11691 1.11125 1.23761 1.93577 3.68174 2.01831 0.884815 1.095 1.0234 0.920106 0.516925 0.618098 0.445281 0.95445 0.699855
"O_lob_c14276.p1" 30.5072 30.2048 27.3158 26.9643 32.1129 29.0015 13.7579 15.313 17.9981 12.6549 10.0395 8.73883 11.4188 14.1919 10.909
"O_lob_c14289.p2" 10.071 9.68331 20.5594 10.7042 13.7918 15.6462 10.394 6.1337 7.09206 4.42038 2.17611 4.45936 1.3656 1.8435 4.5398
"O_lob_c14296.p1" 10.5724 10.4369 9.30748 9.00246 10.6422 6.40115 3.89019 4.11761 5.68288 1.8561 2.03124 2.46883 2.54504 2.53279 1.6667
"O_lob_c14299.p1" 9.81202 9.59387 13.5636 8.43355 11.2427 11.376 7.02877 4.87847 5.99656 3.75676 3.50048 5.85005 3.76916 5.19371 3.94936
"O_lob_c1430.p1" 0 0 0 0 0 0 0 0 0 0 0 0 0 0 0
"O_lob_c14306.p1" 34.1677 37.9991 32.2559 26.3137 26.5756 28.5427 22.1486 20.9494 21.3975 12.2939 10.7271 15.0197 19.196 34.8517 26.0201
"O_lob_c14321.p1" 22.7676 27.424 30.4663 31.6292 28.9118 36.4061 19.0749 15.3782 19.1808 4.50956 8.68736 7.89072 2.21338 7.35854 3.97577
"O_lob_c14330.p2" 22.3118 24.1947 18.7108 20.2239 19.4491 20.4258 10.1564 10.9945 12.2867 5.85543 6.26733 5.30811 7.68276 15.7684 9.79063
"O_lob_c14330.p3" 27.7607 26.7016 20.1198 27.2308 22.4201 23.453 11.0462 16.115 13.0133 5.66709 9.13361 5.5869 15.7354 17.4889 13.1291
"O_lob_c14355.p1" 45.5199 46.7266 46.7608 38.6334 45.7113 37.5001 24.7692 26.5313 28.9958 18.1244 15.509 9.7937 15.1502 25.6738 21.0353
"O_lob_c14356.p1" 14.427 15.0044 13.4645 12.8298 12.384 12.1468 5.95987 6.01685 7.04713 3.03006 2.96815 2.69905 5.67284 5.77398 5.44175
"O_lob_c14359.p1" 1.00558 1.43768 0.424928 0.238955 1.21466 1.01473 0.444011 0.213622 0.810778 4.94313 2.31838 0.497263 3.99412 3.1132 2.09254
"O_lob_c14361.p1" 167.68 174.05 168.139 165.271 157.438 161.136 113.171 120.177 143.759 192.993 195.919 172.882 214.448 206.567 155.753
"O_lob_c14364.p1" 0 0 0 0 0 0 0 0 0 0 0 0 0.0974051 0.119306 0
"O_lob_c14385.p1" 0 0 0 0 0 0 0 0 0 0 0 0 0 0 0
"O_lob_c144.p1" 2.48174 2.6446 4.55962 1.28203 2.28089 3.2665 0.833768 0.573058 0.652494 0.757734 0.113077 0.0889301 0.876646 1.19306 1.53093
"O_lob_c14424.p1" 16.2567 18.4761 21.1906 19.6269 18.8714 18.5213 21.9975 20.192 23.3873 16.802 13.0521 13.8306 8.52112 13.3362 11.6567
"O_lob_c14426.p1" 10.8176 11.7823 12.5477 8.22503 12.5665 7.99112 9.2692 8.73378 8.46501 6.66518 5.93232 3.87602 7.92716 14.9121 7.46314
"O_lob_c14445.p1" 0 0 0 0 0 0 0 0 0 0 0 0 0 0 0
"O_lob_c14448.p1" 3.999 3.49206 3.12376 1.76802 3.97383 1.96873 2.52048 2.62096 3.14133 1.89757 0 1.26991 1.76112 1.71871 1.85334
"O_lob_c1446.p1" 444.553 461.197 419.187 426.552 494.305 487.989 1378.21 1331.46 1415.49 1389.23 1273.6 1302.13 1300.08 1198.66 1216.7
"O_lob_c14483.p1" 0.761911 0.25936 0.335377 0.603509 1.6617 0.704773 1.19149 1.01161 0.895876 0.390139 0.598843 0.994253 0.171948 0.280813 0.360338
"O_lob_c14485.p2" 2.07638 2.56623 3.31649 1.23352 2.09009 3.14291 1.83365 1.3233 0.418536 3.28079 2.40985 1.02678 4.12366 5.76786 3.35778
"O_lob_c1452.p1" 84.405 93.5075 88.3593 81.8066 95.4239 86.9915 94.017 73.5271 82.0322 38.2483 62.1943 78.1508 61.1737 63.4638 161.799
"O_lob_c14530.p1" 22.9355 25.497 21.1017 26.2838 28.862 22.0813 30.5096 26.6657 30.1346 12.2217 27.0736 32.1316 13.8099 23.2691 30.54
"O_lob_c14537.p1" 21.1061 31.2533 25.1956 25.3279 25.9194 27.4745 11.8822 13.2269 16.8047 7.78135 9.28974 10.611 13.1465 14.7022 9.18335
"O_lob_c14539.p1" 4.87082 5.20029 5.49651 2.36751 4.56867 3.12781 4.03257 4.35062 4.46278 2.9152 1.27611 2.7371 2.19849 2.57041 2.82715
"O_lob_c14591.p1" 7.82357 8.49346 8.48842 8.29064 10.5712 9.31723 4.43481 5.46519 5.75392 3.46472 2.2159 2.49787 2.48142 3.74074 1.60004
"O_lob_c14591.p2" 10.5832 9.90714 10.1452 11.4101 11.2449 11.3717 6.49026 6.7656 6.81456 6.27934 4.92925 3.55357 3.44993 5.41747 2.50261
"O_lob_c14624.p1" 10.2501 8.94323 11.3542 10.2868 8.91535 10.1425 5.60247 4.86239 6.82019 4.36777 4.17156 3.1167 2.51537 5.06155 2.44738
"O_lob_c14626.p1" 30.4632 31.7208 37.1163 33.9328 34.4442 39.722 18.0676 18.1556 17.6623 15.4412 16.746 16.7036 19.0082 15.9829 16.6893
"O_lob_c14631.p1" 0 0 0 0 0 0 0 0 0 0 0 0 0 0 0
"O_lob_c14653.p2" 1.9273 2.10394 2.80835 2.05303 2.74279 2.28015 1.10043 0.988278 1.27263 1.22509 1.53222 0.876377 0.779915 1.24921 0.69148
"O_lob_c14653.p1" 1.6938 2.28574 2.68407 1.94061 2.3748 2.13652 1.20198 1.15659 1.40226 1.32753 1.07771 1.04699 0.873732 1.27085 0.801067
"O_lob_c14684.p2" 0 0 0 0 0 0 0 0 0 0 0 0 0 0 0
"O_lob_c14684.p1" 0 0 0 0 0 0 0 0 0 0 0 0 0 0 0
"O_lob_c14687.p1" 31.182 40.5019 35.9025 41.6579 42.8979 39.0229 18.7234 16.9825 19.1059 13.168 10.1946 7.7092 10.2648 13.0507 9.08353
"O_lob_c14688.p1" 0 0 0 0 0 0 0 0 0 0 0 0 0 0 0
"O_lob_c14694.p1" 5.60774 9.16281 7.99764 6.32969 7.33818 5.09289 9.90436 6.25428 7.62989 2.70738 5.58288 8.78136 2.02489 3.10022 5.03904
"O_lob_c14695.p1" 0 0.382792 0 0 0 0 0 0 0 2.3822 0.298717 0.250115 2.46585 1.62989 1.42573
"O_lob_c14697.p1" 25.7399 27.5825 27.9894 30.5987 64.5201 38.1428 46.8206 33.378 32.767 45.1932 35.1303 37.9108 20.9446 36.8981 22.2222
"O_lob_c14700.p1" 35.1896 37.0337 41.1482 31.9163 31.6363 37.6783 13.3436 17.4049 22.7415 11.3183 13.5123 11.291 20.1268 21.682 17.0237
"O_lob_c14727.p1" 0.584228 1.0441 1.23439 1.73538 1.76425 1.47386 0.483685 0.31028 0.736019 0.25642 0.765314 0.481507 0.131849 1.13046 1.10522
"O_lob_c14729.p1" 13.1885 16.1342 11.3848 16.914 18.4025 10.5869 17.5699 14.2843 18.037 22.4082 26.2758 26.3679 15.2642 17.369 20.2695
"O_lob_c14732.p1" 116.726 127.808 114.411 96.8754 94.0471 98.7819 43.2237 37.6429 44.7091 33.9367 29.0879 19.8125 49.4416 56.996 41.7256
"O_lob_c14755.p1" 11.0541 12.1354 13.2836 10.5071 10.4316 13.6645 3.05058 2.93538 3.76005 0 2.60647 2.16375 0 1.22224 1.43768
"O_lob_c14757.p1" 0 0 0.157901 0 0 0 0.329985 0.317523 0.150641 0 0.156636 0 0.134927 0.165265 0.141378
"O_lob_c14758.p1" 0 0 0 0 0 0 0 0 0 0 0 0 0 0 0
"O_lob_c14760.p1" 16.1825 15.6913 16.2322 8.35122 9.70778 11.4638 1.8946 2.77799 3.4596 2.65449 1.62735 1.81871 5.97612 7.77166 5.25685
"O_lob_c14788.p1" 27.2229 28.0011 25.4407 23.6366 27.7978 23.3103 10.6911 8.96666 11.1461 6.43364 7.20073 6.95745 11.1649 15.846 12.751
"O_lob_c14824.p1" 3.46212 3.70396 4.35414 7.83526 6.80399 4.65816 2.72981 2.97695 3.15699 4.63096 3.28264 1.49464 2.67885 2.9166 2.65099
"O_lob_c14830.p1" 41.9311 36.4358 39.507 45.0724 39.4388 45.7726 91.9767 63.244 63.866 131.372 92.707 107.317 166.794 171.707 135.117
"O_lob_c14847.p1" 2.76094 3.80024 3.42399 2.85252 4.34999 2.30152 0.530038 0.510022 0.967866 0.526862 0.377396 0.0989347 0.108363 0.398184 0.113544
"O_lob_c14848.p1" 0 0 0 0 0 0 0 0 0 0 0 0 0 0 0
"O_lob_c14859.p1" 10.4587 10.0964 9.01256 6.884 6.35979 5.2021 11.0792 12.696 12.5524 21.8691 14.3803 10.2272 30.3362 29.7634 32.2872
"O_lob_c14861.p1" 3.75243 8.47088 9.18019 7.86094 6.461 3.28834 1.74408 2.72711 6.96664 3.03386 4.96726 4.72038 2.40683 7.75214 3.92297
"O_lob_c14866.p1" 0 0 0 0 0 0 0 0 0 0 0 0 0 0 0
"O_lob_c14872.p1" 0 0 0 0 0 0 0 0 0 0 0 0 0 0 0
"O_lob_c14897.p1" 0 0 0 0 0 0 0 0 0 0 0 0 0 0 0
"O_lob_c14938.p1" 43.7255 44.0275 44.6818 23.063 20.3617 24.9482 11.0519 11.0686 18.3277 12.1963 11.3486 5.72558 30.065 29.1437 26.6708
"O_lob_c14950.p2" 0 0 0 0 0 0 0 0 0 0 0 0 0 0 0
"O_lob_c15037.p1" 47.4776 44.9949 52.9432 40.7409 39.751 45.098 13.1228 12.351 15.3136 9.45702 10.278 10.0121 15.3595 16.677 15.3911
"O_lob_c15040.p1" 99.779 97.5243 96.4511 108.241 113.992 115.124 110.617 116.607 127.206 156.068 146.667 126.098 208.028 162.31 156.5
"O_lob_c15042.p1" 56.065 48.8687 47.9823 45.1286 45.4928 35.7457 302.141 276.638 295.491 182.766 217.129 241.161 164.911 126.063 129.571
"O_lob_c15049.p1" 0 0 0 0 0 0 0 0 0 0 0 0 0 0 0
"O_lob_c1505.p1" 0.103959 0.0796243 0.0823693 0.123519 0 0 0.0286895 0.0276061 0 0 0.0272365 0.0214202 0 0 0
"O_lob_c15054.p1" 0 0 0 0 0 0 0 0 0 0 0 0 0 0 0
"O_lob_c15058.p1" 1.03199 1.28809 1.21136 1.63488 0.807958 0.925672 0.253152 0.365389 0.693396 0.402617 0.120166 0.18901 0.621067 0.633925 0.43384
"O_lob_c15078.p1" 91.2309 96.4659 98.3157 38.7943 33.1302 31.5386 11.4681 16.1352 20.5012 8.8896 8.78303 6.11596 39.9565 62.6477 35.9212
"O_lob_c15091.p1" 51.9591 63.932 66.5675 52.3766 63.4278 61.1396 106.333 69.997 82.0589 26.0606 80.892 121.033 23.4092 61.7528 152.666
"O_lob_c15113.p1" 4.24995 6.32635 7.58324 5.03669 4.7917 3.51264 2.11029 1.12446 2.56675 1.10923 0.21194 0.500927 0.560531 3.04659 1.89333
"O_lob_c15156.p1" 12.2455 12.952 13.4755 8.4872 12.9133 11.9892 4.90813 3.56144 4.33427 4.47883 3.13183 3.9649 7.36952 5.07742 6.27401
"O_lob_c15172.p1" 38.3164 41.3414 39.9212 24.6078 27.5553 25.7515 26.6716 24.9031 25.2565 19.446 24.0458 27.3096 19.2676 21.7341 28.0334
"O_lob_c15181.p1" 0 0 0 0 0 0 0 0 0 0 0 0 0 0 0
"O_lob_c15198.p1" 7.83424 11.6136 9.34422 7.50664 9.41226 7.14047 6.41625 9.93201 11.7163 6.6551 4.7671 4.79052 7.52839 2.79428 5.49793
"O_lob_c15201.p1" 32.9695 33.7873 36.8782 29.288 32.7534 32.3506 29.3957 22.123 23.0864 20.4743 16.6277 21.2061 11.1211 21.4598 22.404
"O_lob_c15208.p1" 0 0 0 0 0 0 0 0 0 0 0 0 0 0 0
"O_lob_c15222.p1" 0 0 0 0 0 0 0 0 0 0 0 0 0 0 0
"O_lob_c15223.p1" 5.29446 11.6189 14.0426 10.9751 11.1124 5.45631 2.86003 4.30752 7.37962 5.53746 6.37478 6.8703 7.52505 12.3309 9.90931
"O_lob_c15225.p1" 0 0.14583 0 0.339334 0 0 0.472896 0.303359 0.431762 0 0.598595 0.235384 0 0 0
"O_lob_c15232.p2" 20.6033 11.7685 22.5038 20.3307 27.0666 20.086 17.3467 13.7242 21.469 11.955 10.6128 8.92211 14.8162 15.4447 9.579
"O_lob_c15232.p1" 17.3864 21.1955 21.5818 25.241 21.2748 18.8056 17.573 16.1591 19.6585 8.48941 11.103 11.6874 15.695 12.9161 10.0728
"O_lob_c15234.p1" 46.4838 44.3405 53.6398 63.6052 61.9077 65.721 30.1671 25.6096 28.6756 58.2911 31.7441 17.8503 161.807 172.603 52.6652
"O_lob_c15259.p2" 0 0 0 0 0 0 0 0 0 0 0 0 0 0 0
"O_lob_c15261.p1" 0.745924 0.717279 1.03518 0.835872 0.976527 0.680411 0.559009 0.74849 0.902988 5.00206 1.5137 0.138526 2.5861 3.546 1.934
"O_lob_c15267.p2" 1.66356 3.02696 2.23673 1.61718 2.89238 1.8313 13.5222 7.54993 17.6807 3.00402 11.1739 11.2854 2.08 3.51155 8.09713
"O_lob_c15278.p1" 49.1989 47.6343 46.6777 65.7064 58.7142 66.2591 277.395 233.706 186.374 152.318 244.21 254.52 68.4557 55.8112 71.3706
"O_lob_c15285.p1" 52.8714 47.4409 55.6741 45.5387 48.4839 51.6258 11.5215 10.4503 11.8127 8.26082 6.27592 7.47409 19.4619 24.6892 16.1845
"O_lob_c15287.p1" 202.746 216.084 219.404 154.373 142.914 154.746 105.32 103.448 113.507 278.547 205.595 164.849 279.625 250.568 179.64
"O_lob_c15288.p1" 1.03122 2.89605 1.90647 2.7568 2.59507 2.08121 1.70751 3.83372 6.23591 3.62085 1.35086 1.06239 2.32726 3.13559 1.46312
"O_lob_c15331.p1" 0 0 0 0 0 0 0 0 0 0 0 0 0.0782759 0 0
"O_lob_c15350.p1" 0 0 0 0 0 0 0 0 0 0 0 0 0 0 0
"O_lob_c15370.p1" 47.2316 49.7604 52.739 34.985 27.8339 36.1985 17.6542 17.4638 26.0608 24.6662 21.6158 19.094 50.1928 44.952 39.5858
"O_lob_c15406.p1" 0 0 0 0 0 0 0 0 0 0 0 0 0 0 0
"O_lob_c15417.p2" 95.3466 96.8448 88.4077 93.522 74.5713 73.718 79.1271 87.2502 100.762 97.3942 111.781 101.62 123.224 104.666 103.65
"O_lob_c15441.p1" 39.6967 42.657 35.6775 31.3264 24.5518 28.1003 23.1091 16.8871 16.8195 29.6451 27.32 25.3924 57.0509 52.7364 38.4824
"O_lob_c15461.p1" 18.1194 15.1732 20.0989 17.0075 21.3396 14.8102 17.2012 14.0497 17.8964 24.6532 18.039 11.3495 20.9366 20.6355 21.9376
"O_lob_c15478.p1" 7.30521 5.40464 8.8712 10.3437 10.0737 9.29771 6.13773 5.14789 7.41729 7.24805 4.10584 4.36422 3.53808 3.5725 3.39571
"O_lob_c15482.p1" 2.62903 3.13229 2.93168 0.69415 2.0583 1.17909 1.45105 1.70654 2.94408 1.79494 2.29594 1.08339 3.55992 3.22989 3.73012
"O_lob_c15496.p1" 0 0 0 0 0 0 0 0.142166 0 0 0 0 0 0 0
"O_lob_c15498.p1" 3.91209 5.59317 5.62854 3.27584 4.80051 3.08296 4.4007 3.56174 2.85384 3.72841 3.67024 3.65415 2.92612 3.21328 4.72238
"O_lob_c15513.p1" 24.9766 21.904 23.5621 29.2899 25.5174 31.5666 16.6227 19.59 18.2076 12.6626 14.0485 14.0373 9.90396 13.7303 7.74951
"O_lob_c1556.p1" 3.00146 3.94217 3.3489 6.81049 6.32909 6.40362 3.55321 2.03643 3.97086 0 2.0968 2.16972 0 1.04401 0.925056
"O_lob_c15572.p1" 5.36604 6.27173 6.88406 3.81234 6.01953 5.70475 3.97502 5.09891 4.61797 4.11015 1.72392 2.13432 3.54014 5.35011 3.67549
"O_lob_c15590.p1" 0.092339 0.581044 0.585297 0.548562 0.557691 0.186358 0.203861 0.294243 0.558384 9.80774 2.1289 0 6.91857 7.75949 4.54177
"O_lob_c15598.p1" 11.6994 13.3416 15.2435 11.5839 11.5803 12.0026 5.59634 6.21347 10.6121 5.1349 4.69988 5.3033 4.22452 9.70195 8.29967
"O_lob_c15615.p1" 9.21197 11.4526 11.5859 9.74559 10.2316 9.44738 4.27668 2.32709 3.33319 2.53288 2.00335 1.7519 4.08009 5.12698 3.66836
"O_lob_c15619.p1" 16.8057 18.9378 18.1913 17.607 21.3333 14.6195 11.8802 13.1023 12.2652 4.57825 7.80819 9.41585 2.98933 5.85835 5.08991
"O_lob_c15628.p1" 1.29119 3.12412 1.36405 2.11703 1.04135 0.651471 0 0 0 0 0 0 0 0 0
"O_lob_c15649.p1" 9.29193 10.663 8.70307 9.56058 12.8246 10.5364 4.96993 3.663 4.0549 7.90425 4.61784 3.78962 6.48558 14.0871 5.1647
"O_lob_c15660.p1" 0 0 0 0 0 0 0 0 0 0 0 0 0 0 0
"O_lob_c15667.p1" 80.8579 85.1942 79.5349 118.979 108.842 96.7584 69.4309 87.5213 94.7178 53.8606 65.7609 60.9619 43.2791 66.3843 51.0342
"O_lob_c15676.p1" 6.28999 6.5894 8.18968 6.48066 9.3454 7.02644 2.10094 1.3313 1.84801 1.36507 0.802678 0.707787 0.712382 1.8221 1.20748
"O_lob_c15681.p1" 0.916792 1.0665 0.620466 0.464139 0.19661 0.394195 0.431217 0.347648 0.131236 6.17232 1.70574 0.0538468 7.40543 7.01319 4.24925
"O_lob_c15688.p1" 0 0 0 0 0 0 0 0 0 0 0 0 0 0 0
"O_lob_c15693.p1" 0 0 0 0 0 0 0 0 0 0 0 0 0 0 0
"O_lob_c15699.p1" 0.347629 1.77503 0.367245 1.65214 1.04977 1.05238 0.959345 0 0.528905 0.305151 0.182152 0.432989 0.470718 0.384371 0.662673
"O_lob_c15700.p1" 3.98626 1.85039 2.67985 3.87513 3.4654 2.55979 1.4001 2.30953 2.37401 0 1.89885 0.746677 0 0 0.342775
"O_lob_c15708.p1" 30.9066 27.8988 34.0779 22.3667 28.25 30.6269 20.3616 16.2965 21.6238 18.0453 14.5189 14.4642 16.1846 20.1775 18.193
"O_lob_c15715.p1" 11.986 12.2404 15.8661 15.2707 13.8591 14.6786 5.46221 6.59577 6.29423 3.67615 4.73633 3.96471 3.25904 4.25128 3.73251
"O_lob_c15739.p1" 4.698 4.65659 5.54699 4.76105 4.17265 3.76471 4.88093 4.99014 4.03858 3.76005 2.60647 2.61928 3.99151 2.75005 6.66561
"O_lob_c15742.p1" 37.9646 32.0542 42.1596 40.1351 37.0116 38.31 19.9641 22.0679 26.2115 18.6308 28.6644 28.3331 23.8821 22.8065 26.2963
"O_lob_c15745.p1" 9.93257 8.76324 11.0681 6.34264 11.1372 8.19927 3.96175 2.00471 3.17924 0.590304 2.32475 1.03587 2.34713 4.48331 2.90322
"O_lob_c15767.p1" 23.1738 23.0225 22.4856 27.8331 27.8906 25.5451 12.5124 11.5048 16.2474 7.51772 8.57905 6.53942 7.27632 10.0264 9.53026
"O_lob_c15788.p1" 7.91295 10.6552 9.68129 18.3376 13.3866 15.192 6.29608 3.36763 4.60733 3.38662 1.84269 3.23436 5.04461 2.96219 2.4054
"O_lob_c15791.p1" 9.30673 5.66507 10.6084 11.8036 5.26533 10.9479 6.50532 6.62654 10.179 9.92823 2.72742 6.443 10.5955 10.0283 9.16879
"O_lob_c15809.p1" 30.8782 38.323 37.459 35.9857 31.082 31.3082 20.7123 17.89 26.0579 22.955 24.3081 24.8402 14.2706 25.4838 20.962
"O_lob_c15825.p2" 0 0 0 0 0 0 0 0 0 0 0 0 0 0 0
"O_lob_c15882.p1" 0 0 0 0 0 0 0 0 0 0 0 0 0 0 0
"O_lob_c15885.p1" 41.9444 42.5402 47.1283 47.7811 54.6265 54.9802 45.983 44.859 46.0508 37.1986 29.3042 29.6396 27.5198 27.8903 25.6316
"O_lob_c15898.p1" 0 0 0 0 0 0 0 0 0 0 0 0 0 0 0
"O_lob_c15902.p2" 0 0 0 0 0 0 0 0 0 0 0 0 0 0 0
"O_lob_c15905.p1" 9.14526 11.4649 9.25971 7.23818 9.26667 6.14945 4.69981 6.92621 7.85193 4.70577 4.76937 3.41342 5.51444 6.34704 8.05912
"O_lob_c15911.p1" 0 0 0 0 0 0 0 0 0 0.0678908 0.214825 0 0.172829 0.287485 0.119743
"O_lob_c15914.p1" 0 0 0 0 0 0 0 0 0 0 0 0 0 0 0
"O_lob_c15916.p1" 0 0 0 0 0 0 0 0 0 0 0 0 0 0 0
"O_lob_c15950.p1" 0 0 0 0 0 0 0.853753 0 0 3.82231 0 0 0.99592 0.559816 0.0472927
"O_lob_c15954.p1" 16.1739 17.5495 19.4688 22.6354 17.4548 16.8703 8.3261 10.0765 11.7555 4.43673 11.0825 8.90813 3.72032 7.22213 9.70871
"O_lob_c15959.p1" 0.99344 0.338175 0.699666 1.57381 0 1.00248 0.365543 0.703479 0 0 0.34703 1.09169 0.298933 0.366147 0.313225
"O_lob_c15974.p1" 0 0 0 0 0 0 0.150901 0 0 9.23978 0.859549 0 8.88501 12.9989 5.43072
"O_lob_c15991.p1" 0.0588255 0.0600739 0 0.0698934 0 0 0.194807 0.249934 0.0592873 0.103275 0 0 0 0.130086 0.0556419
"O_lob_c15993.p1" 11.0126 14.7273 12.0495 7.63269 6.86233 6.74706 9.40682 8.21605 10.1742 13.6948 10.1669 10.5891 16.4505 15.3657 14.3848
"O_lob_c16024.p1" 0 0 0 0 0 0 0 0 0 0.30747 0.489429 0 0.632393 0.516389 0.110438
"O_lob_c16044.p1" 7.85721 6.18218 7.6418 4.89004 7.48147 5.78921 8.16755 6.75614 7.71319 8.70809 8.23409 15.5261 10.8713 6.65312 13.01
"O_lob_c16047.p1" 5.87493 2.99981 4.53548 5.10098 1.8196 4.33228 0.997719 0.960041 0.683199 0.793392 1.18399 0.93115 1.01989 3.49778 2.1373
"O_lob_c1605.p2" 28.0711 28.6668 29.6551 32.9137 32.7179 24.5993 17.1243 19.6162 21.2186 18.8049 13.5475 10.0457 9.33591 14.7022 12.2278
"O_lob_c1605.p1" 24.8555 21.7569 20.1198 36.0521 29.5686 28.9905 19.9544 18.1722 18.544 13.8844 15.561 8.24733 13.6957 13.9197 10.3812
"O_lob_c16059.p1" 3.86173 1.27729 1.80801 16.447 17.811 11.9591 219.914 170.737 176.605 517.606 504.333 668.973 397.411 150.925 235.317
"O_lob_c1606.p1" 0.311037 0.476457 0.410735 1.01628 1.4089 1.4124 1.88839 1.32151 1.33228 0 2.52616 9.61309 0 0.171955 4.78081
"O_lob_c16070.p1" 0.303261 0 0.106791 0.840744 0.712279 0.204013 0 0 0.305642 0.177469 0 0.0833134 0.27376 0 0.191232
"O_lob_c16074.p1" 0.144139 0 0 0.0856292 0.0725452 0.218176 0 0 0.145271 0.063263 0 0.0593979 0 0 0
"O_lob_c16085.p1" 0 0 0 0 0 0 0 0 0 0 0 0 0 0 0
"O_lob_c16093.p2" 18.1512 20.0452 24.5267 17.0524 18.4835 19.3813 9.55233 7.84649 8.29599 8.15189 5.08724 2.08741 4.38216 7.93452 9.38299
"O_lob_c16093.p1" 16.8487 17.7079 19.7195 15.5831 20.4705 19.9265 9.81452 7.8786 8.21819 9.14126 3.9123 2.672 4.30127 10.5911 5.62203
"O_lob_c16114.p1" 16.2778 20.0567 21.1837 20.6672 22.089 24.8338 6.57699 6.88361 6.34935 3.00365 2.53962 2.38185 1.53534 3.47156 2.38725
"O_lob_c16120.p2" 139.043 129.389 127.197 111.632 109.154 115.271 77.8548 74.6472 87.457 63.0162 74.0438 71.8298 121.31 106.948 119.843
"O_lob_c16131.p2" 9.53105 9.73333 11.8996 6.52005 7.70424 5.68323 2.55056 2.60763 2.61979 1.14087 1.21069 1.19019 0.782171 1.59673 1.36594
"O_lob_c16135.p1" 0 0 0 0 0 0 0 0 0 0 0 0 0 0 0
"O_lob_c1614.p1" 57.8186 59.3505 64.3402 58.5285 72.8838 67.7842 33.7247 27.483 32.1534 20.0044 18.1463 13.287 13.9244 21.1265 16.0021
"O_lob_c16153.p1" 9.34179 5.72659 4.44954 8.09703 11.2328 6.74998 3.83335 4.76308 5.34767 4.83623 6.82784 2.66278 10.1076 11.4303 10.863
"O_lob_c16189.p1" 3.63178 2.99561 5.6075 3.3193 4.21817 4.22864 3.70063 2.07718 2.67483 3.06538 1.61022 1.72686 3.15238 1.39003 1.71761
"O_lob_c16199.p1" 3.72942 4.76071 5.51581 3.76644 7.50807 5.45686 2.26424 2.3768 1.87935 2.78265 4.68996 6.30108 1.34665 4.94831 3.70396
"O_lob_c1620.p3" 63.9464 71.0724 83.0709 73.5615 85.0665 80.0332 35.419 32.4014 43.2693 26.777 22.9693 23.6512 14.6864 27.2327 23.5103
"O_lob_c16202.p1" 0 0 0 0 0 0 0 0 0 0 0 0 0 0 0
"O_lob_c16222.p1" 0.487154 1.40329 0.527878 0.557345 0.698197 0.540079 0.206844 0.27681 0.57783 0.189716 0.196368 0.154435 0.411391 0 0.1479
"O_lob_c16233.p1" 0 0 0 0 0 0 0 0 0 0 0 0 0 0 0
"O_lob_c16256.p1" 4.32086 4.70683 4.47907 4.08489 3.30008 3.36235 3.81117 3.47488 3.00114 1.88508 0.956909 1.61142 1.86766 2.81319 1.69358
"O_lob_c16270.p1" 0 0 0 0 0 0 0 0 0 0 0 0 0 0 0
"O_lob_c16280.p1" 11.3953 8.63397 11.0674 10.2636 10.7304 11.4989 7.50676 4.88059 5.18665 5.96942 2.50393 1.66627 4.4797 5.0805 1.73848
"O_lob_c16285.p4" 16.9321 19.6141 20.2903 17.7157 21.114 22.9515 8.36902 9.93201 13.2445 5.98959 5.29678 3.12425 3.422 5.86798 2.62944
"O_lob_c16285.p1" 26.9474 24.5425 23.1987 24.398 23.213 24.1204 12.0845 11.7658 13.7101 7.84696 5.22711 5.07186 3.33313 5.80154 5.51445
"O_lob_c16300.p1" 18.6005 15.518 16.1822 13.4037 15.8549 16.2366 16.8407 13.4975 14.1516 11.9485 10.0763 8.30508 9.53305 14.6934 10.7425
"O_lob_c16301.p1" 0.19303 0.197127 0 0 0.194304 0.33545 0 0.102517 0 0 0 0 0 0 0
"O_lob_c16303.p2" 2.4176 3.01756 3.97293 0.95749 2.16317 2.4396 4.15135 5.13589 3.24878 17.4491 3.65959 1.32835 20.8542 20.791 14.2287
"O_lob_c16303.p1" 31.8854 34.1517 32.9233 28.1613 31.7672 27.3909 32.0005 31.1401 32.9376 28.578 22.3737 19.8809 31.1357 33.338 34.1575
"O_lob_c16311.p1" 36.7321 35.795 36.2397 33.1392 35.6585 31.2864 27.4898 28.4356 29.7419 24.8658 23.5531 21.756 20.2325 23.2672 23.202
"O_lob_c16317.p1" 0 0 0 0 0 0 0 0 0 0 0 0 0 0 0
"O_lob_c16318.p1" 1.14952 1.46739 2.02397 1.47961 1.92851 1.83663 1.90338 0.91575 0.965452 0.504526 1.30504 4.02647 0.0864744 0.847342 3.17131
"O_lob_c16345.p1" 0 0.365481 0.18904 0.21261 0 0.240761 0.592589 1.07707 1.02197 0 0.687595 1.32732 0 0.0659519 0.225678
"O_lob_c16347.p1" 66.4841 64.466 66.8303 47.7149 41.9789 53.5357 29.6525 25.3941 29.8482 19.2765 19.424 18.8737 31.827 27.8451 23.7569
"O_lob_c16369.p1" 7.5934 14.6415 13.7959 9.05961 9.69331 6.99128 4.60048 4.44826 6.71011 0 5.70094 4.69862 0 0.841911 2.47785
"O_lob_c16371.p1" 2.32011 3.22249 2.79794 2.8871 4.04863 3.32237 1.57557 1.47882 2.50998 0 0.694048 0.78911 0 0 0.238257
"O_lob_c16384.p1" 0 0 0 0 0 0 0 0 0 0 0 0 0 0 0
"O_lob_c16396.p1" 4.88686 3.4818 5.76293 5.2662 6.86389 5.27537 3.13632 2.17287 2.29081 4.0902 2.50108 2.06065 3.38555 3.89545 2.25745
"O_lob_c16403.p1" 0 0 0 0 0 0 0 0 0 0 0 0 0 0 0
"O_lob_c16405.p1" 0.505435 1.03232 1.60187 1.80159 1.7807 1.27508 0.557935 0 0 1.77469 0.264839 0 0.912532 0.838283 0.956161
"O_lob_c16406.p1" 13.6767 14.5705 15.9647 13.5416 12.4923 16.3346 6.24396 6.54622 8.16836 5.03935 4.33521 3.89651 4.87754 6.25427 5.27044
"O_lob_c16409.p1" 0 0 0 0 0 0 0 0 0 0 0 0 0 0 0
"O_lob_c1641.p1" 44.8677 46.1414 42.7427 40.403 41.5983 43.9256 26.7626 30.6013 31.7333 17.136 17.818 14.6618 20.0383 17.494 20.8475
"O_lob_c16415.p1" 34.1356 29.8923 34.4669 33.8815 38.9199 32.5842 21.6644 20.2227 21.217 13.2521 9.66836 9.53921 9.69117 12.0557 11.1065
"O_lob_c16416.p1" 0 0 0 0 0 0 0 0 0 0 0 0 0 0 0
"O_lob_c16425.p1" 18.7379 25.532 21.7522 14.1348 19.58 17.2816 4.94905 6.60071 7.22111 6.49297 4.87328 3.535 10.7285 12.7467 9.99109
"O_lob_c16441.p1" 4.78363 7.96409 7.98515 5.39976 4.75696 5.13511 2.72496 1.43547 2.57837 0.898473 2.39766 3.25068 0.901684 0.998582 0.911201
"O_lob_c16455.p1" 0 0 0 0 0 0 0 0 0 0 0 0 0 0 0
"O_lob_c16457.p1" 18.404 19.2317 19.3295 18.1799 22.0798 14.2525 33.4264 25.6858 21.7837 131.873 45.9333 22.9286 98.8009 97.1083 59.5349
"O_lob_c16458.p1" 0 0 0 0 0 0 0 0 0 0 0 0 0 0 0
"O_lob_c16477.p1" 81.3096 69.5466 75.6566 90.1289 104.656 93.9105 129.349 121.762 108.206 164.022 128.894 111.356 158.942 148.455 126.424
"O_lob_c16489.p2" 22.4139 18.579 19.5197 21.9762 16.3519 23.2732 8.26085 9.54326 10.9513 6.32406 8.54002 7.90734 12.639 11.5503 7.17954
"O_lob_c1650.p1" 0 0 0.149193 0.335591 0.42647 0.285019 0.467681 0.150006 0.284666 0.247935 0.591993 0.698363 0.764917 0 0.133581
"O_lob_c16515.p1" 78.0468 81.7357 82.7137 72.7505 79.0389 68.8442 60.4984 57.8705 67.269 62.113 60.7638 50.8719 75.5329 71.6889 70.0289
"O_lob_c16533.p1" 15.1436 14.3334 9.36475 10.0935 15.2436 8.9452 2.85405 6.66952 10.4232 8.10557 5.80609 2.73973 3.00083 5.71752 3.84303
"O_lob_c16537.p1" 8.90955 7.84565 5.64893 5.47684 4.94932 4.9616 3.39224 2.77693 4.95547 1.48556 2.77004 4.30564 3.05151 3.05806 3.39315
"O_lob_c16541.p1" 0 0 0 0 0 0 0 0 0 0 0 0 0 0 0
"O_lob_c1658.p1" 44.5392 46.5836 46.6152 37.7713 29.5833 38.4284 12.9768 12.4867 16.7708 10.3192 8.84928 6.61839 10.4627 10.7098 9.39676
"O_lob_c16595.p3" 5.85477 7.72899 7.69372 7.80467 7.04335 4.46706 5.35949 7.73565 9.35484 6.26751 4.63911 10.5923 6.18758 2.99995 8.64455
"O_lob_c16595.p2" 4.27892 6.45528 5.7532 6.58608 6.85231 5.78985 6.76302 4.44171 8.23298 5.71946 6.31859 12.2629 6.75967 3.11827 10.5783
"O_lob_c16596.p2" 7.13701 6.32116 5.96365 3.69612 9.40464 6.50076 8.33264 9.68345 6.40548 12.7907 9.97858 12.6902 10.469 10.6166 14.7974
"O_lob_c16609.p1" 0 0 0 0 0 0 0 0 0 0 0 0 0 0 0
"O_lob_c16624.p1" 4.01534 3.47159 4.26533 2.55954 5.1122 2.69466 0.847953 0.497777 0.663182 0.176102 0 0.130584 0.436871 0.367202 0.350732
"O_lob_c16630.p1" 1.02777 1.96797 3.39303 1.37379 1.93979 1.04884 0.850897 0.27492 0.517921 0.112773 0 0.211767 0.347922 0.852301 0
"O_lob_c16642.p3" 13.1953 14.9726 18.2768 15.3296 15.6437 9.76461 7.12112 9.65538 8.86594 6.17756 6.45318 6.76683 9.26464 19.7775 6.10191
"O_lob_c16642.p1" 10.0953 11.4119 11.2687 8.6 9.45893 9.54647 3.57447 2.9674 6.20714 3.39979 3.3269 3.50605 8.25352 9.75826 6.24587
"O_lob_c16669.p1" 0 0 0 0 0 0 0 0 0 0 0 0 0 0 0
"O_lob_c16674.p1" 34.5524 29.8647 29.3649 27.5218 28.6599 24.5431 16.6203 15.8901 16.8282 16.0124 12.2385 8.75 17.948 28.8133 20.1755
"O_lob_c16677.p1" 0.259547 0 0 0 0 0 0 0 0.130793 0.113916 0 0.106956 0 0 0
"O_lob_c16681.p1" 2.35984 3.48101 2.63151 3.42692 3.95904 5.42411 3.61801 3.34212 2.5105 2.99215 3.29738 3.24155 4.8523 3.1891 2.72816
"O_lob_c16695.p1" 19.5689 22.5748 24.5015 22.3896 15.1383 18.1014 8.20059 6.15876 8.94819 1.59053 2.4685 1.94136 1.63567 4.20723 2.05665
"O_lob_c1672.p1" 4.0078 4.08923 4.06259 11.4723 4.44808 8.30258 3.85145 3.11391 19.07 0 2.08056 3.25608 0 0.963877 2.20704
"O_lob_c1672.p2" 4.82107 4.7328 5.71743 16.3714 5.35383 12.0839 6.42054 5.21998 34.4513 0 3.87887 4.69119 0 1.20369 3.85407
"O_lob_c16742.p1" 31.6176 35.5657 35.9941 44.8554 46.2669 40.2864 20.5243 18.5463 23.4951 15.9068 19.287 18.4354 18.5735 18.5754 13.6588
"O_lob_c16774.p1" 2.97446 3.12437 2.42406 1.81754 1.882 1.6294 0.375248 0.361078 0.342607 0.0746 0.267183 0.140085 0.306869 0 0.0803852
"O_lob_c16802.p1" 0 0 0 0 0 0 0 0 0 0 0 0 0 0 0
"O_lob_c16815.p1" 0 0 0 0 0 0 0 0 0 0.216844 0 0 0.224976 0.409707 0.46732
"O_lob_c16816.p2" 0 0 0 0 0 0 0 0 0 0 0 0 0 0 0
"O_lob_c16819.p1" 9.44583 11.254 7.65044 10.8489 7.60654 12.3913 4.51836 6.01993 7.61599 4.1458 3.6296 2.59501 2.84231 5.22209 3.57385
"O_lob_c16824.p2" 20.5562 16.3941 17.329 11.3484 12.1225 12.3621 10.3143 9.92475 9.62634 5.65024 5.65753 7.3586 6.18549 13.0863 10.802
"O_lob_c16833.p1" 1.31551 0.268687 1.94565 0.937816 2.5281 3.05511 1.45216 0.558928 2.12135 2.07858 1.65434 1.08422 2.37508 3.78184 3.65476
"O_lob_c16841.p2" 2.50905 2.25929 1.69203 2.08881 3.19009 3.21225 1.48217 1.86844 1.16599 0 1.54627 0.350502 0 0 0.364491
"O_lob_c16841.p1" 6.89811 6.07762 8.57337 8.6781 9.39434 10.2366 4.18058 3.73537 4.22589 0 1.84268 1.78361 0 1.19642 0.511748
"O_lob_c16852.p1" 0 0 0 0 0 0 0 0 0 0 0 0 0 0 0
"O_lob_c16854.p2" 6.35403 7.07878 5.03444 8.23586 8.2857 4.37171 5.10112 5.98221 4.22077 1.26764 2.11871 1.66627 2.08579 3.83215 3.14167
"O_lob_c16858.p1" 11.6579 11.6772 13.1179 9.71185 12.3194 11.133 7.69171 6.97425 7.20272 6.03809 4.2596 4.30711 2.29831 4.88933 3.21092
"O_lob_c16889.p2" 1.04286 0.513947 0.520444 0 1.16087 0.233494 0.904637 0.390447 0 1.09622 0 0.302958 0.497745 0.40644 0.69539
"O_lob_c16913.p1" 23.9759 23.2342 23.8309 28.6401 29.4541 26.4704 16.2213 18.1417 17.4735 16.1807 13.1709 11.5269 14.4872 21.8066 16.8259
"O_lob_c1692.p1" 198.022 165.514 138.668 187.321 249.058 174.742 203.852 282.994 237.049 285.441 177.813 57.0541 259.515 251.09 157.577
"O_lob_c16934.p1" 7.5242 7.27947 7.94878 3.80693 6.77662 5.19498 3.41768 1.83551 2.61242 1.92771 2.45231 3.59021 1.85243 2.74661 2.92852
"O_lob_c16946.p1" 7.04066 7.61303 9.73497 5.41287 14.7996 8.8809 31.5451 17.4865 18.366 18.9046 33.7452 53.0781 14.5808 15.6841 29.8704
"O_lob_c16964.p1" 0 0 0 0 0 0 0 0 0 0 0 0 0 0 0
"O_lob_c16981.p1" 1.54676 0.814736 1.831 2.20843 3.04763 2.66036 0.605875 0.526697 1.17746 2.89802 1.07039 0 1.1943 2.28239 1.39523
"O_lob_c17016.p1" 12.8741 15.3386 14.8722 10.5085 14.3288 12.5688 4.85266 6.05912 8.4919 4.1345 4.1133 3.06239 3.6377 5.26573 3.0691
"O_lob_c17017.p1" 4.58961 3.46431 4.11076 2.96366 3.16363 3.12114 2.25782 1.11278 2.66477 1.0072 1.41156 1.23347 1.48612 1.15835 0.802182
"O_lob_c17022.p1" 0 0 0 0 0 0 0 0 0 0.408223 0.0984563 0 0.587733 0.20568 0.351904
"O_lob_c17034.p1" 62.5328 64.8863 60.635 47.7632 43.9495 42.5937 29.2137 31.1944 39.1648 12.8407 17.0852 16.1977 17.4389 26.6691 24.3988
"O_lob_c17037.p1" 6.22556 5.54606 4.89766 5.35094 5.59999 5.24731 3.21678 2.53252 3.07047 1.16273 2.91506 1.52837 3.22848 3.22209 2.63109
"O_lob_c17073.p1" 0 0 0 0 0 0 0 0 0 0 0 0 0 0 0
"O_lob_c17074.p1" 140.387 119.624 102.181 86.1072 88.6848 112.131 161.981 186.633 211.302 72.4936 153.776 188.757 94.7925 101.615 117.048
"O_lob_c17078.p1" 30.0473 34.9819 33.0502 34.1715 29.8968 32.9182 15.3547 15.3007 16.4637 12.6447 10.842 10.5258 17.8297 19.4303 14.8427
"O_lob_c17084.p1" 4.1836 2.71879 4.41967 4.06696 6.50823 6.52438 1.2595 1.21193 1.91657 1.66927 1.59428 0.313456 2.74663 3.3642 1.79872
"O_lob_c17086.p1" 24.1985 22.984 21.2735 16.2858 21.9735 19.8082 8.40589 10.2454 12.109 5.64462 4.96544 5.85763 17.2617 29.1885 18.8873
"O_lob_c17092.p1" 0.484707 0.123748 0 0.431928 0.243953 0.244559 0.668818 0.386137 0.488513 0.638218 1.1429 0.798968 0.546944 0.803905 0.343856
"O_lob_c17114.p1" 88.3144 86.0926 96.4336 98.5643 90.4433 94.2167 100.109 101.829 105.918 186.733 108.339 81.4488 175.762 134.797 136.348
"O_lob_c17114.p2" 165.573 164.015 167.57 182.168 170.666 180.78 181.31 224.058 188.901 355.505 186.355 157.477 332.712 252.641 266.241
"O_lob_c17122.p1" 0 0 0 0 0 0 0 0 0 0 0 0 0 0 0
"O_lob_c17133.p1" 119.871 161.323 134.271 82.5883 90.3773 89.9766 132.815 157.951 161.615 80.5167 125.831 112.083 69.4659 55.9502 64.9934
"O_lob_c17150.p1" 0 0 0 0 0 0 0 0 0 0 0 0 0 0 0
"O_lob_c17158.p1" 4.10236 6.70308 5.831 6.0263 5.25565 4.74182 5.10483 4.91206 8.26914 4.51772 6.25329 11.1268 4.51128 3.46382 9.87724
"O_lob_c17159.p1" 0 0 0 0 0 0 0 0 0 0 0 0 0 0 0
"O_lob_c1716.p1" 39.6288 40.6455 39.2119 32.0628 35.3183 36.8807 41.8387 35.2326 33.9658 13.318 24.1247 28.5967 11.8328 20.419 28.3108
"O_lob_c17184.p1" 0 0 0 0 0 0 0 0 0 0 0 0 0 0 0
"O_lob_c17194.p1" 47.4337 43.3659 45.5617 37.9662 34.7411 35.2451 26.3597 23.5522 30.6804 28.7332 21.6748 16.9951 34.3269 44.1402 31.449
"O_lob_c17196.p1" 0 0 0 0 0 0 0 0 0 0 0 0 0 0 0
"O_lob_c17216.p1" 18.0446 16.1939 20.0737 10.5574 12.3843 13.5186 4.82882 5.51768 6.33763 2.75993 3.00842 3.26731 3.82549 8.31322 6.07724
"O_lob_c17219.p1" 0 0 0 0 0 0 0 0 0 0 0 0 0 0 0
"O_lob_c17223.p1" 28.5599 30.4785 34.9989 31.049 30.7608 29.5402 16.8666 17.7465 22.0198 21.4349 17.2096 22.3614 15.4689 22.4207 17.6943
"O_lob_c17226.p1" 0 0 0 0 0 0 0 0 0 0 0 0 0 0 0
"O_lob_c17227.p1" 0.713997 1.31247 0.452572 0.169667 0.574968 0.432296 0.315264 0.758397 0.287841 0.37605 0.448946 0.235384 0.386724 1.10525 0.405213
"O_lob_c17242.p1" 0 0 0 0 0 0 0 0 0 0 0 0 0 0 0
"O_lob_c17243.p1" 0.607157 0.967462 2.42974 1.51206 1.65473 1.70592 0.817947 1.54989 1.95964 2.00694 0.874085 0.919472 1.83769 2.46083 1.31587
"O_lob_c17246.p1" 0 0 0 0 0 0 0 0 0 0 0 0 0 0 0
"O_lob_c17250.p1" 34.023 29.9256 29.4499 21.3858 25.078 22.15 6.42103 9.20954 10.7295 6.93652 7.82107 6.33182 7.72785 10.5576 8.61638
"O_lob_c17272.p1" 16.8077 17.313 17.6832 15.0435 18.075 16.8909 10.8969 15.4859 17.6202 2.2605 12.5939 9.90452 0.581166 6.22995 6.08952
"O_lob_c17277.p1" 14.9481 15.7978 16.7097 9.91284 10.1478 12.1023 4.60486 4.98483 6.83199 1.37318 2.18582 2.29206 0.627624 1.3453 0.822039
"O_lob_c17278.p1" 0 0 0 0.135031 0 0 0 0 0 0 0 0 0 0 0.107497
"O_lob_c17279.p3" 11.7646 15.3086 14.1042 11.1318 11.5528 15.9653 7.23954 5.22462 8.97046 17.8876 6.8729 4.88236 12.8979 22.0134 7.17548
"O_lob_c17282.p1" 0 0 0 0 0 0 0 0 0 0 0 0 0 0 0
"O_lob_c17306.p1" 35.4101 41.5922 42.7616 42.5184 44.1454 41.7928 19.5441 18.075 20.9967 12.9055 13.3092 13.1483 9.09263 16.9477 11.1251
"O_lob_c17306.p2" 55.0924 66.5848 72.6179 71.1629 53.6753 68.0894 29.2916 30.0645 37.4411 27.0641 20.6574 22.4946 14.6005 31.0165 17.928
"O_lob_c17332.p1" 17.9082 21.46 17.4427 30.4764 32.744 23.3609 21.5312 21.4562 25.614 18.2704 17.447 15.888 21.045 18.6793 26.8253
"O_lob_c17334.p1" 7.7583 8.11619 6.59685 9.89249 10.8571 11.075 6.05758 6.6328 6.86565 6.31196 7.53552 5.61442 4.44129 5.02144 5.19059
"O_lob_c17349.p2" 0 0 0 0 0.270396 0 0 0.570654 0.270732 0 0 0 0 0 0
"O_lob_c1736.p1" 57.83 54.853 56.2566 58.8923 52.0598 57.9093 54.5554 76.7198 74.3125 25.3885 37.0463 39.2173 18.3743 17.9368 22.1479
"O_lob_c17380.p1" 0 0 0 0 0 0 0 0 0 0 0 0 0 0 0
"O_lob_c17423.p1" 19.769 14.2797 17.3189 25.2072 25.4002 21.0842 18.2741 12.9746 18.7904 9.59374 10.7797 7.02064 7.25444 9.95183 7.90533
"O_lob_c17459.p1" 4.07926 3.12437 4.30944 4.84677 5.13273 5.83153 3.00199 1.08323 2.39825 10.7424 4.27492 0.840507 7.9786 7.89321 3.53695
"O_lob_c17469.p1" 4.29462 2.92385 4.53696 3.96873 5.5238 6.25979 1.31686 3.54798 3.60695 1.88492 1.75024 0.983202 1.0769 2.63807 2.25678
"O_lob_c17470.p1" 13.1099 12.0774 12.978 13.0712 11.7199 10.8239 5.76843 3.01875 5.35907 3.70187 2.97833 1.96453 4.96557 7.09573 5.28969
"O_lob_c1749.p1" 0.510498 0.845746 1.21237 4.22383 1.01058 3.05159 1.60644 1.07528 11.4412 0 0.784554 1.28348 0 0.304941 0.783608
"O_lob_c17508.p1" 0 0 0 0 0 0 0 0 0 0 0 0 0 0 0
"O_lob_c17524.p2" 0 0 0 0 0 0 0 0 0 0 0 0 0 0 0
"O_lob_c17536.p1" 0.878012 0.336242 0.811612 0.912807 0.331428 1.21825 0.484606 0.116576 0.442453 0.289022 0.575079 0.928736 0.297225 0 0.207624
"O_lob_c17566.p1" 31.6975 34.2904 28.9456 22.3414 25.1468 25.2092 13.9367 15.1223 22.2 22.8725 13.7939 8.41291 29.8264 35.6417 36.08
"O_lob_c17569.p1" 20.4577 19.2358 16.7784 11.5049 15.4191 11.1968 10.1062 9.93149 13.5394 2.09515 6.6706 10.9514 11.4622 13.9979 13.559
"O_lob_c17609.p1" 0.571197 0.72915 0.905144 0.339334 0.431226 0.864592 0.945793 0.758397 0.719603 0.626751 0.299298 0.470767 0.128908 0.315784 0.135071
"O_lob_c17611.p1" 0.579617 1.17685 1.62322 0.918577 0.582652 0.969063 0.212015 0.408018 0.774293 0.172667 0.402555 0.640065 0.52691 0 0.181671
"O_lob_c1762.p1" 13.9684 13.9331 14.0702 4.34211 5.96757 6.22823 7.70964 9.40252 4.1743 8.76841 5.27662 2.47651 1.24629 2.33467 1.61314
"O_lob_c17636.p1" 19.0607 19.6141 18.1985 17.6445 23.3195 19.7809 11.5843 12.1985 16.0861 13.3834 7.2626 8.32275 12.8695 10.2899 8.8026
"O_lob_c17638.p1" 0 0 0 0 0 0 0 0 0 0 0 0 0 0 0
"O_lob_c17671.p1" 0 0 0 0.162421 0 0 0 0.145202 0 0.119997 0 0.337998 0 0 0.517212
"O_lob_c17700.p1" 47.5552 42.6679 41.0889 47.0696 45.9317 45.1555 52.4063 45.4867 55.7685 21.8224 39.163 45.4728 25.1927 31.2119 44.6022
"O_lob_c17704.p2" 9.33401 14.6648 13.274 10.2371 5.42055 12.3171 5.54806 3.0506 3.61819 1.26053 1.12866 1.4794 0 0.793888 0.339571
"O_lob_c17706.p1" 16.0436 16.8522 16.9489 11.1105 13.2888 12.8592 6.67924 4.28467 5.35907 5.8747 2.40188 3.02235 3.4759 8.31214 7.63103
"O_lob_c17711.p1" 20.0688 16.1717 16.7291 9.31436 14.204 10.2839 5.36528 5.66228 7.11085 0.825776 1.64308 1.29221 0.566142 2.25367 0.444908
"O_lob_c17718.p1" 29.2617 27.4021 31.5693 25.9747 26.5309 26.6207 15.527 11.2205 15.9982 17.2563 9.94548 11.9653 29.6788 22.6106 18.9233
"O_lob_c17718.p2" 43.6966 42.7282 46.1623 39.702 39.0978 37.1774 20.9651 17.2915 26.7692 29.4573 22.7466 17.7715 48.7272 38.052 26.0687
"O_lob_c17742.p1" 8.56194 7.68023 8.31169 17.5963 12.6948 15.7619 24.1391 21.8756 21.3397 82.3682 32.1317 21.9325 81.886 66.2681 40.1645
"O_lob_c17743.p1" 0 0 0 0 0 0 0 0 0 0 0 0 0 0 0
"O_lob_c17806.p1" 0 0 0 0 0 0 0 0 0 0.566709 0 0 0.291397 1.07075 0.305329
"O_lob_c17806.p2" 0 0 0 0 0 0 0 0 0 0.581365 0.694061 0 1.49466 2.19688 0
"O_lob_c17833.p1" 0 0 0 0 0 0 0 0 0 0 0 0 0 0 0
"O_lob_c17837.p2" 5.9951 7.25609 9.85194 8.44215 4.91714 5.37746 2.45104 1.65094 5.14703 3.31345 7.6788 8.23503 1.20264 2.45509 1.89021
"O_lob_c17839.p1" 50.9136 50.3763 50.7929 47.4419 51.5745 47.6415 41.3118 36.9036 42.6848 51.0005 48.4118 50.7329 68.8667 66.0526 60.2709
"O_lob_c17851.p1" 0.231404 0 0 0 0.116466 0.116755 0.38316 0 0.233221 0.507819 0.363755 0.0953588 0.208893 0.511723 0.437761
"O_lob_c17852.p1" 0.824314 1.17853 1.21916 0.24507 0.829755 0.665451 0.408229 0.525345 0.566423 0.434153 0.345541 0.865693 0 0.546863 1.09158
"O_lob_c17866.p1" 3.29671 2.14614 1.82932 1.97492 2.71522 1.54566 1.46243 1.5091 1.708 1.7996 2.51424 2.64149 2.65944 2.53278 2.85218
"O_lob_c17897.p1" 0.908416 0.927695 0.82258 0.15419 0.130698 0.130954 1.71904 0.137844 0 61.4008 12.1039 0 23.6642 41.899 32.5289
"O_lob_c17899.p1" 0 0 0 0 0 0 0 0 0 0 0 0 0 0 0
"O_lob_c17913.p1" 0 0 0 0 0 0 0 0 0 0 0 0 0 0 0
"O_lob_c17971.p1" 0 0 0 0 0 0 0 0 0 0 0 0 0 0 0
"O_lob_c17975.p1" 42.0598 46.1801 42.8922 25.1311 29.6117 27.7226 13.1503 10.5878 14.7018 18.5669 8.15302 7.81459 21.508 29.8386 20.6967
"O_lob_c18002.p2" 15.3529 21.3759 21.2664 24.4898 25.7843 23.8583 7.79156 17.8445 16.6625 5.62526 8.10693 7.9617 3.18949 8.5464 4.20944
"O_lob_c18061.p1" 0 0 0 0 0 0 0 0 0 0 0 0 0 0 0
"O_lob_c18095.p2" 73.6845 81.519 77.0881 80.4221 75.6083 73.2021 43.9794 47.0206 49.6526 41.6162 34.8682 41.1921 59.2976 71.0515 68.4811
"O_lob_c18095.p3" 57.0989 57.7862 60.7148 57.0505 60.2306 55.1621 31.8749 35.78 32.6096 30.8587 36.8493 27.2755 47.5431 49.7348 50.169
"O_lob_c18096.p1" 83.4536 83.8435 83.4474 66.5321 73.1125 77.6615 88.0908 82.1782 87.7895 120.748 113.538 123.069 190.719 190.231 217.621
"O_lob_c18152.p1" 17.6942 17.1431 18.5329 16.3515 16.4409 17.0921 11.1851 12.369 13.4129 8.36342 9.50918 7.35389 8.05471 9.36413 6.5802
"O_lob_c18159.p1" 0 0 0 0 0 0 0 0 0 0 0 0 0 0 0
"O_lob_c18202.p1" 26.1046 33.2888 37.8657 42.7477 52.2816 48.8626 108.589 77.7977 93.6894 145.206 186.69 238.224 177.884 70.6303 137.605
"O_lob_c18218.p2" 69.2556 79.8882 90.6399 59.2992 80.4378 76.1104 94.4009 96.1968 89.5806 52.6708 50.8336 57.541 61.506 98.587 106.881
"O_lob_c18230.p1" 6.86468 7.30869 7.25205 6.24735 5.14574 5.78661 5.96545 5.42989 4.71052 7.69259 5.66333 5.1762 8.30647 11.4661 6.07871
"O_lob_c1825.p1" 0 0 0 0 0 0 0 0 0 0 0 0 0.0833563 0 0
"O_lob_c18258.p1" 0 0 0 0 0 0.139434 0.152529 0.293538 0 0 0.144804 0.113882 0 0 0.261397
"O_lob_c18261.p1" 27.7308 27.0903 35.4428 40.3187 45.5845 43.0999 25.8063 19.8054 23.0867 26.4452 15.6983 15.3114 22.7172 23.9204 16.3191
"O_lob_c18266.p1" 0 0 0 0 0 0 0 0 0 0 0 0 0 0 0
"O_lob_c1829.p1" 55.4415 62.8865 77.8144 39.9941 38.4673 44.3571 34.753 38.0676 51.2869 23.1168 21.3728 24.4787 28.4202 39.4079 26.9697
"O_lob_c18294.p1" 0 0 0 0 0 0 0 0 0 0 0 0 0 0 0
"O_lob_c18317.p1" 0 0 0 0 0 0 0 0 0 0 0 0 0 0 0
"O_lob_c18324.p1" 82.0874 82.2468 84.6091 74.8799 79.1643 76.4852 67.7169 68.903 68.7265 68.6916 58.708 61.5347 97.5461 100.568 95.9279
"O_lob_c18340.p1" 0 0 0 0 0 0 0 0 0 0.0887347 0 0 0.0912532 0.275682 0.0956161
"O_lob_c18356.p1" 18.7662 18.5463 18.7206 10.5928 11.2454 11.9397 13.3649 13.0355 12.5906 14.106 12.8033 13.4256 17.7852 21.054 17.7506
"O_lob_c18356.p2" 22.5344 18.1576 21.6966 12.7657 13.2079 13.4326 12.595 13.7352 10.6369 13.4376 13.3521 13.7137 19.3981 19.7647 21.6746
"O_lob_c18364.p1" 0 0 0 0 0 0 0 0 0 0 0 0 0 0 0
"O_lob_c18395.p1" 0.377833 0.514469 0.665256 0.299281 1.14098 0.508361 0.417079 0.267553 0.3808 6.52273 2.37574 0.934203 5.22986 6.54502 2.97821
"O_lob_c18395.p2" 0 0 0 0.000130009 0 0 0.000172421 0.273837 0 2.64059 0 9.24218e-05 3.09936 1.65888 1.04411
"O_lob_c18423.p1" 6.3857 9.12414 8.40549 10.2089 9.37867 7.36864 5.37872 8.07476 6.94995 3.68321 2.31186 3.92682 3.66946 4.01715 2.87047
"O_lob_c18426.p1" 22.9262 22.6165 25.3297 19.9945 18.9606 17.2255 9.72642 8.93274 9.63039 8.92114 8.92385 8.06908 14.5552 13.4547 11.8264
"O_lob_c18436.p1" 22.6807 25.0365 23.9606 25.2346 22.4345 23.4163 18.8136 18.3817 15.4594 16.802 9.89214 8.96828 7.81103 14.061 12.5247
"O_lob_c18444.p1" 32.2573 32.6336 28.883 17.7833 26.8709 21.3951 14.7551 16.7433 16.3072 2.1894 9.23717 8.71233 3.40699 6.33555 9.53028
"O_lob_c18445.p2" 0 0 0 0 0 0 0 0 0 0 0 0 0 0 0
"O_lob_c18454.p1" 0 0 0 0 0 0 0 0 0 0 0 0 0 0 0
"O_lob_c18491.p1" 0 0 0 0 0 0 0.356328 0 0 0 0 0 0 0 0
"O_lob_c18495.p1" 14.9457 13.3885 13.019 11.5269 13.3288 12.9649 13.459 14.9003 15.7237 8.17086 7.96867 5.83478 4.02386 7.10299 6.07636
"O_lob_c18539.p1" 5.45217 8.85799 9.68698 5.00572 10.4774 7.25234 4.10352 3.42208 6.74384 6.96138 4.41512 4.49355 6.26409 5.75441 7.26683
"O_lob_c18549.p1" 0 0 0 0 0 0 0 0 0 0 0 0 0 0 0
"O_lob_c18551.p2" 0 0 0 0 0 0 0 0 0 0 0 0 0 0 0
"O_lob_c18552.p1" 2.13946 3.57523 6.67782 7.16381 3.52404 1.27573 0.858796 1.75603 3.43041 2.98778 3.26121 3.28613 2.54585 6.02149 2.94352
"O_lob_c18555.p1" 0 0 0 0 0 0 0 0 0 0 0 0 0 0 0
"O_lob_c1856.p1" 106.654 110.454 113.513 82.6574 83.5697 90.3863 52.7595 50.3911 63.5134 53.065 42.4816 40.048 99.3146 100.017 77.3565
"O_lob_c18561.p1" 0.138176 0 0.145973 0.164174 0.278177 0.139434 0.305058 0.146769 0.139261 0 0.434412 0.227763 0.124735 0.305561 0.130698
"O_lob_c18584.p1" 0 0 0 0 0 0 0 0 0 0 0 0 0 0 0
"O_lob_c1862.p1" 1.20224 4.52173 0.805417 1.0452 0.826461 4.76394 2.36292 1.12127 2.3347 1.00385 1.16772 2.17505 1.72058 1.71837 4.2436
"O_lob_c18624.p1" 4.42933 6.23909 7.58365 6.17007 7.07222 6.47326 3.87781 3.73137 4.31018 17.9657 6.16238 1.63645 15.3734 13.0037 10.4018
"O_lob_c18629.p1" 0 0 0 0 0 0 0 0 0 0 0 0 0 0 0
"O_lob_c18664.p1" 29.3326 31.4725 26.2786 26.2203 27.8643 23.7684 12.3929 11.808 13.8108 9.95151 10.6694 9.75173 18.5304 22.8186 20.1451
"O_lob_c18679.p1" 0 0 0 0 0 0 0 0 0 0 0 0 0 0 0
"O_lob_c18682.p1" 8.07547 5.79508 7.83943 5.18641 6.59089 6.60725 2.65019 2.31828 3.73948 0.383173 4.57449 7.91478 1.37917 2.65456 4.74821
"O_lob_c18691.p1" 18.0348 18.3135 20.4518 14.6485 13.4359 14.6002 4.61147 4.65378 5.64802 3.21987 1.92201 1.59555 3.86313 2.92917 3.18044
"O_lob_c18710.p1" 10.5863 10.1932 11.9825 5.21091 7.15484 4.42564 14.5239 9.95948 9.29761 3.58432 3.16973 6.10747 9.41992 14.0462 15.5922
"O_lob_c18723.p1" 3.10617 3.38357 4.70341 2.21436 3.64779 3.55236 1.14294 0.769844 2.29575 0 0.217011 0.512007 0 0.228965 0
"O_lob_c18726.p1" 13.1233 12.0058 17.3298 10.7198 11.0083 10.7597 6.63962 8.42172 8.26647 2.99993 4.15449 3.26731 3.33188 3.62759 2.84466
"O_lob_c18741.p1" 0 0 0.130484 0 0.12433 0 0 0 0 0 0 0 0 0 0.35049
"O_lob_c18749.p2" 0 0 0 0 0 0 0 0 0 0 0 0 0 0 0
"O_lob_c18773.p2" 0.921913 0.941478 0.64929 1.46049 0.927998 1.8606 0.678449 0 0.619434 54.7599 0.644089 0 174.213 126.739 150.859
"O_lob_c18781.p1" 19.0155 20.9988 23.0802 22.4132 23.1296 20.0193 11.5607 10.1761 12.4335 9.64465 7.79539 8.24959 11.1735 12.5744 13.0917
"O_lob_c18787.p1" 4.95966 4.56835 5.34226 5.31508 4.79661 5.69171 2.31954 1.54943 1.86222 0.256095 1.01913 1.78009 0.0877879 0.32258 0.367941
"O_lob_c18805.p1" 0 0 0.0857941 0.192983 0.245243 0 0 0 0 0.142576 0.0851068 0 0 0 0
"O_lob_c18807.p1" 10.3286 11.5896 10.5249 12.3788 15.4505 14.1696 6.89782 6.94973 8.48626 10.9257 4.40889 4.39233 6.68408 7.93776 3.74235
"O_lob_c18825.p3" 0.702677 0.71759 0.989771 0.834885 2.12195 0.945427 1.55133 0.746374 0.708194 0.41121 0.245461 0.386087 1.0572 1.03593 1.10775
"O_lob_c18825.p1" 9.75009 9.52541 11.6234 9.24748 13.3015 12.4458 7.23731 6.8435 7.31104 6.25099 4.93273 5.67797 4.03608 6.48071 4.76153
"O_lob_c18838.p1" 29.3349 30.264 29.8806 26.2076 23.4114 26.4978 8.03339 8.12848 9.22497 9.15423 8.8059 4.57573 18.0154 15.0149 12.7028
"O_lob_c18843.p1" 26.2399 27.9018 30.5783 25.3915 25.5962 27.1611 15.5279 16.0908 14.3135 12.2291 11.7648 11.0361 13.3088 12.712 10.235
"O_lob_c18847.p1" 6.16058 9.25195 8.03955 13.5629 13.4968 13.7132 6.80049 9.04567 8.76558 15.4281 9.68411 7.46677 17.8288 20.6355 9.59769
"O_lob_c18854.p2" 14.4049 16.2591 19.7563 15.3135 23.6578 12.7508 18.4118 19.3271 15.2821 21.5182 18.8036 13.5384 16.6537 20.3982 17.2109
"O_lob_c18874.p1" 7.93449 10.418 10.7771 8.97843 14.3257 10.6756 6.67327 4.81595 6.72746 5.52773 3.29963 3.73681 3.41078 6.54502 3.81211
"O_lob_c18960.p1" 19.3274 17.6678 16.572 14.8835 10.3077 10.082 19.5891 16.2248 19.1194 15.5329 14.5588 11.4226 11.9123 17.444 19.1751
"O_lob_c18977.p1" 7.3334 5.70593 7.00938 7.46842 7.3818 5.63819 2.69838 2.59648 3.87146 4.90461 2.92768 3.45372 5.14389 4.63342 2.31217
"O_lob_c18996.p1" 0.619565 0.542326 0.374015 0.315486 0.623655 0.803831 0.390811 0.376053 0.0892042 0.543858 0.0927547 0.0729472 0.798991 1.56582 0.418596
"O_lob_c18997.p1" 0.15304 0 0 0 0 0 0.168936 0 0 0 0 0 0 0 0
"O_lob_c19000.p1" 48.9831 52.9187 43.0318 39.2078 37.1095 32.779 40.9801 69.8285 62.8788 82.3744 92.1284 94.7648 103.563 65.2773 105.345
"O_lob_c19005.p1" 26.5551 25.9248 30.1708 21.6296 18.8289 23.426 9.03369 8.16035 9.08952 7.18365 5.60077 5.09299 5.42758 8.12527 8.21467
"O_lob_c1902.p2" 0 0 0 0 0 0 0 0 0 0 0 0 0 0 0
"O_lob_c19028.p1" 0 0 0 0 0 0 0 0 0 0.0787831 0 0 0 0 0
"O_lob_c19028.p2" 0 0 0 0 0 0 0 0 0 0 0 0 0 0 0
"O_lob_c19036.p1" 29.0659 27.3432 25.7996 15.415 30.4723 23.0363 12.4171 9.59247 13.3322 13.1176 7.51698 9.43483 13.4032 16.4548 18.7549
"O_lob_c19055.p1" 13.0079 15.7064 20.458 18.2128 20.2262 17.9156 7.26564 6.72904 8.43402 5.6792 6.41417 7.44908 3.90317 5.69368 5.18322
"O_lob_c19058.p1" 0 0 0 0 0 0 0 0 0 0 0 0 0 0 0
"O_lob_c19079.p2" 1.87381 1.91357 2.72187 3.06124 1.41463 1.41814 0.51711 0.248791 1.18032 0 0.245461 0 0 0 0
"O_lob_c19079.p1" 3.8413 3.69207 4.77419 2.9532 5.00391 3.64824 0.748289 1.92008 1.59413 0 1.42078 0.93115 0 0.249841 0.21373
"O_lob_c19088.p1" 0.475489 0.464926 0.583616 0.588988 0.530163 0 0 0 0 1.16935 0.60336 0 1.61768 0.884082 1.05419
"O_lob_c1909.p1" 197.465 121.015 96.9844 695.743 626.973 581.027 1357.68 1465.62 1016.13 1054.95 1567.94 1891.82 513.153 404.564 720.514
"O_lob_c19095.p1" 3.20536 2.90113 2.4699 4.68803 1.26119 2.87052 3.12085 1.70678 3.67586 19.591 7.184 4.99686 48.388 28.2004 21.5826
"O_lob_c19104.p1" 0 0 0 0 0 0 0 0 0 0 0 0 0 0 0
"O_lob_c19116.p1" 0 0 0 0 0 0 0.175219 0 0 0.278671 0.166345 0.130823 0.14329 0 0
"O_lob_c19123.p1" 0 0 0 0 0 0 0 0 0 0 0 0 0 0 0
"O_lob_c19127.p2" 53.741 41.6878 45.0965 90.3706 73.7093 75.0751 146.312 116.838 92.8521 129.178 86.7458 49.9826 40.5283 66.1613 29.1729
"O_lob_c19134.p1" 0 0 0 0 0 0 0 0 0 0 0 0 0 0 0
"O_lob_c19154.p1" 18.6905 21.6634 23.3793 18.3924 19.9681 19.3234 5.56935 5.84622 8.55189 5.9386 4.68646 4.25272 8.48791 16.8624 15.9436
"O_lob_c19161.p1" 0 0 0 0 0 0 0 0 0 0 0 0 0 0 0
"O_lob_c19163.p2" 21.1515 12.414 19.0061 20.7981 28.1434 19.8719 8.31958 4.6483 6.86082 6.40238 3.05738 4.40823 7.2425 9.40858 6.209
"O_lob_c1918.p2" 108.326 102.82 102.718 126.455 122.454 114.6 179.949 159.002 151.319 200.063 181.238 196.112 159.44 186.228 169.698
"O_lob_c1918.p1" 137.83 140.728 132.27 174.623 171.647 153.794 224.647 197.104 186.687 256.564 237.367 241.871 213.732 248.809 222.248
"O_lob_c19207.p2" 78.7807 84.0978 80.5327 94.209 122.501 112.343 225.899 272.072 273.829 692.288 350.009 265.81 720.606 681.541 582.07
"O_lob_c19207.p1" 62.2932 70.0256 67.4662 78.9587 108.72 95.7703 192.132 219.011 223.623 591.733 296.947 219.758 622.324 543.473 476.022
"O_lob_c1921.p1" 234.716 232.005 227.758 201.737 212.171 206.623 118.625 132.816 142.104 91.2562 105.015 114.927 124.457 151.085 133.306
"O_lob_c19246.p1" 2.11725 1.87755 2.39649 2.33592 2.74015 1.39452 1.33553 0.642547 1.5242 0.265505 0.316973 0.373926 0.136521 1.17052 0
"O_lob_c19253.p1" 29.1147 35.9701 32.1757 26.2079 29.3728 25.4093 25.2951 24.8749 24.7929 23.281 17.1805 17.1495 16.6047 19.7101 17.0734
"O_lob_c19255.p1" 0 0 0 0 0 0 0 0 0 0.17381 0 0 0 0.218933 0
"O_lob_c19258.p1" 0 0 0 0 0 0 0 0 0 0 0 0 0 0.151149 0
"O_lob_c1928.p1" 0 0 0 0 0 0 0 0 0 0 0 0.0813859 0 0 0
"O_lob_c19289.p1" 27.5968 32.5917 33.4331 31.1497 31.4978 28.6115 15.7722 16.5476 17.0021 11.956 10.7752 9.09787 10.6882 15.6013 11.115
"O_lob_c19292.p1" 0 0 0 0 0 0 0 0 0 0 0 0 0 0 0
"O_lob_c19294.p1" 39.1996 44.0481 46.9516 31.6211 32.0682 28.9727 17.3664 19.9135 19.5555 12.1987 12.5026 10.6971 14.5569 23.0485 15.0049
"O_lob_c19295.p1" 27.4813 29.1499 33.9241 32.742 29.6495 29.9529 18.7713 18.1431 19.1278 12.3948 15.6726 13.0766 17.5437 15.1929 14.2177
"O_lob_c19303.p1" 12.2295 13.2896 12.4226 16.207 13.8884 15.505 5.71143 4.32998 7.26887 4.95466 5.09356 4.52273 5.66142 7.6278 4.59738
"O_lob_c19304.p1" 0 0 0 0 0 0 0 0 0 0 0 0 0 0 0
"O_lob_c19339.p1" 2.34918 2.41174 3.34925 2.64351 3.8544 3.97476 1.16363 1.21431 1.6747 1.01053 0.94795 0.944492 0.113693 0.575434 0.238257
"O_lob_c19343.p1" 0 0 0 0 0 0 0 0 0 0 0 0 0 0 0
"O_lob_c19365.p1" 0.164863 0 0.696663 0.195881 0.663804 0.499088 0.909937 0.525345 0 0 1.20939 0.815256 0 0 0.15594
"O_lob_c19384.p1" 17.7071 19.9787 19.3097 15.779 12.2181 17.2918 7.72397 8.64573 9.49876 6.14216 5.98595 5.06075 8.76574 14.3682 10.9408
"O_lob_c19387.p1" 2.58652 2.26813 2.5824 2.77016 3.79616 3.17148 0 0.512297 1.75976 2.16344 1.46384 0 0 0 0
"O_lob_c19400.p1" 26.6845 25.1607 26.8597 27.9641 24.4043 27.245 19.0292 17.2237 21.5786 17.4815 15.1783 13.2994 30.1285 28.0252 25.2403
"O_lob_c19405.p1" 0 0 0 0 0 0 0 0 0 4.58319 0.781661 0 4.8816 3.91741 3.35121
"O_lob_c19406.p1" 2.17246 1.71435 1.87777 1.99457 3.7772 2.49116 1.52607 1.04889 1.99047 2.16704 1.96621 1.1394 1.0697 2.07452 1.96148
"O_lob_c19416.p1" 0 0 0 0 0 0 0 0 0 0 0 0 0 0 0
"O_lob_c19428.p1" 0 0 0 0 0 0 0 0 0 0 0 0 0 0 0
"O_lob_c19430.p1" 0 0 0.324645 0.730246 0 0 0.339224 0 0 0 0 0 0 0 0
"O_lob_c19462.p1" 11.8016 12.8792 12.4675 11.4101 10.1325 8.87335 3.44844 3.19532 3.84814 4.57037 2.18253 2.7654 2.50672 3.19827 1.31328
"O_lob_c19472.p1" 0 0 0 0.713131 0 0 0 0.318764 0.302458 0 0.314496 0.247337 0.812724 0 0.28386
"O_lob_c19495.p1" 5.15596 5.1036 4.99319 3.96979 3.72344 2.99493 0.898107 0.982868 1.16989 0.706322 1.03899 0.477208 1.96638 3.30572 1.63169
"O_lob_c19505.p1" 0 0 0 0 0 0 0 0 0 0 0 0 0 0 0
"O_lob_c19519.p1" 10.3296 6.26334 13.2995 11.8895 11.0476 11.4007 8.55187 10.629 12.3627 3.68361 10.4867 8.24733 2.62257 7.49524 7.02256
"O_lob_c19532.p1" 4.81989 5.66796 5.40046 3.99136 4.70468 3.09511 2.09597 1.5514 2.64967 1.15389 1.07144 1.32415 1.45034 1.93793 1.38153
"O_lob_c19548.p1" 2.91527 2.97714 3.4421 3.05627 5.00594 4.32617 2.46089 1.0929 1.5555 0.903192 0.539137 0.848012 0.774023 0.379223 0.973236
"O_lob_c19559.p1" 13.3611 14.7362 14.609 12.4618 12.9113 15.8421 6.93198 7.23788 6.46366 8.15125 6.51089 4.95534 7.4177 9.89806 10.2367
"O_lob_c19562.p1" 34.1918 31.8999 36.3442 26.5818 26.9816 28.3265 19.8036 18.8316 24.2498 19.6386 14.1558 8.69756 25.9119 26.3706 17.7678
"O_lob_c1957.p1" 3.16117 4.01087 3.13715 2.27633 2.41063 3.86659 2.85507 2.6455 2.51018 2.85898 1.60621 2.52641 4.49667 3.6012 5.61775
"O_lob_c19576.p1" 0 0 0 0 0 0 0 0 0 0 0 0 0 0 0
"O_lob_c19582.p1" 9.54548 6.56119 8.55287 6.65368 9.45989 8.20121 3.54331 3.49555 6.10893 4.58001 3.14521 2.30343 3.40458 3.27793 2.81265
"O_lob_c19597.p1" 29.9461 31.5828 28.1522 23.2967 22.6976 23.2935 8.95285 9.46677 9.97059 6.18055 4.67002 5.28876 9.49372 14.3876 11.3808
"O_lob_c19602.p1" 8.56422 11.1897 10.6441 5.83598 6.97266 5.33779 2.22442 2.40797 2.79253 1.32666 1.31985 0.830403 0.568463 0.835534 0.476513
"O_lob_c19604.p1" 8.26609 11.4209 9.50305 9.82135 11.5021 12.0213 6.44097 8.00541 8.82105 6.18896 3.31216 3.20599 10.754 14.5161 7.58877
"O_lob_c19607.p1" 5.48757 3.52254 7.78485 2.79431 2.36734 5.85393 1.90381 1.83192 2.05425 0.963405 0.821541 0.646104 1.55689 3.46718 1.33472
"O_lob_c19664.p1" 33.375 36.018 34.71 34.7409 37.3249 34.863 33.294 26.8893 33.1494 25.3175 22.6724 19.1643 20.3865 26.774 21.9959
"O_lob_c19679.p1" 14.0886 12.8707 11.0659 10.673 10.2956 12.6028 7.98031 5.16262 5.8619 3.72225 4.3434 3.8873 4.7577 5.72314 4.88748
"O_lob_c19687.p1" 9.12431 7.23519 11.05 6.55947 10.9543 8.36431 6.24335 4.6625 3.73991 4.23535 2.49497 2.98433 5.63907 7.93379 5.17859
"O_lob_c1969.p1" 2.37267 2.21464 2.77803 2.45833 2.28969 2.41902 0.941068 1.19618 1.06306 0.835683 0.780823 0.404465 0.713027 0.992929 0.716962
"O_lob_c19695.p1" 0 0 0 0 0 0 0 0 0 0 0 0 0 0 0
"O_lob_c19708.p1" 0 0 0 0 0 0 0 0 0 0 0 0 0 0 0
"O_lob_c19718.p1" 0.930097 1.80469 2.94774 4.19936 1.5916 1.12627 0.410683 0.592762 1.78106 1.4696 2.14436 2.14638 0.251885 1.95396 1.58357
"O_lob_c19731.p1" 25.8186 27.9743 23.9492 23.5684 19.6502 19.3813 10.427 13.3776 10.7893 9.12076 7.25919 7.78503 5.4004 15.6663 9.82808
"O_lob_c19739.p1" 0 0.258081 0 0 0.254385 0.510033 0.278967 0 0 0 0 0.208284 0 0 0
"O_lob_c19744.p1" 0 0 0 0 0 0 0 0 0 0 0 0 0 0 0
"O_lob_c19746.p1" 0 0 0 0 0 0 0 0 0 0 0 0 0 0 0
"O_lob_c19753.p1" 6.85947 9.28169 9.96399 6.52005 7.24998 5.01836 3.78599 6.01097 4.6665 2.10745 3.59424 2.96804 1.85766 2.08573 2.10868
"O_lob_c19768.p1" 44.4538 44.1318 42.2169 41.2236 51.7633 54.3926 11.4557 14.8071 18.5768 12.3728 5.19426 5.36162 8.52923 15.4136 6.73939
"O_lob_c19770.p1" 0 0 0 0 0 0 0 0 0 0 0 0 0 0 0
"O_lob_c19776.p1" 0 0 0 0 0 0 0 0 0 0 0 0 0 0 0
"O_lob_c19783.p1" 12.5995 9.41478 12.0119 10.2234 12.064 10.2333 4.74914 10.4453 9.29151 7.82285 4.18658 4.05237 11.3738 16.9892 15.115
"O_lob_c19786.p1" 30.0619 29.898 28.6423 28.4186 31.5876 24.7787 25.1674 22.0083 28.9205 39.6743 26.7799 32.3513 48.8471 46.7691 46.1733
"O_lob_c19795.p1" 32.1565 25.8806 20.5172 29.6378 14.2268 23.9084 37.9281 29.3281 24.7945 19.2382 28.0334 11.8657 20.3482 20.6155 23.9515
"O_lob_c1980.p1" 29.7983 35.1901 34.7621 41.4455 42.0783 39.1901 18.3954 27.3012 21.4923 18.7191 11.3959 8.84593 11.4738 12.0236 9.08353
"O_lob_c19803.p1" 11.7057 12.9987 16.4484 8.50693 17.1597 10.8948 11.1653 9.77794 10.0795 1.29689 5.35946 10.8653 0.205185 3.01583 5.05238
"O_lob_c19804.p2" 3.60928 4.47571 7.08118 3.67573 10.6398 7.02408 8.53753 4.10756 6.75557 14.4834 8.10514 6.58679 14.429 13.6826 9.26642
"O_lob_c19804.p1" 5.00451 6.63013 9.14492 5.14258 8.7136 8.46224 8.95839 7.32708 9.67866 12.2291 6.09503 6.13116 10.7447 14.6562 6.65273
"O_lob_c19805.p1" 0 0 0 0 0 0 0 0 0 0 0 0 0 0 0
"O_lob_c19808.p1" 24.3904 29.6307 29.3914 21.5352 20.9475 25.9671 7.73958 7.05118 9.47193 5.8272 5.47163 4.4876 6.80058 15.6697 10.1594
"O_lob_c19827.p1" 0 0 0 0 0 0 0 0 0 0 0 0 0 0 0
"O_lob_c19828.p1" 4.0899 5.01245 6.87891 3.37735 5.23902 5.36646 3.24958 1.82097 2.58636 1.54869 1.42869 0.991412 1.34809 2.08523 2.79054
"O_lob_c19852.p1" 19.8775 19.7854 23.3914 16.9407 18.6579 16.4191 6.85115 5.4343 7.18503 3.75476 3.51577 2.76499 3.78561 7.88254 5.15659
"O_lob_c19864.p2" 18.2783 15.0552 16.7452 16.6273 20.2676 15.6296 18.1845 15.4713 18.323 15.2927 14.067 12.593 17.9182 17.732 15.5332
"O_lob_c19866.p1" 0.352413 0.647806 0.521219 1.67488 1.06422 0.640115 0.466822 0.299462 0.497252 0.30935 0.738634 0.464721 0.318131 0.233796 0.466677
"O_lob_c19874.p1" 0 0 0 0 0 0 0 0 0 0 0 0 0 0 0
"O_lob_c19877.p1" 8.049 5.0781 6.46112 8.42317 6.26826 8.80164 10.4917 5.23437 2.64375 1.72192 5.09042 3.22636 5.39565 8.62282 4.73794
"O_lob_c19890.p1" 25.2612 20.1758 18.9404 35.2203 33.0948 34.6624 11.597 7.03514 5.27098 10.5251 6.74222 7.00168 16.0163 18.9382 5.85228
"O_lob_c19897.p1" 0 0 0 0 0 0 0 0 0 0 0 0 0 0 0
"O_lob_c19899.p2" 5.65744 6.09734 5.51838 3.72071 3.24532 4.08242 2.34215 4.16018 4.25042 4.65782 5.43827 3.22598 5.48793 2.1119 5.74747
"O_lob_c19910.p1" 0 0 0 0 0 0 0 0 0 0 0 0 0 0 0
"O_lob_c19911.p1" 0 0.363821 0 0 0 0 0 0.172354 0 0.386066 0 0.376583 0 0 0.450287
"O_lob_c1992.p1" 0.750521 1.04516 0.648713 0.486398 0.755475 0.48195 0.60253 0.217416 0.343824 0.59892 0.143004 0.0562329 0.554327 0.905286 0.903513
"O_lob_c19924.p1" 0 0 0 0 0 0 0 0 0 1.61754 0.112633 0 1.36687 0.603532 0.353171
"O_lob_c19928.p1" 0.192065 0.196141 0 0.228202 0 0.387625 0 0.0420971 0.193573 0 0 0.158296 0 0.0438214 0.0374876
"O_lob_c19945.p1" 16.5896 20.8593 18.6882 10.9214 11.9942 10.2887 3.79862 5.09297 7.26308 5.74173 6.067 4.70367 6.14981 8.52625 13.3361
"O_lob_c19989.p1" 5.12855 5.78769 6.65787 5.13616 5.67263 5.64877 1.97361 2.1309 2.79521 0.419141 1.06673 1.13258 0.481559 1.21676 1.18757
"O_lob_c19998.p1" 5.31776 9.20011 11.2357 11.3729 7.17914 5.23989 3.45302 3.78779 5.80089 4.88763 7.08078 5.87807 6.15588 10.0994 7.81125
"O_lob_c20007.p1" 0 0 0 0 0 0 0 0 0 0 0 0 0 0 0
"O_lob_c20008.p1" 13.4747 11.7069 12.5354 10.753 16.6003 15.2209 7.32618 5.98141 6.68891 7.94431 6.74438 3.48084 4.90188 6.89352 5.13624
"O_lob_c20018.p1" 23.9227 21.5824 24.1517 22.7529 24.5294 23.1505 12.5247 13.0733 16.0671 4.61429 8.91061 8.98304 3.70209 6.95288 3.74979
"O_lob_c20024.p2" 59.097 63.3687 78.4856 60.4359 67.9852 52.8193 49.6255 39.6808 51.6904 63.3624 79.6263 74.4511 84.2137 108.516 103.612
"O_lob_c20024.p1" 32.1509 39.4622 50.6652 40.3777 53.5797 38.9167 35.9119 29.0398 31.5567 36.7358 46.4179 50.3525 44.8102 63.4984 57.4267
"O_lob_c20029.p1" 64.261 63.4251 49.3035 96.8258 112.025 94.9138 141.079 107.534 107.098 134.246 135.063 171.61 195.742 138.136 129.377
"O_lob_c2005.p1" 0.411307 3.48839 0.434551 0.594481 0.591232 4.30832 0.811588 0.497603 1.14547 0.361043 0.651706 1.39341 0.638974 1.00518 2.48297
"O_lob_c20051.p2" 0 0 0 0 0 0 0 0 0 0.324223 0 0 0.66685 0.408394 0.349367
"O_lob_c20066.p1" 3.95105 6.94901 5.91317 5.08564 4.19809 2.54725 2.42303 2.21495 2.32288 4.23898 3.91054 1.44727 5.5482 6.55298 2.18005
"O_lob_c20093.p1" 255.65 269.778 227.279 250.633 241.897 257.844 296.242 354.683 325.573 227.403 268.324 295.413 218.472 242.516 230.654
"O_lob_c20104.p1" 0 0 0 0 0 0 0 0 0 0 0 0 0 0 0
"O_lob_c20122.p2" 12.924 11.3652 12.1363 10.6636 11.9252 7.96986 9.11467 11.0584 9.40729 5.67239 3.7622 5.91759 3.88892 9.12971 7.47057
"O_lob_c20137.p1" 22.7496 19.2616 16.2767 19.9501 16.2705 17.9332 10.5631 11.2958 12.2366 12.452 8.3408 7.43743 10.1717 17.7996 11.8119
"O_lob_c20138.p1" 17.4161 17.4533 21.8379 12.3771 19.9887 18.56 17.069 15.0413 15.9124 9.28706 13.3048 7.24403 7.64052 13.4978 10.4692
"O_lob_c20171.p1" 0 0 0 0 0 0 0 0 0 0.855817 0 0 0.528064 0.431198 0
"O_lob_c20173.p1" 38.7092 38.883 40.7367 41.559 44.764 38.8407 17.6136 16.9484 22.2873 11.0236 15.0184 16.4384 17.8716 17.239 18.3068
"O_lob_c20174.p1" 16.4886 13.1378 15.3134 7.53497 9.84903 10.422 1.00007 3.27184 2.37401 2.06769 1.70896 1.34402 2.94421 4.60792 3.25636
"O_lob_c20178.p1" 0 0 0 0 0 0 0 0 0 0 0 0 0 0 0
"O_lob_c20181.p1" 13.4854 16.0669 11.2244 20.878 25.2978 17.938 14.8862 23.4393 17.9158 17.9357 16.7018 11.2828 11.8047 14.0071 12.5623
"O_lob_c20193.p1" 23.4823 29.3468 37.2112 32.6257 33.8041 24.0966 14.7599 10.228 17.9734 27.2144 13.4401 10.4507 20.7294 45.9219 17.4153
"O_lob_c20196.p1" 0 0 0 0 0 0 0 0 0 0 0 0 0.0728492 0.315292 0.0763322
"O_lob_c20216.p1" 0 0 0 0 0 0 0 0 0 0 0 0 0 0 0
"O_lob_c20217.p1" 8.91731 8.93143 7.97119 6.7238 6.38689 7.26797 3.40739 5.10022 5.18499 1.65585 2.15655 1.83736 2.78648 4.74029 7.29927
"O_lob_c20264.p1" 0 0 0 0 0 0 0 0 0 1.67355 0.236797 0 0.815911 0.999365 0
"O_lob_c20272.p1" 2.68868 0.693711 2.99445 0.712337 1.70966 0.600408 0.231466 2.81667 2.38875 0.207313 0.444463 0.487285 0.390209 2.08782 0.599786
"O_lob_c20276.p1" 21.7425 19.9618 19.6534 33.3679 33.6914 36.0521 32.4541 26.0085 29.2884 66.5723 54.5146 51.9795 116.833 50.5994 63.3974
"O_lob_c20288.p1" 0 0 0 0 0 0 0 0 0 0 0 0 0 0 0
"O_lob_c20291.p1" 84.3792 82.203 71.358 66.9221 66.3631 62.8258 77.4213 81.2597 80.148 121.048 103.466 101.291 151.368 133.504 125.536
"O_lob_c20324.p1" 13.1747 17.831 16.2658 13.7676 20.7713 12.8141 15.2441 17.366 17.2565 13.9335 15.6364 12.5347 19.774 23.5181 10.9514
"O_lob_c20327.p1" 22.3846 26.2462 28.4648 19.2084 19.8896 21.6122 10.0669 10.1271 9.88755 29.1101 15.7836 9.56606 47.3992 41.2508 19.3433
"O_lob_c20332.p1" 0 0 0 0 0 0 0 0 0 0 0 0 0 0 0
"O_lob_c20351.p1" 1.54744 1.20845 1.73093 2.48751 2.10742 3.03119 0.90433 0.483433 3.76137 0.559323 0.0953923 0.300086 0.328685 0.201294 0.430499
"O_lob_c20356.p1" 0 0 0 0 0 0 0 0 0 0 0 0 0 0 0
"O_lob_c20374.p1" 0.07289 0.0744369 0.231009 0.0866041 0.293484 0.22066 0 0 0.0734623 0.255933 0 0 0.263197 0.161188 0.206836
"O_lob_c204.p2" 21.893 21.7769 20.0589 12.9903 16.3194 15.6147 21.0268 15.0196 16.1576 21.4729 17.9861 15.3496 12.2379 11.3748 11.962
"O_lob_c20408.p1" 4.78889 6.76349 5.38204 3.02655 3.79486 2.36482 1.46217 1.62341 1.74575 1.34161 0.74745 0.587835 0.868027 1.23927 1.34928
"O_lob_c20438.p1" 5.99364 6.96383 5.17981 4.76596 3.74556 6.53702 1.90009 2.94205 2.07909 3.41255 5.45321 2.76145 6.52165 5.67834 4.48341
"O_lob_c20453.p1" 0 0 0 0 0 0 0 0 0 0 0 0 0 0 0
"O_lob_c20459.p1" 7.60201 6.79609 5.40719 3.59544 4.60764 3.50534 5.92555 6.2448 5.30854 6.80645 10.5119 11.0301 9.40228 3.85086 7.76788
"O_lob_c20537.p1" 4.87514 7.97094 8.99253 13.6615 7.68036 12.7397 5.96375 8.8508 4.53359 8.76835 7.34613 5.53513 4.2666 4.48397 3.15262
"O_lob_c20548.p1" 0 0 0 0 0 0 0 0 0 0 0 0 0 0 0
"O_lob_c20553.p2" 0 0 0 0 0 0 0 0 0 0 0 0 0 0 0
"O_lob_c20553.p1" 0 0 0 0 0 0 0 0 0 0 0 0 0 0 0
"O_lob_c20558.p1" 0 0 0 0 0 0 0 0 0 0 0 0.759819 0 0 0.290673
"O_lob_c20559.p1" 4.35612 3.43753 2.51014 6.58727 10.3642 6.59363 3.71573 8.41273 5.58768 4.17145 3.73505 3.42702 1.96618 4.81653 2.80934
"O_lob_c20582.p1" 0 0 0 0 0 0 0 0 0 0 0 0 0 0 0
"O_lob_c20583.p1" 0.367003 0 0 0 0.149628 0 0 0 1.09238 0 0.487946 0.121497 0.420318 1.34423 0.315284
"O_lob_c20587.p1" 0 0 0 0 0 0 0 0 0 0 0 0 0 0 0
"O_lob_c20592.p1" 1.0342 1.05615 0.624317 0.17554 1.04102 0.596347 0.978532 1.72623 0.297805 0.259378 0.774145 1.33942 1.60044 1.47022 1.11797
"O_lob_c20596.p1" 0 0 0 0 0 0 0 0 0 0 0 0 0 0 0
"O_lob_c20608.p1" 11.8194 13.3469 11.766 11.8827 13.0414 15.0233 4.39085 3.25931 5.61248 2.69354 3.57298 2.71631 2.15444 2.63886 2.25745
"O_lob_c20644.p1" 3.06728 2.85405 4.87023 1.20165 0.943885 1.92299 6.77589 6.2063 5.66456 6.82833 7.01053 8.64622 5.57206 8.35097 9.3224
"O_lob_c20676.p1" 8.12477 9.42607 9.57585 7.22366 7.67768 9.31416 2.80653 2.75926 3.11945 1.50402 1.62181 1.18437 1.99575 2.26115 1.56838
"O_lob_c20680.p1" 0.468452 0.478393 1.23721 0.55659 0.235772 0.945427 1.55133 0.497582 0.944259 60.4478 9.81842 0.386087 70.1982 49.9835 34.5617
"O_lob_c20685.p1" 24.8692 24.0854 28.7395 23.3057 25.194 26.5734 19.4016 13.1459 17.4157 10.454 11.3792 10.5397 16.2314 24.6576 14.4674
"O_lob_c20691.p1" 26.7455 26.5799 26.6429 34.8701 29.7227 29.3436 15.3562 14.681 17.2769 14.3385 10.6282 9.17226 11.5857 14.0915 8.91375
"O_lob_c20696.p1" 2.17806 2.42649 2.30096 4.23467 6.5773 5.19498 0.655717 0.841273 1.19736 0.695241 0.415005 1.30553 0.714974 1.09467 1.12374
"O_lob_c20715.p1" 90.5086 92.2558 84.3035 120.866 98.9762 96.0487 55.8182 69.688 88.7353 90.1913 62.3426 36.1418 88.9154 104.585 64.1474
"O_lob_c20717.p1" 0 0 0 0 0 0 0.160922 0 0 0 0 0 0 0 0
"O_lob_c20719.p1" 39.3834 48.5019 45.7881 51.0982 45.3979 41.6884 29.625 32.8448 39.8159 30.3757 33.7063 26.8133 47.0501 42.9979 37.0479
"O_lob_c20729.p1" 0 0.461509 0 0.268473 0.682351 0 0 0 0 0.595044 0 0.37246 0.407956 0.249841 0.21373
"O_lob_c2075.p1" 0 0 0 0 0.154841 0 0 0.895519 0.32211 0.314865 0.7497 0.265615 0 0.387992 0
"O_lob_c20763.p1" 33.1281 32.0823 25.4723 64.8807 60.6471 68.4112 43.6002 43.2067 39.1661 19.1803 26.411 24.8074 21.7853 35.3838 26.0377
"O_lob_c20785.p1" 0.749929 0.850938 1.05633 0.693021 0.587128 0.756752 0.367922 0.619549 0.923776 2.99889 1.13519 0.274699 3.98664 4.14595 2.60092
"O_lob_c20805.p1" 2.77509 5.22049 2.31448 3.99136 1.61723 1.76863 6.2879 4.96447 5.00493 11.2825 6.88783 4.93545 8.43832 7.42874 5.2498
"O_lob_c20807.p1" 8.49578 6.60485 12.5187 13.8364 11.7454 10.1132 11.9254 10.0083 10.612 15.3083 9.72439 9.71711 5.59043 9.64609 5.34988
"O_lob_c20809.p1" 0.887118 0.796405 1.17098 1.17854 1.37122 0.244634 1.14027 0.932489 0.941286 0.499461 0.696764 0.224162 0.11633 0.117329 0.301112
"O_lob_c20824.p1" 64.9609 73.833 74.3396 55.3431 54.4514 51.7855 53.956 46.4764 49.5288 24.7137 37.195 32.6673 26.4818 33.9982 31.66
"O_lob_c20884.p1" 15.0581 18.5087 18.4569 16.0358 15.7501 13.152 9.39149 10.4761 10.4034 7.59247 4.53057 4.81007 7.49814 10.1903 8.12001
"O_lob_c20897.p1" 8.86454 11.6176 8.58436 14.5698 17.2512 10.5852 10.7638 14.7514 14.4435 0 8.05111 14.8554 0 1.63358 6.42835
"O_lob_c20910.p1" 20.9886 22.2428 23.428 25.6433 30.0962 24.776 15.0815 14.7223 13.7696 12.6881 11.2051 9.46509 10.7246 14.6685 9.36447
"O_lob_c20916.p1" 0 0 0 0 0 0 0 0 0 0 0 0 0 0 0
"O_lob_c20928.p1" 0 0 0 0 0 0 0 0 0 0 0 0 0 0 0
"O_lob_c20934.p1" 0 0 0 0 0 0 0 0 0 0 0 0 0 0 0
"O_lob_c20941.p1" 8.88526 8.43224 8.81775 9.17073 9.84733 8.87553 2.67496 2.85994 4.16092 3.30889 2.35137 3.03276 3.8079 7.34346 6.45185
"O_lob_c20955.p2" 0.480163 0.490353 0.126814 0.998383 0.120833 0.242266 0 0.127505 0.120983 0 0 0.0989347 0 0 0
"O_lob_c20955.p1" 0 0 0 0 0 0 0 0 0 0 0 0 0 0 0
"O_lob_c20969.p1" 71.6964 70.5378 72.8434 71.2245 73.0102 67.5335 50.1725 51.0022 56.7494 44.2957 44.006 38.0008 44.153 53.6189 48.6336
"O_lob_c20980.p1" 7.63254 7.84565 7.24935 8.50772 8.63428 9.45357 3.54045 3.48598 5.06249 1.44043 2.57948 2.52043 0.942655 0.90719 0.987724
"O_lob_c20981.p1" 0 0 0 0 0 0 0 0 0 0 0 0 0 0 0
"O_lob_c20982.p1" 18.2247 22.0581 21.9758 17.7166 18.6538 20.5578 18.5598 18.1848 20.0994 13.1968 19.9348 25.0845 6.48102 8.07394 10.3314
"O_lob_c21000.p1" 12.9791 8.97028 9.41802 13.0846 14.6484 14.2879 21.4186 27.4333 25.8978 26.9293 25.4173 16.6399 19.8826 18.8447 13.8888
"O_lob_c21009.p1" 1.18803 0.404415 0.418357 0.23526 0.996561 0 1.31143 0.841273 0.59868 1.04286 0.622508 0.326383 0.536694 0.656799 0.374579
"O_lob_c21013.p1" 1.10382 1.57815 1.16611 0.786903 2.22222 3.56437 0.731087 0 0.222498 0 0 0.181949 0 0 0.417634
"O_lob_c21025.p1" 9.16453 9.95641 8.85769 8.80373 10.4027 7.08351 4.73537 4.97077 6.09215 26.0168 9.60411 6.10683 19.8904 34.7114 16.4149
"O_lob_c21027.p2" 0 0 0 0 0 0 0 0 0 0 0 0 0 0 0
"O_lob_c21034.p1" 5.17098 6.03512 6.24317 5.2662 5.9487 5.21803 7.74671 7.06184 5.9561 9.40246 5.80609 2.73973 11.003 6.9427 8.03543
"O_lob_c21040.p2" 0 0 0 0 0 0 0 0 0 0 0 0 0 0 0
"O_lob_c21040.p1" 0 0 0 0 0 0 0 0 0 0 0 0 0 0 0
"O_lob_c21043.p1" 0 0 0 0 0 0 0.120122 0 0 0 0 0 0 0.48128 0.205859
"O_lob_c21047.p1" 2.10482 1.49589 1.6677 2.69513 1.05936 1.16775 1.45216 0.838392 1.32584 1.25426 1.10289 0 1.99086 0.817546 1.24432
"O_lob_c2105.p1" 0 0 0 0 0 0 0 0 0 0 0 0 0 0 0
"O_lob_c21092.p1" 0 0 0 0 0 0 0 0 0 0 0 0 0 0 0
"O_lob_c2110.p1" 0 0 0 0 0 0 0 0 0 0 0 0 0 0 0
"O_lob_c21131.p1" 59.6602 60.9264 63.0267 26.1006 33.3499 26.0436 83.0835 120.875 94.6089 110.852 160.645 147.808 84.1982 58.9313 109.797
"O_lob_c21143.p1" 11.6621 10.6678 12.3785 15.7607 14.2427 14.4453 7.62645 6.39912 7.85433 4.9002 5.96593 4.64637 4.98939 4.27786 3.81639
"O_lob_c21147.p1" 1.78238 1.50878 1.71687 5.09066 5.65127 4.94202 3.28333 4.86483 3.27585 11.9668 5.57384 4.14004 8.40232 8.33124 5.03088
"O_lob_c21153.p1" 44.3778 52.3856 40.5806 24.0958 23.5362 29.8544 20.5431 20.2742 35.8291 23.8757 15.7522 11.0119 43.9376 43.5282 36.3341
"O_lob_c21161.p1" 0 0 0 0 0 0 0 0 0 0 0 0 0 0 0
"O_lob_c21181.p1" 13.2155 12.7762 10.6105 10.2586 14.899 11.3798 9.72547 8.42238 11.1882 15.0035 14.7727 10.4562 34.3581 30.1987 21.6671
"O_lob_c21193.p1" 0 0 0 0 0 0 0 0 0 0 0 0 0 0 0
"O_lob_c21194.p1" 16.4627 13.6684 17.5331 17.8109 14.9547 14.0464 40.1869 28.5754 18.0758 21.9703 15.7095 11.2517 8.94091 12.7271 13.7994
"O_lob_c21210.p1" 2.12227 3.25096 2.01782 2.8998 2.56353 2.0345 0.937084 1.01441 2.03198 4.5642 1.66805 1.66167 6.70535 5.39712 5.62075
"O_lob_c21217.p1" 0.397376 0.40581 0.419799 0.157381 0.533332 0.534656 0 0.422087 0.266997 0.116273 0.277624 0.109169 0.119573 0.292917 0.12529
"O_lob_c21229.p1" 0 0 0 0 0 0 0 0 0 0 0 0 0 0 0
"O_lob_c21234.p1" 0 0 0 0 0 0 0 0 0 0 0 0 0 0 0
"O_lob_c21239.p1" 5.69623 8.50194 7.40635 10.9329 11.7617 8.25362 9.35124 11.7906 11.7763 5.76944 6.27558 6.01884 4.8784 7.26724 9.53253
"O_lob_c21267.p1" 1.48414 1.60479 1.75234 1.45219 1.75757 1.40955 0.770964 0.0927313 0.714331 1.9925 0.823409 0.57562 1.73381 1.35141 0.743198
"O_lob_c21268.p1" 0 0 0 0 0 0 0 0 0 0 0 0 0 0 0
"O_lob_c21270.p1" 43.6648 42.9059 42.7206 48.4929 44.4817 44.7435 42.9828 43.83 47.0322 78.7 69.1106 71.3567 99.8973 72.1709 71.9586
"O_lob_c21285.p1" 2.66085 5.53346 2.40213 2.12682 1.94794 1.36694 2.99064 2.31244 3.99824 5.90298 4.56297 3.03034 5.89583 4.43987 3.84391
"O_lob_c21302.p1" 0 0 0 0 0 0 0 0 0 0 0 0 0 0 0
"O_lob_c21306.p1" 9.43736 14.0047 14.6433 16.1187 12.0972 9.59763 6.18547 5.01212 11.2206 5.63065 11.3581 8.99337 9.51766 14.837 13.111
"O_lob_c21315.p2" 59.8713 62.9005 63.8095 46.742 50.1332 48.6537 51.3223 60.9212 61.4094 72.3218 62.3267 61.899 107.496 107.94 102.738
"O_lob_c21319.p1" 0.627151 0.706536 0.541508 0.228164 0.56231 0 0 0.333076 0 0 0 0 0 0 0
"O_lob_c2135.p1" 32.1361 34.6689 34.5566 29.3065 29.5005 30.2428 15.0777 15.7761 17.152 15.1717 14.1288 12.6054 19.5528 19.648 17.3517
"O_lob_c2135.p2" 57.4729 53.0031 55.7596 49.1244 42.5037 48.5271 23.6292 23.9827 30.4397 21.8789 19.6668 21.9922 33.088 35.6644 28.5681
"O_lob_c21356.p1" 6.54186 10.8626 8.70879 15.9695 12.9839 14.2772 7.46388 8.96005 13.3323 7.10728 7.933 14.5664 8.87659 8.47842 10.3724
"O_lob_c21365.p1" 76.4555 60.5452 66.6775 108.598 106.302 99.586 111.257 107.843 116.642 115.903 145.231 136.511 118.747 97.2372 108.769
"O_lob_c21376.p1" 0 0 0 0 0 0 0 0 0 0 0 0 0 0 0
"O_lob_c21392.p1" 7.33869 6.76304 10.5945 8.84156 12.632 9.0158 6.8639 7.0981 10.5178 1.83579 3.91619 3.60925 1.1468 2.42823 2.9464
"O_lob_c21416.p1" 0 0 0 0 0 0 0 0 0 0 0 0 0 0 0
"O_lob_c21422.p1" 0 0 0 0 0 0 0 0 0 0 0 0 0 0 0
"O_lob_c21425.p1" 3.35749 4.52792 6.95422 4.81894 6.67239 5.70846 2.22979 3.77585 3.47958 1.90842 3.25087 4.18128 1.92489 1.76485 3.62535
"O_lob_c21447.p1" 0 0.128617 0.266102 0.299281 1.01421 0.381271 1.39026 0 0.3808 0 0.527941 1.55701 0 0.139256 0.71477
"O_lob_c21469.p1" 2.52201 2.48505 1.75468 3.37927 2.97435 2.57534 0.767476 2.17541 2.97805 0.610302 1.27506 0.573015 0.313812 0 0
"O_lob_c21478.p3" 10.3743 12.3125 12.737 8.99482 9.03161 8.77108 2.47609 4.76517 4.23883 3.93801 2.64452 2.31088 1.26556 1.55011 0.795638
"O_lob_c21483.p1" 0 0 0 0 0 0 0 0 0 0 0 0 0 0 0
"O_lob_c21488.p1" 3.47416 4.04439 5.45659 3.52278 4.4723 3.41822 2.92854 1.67772 2.11779 8.08484 3.44957 0.541956 5.51735 8.42468 5.09903
"O_lob_c21512.p1" 3.74964 6.21185 8.3626 8.11824 7.12941 3.11109 1.74763 1.50462 4.115 3.07203 5.41398 4.60121 3.98664 7.00206 3.15264
"O_lob_c21535.p1" 2.76101 2.09872 3.81615 4.23285 2.93444 2.17423 3.30676 1.63194 2.73084 3.1899 1.60057 0.89264 2.20561 5.51806 4.0426
"O_lob_c21541.p1" 0 0 0 0 0 0 0 0 0 0 0 0 0 0 0
"O_lob_c21543.p1" 0 0 0 0 0 0 0.125369 0 0 5.32932 0.951386 0 6.50499 5.33265 5.68895
"O_lob_c21568.p1" 9.32571 8.16311 10.5556 5.54016 11.1753 8.96243 3.67656 4.48112 6.04217 1.55927 2.32691 2.56201 1.80397 1.47305 1.05012
"O_lob_c21577.p1" 0 0 0 0 0 0 0 0 0 0 0 0 0 0 0
"O_lob_c21599.p1" 0 0 0 0 0 0 0 0 0 0 0 0 0 0 0
"O_lob_c2161.p2" 4.23402 5.51452 5.3805 4.88483 5.9297 4.70599 5.14797 4.88839 6.61736 4.14757 6.17337 11.4296 5.65012 3.7995 11.2021
"O_lob_c21633.p1" 6.66445 6.04687 6.15762 3.28191 3.67844 3.29204 4.17317 5.37979 5.69875 4.88373 4.42693 2.31718 3.3766 1.42556 4.81642
"O_lob_c21641.p1" 0 0 0 0 0 0 0 0 0 0 0 0 0 0 0
"O_lob_c21643.p1" 48.3819 48.6576 43.4238 29.5496 25.121 30.2446 8.10249 9.35582 17.5079 8.80565 9.23057 5.54538 20.872 22.8597 15.3899
"O_lob_c21666.p1" 1.93182 2.71436 2.42246 2.24727 1.94204 1.10826 0.781999 1.62146 1.2766 0 0.184323 0.827072 0 0.463342 0.795859
"O_lob_c21668.p1" 50.4032 43.5366 45.7411 55.4016 59.4527 62.737 31.1282 27.1226 32.0011 30.7956 20.0114 18.6661 37.8833 32.4071 23.5227
"O_lob_c21696.p1" 7.23283 7.75875 9.56726 10.3269 7.89239 9.50663 3.95851 4.6483 3.92047 2.13413 2.03825 2.50468 1.86549 3.2258 2.35712
"O_lob_c21731.p1" 0.194496 0 0 0.23109 0.39156 0.294399 0 0 0 0.085365 0.203825 0.160299 0 0.107527 0
"O_lob_c21747.p1" 3.80956 4.21461 4.3599 6.22369 7.6694 4.32474 2.27785 2.52903 2.39967 3.20472 1.49711 0.784936 1.71948 3.33466 2.25212
"O_lob_c2175.p1" 58.6885 57.6803 65.5701 30.3996 42.6929 37.2315 24.8937 21.6828 26.6206 23.67 13.7317 15.5169 16.4977 21.5034 19.6348
"O_lob_c21752.p2" 107.658 109.168 118.271 75.9672 71.9911 86.4506 75.3212 75.1611 76.6651 41.7053 61.4427 54.5703 62.7366 62.8712 78.6443
"O_lob_c21779.p2" 0 0 0 0 0 0 0 0 0 0 0 0 0 0 0
"O_lob_c21782.p1" 0 0 0 0 0 0 0 0 0 0 0 0 0 0 0
"O_lob_c21809.p1" 1.20291 1.88361 1.35551 2.38207 1.45302 1.21386 0.973765 0.851811 0.969886 11.1224 2.35314 0.396565 5.28469 8.42366 3.71685
"O_lob_c21831.p1" 0 0 0 0 0 0 0 0 0 0 0 0 0 0 0
"O_lob_c21846.p1" 0 0 0 0 0 0 0 0 0 0 0 0 0 0 0
"O_lob_c21889.p1" 0 0 0 0 0 0 0 0 0 0 0 0 0 0 0
"O_lob_c21927.p1" 2.46941 3.08222 3.47834 0.326003 2.48571 1.66125 0.908637 0 1.10613 0.722554 0 0 0.495375 1.82027 2.07624
"O_lob_c21930.p1" 10.0053 15.5088 12.646 9.12807 12.5891 10.6372 7.10004 5.50349 8.28313 6.587 5.80429 5.15381 8.22552 9.87744 7.09783
"O_lob_c21937.p1" 0 0 0 0 0 0 0 0 0 3.60682 0.526498 0 4.68021 0.745176 0
"O_lob_c21947.p1" 0 0 0 0 0 0 0 0 0 0 0 0 0 0 0
"O_lob_c21949.p1" 4.63273 5.91381 4.38434 2.86686 3.10887 3.31137 4.79431 3.07551 2.5291 11.0138 9.70988 4.13637 11.2393 8.53729 7.57722
"O_lob_c21956.p1" 15.5655 17.0113 17.4054 12.1131 12.8278 11.6655 3.61732 2.99729 3.94486 2.15739 1.71706 0.825237 1.47908 4.52911 2.58299
"O_lob_c21978.p1" 0 0 0 0 0 0 0 0 0 0 0 0 0 0 0
"O_lob_c21979.p1" 0 0 0 0 0 0 0 0 0 0 0 0 0 0 0
"O_lob_c21982.p1" 8.87473 10.2805 10.0752 9.12807 10.8 10.5594 3.65543 4.78365 6.14094 2.32546 4.16437 2.62006 1.19573 1.7575 1.37819
"O_lob_c21983.p1" 0 0 0 0 0 0 0 0 0 0 0 0 0 0 0
"O_lob_c21985.p1" 0 0 0 0 0 0 0 0 0 0 0 0 0 0 0
"O_lob_c21994.p1" 3.96522 4.30245 4.9744 3.23899 3.243 2.25073 0.273568 0.263237 0.249772 1.30526 0.519426 0.817009 1.56602 1.64412 2.81296
"O_lob_c22014.p1" 57.0079 63.215 57.7692 62.0651 49.9956 57.0328 33.3553 33.1352 43.5231 5.47668 28.8455 26.0129 9.38688 16.6375 19.5556
"O_lob_c22026.p1" 0 0 0 0 0 0 0 0 0 0 0 0 0 0 0
"O_lob_c22035.p1" 7.35128 5.18109 9.51621 7.87327 6.56602 9.08986 2.28588 1.9796 3.44362 1.54508 1.51908 1.62136 2.24321 0.686895 1.27316
"O_lob_c2204.p1" 462.23 434.114 462.219 299.712 326.612 345.024 206.225 210.254 223.42 172.933 156.484 139.597 154.711 167.715 157.215
"O_lob_c2205.p1" 0 0 0 0 0 0 0 0 0 0 0 0 0 0 0
"O_lob_c22074.p1" 73.2022 72.7203 77.5243 90.6349 79.3394 87.5814 79.8057 84.6829 89.1167 160.961 92.8536 69.889 163.076 119.606 122.885
"O_lob_c22085.p1" 34.7068 40.5113 40.2156 29.6681 35.4417 29.1907 24.478 24.3209 24.5963 22.8838 17.906 20.9162 14.7154 22.1221 19.1029
"O_lob_c22097.p1" 0 0 0 0 0 0 0 0 0 0 0 0 0 0 0
"O_lob_c22116.p1" 8.76266 10.2801 13.6104 13.2682 12.5067 7.09326 4.14942 7.69617 7.25015 11.2715 13.0873 10.5667 17.7436 19.5929 14.719
"O_lob_c22118.p2" 11.4 10.1234 10.996 10.6003 18.9591 11.7538 10.3956 7.89711 5.24521 1.30526 4.93455 8.17009 1.56602 3.83627 11.7207
"O_lob_c22124.p1" 0 0 0 0 0 0 0 0 0 0 0 0 0 0 0
"O_lob_c22126.p1" 25.7186 24.9175 21.2482 29.9699 27.5479 21.2944 21.8385 21.5391 25.0897 26.0492 23.1513 16.3051 35.8668 31.9003 26.9777
"O_lob_c22130.p1" 17.8205 10.9192 19.0352 18.5855 18.7354 21.9788 10.0543 5.88891 8.58108 5.73574 9.33762 11.4234 4.64733 5.91119 8.61531
"O_lob_c22146.p1" 12.0143 11.1842 12.8649 13.4979 14.6439 12.0411 7.84907 9.02847 10.2141 3.08495 5.6529 7.00542 2.80361 4.06656 3.24688
"O_lob_c22159.p1" 7.72718 10.5089 9.69382 8.16583 9.38618 8.73469 5.04408 4.30115 5.31227 5.02201 3.30921 2.75563 3.8231 4.10764 4.84924
"O_lob_c22164.p1" 0 0 0 0 0 0 0 0 0 0 0 0 0 0 0
"O_lob_c22165.p1" 4.85314 5.38371 7.95601 5.15465 4.70797 6.93808 4.09723 4.0635 3.56368 2.66853 1.41014 1.21451 1.86055 1.81169 2.9813
"O_lob_c22187.p1" 0 0 0 0 0 0 0 0 0 0 0 0 0 0 0
"O_lob_c22198.p1" 9.33943 11.2081 11.5387 9.15315 9.93221 10.2231 1.98036 2.40999 3.45666 2.17693 1.32711 1.26115 1.09554 2.10031 2.14611
"O_lob_c22199.p1" 10.6945 9.36129 13.6037 13.4847 9.44695 10.5716 5.30038 2.31828 4.61936 2.10745 3.88832 2.51834 1.77322 2.41324 1.23866
"O_lob_c22203.p1" 0.685947 1.08587 0.724654 1.72505 2.27565 1.587 8.37731 6.73958 26.2614 20.5235 11.3539 4.66406 27.416 9.60849 35.0086
"O_lob_c22227.p1" 2.75107 3.32972 4.41328 5.56885 4.51281 4.31837 1.23722 1.83987 1.1296 0 0.640672 1.25965 0 0.450642 0.481885
"O_lob_c22245.p1" 9.78445 7.21652 8.42239 6.67383 6.38363 5.85095 10.2007 6.54368 5.29587 23.2217 12.9122 11.6482 25.3529 20.2348 14.2252
"O_lob_c22258.p1" 0 0.168362 0 0 0.165951 0 0 0.175115 0 0.57887 0.172771 0 0 0 0
"O_lob_c22290.p1" 2.4539 3.85536 4.28739 5.15837 5.13021 4.85722 2.81298 2.6065 1.52195 0.911329 0.593448 0.388932 0.681597 0.83485 0.446365
"O_lob_c22292.p1" 42.9339 38.5542 40.5505 49.4282 55.1874 49.0564 34.2924 33.5271 43.8286 53.5358 45.3377 38.2339 85.7588 68.226 63.861
"O_lob_c22317.p1" 0 0 0 0 0 0 0 0 0 0.134339 0 0 0 0 0
"O_lob_c22319.p1" 0 0 0 0 0 0 0 0 0 0 0 0 0 0 0
"O_lob_c2233.p1" 3.03335 2.08688 2.67543 3.3835 2.97026 3.51691 1.96695 2.41165 3.93474 2.22923 2.46274 2.35848 0.813311 1.50659 2.51909
"O_lob_c22339.p1" 7.44078 7.88365 5.99375 5.30445 8.14526 5.81907 3.28547 3.0626 2.99968 0 1.16965 1.91641 0 1.0284 1.75952
"O_lob_c22340.p1" 212.289 225.295 203.685 229.447 205.374 210.114 237.675 272.71 281.132 180.233 227.899 260.794 168.65 177.732 174.905
"O_lob_c22340.p2" 202.978 231.447 212.218 223.638 202.121 205.265 240.059 267.437 277.953 173.96 224.242 248.02 158.486 169.989 177.789
"O_lob_c22343.p1" 151.057 138.205 121.723 143.602 162.376 140.635 85.9376 96.6182 95.0946 66.0808 57.0891 42.4725 83.0607 106.018 72.2484
"O_lob_c22344.p1" 0.761128 0.32934 0.900271 0.552235 0.795623 0.652206 0.366771 0.948514 0.597459 0.203996 0.192681 0 0.325303 0.308895 0.264248
"O_lob_c22345.p1" 4.47374 5.55421 5.82407 4.23904 6.15594 6.48042 4.3322 4.54756 5.27382 6.46694 3.48964 1.75884 2.93778 4.3146 3.02784
"O_lob_c22365.p1" 38.9724 44.5603 47.2784 41.6524 45.6115 44.7839 29.4351 26.1448 32.5128 24.8802 20.5186 20.9012 19.3581 25.7725 23.2821
"O_lob_c22374.p1" 4.43227 5.65792 10.1451 3.07195 4.83332 6.7089 3.26177 5.10022 2.23354 2.26956 0.774145 1.52207 0.333425 2.45037 1.0481
"O_lob_c22385.p1" 4.50313 5.64385 5.83842 7.45811 7.07399 4.8195 3.2386 3.84102 3.78207 3.41384 2.93158 2.75541 2.71004 2.94218 2.71054
"O_lob_c22386.p2" 832.599 816.385 842.519 841.309 781.592 889.978 619.505 798.224 735.818 590.973 608.07 545.164 628.359 725.723 549.287
"O_lob_c22396.p1" 5.93506 6.22938 10.2758 7.44349 8.96135 7.1536 9.46334 10.1567 6.81244 8.39362 8.63853 7.74493 7.29243 5.65091 7.64108
"O_lob_c224.p1" 0.247826 1.01234 0.523621 2.65009 1.24731 1.00032 11.7634 20.5325 18.9827 13.9228 44.9304 71.284 18.7923 4.11029 9.14214
"O_lob_c22423.p1" 0 0 0 0 0 0 0 0 0 3.26714 0.851942 0 4.4218 6.99017 0.508225
"O_lob_c22441.p1" 1.68275 1.71846 2.5133 2.13724 2.39476 1.46384 1.15295 1.24853 1.40355 1.17151 1.03375 1.48253 0.471429 1.0907 2.19542
"O_lob_c22463.p1" 0 0 0 0 0 0 0 0 0 0 0 0 0 0 0
"O_lob_c22469.p1" 0 0 0 0 0 0 0 0 0 0 0 0 0 0 0
"O_lob_c22480.p1" 19.549 21.8065 26.6406 21.4224 20.2345 21.429 16.3751 18.5175 19.1063 12.2865 14.9314 12.1963 11.7486 13.468 13.6147
"O_lob_c22483.p2" 0 0 0 0 0 0 0 0 0 0 0 0 0 0 0
"O_lob_c22483.p1" 0 0 0 0 0 0 0 0 0 0 0 0 0 0 0
"O_lob_c22487.p1" 2.68623 3.01756 2.55402 6.70243 6.75989 5.6924 4.15135 6.27719 5.68536 3.53698 3.09658 2.8781 1.21246 1.48507 1.27042
"O_lob_c22502.p1" 0 0 0 0 0 0 0 0 0 0 0 0 0 0 0
"O_lob_c22538.p1" 0 0 0 0 0 0 0.242303 0 0 2.60119 0.230032 0 2.57595 1.94162 1.86861
"O_lob_c22543.p1" 2.36058 3.06813 3.40061 3.56964 3.67224 1.94895 2.132 2.50737 2.81168 4.33263 2.4738 3.36046 6.97399 7.35566 6.2925
"O_lob_c22546.p1" 18.1194 19.17 22.6639 22.9063 25.2427 21.7216 11.8408 12.4715 15.6319 11.2609 9.64614 6.63049 5.43043 10.8186 5.4844
"O_lob_c22565.p1" 46.459 57.3846 47.7096 40.7063 43.108 44.7864 35.0971 44.2479 52.3171 71.8811 64.0553 49.093 100.631 73.3233 54.3784
"O_lob_c22565.p2" 2.45843 2.51061 4.22038 2.19074 1.856 1.2404 7.12371 5.22263 6.50406 5.93458 6.76293 7.09164 12.4834 8.15482 5.23211
"O_lob_c22585.p1" 0 0 0 0 0 0 0 0 0 0 0 0 0 0 0
"O_lob_c22596.p1" 0 0 0 0 0.382837 0 1.2595 0 0 19.6973 3.58713 0 28.8396 25.652 16.5482
"O_lob_c22607.p1" 70.7814 59.5393 64.4758 57.4559 50.2469 48.7975 58.7616 56.3354 59.5458 76.8523 65.594 53.1937 74.2811 70.0697 66.5818
"O_lob_c22616.p1" 0 0 0 0 0 0 0 0 0 0 0 0 0 0 0
"O_lob_c22620.p1" 0 0 0 0 0 0 0 0 0 0 0 0 0 0 0
"O_lob_c22690.p1" 38.9738 34.9332 40.8768 38.3113 33.0218 36.499 21.6658 24.1237 24.5852 12.7985 16.7487 14.7897 13.1618 19.8414 18.0345
"O_lob_c22693.p1" 0 0 0 0.160706 0 0.136488 0 0.143668 0 0 0.141745 0 0.122099 0.149553 0
"O_lob_c22697.p1" 44.964 59.0825 53.4778 62.6381 43.6704 43.4587 33.3946 38.6128 44.0074 36.95 31.0786 24.5165 74.1071 63.3432 42.793
"O_lob_c2272.p1" 195.824 207.204 207.049 177.702 189.55 196.936 151.004 134.558 149.901 101.885 97.1925 95.2962 104.627 146.547 125
"O_lob_c2272.p2" 221.825 242.913 247.497 231.211 213.304 222.352 153.303 144.151 162.729 113.571 102.851 110.633 126.702 160.091 131.362
"O_lob_c22720.p1" 0 0 0 0 0 0 0 0 0 0 0 0 0 0 0
"O_lob_c22727.p1" 3.00743 3.21085 5.48777 2.76116 4.54092 3.58657 1.65991 0.72601 2.61771 9.11978 1.43258 1.68999 5.18292 7.25517 5.17212
"O_lob_c22737.p1" 0 0 0 0 0 0 0 0 0 0 0 0 0 0 0
"O_lob_c22739.p1" 0 0 0 0 0 0 0 0 0 0 0 0 0 0 0
"O_lob_c22760.p1" 0 0.149157 0 0.173538 0.147021 0.147386 0 0.620559 0 0 0 0 0 0 0
"O_lob_c22774.p1" 19.2958 23.7194 22.4609 26.9597 22.4806 21.9955 6.7056 5.31372 5.58211 5.01867 5.24258 2.79778 4.03212 7.30931 7.43582
"O_lob_c22789.p1" 17.67 20.2026 17.8555 18.9408 23.1999 20.9318 9.7527 9.99643 9.09794 7.08103 6.44089 5.38205 5.72158 7.00805 3.63341
"O_lob_c22794.p1" 2.13389 2.47712 5.09279 3.40024 1.91883 3.87061 2.88464 1.56706 2.4126 1.03973 0 2.61221 3.56265 3.68217 2.23502
"O_lob_c22810.p2" 21.2612 27.551 24.9146 24.8369 20.3224 24.8801 11.8334 13.6638 16.5663 7.37117 6.55323 6.62632 7.90295 11.4578 11.9987
"O_lob_c22810.p1" 22.1528 21.8612 25.8455 25.3459 24.9268 26.7951 13.6678 13.3893 17.7411 11.1306 9.06727 9.2211 8.82055 11.1337 11.2177
"O_lob_c22813.p1" 4.3137 3.20045 5.14445 5.60331 5.24565 6.25315 4.10686 4.02603 5.28 0 2.58664 3.53948 0 0.450642 2.2451
"O_lob_c22817.p1" 6.3291 6.07665 9.46524 13.6043 18.2277 8.0176 9.20457 5.95017 8.00283 7.22681 7.05776 10.2305 13.6704 14.7022 13.0337
"O_lob_c22823.p1" 0 0 0 0 0 0 0 0 0 0 0 0 0 0 0
"O_lob_c22831.p1" 25.9716 25.0934 30.3122 29.9342 32.7179 29.5035 19.4848 20.979 24.9999 14.3341 13.7716 12.3688 15.6534 17.7114 13.3127
"O_lob_c22836.p1" 0 0 0 0 0 0 0 0 0 0 0 0 0 0 0
"O_lob_c22837.p1" 19.2984 22.3357 17.2807 13.3209 13.5056 11.8699 7.70964 7.61373 11.67 4.19473 4.43003 5.60472 12.6095 14.0222 8.17083
"O_lob_c22846.p1" 0.658039 0.924006 0.434482 0.97731 0.765167 0.664026 0.373513 0.26211 0.331603 0.378195 0.172401 0.0677925 0.742532 0.684882 0.826542
"O_lob_c22848.p1" 10.0916 10.9706 11.5208 11.9903 12.672 8.70514 8.62435 4.89303 6.23371 6.20139 3.75263 4.42691 3.9672 6.11899 4.00291
"O_lob_c22852.p1" 16.8834 16.7739 14.4486 22.7036 19.6956 20.801 11.3412 9.59224 10.0249 5.51455 5.96632 8.52153 5.49385 6.5844 3.89957
"O_lob_c22853.p1" 1.23913 2.38484 3.82646 2.66141 1.15136 1.20231 0.841748 1.1137 1.63312 1.33873 1.79801 1.37478 1.59184 2.74019 1.7581
"O_lob_c22858.p1" 12.217 11.4715 12.4149 13.5548 12.3079 11.445 6.21591 10.1372 11.3615 6.59659 6.51592 6.71915 3.42086 4.96998 3.90446
"O_lob_c22869.p1" 19.1326 19.6152 20.2462 19.9426 18.6148 19.1916 8.20102 8.04173 8.66027 15.1569 9.83189 5.91247 10.8571 15.3219 10.657
"O_lob_c22882.p1" 37.0088 40.6819 38.692 38.401 44.2074 42.7373 16.2844 16.7651 20.0633 11.312 11.8936 9.13022 8.87201 12.1887 13.8314
"O_lob_c22892.p1" 0 0 0 0 0 0 0 0 0 0 0 0 0 0 0
"O_lob_c22893.p1" 13.4935 11.7796 14.14 9.69696 14.3494 12.628 4.44451 2.31171 3.94823 1.71939 1.93865 1.61435 1.08056 2.64704 2.16152
"O_lob_c22895.p1" 0 0 0 0 0 0 0 0 0 0 0 0 0 0 0
"O_lob_c22906.p1" 0 0.175126 0 0.407503 0 0 3.40739 2.36796 4.49366 15.3543 5.57108 5.08807 20.589 2.46495 14.7607
"O_lob_c22911.p2" 2.0526 1.19781 0.936219 2.45318 0.590329 1.78591 16.2185 12.2141 7.42714 13.6606 15.694 15.2577 3.18277 4.90446 8.06161
"O_lob_c22940.p1" 14.6941 12.761 11.7342 74.3718 67.8994 53.0066 40.2318 35.1485 38.7146 17.7737 23.2803 19.4532 4.70009 8.05964 13.4611
"O_lob_c22943.p1" 22.0172 24.3981 22.0224 26.1597 31.5934 27.6538 26.6312 29.3574 27.3835 14.8035 17.6732 27.0261 19.664 15.0209 22.155
"O_lob_c22945.p2" 8.60552 8.78815 10.2769 8.15007 11.9264 9.56478 10.3254 8.87571 8.67308 10.6194 9.01828 8.22314 10.2452 16.9616 11.3249
"O_lob_c22958.p1" 0 0 0 0 0 0 0 0 0 0 0 0 0 0 0
"O_lob_c22969.p2" 2.90464 2.24659 3.97202 2.27972 4.26478 2.05977 2.17788 2.4798 2.21815 1.91194 0.709064 0.494331 0.890328 2.93925 1.32444
"O_lob_c22972.p1" 0 0 0 0 0 0 0 0 0 0 0 0 0 0 0
"O_lob_c22979.p2" 18.2252 18.6119 16.2915 17.3234 14.9586 17.2592 10.8329 6.25428 6.49954 4.67638 8.52124 3.9285 12.6556 14.571 9.54765
"O_lob_c22984.p1" 4.39704 3.4925 3.67742 2.53961 2.45892 3.20453 0.539307 0.454074 0.861693 0.643291 0.319996 0.301995 0.66155 1.08039 0.635414
"O_lob_c23014.p1" 0 0 0 0 0 0 0 0 0 0 0 0 0 0 0
"O_lob_c23025.p1" 65.0166 52.7461 57.0322 56.1253 47.4188 60.7629 47.1304 48.3832 50.486 2.8479 36.8556 43.4243 7.84901 14.4925 25.6548
"O_lob_c23034.p1" 0 0 0 0 0 0 0 0 0 0.18527 0 0.173951 0 0.233368 0.199638
"O_lob_c23036.p1" 0 0 0 0 0 0 0 0 0 0 0 0 0 0 0
"O_lob_c23051.p1" 16.3972 17.5649 17.6859 14.3052 14.8895 13.7694 10.1261 6.6988 10.8632 11.4746 6.60912 8.41093 21.3233 19.2713 12.6898
"O_lob_c23053.p1" 0 0 0 0 0 0 0 0 0 0.215794 0.113077 0 0.0974051 0.284484 0
"O_lob_c23064.p1" 24.7179 22.3431 28.5829 25.9952 28.2434 25.7855 11.9835 14.7241 13.9709 11.142 8.22613 5.64358 9.04597 10.7106 5.84506
"O_lob_c23067.p1" 17.4375 21.9369 19.2224 15.9141 14.2456 17.3411 21.7595 16.9113 13.7539 0 9.26937 11.4556 0 2.23542 8.36641
"O_lob_c23080.p1" 0 0 0 0 0 0 0 0 0 0 0 0 0 0 0
"O_lob_c23104.p1" 2.12749 2.29334 2.3724 2.45756 3.39076 2.50466 1.82659 1.19267 1.66771 2.74941 1.98181 1.16895 1.3337 1.63358 1.78876
"O_lob_c23112.p1" 0 0 0 0 0 0 0 0 0 0 0 0 0 0 0
"O_lob_c23114.p1" 8.73706 8.64436 8.94079 7.09787 7.2001 6.52221 6.9727 5.90165 5.21666 10.1923 7.06623 4.68529 12.0569 11.5283 7.14463
"O_lob_c23123.p1" 0 0 0 0 0 0 0 0 0 8.16636 2.51597 0 11.3781 8.29551 6.24493
"O_lob_c23124.p1" 7.79076 8.63464 8.56286 8.9558 14.4323 11.4252 8.16056 6.88485 7.60982 12.3944 7.30157 6.9282 8.84995 7.58722 7.13288
"O_lob_c2313.p2" 0 0 0 0 0 0 0 0 0 0 0 0 0 0 0
"O_lob_c2314.p1" 57.9666 61.2055 62.5821 59.6624 58.5822 51.839 37.9328 34.7798 43.7289 37.5786 33.7079 32.8034 37.6007 44.6478 38.5229
"O_lob_c2314.p3" 62.3473 64.8775 61.027 57.5771 50.564 45.6205 38.9782 42.0572 46.7554 33.8489 36.8493 32.2679 31.0752 46.0669 45.1382
"O_lob_c23149.p1" 27.5875 26.7465 22.5038 34.8526 24.2545 28.5433 43.945 43.7692 42.5861 36.1715 46.4768 46.3374 39.0896 35.1368 57.8043
"O_lob_c23161.p1" 0 0 0 0 0 0 0 0 0 0 0 0 0 0 0
"O_lob_c23187.p1" 72.5955 68.0878 65.6083 48.6563 50.5902 53.9602 117.122 123.304 115.121 130.123 148.609 152.996 142.829 112.825 171.427
"O_lob_c23210.p2" 0 0 0 0 0 0 0 0 0 0 0 0 0 0 0
"O_lob_c23225.p1" 2.56943 2.36157 0.950048 1.22115 2.32775 1.03712 0.283632 0.409382 0.517921 0.225546 0 0 0.115974 0.2841 0.121519
"O_lob_c23226.p1" 7.82039 10.6559 13.2501 9.03619 10.2663 10.7345 4.08156 2.69536 6.48772 3.89424 3.09854 2.89064 1.34147 4.4758 3.78832
"O_lob_c23231.p1" 28.8948 31.9381 28.0114 36.7546 40.0353 31.9019 21.7644 12.9988 25.0103 12.2344 12.1123 14.0085 10.1267 13.9071 13.5047
"O_lob_c23264.p1" 33.1298 37.8522 35.9215 33.4515 34.2182 29.1436 25.7147 27.2499 28.0395 48.8828 24.3346 14.8644 52.6587 73.8811 28.0089
"O_lob_c23265.p1" 14.6982 11.8568 13.8313 14.8221 12.6816 13.4609 3.95398 3.41108 4.97937 2.76058 2.3299 2.44315 2.89898 4.64335 3.85539
"O_lob_c23267.p1" 0 0 0 0 0.133333 0 0 0 0.133499 0 0 0 0 0 0
"O_lob_c23268.p1" 13.7859 16.4021 18.6642 10.1776 12.799 12.2906 3.98914 3.98066 5.80045 1.17488 2.24421 1.54435 2.41646 7.54747 4.43099
"O_lob_c23270.p1" 0 0 0.115945 0.130401 0 0.11075 0.121152 0.116576 0.110613 0 0.230032 0 0 0 0
"O_lob_c23274.p1" 8.35629 10.1874 8.41722 7.15776 7.88981 7.64792 5.86349 6.26132 6.78975 0.625482 2.71538 5.01848 1.28647 2.86496 4.96301
"O_lob_c23288.p1" 0.52441 0.401655 0.611831 1.00645 0.442279 0.31319 0.434161 0.27851 0.319587 1.60712 0.732508 0.648309 1.03919 1.19708 1.16695
"O_lob_c23312.p1" 150.064 159.5 148.721 117.11 202.893 156.115 226.926 181.59 171.876 242.333 201.056 215.525 248.831 316.914 326.408
"O_lob_c23324.p1" 0 0 0 0 0 0.0372717 0.0407722 0.235395 0.0744512 0.0648446 0.0774145 0.0608829 0 0 0.0349367
"O_lob_c23330.p1" 1.30953 1.11444 1.15286 1.03728 0.878786 2.20242 0 0.463656 0.659908 0 0 0.359763 0.197024 0.241324 0.206444
"O_lob_c23331.p1" 13.2332 12.951 14.7566 13.5392 17.2057 14.8373 5.27502 4.29492 4.63094 2.2587 2.50393 1.96923 1.32732 2.84508 1.04309
"O_lob_c23335.p1" 0 0 0 0 0 0 0 0 0 0 0 0 0.193182 0 0.303628
"O_lob_c23336.p1" 0 0 0 0 0 0.3101 0 0 0 0 0 0 0 0 0
"O_lob_c23339.p1" 0 0 0 0 0 0 0 0 0 0 0 0 0 0 0
"O_lob_c2335.p1" 31.9641 40.9463 42.9503 35.9793 47.1337 35.6502 43.9506 41.6952 34.1932 54.886 32.0281 52.6881 46.8256 50.8436 63.651
"O_lob_c23351.p1" 28.191 27.4184 31.5306 25.5063 28.4408 25.5975 10.9214 11.491 11.5559 9.04908 5.36254 5.41619 8.96718 11.7267 7.74075
"O_lob_c23352.p2" 0 0 0 0 0 0 0 0 0 0 0 0 0 0 0
"O_lob_c23365.p1" 10.7556 11.6116 16.5569 11.9713 8.41176 10.0499 11.6286 9.79242 9.05115 10.3155 3.9282 3.79909 8.67283 10.9601 8.03955
"O_lob_c23372.p1" 0 0 0 0 0 0 0 0 0 0 0 0 0 0 0
"O_lob_c23384.p1" 59.0318 54.0831 56.6935 54.1979 49.044 53.0135 28.0608 29.2513 33.5906 20.0827 16.8718 16.6443 17.3381 21.0804 18.1671
"O_lob_c23407.p1" 3.01281 2.13202 3.36201 2.70431 2.77042 3.3223 1.02493 1.14886 1.84921 0.719901 0.747452 1.15886 0.792131 0.823377 0.591689
"O_lob_c23411.p1" 0 0 0 0 0 0 0 0 0 0 0 0 0 0 0
"O_lob_c23426.p1" 4.1241 3.77874 4.51321 3.64003 10.2587 6.8399 26.5186 10.4893 7.92318 3.14871 11.0984 20.2348 0.559741 6.67823 15.107
"O_lob_c23431.p1" 9.07944 10.6986 18.0768 16.1816 9.49089 13.3907 7.32416 6.30573 5.63122 1.22615 4.39151 5.18058 1.57619 2.70283 2.31217
"O_lob_c23467.p1" 23.5435 24.2013 25.6901 23.1883 22.9193 19.3813 8.549 8.55521 14.6741 2.99122 6.65515 6.6382 5.17347 7.87806 7.76495
"O_lob_c2347.p1" 0 0.010307 0 0 0 0.0509229 0.0334233 0 0.061032 0 0 0.0332728 0 0 0.00954654
"O_lob_c23489.p1" 20.582 20.0824 17.498 22.7322 19.7185 17.4791 18.8958 20.5632 20.7436 28.7105 16.6575 14.6959 25.2943 26.5879 22.3227
"O_lob_c23490.p1" 0 0 0 0 0 0 0 0 0 0 0 0 0 0 0
"O_lob_c23504.p1" 8.75677 12.5197 11.2244 12.3465 12.8105 8.36516 4.25319 3.34847 3.17719 1.63984 0.611786 1.15474 0.737792 1.93646 0.883505
"O_lob_c2351.p1" 0 0 0 0 0 0 0.103422 0 0.0944259 1.83742 0.742773 0.0772173 0.917689 2.66901 0.354479
"O_lob_c2351.p2" 0 0 0 0 0 0 0 0 0 0 0 0 0 0 0
"O_lob_c23513.p1" 0.88161 0.257234 0.532205 0.149641 0.507103 0.762541 0 0 0 0.884438 0.131985 0 0.341078 0.417767 0.238257
"O_lob_c23529.p1" 13.5636 14.5916 14.8759 14.0243 16.7798 14.7318 8.68634 12.8674 9.49604 5.08969 7.70389 5.71741 2.61707 3.8924 2.64426
"O_lob_c23531.p1" 0 0 0 0 0 0 0 0 0 0 0 0 0 0 0
"O_lob_c23559.p1" 41.8624 37.6271 45.0528 46.5718 40.8761 40.0282 20.4227 18.9853 20.3844 11.9737 11.8302 10.2084 9.48289 16.1224 9.19476
"O_lob_c23581.p1" 5.54034 3.77195 5.85297 3.94965 2.23076 4.4726 1.22316 2.35395 3.3503 1.29689 0.387072 1.52207 4.66795 0.816788 2.79493
"O_lob_c23586.p1" 0 0 0 0 0 0 0 0 0 0 0 0 0 0 0
"O_lob_c23587.p2" 48.1218 47.2032 53.2899 43.6342 44.8277 44.513 66.6334 79.3617 85.7252 101.158 82.0594 69.7544 92.2159 59.7422 46.316
"O_lob_c23587.p1" 21.6549 25.6706 27.4753 24.3071 24.5363 24.2678 17.4177 14.795 20.3992 15.0924 15.6233 10.1345 12.9667 11.4304 10.293
"O_lob_c23589.p1" 120.568 118.449 122.497 107.237 123.592 119.661 148.601 143.716 126.653 204.129 160.613 132.531 184.917 167.019 199.669
"O_lob_c23597.p1" 2.91303 4.45618 3.36203 1.83495 2.91745 1.19972 1.29052 2.63297 2.18416 0 0 0.891209 0 0 1.37142
"O_lob_c23622.p1" 1.05899 0.439218 0.764443 0.442933 0 0.38721 0.390068 0.507099 0 0.657754 0 0.315124 0 0.508586 0.374103
"O_lob_c23625.p1" 7.37004 10.3986 7.00049 10.4161 11.5263 9.79929 5.25153 5.16825 8.25588 6.6656 5.84944 4.48143 3.75418 7.20006 6.93602
"O_lob_c23634.p1" 25.9814 25.8221 22.2509 72.7357 78.9664 67.9532 80.1082 90.7217 75.3977 101.819 86.0184 61.8559 19.9902 20.1526 15.3114
"O_lob_c23638.p1" 3.77271 2.45177 2.35512 2.64877 2.58928 2.76875 4.92178 3.46086 4.32083 2.86011 2.69568 1.55469 1.70285 3.60262 2.59529
"O_lob_c23639.p1" 7.73746 10.4631 6.57746 6.55711 7.33464 5.41715 4.7812 3.58881 5.8412 1.69565 3.03142 3.22984 1.77501 3.14547 0.685131
"O_lob_c23644.p2" 35.2525 40.7179 36.2143 36.3968 48.2109 43.6692 23.0801 19.8844 22.7877 21.5547 16.306 15.2284 12.5098 19.3548 19.0869
"O_lob_c23652.p2" 0 0 0 0 0 0 0 0 0 0 0 0 0 0 0
"O_lob_c23654.p1" 34.2662 28.9754 27.2074 39.1574 33.6136 31.7148 13.4919 24.1101 21.557 17.4343 10.0639 12.052 18.3232 22.4431 12.5931
"O_lob_c23655.p1" 0 0 0 0 0 0 0 0 0 0 0 0 0 0 0
"O_lob_c23661.p1" 27.1267 33.3642 31.1676 24.467 24.5154 23.9768 12.4586 11.1469 13.7696 7.82146 7.05509 11.7498 23.4154 34.1535 21.9129
"O_lob_c23706.p1" 0.105393 0 0 0 0 0 0.116677 0 0 4.0444 0.880333 0 4.73824 5.10364 1.5954
"O_lob_c23713.p1" 18.8372 23.0089 26.5335 26.331 25.282 25.7174 35.0641 40.0171 35.7366 30.8012 31.7399 28.3105 22.0061 18.7861 24.4557
"O_lob_c23728.p1" 10.6122 10.6847 11.211 8.16909 12.3372 11.6137 4.12481 3.81028 4.51922 2.49286 5.169 3.57243 3.23825 3.63582 2.5448
"O_lob_c23729.p1" 1.28903 1.05311 0.544706 0.612622 2.33557 1.30076 0.569168 1.09535 1.03932 1.81043 1.35086 1.27486 0.930905 0.855161 0.243853
"O_lob_c23739.p1" 0 0 0 0 0 0 0 0 0 0 0 0 0 0 0
"O_lob_c23750.p2" 0 0 0 0 0 0 0 0 0 0 0 0 0 0 0
"O_lob_c23751.p1" 59.6592 55.1105 59.8833 60.8875 65.3568 55.9998 51.6904 46.6693 50.9628 42.9696 40.3446 36.7021 44.1125 59.9508 41.8003
"O_lob_c23753.p1" 0 0 0 0 0 0 0 0 0 0 0 0 0 0 0
"O_lob_c2378.p1" 118.112 116.013 115.433 117.162 111.097 110.812 194.139 178.097 179.189 187.595 228.375 264.723 171.722 125.816 191.092
"O_lob_c23788.p1" 0 0 0 0 0 0 0 0 0 0.180316 0 0 0.0927172 0.227128 0.0971501
"O_lob_c23790.p1" 0 0 0 0 0 0 0 0 0 0 0 0 0 0 0
"O_lob_c23808.p1" 7.47451 10.3327 11.3915 8.29684 15.7373 8.11818 11.1243 9.62339 9.42592 7.35026 8.52618 8.91808 2.64575 7.81482 7.02642
"O_lob_c23823.p1" 17.9068 22.1212 22.4261 23.8497 21.8045 25.6474 10.3616 10.1237 14.5544 6.33819 6.96148 7.85527 5.21447 8.46267 7.10291
"O_lob_c23828.p1" 0 0 0 0 0 0 0 0 0 0 0 0 0 0 0
"O_lob_c23845.p1" 0 0 0 0 0 0 0 0 0 0 0 0 0 0 0
"O_lob_c23858.p1" 0.924223 1.00283 1.15945 1.30401 1.74436 1.51553 1.02022 0.92034 2.27048 0.202822 1.63444 1.95191 0.156434 0.383215 0.710291
"O_lob_c23862.p1" 0.600203 0.612942 0.380443 0 0.966664 0.242266 0.13251 0.255011 0.36295 1.58059 0.377396 0.296804 1.62545 1.85819 1.24899
"O_lob_c23869.p1" 4.3291 4.46423 3.43903 4.42038 5.89829 3.94195 8.62435 6.71797 4.59326 3.18414 6.92044 6.66911 3.02263 3.18805 3.25512
"O_lob_c23872.p1" 107.02 115.506 128.331 87.6353 80.8198 85.6838 48.3369 83.2012 66.805 24.2114 35.733 26.9338 38.89 66.991 42.5226
"O_lob_c23875.p1" 0 1.64825 1.70507 1.74685 4.22408 2.48135 1.78164 0.342872 0.650666 0.283354 0 1.06417 1.16559 0.713832 1.22132
"O_lob_c23886.p1" 0 0.410767 0 0 0 0.202945 0 0 0 0.17654 0 0 0 0 0.190231
"O_lob_c23888.p1" 3.74761 3.10956 6.9284 3.06124 4.71544 1.89085 0.775665 1.99033 3.77704 0 0.736382 0.193043 0 0.517963 0.443099
"O_lob_c23917.p1" 41.0213 45.342 46.3743 36.3275 34.755 33.1057 54.905 53.7169 58.0485 40.5999 36.652 38.0619 28.5367 28.0893 23.0062
"O_lob_c23939.p1" 0 0 0 0 0 0 0 0 0 0 0 0 0 0 0
"O_lob_c23943.p1" 8.8135 8.12434 8.79999 5.58287 5.94886 5.3282 16.5184 14.5724 17.3229 29.9525 41.2209 51.6454 38.7933 20.5418 36.6603
"O_lob_c23947.p1" 20.8336 21.0263 23.579 25.5868 21.0124 23.5831 19.1591 20.1885 19.4076 24.3377 20.9698 26.6505 40.8583 26.3732 37.6965
"O_lob_c23964.p1" 0 0 0 0 0 0 0 0 0 0 0 0 0 0 0
"O_lob_c23969.p1" 8.05813 11.6646 15.3727 13.2924 13.0726 7.97355 5.09527 6.31555 8.90988 7.62287 8.77259 8.44673 9.32233 14.1 11.026
"O_lob_c24002.p1" 0 0 0 0 0 0 0 0 0 0 0 0 0 0 0
"O_lob_c24007.p2" 0 0 0 0 0 0 0 0 0 0 0 0 0 0 0
"O_lob_c24014.p1" 0 0 0 0 0 0 0.168936 0 0.154242 0 0 0 0 0 0
"O_lob_c24015.p1" 14.4433 9.72861 16.5569 13.1444 12.3733 11.7838 8.14138 4.5698 13.0081 7.28334 4.50862 4.05237 3.32892 6.79568 6.10413
"O_lob_c24017.p1" 18.3714 20.9542 18.1478 9.63834 14.4099 17.5756 13.6954 15.7125 16.3515 7.12082 14.0019 14.3547 6.67679 6.06757 12.638
"O_lob_c24023.p1" 1.1055 0 1.76073 3.13296 3.6421 1.32892 0 1.36898 0 0.335235 0 0 0.366108 0.579556 0
"O_lob_c2404.p1" 0.116757 0 0.123345 0 0.235055 0 0.515539 0 0.588368 0 0.122357 0.57737 0 0 0
"O_lob_c24043.p1" 2.31399 1.89048 6.35587 2.74937 2.79512 4.67009 0.51087 1.96631 2.79859 1.62499 1.45499 1.14428 1.25333 2.55857 0.875504
"O_lob_c24072.p1" 0 0 0 1.24339 0 0 0 0 0.72176 0 0 0 0 2.226 1.08752
"O_lob_c24078.p1" 4.55082 3.75141 2.98179 4.59024 2.90151 2.91527 0.434992 1.53286 3.57409 1.5898 1.83636 0.968317 0.721673 1.67293 0.87447
"O_lob_c24090.p1" 0.864602 0.630679 1.04387 0.587014 0.24866 0.249277 0.272688 0.524781 0.373453 0.108422 0 0 0 0 0.35049
"O_lob_c24109.p1" 10.0438 8.81736 8.93518 7.7463 8.86848 8.53487 3.89019 3.55612 5.68288 2.62948 1.84658 1.45225 1.43159 3.31211 2.33338
"O_lob_c24110.p1" 21.5832 19.5485 22.8011 18.4698 16.2943 16.4644 10.2108 14.6013 12.948 12.0667 8.7512 8.8942 11.7134 14.205 10.9367
"O_lob_c24123.p1" 0.108819 0 0 0 0.328611 0 0.240244 0 0.109673 0 0 0 0 0 0
"O_lob_c24124.p1" 34.0135 34.3982 35.5725 39.5247 38.9048 34.2428 31.5238 32.9451 34.1118 27.6946 30.6916 26.9246 37.7982 37.8691 34.9502
"O_lob_c24138.p1" 5.44767 6.27652 4.86967 4.64702 8.43634 4.36959 4.62579 3.70925 5.91278 4.29153 2.04937 1.72686 2.90019 4.01563 1.58549
"O_lob_c24140.p1" 0 0 0 0 0 0 0 0 0 0 0 0 0 0 0
"O_lob_c24151.p1" 0 0 0 0 0 0 0 0 0 0 0 0 0 0 0
"O_lob_c24152.p1" 7.37076 8.39572 11.0062 13.8942 12.6986 12.8016 8.21461 6.3988 9.7858 2.30186 3.63934 3.15423 1.79139 1.95909 2.14519
"O_lob_c24159.p1" 0 0 0 0 0 0 0 0 0 0 0 0 0 0 0
"O_lob_c24169.p1" 13.7189 15.4111 13.9496 16.0964 16.0535 13.8438 20.4443 20.583 17.4561 22.5798 22.6437 20.2109 29.5677 36.2158 35.3609
"O_lob_c2417.p1" 0 0 0 0 0 0 0 0 0 0 0 0 0 0 0
"O_lob_c24179.p1" 0 0 0 0 0 0 0 0 0 0 0 0 0 0 0
"O_lob_c2418.p1" 3.6615 3.5055 3.21191 3.10743 4.6729 3.69481 9.3828 9.16737 8.56664 38.3107 13.7725 7.67902 23.0486 24.7609 13.1731
"O_lob_c2418.p2" 0 0 0 0 0 0 0 0 0 0 0 0 0 0 0
"O_lob_c24191.p1" 0 0 0 0 0 0 0 0 0 0 0 0 0 0 0
"O_lob_c24203.p2" 24.2149 25.2596 25.1102 26.465 28.4992 28.4593 24.3137 23.1354 31.1776 28.7999 43.8683 46.9918 38.8595 31.2716 39.5776
"O_lob_c2421.p3" 0 0 0 0 0 0 0 0 0 0 0 0 0 0 0
"O_lob_c2421.p1" 0 0 0 0 0 0 0 0 0 0 0 0 0 0 0
"O_lob_c24213.p1" 0 0 0 0 0 0 0 0 0 0 0 0 0 0 0
"O_lob_c24217.p1" 0 0 0 0.652005 0 0 0 0 0 0.240851 0 0 0.247687 0 0
"O_lob_c24226.p1" 24.1498 24.9694 25.9747 37.6747 42.1342 35.2544 64.1417 55.0791 60.4595 61.3149 52.8496 43.5153 41.1782 43.2914 32.8177
"O_lob_c24231.p1" 18.407 19.1529 21.0484 18.3992 19.9326 21.7693 17.1728 12.4753 16.2171 21.8314 12.6023 12.0325 22.1789 23.9186 23.1642
"O_lob_c24235.p1" 34.8853 34.0245 32.2988 29.3402 27.619 28.4786 19.4708 17.0701 15.8019 10.6663 12.3231 11.6299 9.90749 13.0019 13.3472
"O_lob_c24236.p1" 0 0 0 0 0 0 0 0 0 0 0 0 0 0 0
"O_lob_c24239.p1" 26.8891 26.3899 23.9794 30.2886 27.7696 31.01 69.0013 56.3806 80.5968 41.0761 66.9706 108.217 40.981 26.256 37.6554
"O_lob_c24248.p1" 0 0 0 0 0 0 0 0 0 0 0 0 0 0 0
"O_lob_c24251.p1" 9.13049 10.3258 12.2564 10.0293 9.36922 7.31844 4.72464 4.26403 4.27973 9.75066 4.14394 2.60262 11.0753 9.59809 6.10037
"O_lob_c24253.p1" 3.16471 3.45476 1.84457 2.78769 2.25189 1.92711 1.02394 0.98527 1.31982 1.29321 0.828657 0.494674 1.77322 1.87026 1.29027
"O_lob_c24255.p2" 1.92065 2.24161 2.60875 2.28202 0.55238 0.830626 0.605758 2.04009 0.553066 0.722554 2.30032 0.678409 0 0.606757 1.03812
"O_lob_c24267.p1" 1.926 2.07615 2.3738 1.14419 1.83101 2.37542 0 0.113654 0.431361 0.657477 0.44853 0.176374 0 0.473237 0.202419
"O_lob_c24280.p1" 0.352413 0 0 0.20936 0 0 0 0 0 0 0 0 0 0 0
"O_lob_c24302.p1" 54.9045 51.962 55.4531 46.5962 53.8498 52.5628 46.3991 41.8699 45.4035 36.1907 40.0448 47.903 42.3014 38.9151 41.6606
"O_lob_c24307.p1" 0 0 0 0 0 0 0 0 0 0 0 0 0 0 0
"O_lob_c24316.p1" 0.659451 0.841808 0.348331 0.195881 0.497853 0.166363 0.363975 0 0 0.434153 0 0.67938 0.29765 0 0
"O_lob_c24320.p1" 0 0 0 0 0 0 0 0 0 0 0 0 0 0 0
"O_lob_c24325.p1" 86.6396 89.91 89.7513 66.6283 63.7857 65.0758 64.9974 77.434 63.865 40.8568 39.374 30.0415 66.8213 70.685 58.3468
"O_lob_c24360.p1" 7.65859 8.47916 8.13113 6.49131 8.07875 10.0105 6.47523 6.49383 7.01893 5.03988 5.84581 3.9276 8.76161 4.38333 5.06989
"O_lob_c24375.p1" 0.167013 0.341115 0.176437 0.396873 0.168116 0 0.553083 0.709596 2.35654 0 0.525072 1.78943 0 0.184665 0
"O_lob_c24382.p1" 0 0 0 0 0 0 0 0 0 0 0 0 0 0 0
"O_lob_c24405.p1" 0 0 0 0 0 0 0 0 0 0 0 0 0 0 0
"O_lob_c24406.p1" 0.164863 0.168362 0.522497 0 0 0.166363 0.545962 0.175115 0 0.144718 0.345541 0.135876 0 0 0.15594
"O_lob_c2441.p1" 0 0 0 0 0 0 0 0 0 0 0 0 0 0 0
"O_lob_c24418.p1" 10.6161 9.8144 10.1673 5.45297 4.66278 6.63921 1.75994 2.02658 4.16483 0.893223 0.334561 0.524157 3.25182 6.5487 5.54268
"O_lob_c24421.p2" 0 0 0 0 0 0 0 0 0 0 0 0 0 0 0
"O_lob_c24423.p1" 1.39052 0.710014 0.367245 1.23911 1.3997 0.526188 0.575607 0.738493 0.875897 0.915453 0.182152 0.429762 0.627624 1.3453 0.493223
"O_lob_c24439.p1" 29.1603 27.7748 27.5474 25.3187 25.4014 22.0692 17.6421 10.4238 12.9991 15.2598 12.9288 21.2601 29.8671 29.7621 27.0517
"O_lob_c24453.p2" 27.3323 29.4212 25.3629 34.6691 30.4871 30.9355 41.1799 31.386 46.532 0 23.9985 28.9194 0 5.71752 22.7088
"O_lob_c24458.p1" 59.7224 60.7036 61.019 103.274 84.6713 99.0283 203.658 152.188 145.25 244.156 178.065 153.443 210.842 192.214 169.471
"O_lob_c24486.p1" 24.5136 24.5177 31.7703 26.7236 22.3859 25.2466 16.4591 15.0322 15.2821 6.21143 8.73969 8.53963 5.93146 13.1331 8.84449
"O_lob_c24499.p1" 0 0 0 0 0 0 0 0 0 0 0 0 0 0 0
"O_lob_c24519.p1" 0 0 0 0 0 0 0 0 0 0 0 0 0 0 0
"O_lob_c24522.p1" 3.69153 4.07554 4.60823 1.54783 2.87562 2.40627 0.275344 1.41279 1.36017 0.364382 0.422006 0.375312 0.576804 0.433068 0.377597
"O_lob_c24525.p1" 14.0089 13.059 15.2131 10.7357 9.49089 9.18547 23.5368 18.5777 18.857 48.3375 48.6952 66.6427 61.1385 49.038 71.0171
"O_lob_c24531.p1" 104.584 92.0265 116.081 93.3662 96.0173 103.656 97.6206 107.976 109.703 60.8793 87.4731 85.9042 74.7003 96.587 94.7067
"O_lob_c24537.p1" 0 0 0 0 0 0 0 0 0 0 0 0 0 0 0
"O_lob_c24539.p1" 0 0.14583 0 0 0.143742 0 0.157632 0 0 0 0 0 0 0 0.135071
"O_lob_c24566.p1" 0 0 0 0 0 0 0 0 0 0 0 0 0 0 0
"O_lob_c24568.p1" 63.2677 58.9943 61.4075 45.5826 38.2892 40.1036 27.1043 27.0271 22.0651 13.7574 13.1205 12.3315 22.8854 32.3266 22.0704
"O_lob_c24580.p1" 0 0 0 0 0 0 0 0 0 0 0 0 0 0 0
"O_lob_c24594.p2" 5.51685 5.80131 4.95004 4.80306 0 1.18759 2.4076 8.60836 3.74249 5.52127 0 2.17347 3.19991 1.67775 1.13005e-08
"O_lob_c24603.p1" 1.22645 0.295836 0.906349 1.23101 0.849762 0.558627 0 1.33443 1.01085 0.528398 1.00014 1.09458 1.44245 0.791422 1.1841
"O_lob_c24611.p1" 12.0703 9.61893 14.1582 15.9966 11.0718 12.6597 24.4465 16.4321 21.3035 30.8999 27.7678 35.0177 58.9882 25.7095 24.9003
"O_lob_c24614.p1" 0 0 0 0 0 0 0 0 0 0 0 0 0 0 0
"O_lob_c24624.p1" 0 0 0 0 0 0 0 0 0 0 0 0 0 0 0
"O_lob_c24631.p1" 0 0 0 0 0 0 0 0 0 0 0 0 0 0 0
"O_lob_c24645.p1" 2.3812 1.64816 3.02059 2.58109 2.27536 4.03333 4.92239 6.55999 3.68972 10.7456 10.985 11.4591 18.5056 11.2225 13.1673
"O_lob_c24653.p1" 3.79184 4.3774 3.13498 3.1341 2.98712 4.15907 1.63789 0.875574 1.32926 0.289435 1.03662 0.67938 0.148825 0.364575 0.311881
"O_lob_c24663.p1" 628.847 592.328 595.655 540.014 510.634 609.741 327.236 294.754 312.847 106.056 250.445 242.077 178.749 307.587 202.972
"O_lob_c24677.p1" 0 0 0 0 0 0 0 0 0 0 0 0 0 0 0
"O_lob_c24698.p1" 83.5219 85.8703 74.0875 63.6453 64.1369 68.4212 29.4876 30.3954 35.1628 21.9639 13.8863 10.4562 26.5957 37.9529 29.734
"O_lob_c24698.p2" 120.224 132.058 108.421 86.7515 87.9591 90.2486 42.7267 46.7196 54.3778 26.7694 23.0471 11.1169 35.9997 53.8208 42.436
"O_lob_c24741.p1" 0 0 0 0 0 0 0 0 0 0 0 0 0 0 0
"O_lob_c24748.p1" 0.964344 0.65654 0.50938 0.763856 1.13249 1.29749 0.709674 0 0.323972 3.52711 1.34747 0.132465 5.80355 2.13254 1.67228
"O_lob_c24748.p2" 0 0 0 0 0 0 0 0 0 0.221837 0 0 0 0 0
"O_lob_c24755.p1" 15.6433 13.1353 15.4243 13.2171 17.3212 13.5055 11.8959 9.96966 9.2845 8.6968 8.74328 4.87063 5.02099 5.38119 3.28816
"O_lob_c24778.p1" 0.61216 1.09402 0.646703 0 0.15405 0 0 0.162557 0 0 0 0 0.138152 0 0.144757
"O_lob_c24780.p1" 0.214598 0.219152 0.226707 0 0 0 0.473777 0 0.648848 4.33263 0.899565 1.41493 12.7856 1.89823 5.68355
"O_lob_c24792.p1" 6.77877 1.3186 4.09216 6.90359 6.82351 7.81765 5.34492 1.71436 3.57866 2.55019 5.41251 2.66043 2.03978 1.07075 1.22132
"O_lob_c24794.p1" 4.63014 3.15227 5.97839 5.09379 4.6607 3.80703 2.83949 3.27871 3.45666 1.65585 1.61741 1.55469 1.54805 4.17146 4.86618
"O_lob_c2481.p5" 0 0 0 0 0 0 0 0 0 0 0 0 0 0 0
"O_lob_c2481.p3" 0 0 0 0 0 0 0 0 0 0 0 0 0 0 0
"O_lob_c2481.p1" 0 0 0 0 0 0 0 0 0 0 0 0 0 0 0
"O_lob_c24822.p1" 17.084 21.7817 22.7514 21.5285 15.7376 18.9111 7.65769 7.25853 7.30465 6.27122 4.12321 2.81604 5.04721 9.38756 7.54105
"O_lob_c24828.p1" 8.45791 7.55774 7.44598 6.90886 12.5932 9.60173 10.698 10.4812 11.7209 17.1689 28.0681 30.2069 11.9299 9.74151 11.8336
"O_lob_c24839.p1" 0 0 0 0 0 0 0 0 0 0 0 0 0 0 0
"O_lob_c24848.p2" 0.905968 0.370078 1.14851 1.29171 2.18867 1.27989 0.200014 0.962306 0.913081 0 0.379769 0.746677 0 0 0.856937
"O_lob_c24849.p1" 0 0 0 0 0 0 0 0 0 0 0 0 0 0 0
"O_lob_c24860.p1" 0 0 0 0 0 0 0 0 0 0.12173 0.0726634 0 0.187777 0.0766661 0
"O_lob_c24860.p3" 0 0 0 0 0 0 0 0 0 0 0 0 0 0 0
"O_lob_c24860.p2" 0 0 0 0 0 0 0 0 0 0.129689 0.154829 0 0 0 0
"O_lob_c2487.p1" 205.667 200 195.851 163.258 175.965 174.876 119.563 115.583 119.19 80.8155 77.6074 79.6149 87.3159 107.227 93.8731
"O_lob_c24896.p1" 0 0 0 0 0 0 0 0 0 0 0 0 0 0 0
"O_lob_c24901.p1" 2.30478 2.3537 2.84064 2.51022 2.89999 2.90719 0 0.612026 0.967866 0 0.805111 0.474887 0.173381 0.84946 0
"O_lob_c24902.p1" 0 0 0 0 0 0 0 0 0 0 0 0 0.0701948 0 0.147102
"O_lob_c24913.p1" 16.1975 19.3857 22.0796 14.3203 14.6149 16.8507 16.5409 14.6037 14.8666 12.172 12.5073 13.1484 18.6832 17.174 19.3194
"O_lob_c24917.p1" 246.27 261.996 247.316 178.885 185.271 188.797 162.057 200.665 193.636 175.875 173.202 154.759 276.766 254.529 230.931
"O_lob_c24920.p1" 1.61853 1.43249 1.82385 0.76922 1.41198 1.74214 0.952877 0.68767 1.08749 2.74679 1.35693 0.26679 2.62994 2.38612 1.83712
"O_lob_c24934.p1" 0 0 0 0 0 0 0 0 0 0 0 0 0 0 0
"O_lob_c24937.p1" 0.998145 1.16239 1.35824 1.35894 0.787236 1.16755 0.762629 0.615181 0.718049 0.326668 0.522932 0.471348 0.384248 1.14744 0.585872
"O_lob_c24951.p1" 0 0 0 0 0 0 0 0 0 0 0 0 0 0 0
"O_lob_c24960.p1" 3.74423 3.61127 3.74857 2.71865 4.25751 3.00864 3.44429 3.24057 2.93504 2.424 2.03458 2.97161 1.45734 2.6879 2.43281
"O_lob_c24961.p2" 0 0.960037 0.490612 0.488184 2.24313 4.09851 1.24526 0.522905 0 0.369694 1.43991 0 0.560056 0 0
"O_lob_c24963.p1" 54.6731 56.5021 52.8009 39.676 41.3579 43.4977 20.1776 22.8351 26.5613 25.3373 22.3578 23.2946 47.0887 44.5846 35.9212
"O_lob_c24976.p1" 0 0 0 0 0 0 0 0 0 0 0 0 0 0 0
"O_lob_c24979.p1" 0 0 0 0 0 0 0 0 0 0 0 0 0 0 0
"O_lob_c24990.p1" 0 0 0 0 0 0 0 0 0 0 0 0 0 0 0
"O_lob_c24996.p1" 4.55827 4.07732 4.58884 8.54682 7.09725 7.9078 15.7866 14.8285 19.3875 15.3269 11.7298 12.9039 10.9406 9.08513 13.7315
"O_lob_c25007.p1" 9.00804 8.75858 8.67915 7.60177 7.45936 5.17719 5.49252 4.19196 4.85145 138.06 27.9987 3.98869 137.492 92.7093 82.1981
"O_lob_c25025.p1" 8.36719 5.04918 7.23218 8.13393 10.3366 10.3623 10.9156 6.86762 6.89963 2.00312 10.7614 13.7921 4.46328 2.10262 10.4326
"O_lob_c2504.p1" 0 0 0 0 0 0 0 0 0 0 0 0 0 0 0
"O_lob_c25042.p1" 10.0438 9.89704 6.88753 11.5148 10.6422 10.1352 4.66822 4.11761 3.5518 4.64025 0.923292 2.03315 2.54504 5.06559 3.66675
"O_lob_c25047.p1" 4.44176 4.46011 4.95309 5.76613 6.54103 5.0632 2.99636 2.97058 3.39893 1.44408 2.49981 1.35585 1.70782 3.1832 1.63387
"O_lob_c25061.p1" 24.1453 19.8943 17.6815 27.3842 15.7428 18.5506 45.129 60.0369 64.7087 61.4171 99.4887 94.525 139.448 114.677 87.721
"O_lob_c25062.p1" 0 0 0 0 0 0 0 0 0 0 0 0 0 0 0
"O_lob_c25078.p1" 13.93 13.7946 14.8052 13.642 14.4469 13.6308 12.6743 10.5816 13.8692 14.8216 8.93584 7.86259 12.5749 14.5622 12.697
"O_lob_c25079.p1" 0.338441 0.172812 0.178769 0 0 0 1.30758 1.61769 1.19384 0.297085 0.354674 0.278935 0.763794 0.187106 0.640249
"O_lob_c25084.p1" 0 0 0 0 0 0 0 0 0 0 0 0 0 0 0
"O_lob_c25085.p1" 0 0 0 0 0 0 0 0 0 0 0 0 0 0 0
"O_lob_c25097.p2" 21.3285 16.7118 23.2656 20.9923 21.7468 19.0095 9.14643 4.93098 11.7442 6.74223 7.07468 8.28085 5.07206 6.92811 6.83423
"O_lob_c25097.p1" 13.577 13.8652 10.495 11.8035 11.3333 12.6981 3.28989 6.68305 9.67866 4.36024 3.12327 2.72923 4.78293 8.05522 5.0116
"O_lob_c25116.p1" 4.99896 3.49293 3.73668 1.87563 2.91324 1.08311 0.290432 0 2.05544 1.84763 0.827168 1.03423 2.8501 2.6182 0.995456
"O_lob_c25125.p2" 23.0478 24.9634 25.4551 19.5009 16.5212 13.0383 3.85482 4.4511 7.03902 4.59807 5.48939 4.31715 10.0876 9.65296 9.90931
"O_lob_c25143.p1" 71.5261 67.0042 57.7587 63.0852 49.1011 62.0109 49.7792 51.5892 45.7454 69.9154 49.1332 36.69 116.107 115.444 83.0846
"O_lob_c25150.p1" 12.3163 14.6007 14.831 17.9082 15.9521 14.3404 7.03548 5.76348 8.76721 5.06544 4.42269 4.40104 2.72123 4.95201 3.58453
"O_lob_c25151.p1" 8.45534 8.17732 9.87895 8.1168 8.34206 7.6847 2.34886 1.54642 3.21681 0.835607 1.70176 1.29221 1.21316 2.84804 1.53599
"O_lob_c25170.p1" 0 0.136684 0 0 0 0 0 0 0 0 0 0 0 0 0
"O_lob_c25176.p1" 12.166 10.9287 11.7815 10.3059 12.5077 13.1861 4.63352 6.85009 6.35783 19.3914 8.14555 8.07725 23.7096 29.1457 13.7976
"O_lob_c25181.p1" 0 0 0 0 0 0 0 0 0 0 0 0 0 0 0
"O_lob_c25196.p1" 0 0 0 0 0 0 0 0 0 0 0 0 0 0 0
"O_lob_c25198.p1" 0.714319 1.45689 0.701052 0.767963 0 0.570055 0 0 0.618622 0 0 0.500237 0 0 0
"O_lob_c25200.p1" 65.2585 59.5111 64.0989 72.6097 69.2044 62.1081 68.664 64.6801 73.0299 189.479 86.4579 51.2662 167.667 148.897 105.286
"O_lob_c25202.p1" 16.8807 17.7753 17.0407 19.8785 22.2031 18.6999 8.77876 9.72229 10.0567 7.04678 5.81818 3.77189 3.99589 7.54891 4.54177
"O_lob_c25214.p1" 5.83489 4.9656 5.9073 3.75522 6.36285 5.39731 2.95211 4.39006 6.86082 6.40238 5.35042 6.2116 4.82834 5.10751 5.05918
"O_lob_c25226.p1" 0 0 0 0 0 0 0 0 0 0.201108 0.160062 0 0.551511 0.337757 0.0722348
"O_lob_c25227.p1" 35.5708 39.1975 35.2441 37.8639 36.0461 34.6979 32.8573 31.8025 34.0878 58.6462 43.587 37.812 55.2866 62.3586 52.4378
"O_lob_c25230.p1" 0 0 0 0 0 0 0 0 0 0 0 0 0 0 0
"O_lob_c25234.p1" 17.1378 15.7374 14.8996 16.3422 27.5906 20.6963 23.5665 17.7347 13.3375 16.4015 15.0121 14.2763 15.1278 20.6243 17.6097
"O_lob_c2524.p1" 110.114 117.886 118.435 89.9922 94.5504 91.7462 58.7549 63.3122 62.2933 59.657 55.3438 60.1497 92.9499 101.329 98.98
"O_lob_c25246.p1" 0 0 0 0 0 0 0.44262 0 0 11.9671 3.02547 0 6.54969 8.95569 3.641
"O_lob_c25249.p1" 37.0511 36.0674 39.3166 31.2639 33.7787 33.5847 22.6299 23.1887 21.6815 13.3367 13.5521 14.4161 17.2974 21.283 23.628
"O_lob_c25254.p1" 27.4726 27.8074 28.2523 18.1984 16.3966 18.1546 22.8118 27.3733 24.748 30.3046 25.2234 21.0393 46.9665 45.6988 40.7034
"O_lob_c25259.p1" 10.5413 10.9705 10.6348 11.0818 11.7354 11.6959 14.5213 11.6827 12.3741 12.0169 11.7479 11.2828 11.4002 12.5165 13.5017
"O_lob_c25261.p1" 0.648625 1.32478 0.989771 0.941921 1.30581 0.872702 7.95554 8.72683 10.1689 11.6404 22.5068 21.7396 8.84797 5.17963 6.13522
"O_lob_c25273.p1" 3.9197 3.52254 3.47834 4.09832 3.4721 2.05679 1.38459 2.49807 1.73821 7.15672 2.46462 0.387663 4.10453 3.64054 1.18642
"O_lob_c25279.p1" 1.98688 3.04357 1.74916 0.786903 3.66666 2.33912 3.28989 0.703479 2.00248 2.32546 0 0.81877 0 1.46459 1.2529
"O_lob_c25288.p1" 7.58265 9.71185 9.98397 8.3568 10.0138 6.58587 3.57475 4.1594 3.61106 4.25582 1.95415 3.79385 2.86163 3.09269 2.46931
"O_lob_c25296.p2" 0 0 0 0 0 0 0 0 0 0 0 0 0 0 0
"O_lob_c25296.p3" 7.19114 9.76538 12.2668 7.35779 9.36184 7.28176 4.19176 5.47027 3.82649 4.7744 3.26202 5.37432 10.9528 10.9662 4.55141
"O_lob_c25298.p1" 0 0 0 0 0 0 0 0 0 0 0 0 0 0 0
"O_lob_c2533.p1" 29.1339 25.9199 27.6063 21.8879 20.6725 20.0353 19.281 19.5675 20.2169 16.5901 13.1563 10.2344 16.5682 21.3497 16.0051
"O_lob_c25337.p1" 0.649692 1.49283 1.11532 1.25439 1.38971 0.819504 0.268941 0.172523 0.572944 0.712879 0.340427 0.0669326 1.17298 0.718359 0.768163
"O_lob_c25338.p1" 0 0 0 0 0 0 0 0 0 0 0 0 0 0 0
"O_lob_c25348.p1" 7.25223 6.97797 10.3465 4.60035 7.31399 5.00929 2.44245 1.95438 2.19758 2.37101 1.03551 0.992085 2.28435 5.32665 2.08098
"O_lob_c25362.p2" 24.2024 24.9428 23.457 21.633 23.9152 19.7174 13.9709 13.2075 16.1124 9.35561 8.60956 6.22202 16.0352 22.8323 16.5919
"O_lob_c25362.p1" 17.618 16.3992 16.9035 14.6186 13.7223 13.5815 9.3733 9.69425 11.9346 8.41712 7.32469 5.09402 13.6619 15.5202 12.7306
"O_lob_c25366.p1" 0 0 0 0 0 0 0 0 0 0 0 0 0 0 0
"O_lob_c25369.p1" 0 3.16249 2.04108 12.499 6.28785 10.2311 10.7272 21.136 13.7574 11.4021 9.50881 11.0239 10.6018 5.29112 2.96754
"O_lob_c2537.p1" 0 0 0 0.0530702 0 0 0 0 0 0 0 0 0 0 0
"O_lob_c2538.p1" 20.5396 22.9924 21.8029 18.0684 25.7446 17.7371 11.3365 12.9013 13.9333 9.18826 10.1415 10.9057 8.46849 17.9064 15.4116
"O_lob_c25418.p1" 0 0 0 0 0 0 0 0 0 0 0 0 0 0 0
"O_lob_c25434.p1" 0.681888 0.81242 1.0314 0.645452 1.60871 1.83491 0.32871 0 0.78621 0.0997609 1.19099 0.280998 2.18178 0.799648 3.4598
"O_lob_c2547.p1" 11.8701 14.3107 10.7983 17.2376 21.2417 13.4754 10.0093 9.63132 13.1264 11.4327 6.91082 2.71752 3.5718 8.20294 1.87129
"O_lob_c25473.p1" 28.8098 28.0557 31.9123 28.453 30.8354 28.2132 14.7606 15.1715 16.0494 7.94962 9.49062 10.0187 5.54161 6.85482 5.97903
"O_lob_c25474.p1" 18.9521 22.0821 17.8716 22.2157 19.9735 16.9426 16.0064 14.5914 16.2807 10.7187 8.79757 8.91068 14.0083 14.3452 12.753
"O_lob_c25476.p1" 0 0 0 0 0 0 0 0 0 0 0 0 0 0 0
"O_lob_c25493.p1" 0.0759151 0 0 0.0901984 0 0 0 0 0 0 0 0 0 0 0
"O_lob_c25496.p1" 0 0 0 0 0 0 0 0 0 0 0 0 0 0 0
"O_lob_c25502.p1" 0.24312 0.18621 0.321049 0.361079 0.428269 0.367999 0.670934 0.516478 0.490059 0.213413 0.445868 0.714017 0.329205 0.470429 0.287454
"O_lob_c25512.p1" 1.28693 1.43689 1.04129 1.34452 0.996144 0.845728 0.462579 0.44511 0.563122 2.08446 0.746698 0 2.7741 2.34247 2.11399
"O_lob_c25513.p2" 0 0 0 0 0 0 0 0 0 5.75693 1.12211 0 8.21597 4.88366 2.532
"O_lob_c25513.p1" 0 0 0 0 0 0.0857578 0.187624 0 0.0856518 8.2806 2.22652 0 8.36219 8.83288 3.85849
"O_lob_c25514.p1" 0.907394 2.16219 3.03556 2.33592 2.58792 2.13652 1.16859 0.963821 1.06694 2.2568 1.42638 2.61749 3.9591 3.51155 5.57886
"O_lob_c25525.p1" 0 0 0 0 0 0 0 0 0 0 0 0 0 0 0
"O_lob_c2554.p1" 31.4033 37.7966 34.3602 50.6375 64.3502 59.1341 35.2843 26.5063 29.6718 29.2889 24.9761 24.4954 33.6638 66.9647 38.1906
"O_lob_c25542.p1" 52.7306 53.2958 56.9714 51.9005 54.9047 50.012 36.8088 33.3259 44.3921 10.6709 29.2913 35.656 9.15614 19.7379 19.4303
"O_lob_c25560.p1" 0 0 0 0 0 0 0 0 0 0 0 0 0 0 0
"O_lob_c25576.p1" 0 0 0 0.231677 0 0 1.29146 0 0 34.8396 7.35634 0 34.6245 20.161 18.2333
"O_lob_c25586.p1" 9.75765 11.1 10.8302 13.0611 14.9196 13.087 11.3166 7.34694 7.22009 8.99901 6.21307 7.22764 5.90945 8.05758 5.60784
"O_lob_c25592.p1" 0 0 0 0 0 0 0 0 0 0 0 0 0 0 0
"O_lob_c25595.p1" 15.2452 16.7946 17.3736 17.543 18.4318 16.0506 8.48061 8.54287 9.12722 6.00623 7.54791 6.87301 9.53596 9.82188 8.62936
"O_lob_c256.p1" 2.08578 3.72757 0.918113 5.78249 3.6742 1.57856 15.3495 14.0314 13.4888 1.98348 9.65404 10.8873 0.313812 3.26715 14.3035
"O_lob_c25634.p2" 20.2 24.36 24.8381 18.6825 19.6666 21.7204 11.3318 13.0144 11.6811 2.99128 8.32873 8.46062 4.78293 6.22449 6.53088
"O_lob_c25638.p1" 0.505435 0.774242 0.266978 0 0.508771 0.510033 0.278967 0 0.254701 1.10918 0 0.208284 0 0.838283 0.23904
"O_lob_c25638.p2" 16.2519 14.546 17.5418 12.7957 15.0356 12.3659 7.2257 11.7473 12.9127 11.4975 9.37909 7.58853 9.41212 7.16784 6.85822
"O_lob_c25645.p1" 0 0 0 0.238331 0.100957 0 0 0 0 0 0 0 0 0 0
"O_lob_c25654.p1" 0 0 0 0 0 0 0 0 0 0 0 0 0 0 0
"O_lob_c25662.p1" 0 0 0 0 0 0 0 0 0 0 0 0 0 0 0
"O_lob_c25683.p1" 103.38 108.47 105.128 84.5419 92.9036 75.4438 70.2923 70.1023 72.4925 64.4964 64.571 48.4448 64.6979 76.3944 74.1314
"O_lob_c25687.p1" 9.73381 3.81251 6.8489 8.6464 12.1775 6.88139 8.68607 5.28542 2.2145 4.21873 3.95631 3.69394 1.65476 4.66251 3.47631
"O_lob_c25691.p1" 16.1983 18.6689 18.2124 12.2349 13.1606 13.6603 4.21476 4.91587 8.04611 3.14848 4.0013 2.09789 5.74456 7.80377 4.92481
"O_lob_c25695.p1" 0 0 0 0 0 0 0 0 0 0 0 0 0 0 0
"O_lob_c25717.p1" 0 0 0 0 0 0 0 0 0 0 0 0 0 0 0
"O_lob_c25718.p1" 0 0 0 0 0 0 0 0 0 0.261795 0.0625086 0 0.538451 0.329759 0.112839
"O_lob_c25720.p1" 12.0305 11.2081 13.6012 12.037 11.26 13.2048 7.2225 9.86416 11.9122 5.74338 8.18382 7.8278 10.098 12.8352 8.3848
"O_lob_c25729.p1" 0 1.99565 0.631263 0 1.21338 1.84504 1.17692 0 1.10949 0 0.580527 0 0 0 0
"O_lob_c25747.p2" 1.72851 1.78471 3.07506 2.05749 0.877097 4.3867 0.966744 2.74042 1.73349 2.28477 0.908105 1.19874 2.07614 1.92624 1.09418
"O_lob_c25781.p1" 15.5639 17.5851 23.4388 22.4267 21.6666 24.7278 8.4075 8.44174 11.0136 5.52297 4.16437 5.18554 4.18506 5.4922 4.07193
"O_lob_c25806.p1" 8.23136 8.96646 10.962 8.83171 8.73764 9.21239 2.91865 3.02039 4.62564 0.744449 1.307 1.48017 0.585443 0.827396 1.4628
"O_lob_c25815.p2" 0 0 0 0 0 0 0 0 0 0 0 0 0 0 0
"O_lob_c25824.p1" 11.748 12.6288 13.3091 15.7032 11.9812 12.9468 9.12903 9.60524 10.2045 4.81703 5.02182 4.65013 3.1397 7.26399 4.67884
"O_lob_c25828.p1" 0.418736 0.383833 0.67867 0.296108 0.437735 0.96629 0.56004 0.461907 0.438279 0.0985941 0.0759538 0.0597342 0.0654268 0.320551 0.68555
"O_lob_c25831.p1" 0 0 0 0 0 0 0 0 0 0 0 0 0 0 0
"O_lob_c2584.p1" 4.815 4.04302 5.08671 4.19535 3.76972 4.103 2.71663 2.15942 2.80384 5.35374 2.35478 1.94011 4.73297 3.43097 4.04837
"O_lob_c25844.p1" 0 0 0 0 0 0 0 0 0 0 0 0 0 0 0
"O_lob_c25848.p1" 24.6788 18.6279 20.4037 24.4775 19.8733 25.9861 10.66 5.92651 8.8676 9.60714 9.22054 11.1426 19.7596 11.1521 10.5552
"O_lob_c25853.p1" 23.8606 27.0782 30.6432 22.3139 26.5255 19.8443 15.8107 15.5618 19.1921 27.591 25.7264 23.3932 30.8003 44.1763 33.1099
"O_lob_c25856.p1" 0 0 0 0 0 0 0 0 0 0 0 0 0 0 0
"O_lob_c25860.p1" 7.92376 9.85104 12.5563 9.51694 11.0104 10.1686 2.47193 2.19561 3.21175 1.58767 1.17337 1.41969 1.39949 2.7617 1.7108
"O_lob_c25863.p1" 0 0 0 0 0 0 0 0 0 0 0 0 0 0 0
"O_lob_c25898.p1" 14.7742 15.9931 19.8221 24.4 24.8358 24.152 10.4377 9.41579 12.8056 12.3205 4.7997 4.74887 14.2706 13.232 8.24505
"O_lob_c25899.p1" 0 0 0 0 0 0 0 0 0 0 0 0 0 0 0
"O_lob_c25913.p1" 0 0 0 0 0 0 0 0 0 0 0 0 0 0 0
"O_lob_c25919.p1" 6.73543 7.52323 10.6733 7.37748 8.79267 7.00911 2.67197 2.23571 2.43955 1.75525 1.43376 1.21432 1.23504 2.09456 1.49318
"O_lob_c25924.p1" 0.537245 0.822971 0 0 0.270396 0 0 0 0 0 0 0 0 0 0
"O_lob_c25925.p1" 0 0 0 0 0 0 0 0 0 0 0 0 0 0 0
"O_lob_c25939.p1" 0 0 0 0 0 0 0 0 0 0 0 0 0 0 0
"O_lob_c25946.p1" 4.74514 3.46132 6.68386 6.44335 9.09802 5.92839 1.74601 5.76025 3.87146 0.793392 0.473595 1.30361 1.01989 0.249841 0.854921
"O_lob_c25955.p1" 0 0 0 0 0 0 0 0 0 0 0 0 0 0 0
"O_lob_c25978.p1" 0 0 0 0 0 0 0 0 0 0 0 0 0 0 0
"O_lob_c25980.p2" 3.17052 2.77077 5.28 3.054 3.44981 4.61116 2.20685 2.73023 2.73449 1.7549 1.49649 1.64769 2.19143 2.52628 1.891
"O_lob_c26000.p1" 89.9275 94.2935 101.781 80.3736 76.2566 70.1503 81.6578 93.8156 100.155 108.433 103.861 103.792 176.278 165.556 168.351
"O_lob_c26025.p1" 0 0 0 0 0 0 0 0 0 0 0 0 0 0 0
"O_lob_c26060.p1" 5.16372 5.53054 2.92713 6.58418 8.36719 5.46488 3.05858 4.28084 2.91946 3.53775 1.05588 0.934203 3.52447 7.93758 4.16949
"O_lob_c26066.p1" 0 0 0 0 0 0 0 0 0 0 0 0 0 0 0
"O_lob_c26067.p1" 56.7645 61.6636 56.5627 55.4093 52.372 44.1388 40.4426 38.566 43.1562 32.6222 31.9149 27.3222 33.5481 43.6366 35.4631
"O_lob_c26076.p1" 50.6301 41.7157 40.1316 37.33 32.0507 34.505 26.0404 28.2813 29.4409 23.346 28.3077 28.4427 33.5753 37.7558 42.3879
"O_lob_c26079.p1" 0 0 0 0 0 0 0 0 0 0 0 0 0 0 0
"O_lob_c26083.p1" 0.116757 0 0.370036 0.138725 0 0 0 0 0 1.00156 0.244714 0 0.65814 0.674482 0
"O_lob_c26088.p1" 0 0 0 0 0 0 0 0 0 0 0 0 0 0 0
"O_lob_c26091.p1" 0 0 0 0 0 0 0 0 0 0 0 0 0 0 0
"O_lob_c26103.p1" 2.044 4.31871 3.94637 2.42857 2.76697 2.41821 1.78949 1.12298 1.70486 1.48488 0.738634 0.406631 1.11745 1.32485 0.733349
"O_lob_c26110.p1" 0.167742 0.171302 0.0886039 0.0996515 0.253275 0.338537 0.277749 0.0890868 0.338119 0 0 0 0 0 0.158664
"O_lob_c26114.p1" 0.619059 0.776332 0.28883 0 0.744083 0.897076 0.150901 0.145202 0.137774 0.119997 0.286516 0 0.123403 0 0.00745812
"O_lob_c26124.p1" 0 0 0 0 0 0 0 0 0 0 0 0 0 0 0
"O_lob_c26130.p1" 0 0 0 0 0 0 0 0 0 0 0 0 0 0 0
"O_lob_c26135.p1" 60.1247 65.5429 78.6407 72.0041 71.5692 64.7647 55.8351 61.5828 59.154 38.5362 39.2554 40.7046 41.4205 56.7186 38.8166
"O_lob_c2614.p1" 64.2316 68.4887 68.854 69.5829 68.7758 69.8996 26.0674 30.4341 40.936 28.4678 22.1075 23.3551 63.9521 66.4946 53.0121
"O_lob_c26141.p1" 17.01 16.2756 17.0525 21.3636 29.4627 24.9998 15.9575 13.0218 16.2684 14.5728 12.3122 14.6929 12.5425 16.7181 21.0177
"O_lob_c26146.p1" 7.88708 10.1427 7.86924 4.51198 8.67425 5.89544 2.09597 3.1028 3.97451 7.17975 4.59189 2.76867 8.43832 10.1741 6.63132
"O_lob_c26155.p1" 0 0 0 0 0 0 0 0 0 0 0 0 0 0 0
"O_lob_c26159.p1" 0 0.668664 0.230572 0 0 0.880966 0.240926 0.927313 0.659908 0 0.228725 0.719525 0 0 0.619332
"O_lob_c26171.p1" 48.9265 52.4308 58.4769 55.3952 57.6259 55.5196 23.9081 25.6096 30.3651 20.1859 17.5972 16.8093 12.2071 23.3725 14.372
"O_lob_c26173.p1" 19.1335 18.4955 23.1448 22.907 17.9366 18.1285 10.9635 9.30839 9.86266 8.20543 5.05107 6.01884 8.83387 9.04368 6.76948
"O_lob_c26179.p1" 0.9468 1.38128 1.42889 1.28564 0.2723 0.682439 1.34376 1.29301 1.22687 0.237459 0.141745 0.557379 0.122099 0.598211 0.383811
"O_lob_c26193.p1" 0.274379 0 0.869584 0.326003 0 0.276875 0.302879 0.582882 0 1.16921 0 0.452273 0.495375 0.303379 0.519059
"O_lob_c26195.p1" 14.885 16.7946 14.2032 12.979 14.1375 13.0824 12.7209 12.113 12.9452 20.7584 12.5799 16.9178 18.5301 20.7056 19.3025
"O_lob_c26213.p1" 9.96338 10.2974 9.51108 8.12969 16.9166 11.0231 19.7439 17.4683 18.7524 32.1386 23.3985 19.9848 31.4253 13.1401 28.2725
"O_lob_c26214.p1" 0 0 0 0 0 0 0 0 0 0 0 0 0 0 0
"O_lob_c26221.p1" 0 0 0 0 0 0 0 0 0 0 0 0 0 0 0
"O_lob_c26227.p1" 0 0 0 0 0 0 0 0 0 0 0 0 0 0 0
"O_lob_c26231.p3" 0 0 0 0 0 0 0 0 0 0 0 0 0 0 0
"O_lob_c26243.p2" 0 0 0 0 0 0 0 0 0 0 0 0 0 0 0
"O_lob_c26258.p1" 0 0 0 0 0 0 0 0 0 0 0 0 0 0 0
"O_lob_c26260.p2" 3.49137 3.42363 1.97663 2.43864 3.75821 2.26395 1.51439 2.38538 5.07306 4.09447 2.70064 0.678409 3.46762 5.15744 2.67165
"O_lob_c26263.p1" 7.98343 6.97129 8.92284 7.91645 8.73492 10.1576 5.15125 4.42429 6.88001 10.2579 6.91134 5.72153 9.47867 10.1065 7.98913
"O_lob_c26300.p1" 0 0 0 0 0 0 0 0.833454 0 0.461168 0 0 0 0.634192 0.503853
"O_lob_c26302.p1" 6.59508 9.92266 10.8806 9.18437 8.61883 8.00118 3.57255 4.7449 8.44612 5.9789 2.74679 2.20199 3.86467 6.29255 5.49375
"O_lob_c26303.p1" 10.68 12.3526 12.9098 14.7693 12.6179 8.74513 7.80976 7.04626 9.34535 6.31238 6.44131 8.55525 11.9269 14.267 11.2712
"O_lob_c26307.p1" 8.39727 8.02811 6.79489 6.79299 10.0713 5.9496 3.74725 6.07282 5.0419 3.13667 4.11917 2.65053 6.45139 6.32156 6.59084
"O_lob_c26330.p3" 13.5281 17.3969 15.1736 18.4546 17.3159 15.6735 7.74316 5.49937 9.25785 8.5031 8.92623 5.64358 4.82452 11.2151 5.05518
"O_lob_c26330.p1" 12.7375 12.7005 13.1384 13.5849 12.8216 14.9787 4.98208 6.17886 5.96387 5.28238 5.88593 3.14111 4.07423 8.20627 3.98442
"O_lob_c26333.p1" 1.56517 4.52634 2.34119 0.43885 1.56359 0.372717 1.22316 0.784649 0.484716 4.11647 1.75539 0.304414 3.37661 6.29414 0.909822
"O_lob_c26335.p1" 0 0 0 0 0 0 0 0 0 0 0 0 0 0 0
"O_lob_c26352.p1" 0.625749 1.01892 0.527021 1.92638 1.75757 1.51023 1.10138 0.529893 0.628484 0.875823 1.0456 0.102789 0.450341 1.53071 0.836002
"O_lob_c26378.p1" 29.1147 27.8816 30.3679 21.7812 27.3612 24.4724 15.206 15.8492 18.5698 6.09679 13.0175 16.3024 6.3304 6.57925 13.0176
"O_lob_c26384.p1" 0 0 0 0 0 0 0 0 0 0 0 0 0 0 0
"O_lob_c26388.p1" 16.5352 18.5156 20.0107 14.0203 11.6722 14.656 16.5524 14.6089 14.3818 13.4044 10.5116 7.89447 16.2791 17.2426 16.0407
"O_lob_c26391.p1" 0 0 0 0 0 0 0.141816 0 0 3.3832 0.942437 0 4.17506 3.9774 2.18734
"O_lob_c26397.p1" 23.0557 25.3175 25.2795 16.2757 25.0577 23.7224 34.7334 38.5133 30.6597 36.0317 46.6995 43.6158 35.4879 46.3967 42.9938
"O_lob_c26425.p1" 9.32888 12.8893 12.1742 15.6481 8.00951 11.3519 1.51439 4.66306 5.80719 5.29873 4.02555 3.61818 1.9815 5.76419 2.33577
"O_lob_c26448.p1" 0 0 0 0 0 0 0 0 0 0 0 0 0 0 0
"O_lob_c26452.p1" 1.48467 4.17774 5.90853 8.87589 6.96943 4.9273 5.81782 3.20392 5.79539 4.72914 3.71085 3.54866 8.10513 7.64514 5.37002
"O_lob_c26455.p1" 0 0 0 0 0 0 0 0 0 14.181 3.7622 0 20.4168 25.8014 7.47057
"O_lob_c26456.p1" 6.49034 5.12389 5.46724 5.05037 4.61993 4.68496 3.42388 3.86336 3.04168 0.276387 1.64982 1.49213 1.08475 2.02383 1.26574
"O_lob_c26471.p1" 3.32443 5.29272 4.72591 4.60215 4.12475 2.58906 2.60028 4.49463 2.99937 2.6874 4.62565 4.92128 2.27058 3.53534 2.28978
"O_lob_c2648.p1" 0.206645 0.187583 0.31533 0.163683 0.32357 0.200349 0.355919 0.0243884 0.0925634 0 0.211527 1.78286 0 0.0253873 0.498106
"O_lob_c26496.p1" 2.51672 2.97594 3.49833 1.25904 1.06666 0.400992 0.731087 1.96974 1.06799 0.116273 1.1105 1.4192 0.717439 1.90396 1.50348
"O_lob_c26501.p1" 6.67606 5.97864 8.89735 3.29489 7.23706 4.97487 2.15417 3.27287 2.27733 1.80316 1.29162 2.8781 6.02662 4.7697 2.5259
"O_lob_c26505.p1" 54.2523 47.0656 46.8204 115.3 165.318 102.893 322.552 289.702 283.963 706.999 500.204 525.811 590.759 579.518 501.504
"O_lob_c26517.p1" 19.6899 22.7113 17.3278 12.1144 12.8204 13.8634 8.81748 11.4885 11.4748 7.30969 8.92726 7.80124 11.9197 13.6198 12.4436
"O_lob_c26522.p1" 0.0577639 0.294949 0.122047 0 0 0.116579 0.063764 0.061356 0.116435 0 0.121069 0 0 0.0638692 0
"O_lob_c2654.p1" 58.1946 68.4146 67.6141 55.6157 79.4749 65.1071 58.0185 41.8401 44.4523 8.37932 26.5156 39.3369 5.65825 15.3869 27.0874
"O_lob_c26548.p1" 5.744 5.24028 6.06813 4.692 6.50466 6.29872 2.77403 4.19457 2.2458 2.20593 2.63354 4.89292 2.26854 5.82312 2.03743
"O_lob_c26549.p1" 6.86713 8.10863 10.2018 8.9241 9.50463 8.44547 12.5551 20.059 16.2212 6.40476 14.1681 19.2784 8.71749 9.25389 11.3671
"O_lob_c26552.p1" 0 0 0 0 0 0 0 0 0 0.0828481 0 0.0777865 0.170399 0 0
"O_lob_c26567.p1" 0 0 0 0 0 0 0.473777 0.227943 0.216283 0 0 0 0 0 0
"O_lob_c26570.p1" 7.94752 7.57511 6.99666 8.34117 7.33332 7.35151 18.4234 18.5718 10.6799 2.55801 3.4703 4.14843 2.86976 2.34334 6.64038
"O_lob_c26586.p1" 0 0 0 0 0 0 0 0 0 0 0 0 0 0 0
"O_lob_c26617.p1" 0 0 0 0 0 0 0 0 0 0 0 0 0 0 0
"O_lob_c26623.p1" 0.908416 0.66264 0.548387 1.23352 1.04504 0.654772 0.859521 0.689219 1.30793 0.683497 0.543994 0.534782 0.468598 0 0.736503
"O_lob_c26645.p1" 71.6062 75.5142 77.2678 58.3316 60.4802 56.1166 36.2242 36.8883 42.4329 48.6213 35.5777 32.2933 59.2649 70.6314 61.131
"O_lob_c26646.p1" 57.0679 48.9968 62.5917 42.1225 44.3931 49.8044 28.188 34.7133 28.6251 23.5251 16.5612 10.4434 23.3647 28.9178 24.6394
"O_lob_c26651.p1" 23.3329 22.6788 24.0155 19.0762 21.75 17.4886 43.1484 37.4547 51.5691 45.1784 69.3464 74.943 34.3376 23.1445 24.1281
"O_lob_c26656.p1" 17.84 20.3119 20.4507 17.7691 17.805 18.9982 27.738 24.5939 22.7238 30.0541 24.9807 18.3948 23.3688 23.6707 23.1217
"O_lob_c26669.p1" 0 0 0.466551 0 0 0 0 0 0 0 0 0 0.35895 0.471465 0
"O_lob_c26676.p1" 12.1705 9.61287 10.4465 20.3348 14.165 14.1042 9.65614 14.1392 13.2243 11.2675 8.17068 3.76148 10.1282 10.9336 5.66597
"O_lob_c26678.p1" 0 0 0 0 0 0 0 0 0 0 0 0 0 0 0
"O_lob_c26696.p1" 0 0 0 0 0 0 0 0 0 0 0 0 0 0 0
"O_lob_c2670.p1" 30.2568 29.8242 37.2452 29.6975 43.9634 36.1076 21.7824 23.1955 25.9865 12.2405 17.3705 16.2632 8.78781 12.5092 12.1943
"O_lob_c2672.p1" 0.242353 0.247497 0 0 0 0.122279 0.133764 0.514849 0 0.212739 0 0.099871 0.109389 0.133984 0.573094
"O_lob_c26721.p1" 5.04865 4.95092 7.99088 6.7497 6.96092 8.00449 2.5593 1.73909 2.7673 0.784815 0.846079 0.622802 0.45477 0.98856 0.71477
"O_lob_c26761.p1" 0 0 0 0 0 0 0 0 0 0 0 0 0 0 0
"O_lob_c26767.p2" 18.1194 14.9882 16.6534 12.4865 14.044 16.6386 3.20023 4.61907 5.11325 4.45348 3.98758 4.6294 9.15976 7.81343 9.76908
"O_lob_c26770.p1" 0.519095 0.728698 0.628183 0.616762 1.0774 0.698424 0.382009 0 0 3.02742 0.600263 0.142609 2.14713 4.20785 1.34987
"O_lob_c26794.p1" 8.02931 9.50464 9.37026 3.418 5.28046 5.17327 4.61796 2.33666 2.55824 0.297085 2.12805 2.14668 1.37483 4.67764 2.72106
"O_lob_c26795.p1" 50.1039 56.5166 59.9887 54.0288 63.5782 55.769 31.0062 35.883 36.8018 38.6504 28.879 27.2168 32.7574 47.0057 35.5443
"O_lob_c26801.p1" 2.7658 4.89523 2.38519 3.10058 4.93106 1.80732 3.01893 3.89613 1.48571 1.57813 3.02187 2.2005 2.25198 4.21354 3.13608
"O_lob_c26816.p1" 19.4809 20.1363 21.015 17.2781 19.4714 20.2811 7.42053 7.57747 9.05646 9.15235 5.96645 2.99631 8.11176 11.3009 5.83941
"O_lob_c26818.p1" 0 0 0 0 0 0 0 0 0 0 0 0 0 0 0
"O_lob_c26825.p1" 4.00322 3.37153 1.88845 1.02857 0.490938 0.886359 1.68102 0.715908 1.04001 1.32666 1.58382 0.686111 3.86555 4.17767 3.62531
"O_lob_c26826.p1" 1.94751 2.94898 3.47631 3.67038 4.05593 3.18503 2.66872 1.71196 2.09817 3.83173 1.12603 0.719525 3.39488 4.3067 2.60437
"O_lob_c26828.p1" 6.41415 2.43979 3.40787 1.18564 0.513637 2.68118 1.34964 2.3543 1.94869 2.97374 2.15562 1.10542 1.35257 3.43743 2.74057
"O_lob_c26844.p1" 0 0 0 0 0 0 0 0 0 0 0 0 0 0 0
"O_lob_c26868.p1" 33.7636 31.3148 37.7739 30.7777 34.2093 37.1986 13.5641 13.6398 17.628 17.6856 13.8052 7.84635 18.0876 15.9121 16.7535
"O_lob_c2687.p1" 0 0 0 0 0 0 0 0 0 0 0 0 0 0 0
"O_lob_c26871.p1" 105.934 119.634 115.693 75.4058 57.8798 82.0995 37.9257 34.7195 33.184 14.6605 13.0018 11.9951 11.1998 20.3132 14.4434
"O_lob_c26872.p1" 2.78514 6.59788 6.21075 9.79533 9.77567 8.05814 27.3311 8.5002 21.1314 2.35661 6.64846 15.0175 7.101 8.67702 19.8952
"O_lob_c26874.p1" 23.4309 23.5589 23.3759 18.8096 20.8285 15.3994 13.5479 13.5152 14.3877 9.56292 7.41537 8.63213 14.8864 19.2983 14.0795
"O_lob_c26880.p1" 14.5183 15.1353 20.1305 18.8671 20.2467 21.06 11.8528 10.1201 12.1936 7.83241 4.75459 5.48425 4.09562 6.85588 4.57753
"O_lob_c26909.p1" 0 0 0 0 0.161785 0 0 0 0 0 0 0 0.435266 0 0
"O_lob_c26912.p1" 0 0 0 0 0 0 0 0 0 0 0 0 0 0.167217 0
"O_lob_c26926.p1" 0 0 0 0 0 0 0 0 0 0 0 0 0 0 0
"O_lob_c26927.p1" 30.8042 29.7155 31.4707 32.0524 32.2144 30.3399 7.12656 9.94329 11.2472 14.613 9.61687 7.22116 36.05 32.4284 20.6751
"O_lob_c26928.p1" 17.754 20.6229 17.4473 14.1389 15.0287 11.7824 10.115 6.65051 8.40493 5.26628 4.83825 5.5787 8.79188 16.1897 11.8446
"O_lob_c26933.p1" 5.26473 4.57995 4.32585 6.25528 7.45853 4.72234 3.01341 1.24269 2.55477 2.05396 0.817371 0.642824 2.4643 4.95878 1.29106
"O_lob_c26942.p1" 3.11457 5.93725 3.72903 6.41432 4.8072 5.23818 6.18855 7.71925 5.65024 2.73399 1.95838 0.855651 0.187439 0.459168 2.74961
"O_lob_c26966.p1" 0 0 0 0 0 0 0 0 0 0 0 0 0 0 0
"O_lob_c26968.p1" 31.7477 29.3378 29.1629 23.3636 29.0273 24.3428 19.5799 22.308 20.9186 14.5193 14.464 21.8833 14.3595 17.0855 19.2822
"O_lob_c26976.p1" 0 0 0 0 0 0 0 0 0 0.26263 0.2855 0 0.379436 0.683456 0.220876
"O_lob_c26987.p1" 0 0 0 0 0 0 0 0 0 0 0 0 0 0 0
"O_lob_c26990.p1" 0 0 0 0 0.159779 0 0 0 0 0 0 0 0.14329 0 0.150141
"O_lob_c26992.p1" 0 0 0 0 0 0 0 0 0 0 0 0 0 0 0
"O_lob_c26993.p2" 134.444 138.632 151.488 109.005 131.016 118.357 78.0134 79.2267 92.4641 106.395 73.0838 64.394 108.573 133.604 126.111
"O_lob_c26998.p1" 14.2677 17.6743 19.7106 17.9552 10.2828 9.54154 8.5738 7.981 11.9122 19.1199 14.5982 8.5584 23.2445 26.0439 15.1725
"O_lob_c27000.p1" 0 0 0 0 0 0 0 0 0 0 0 0 0 0 0
"O_lob_c27001.p1" 4.88192 6.55991 6.24317 4.42666 5.30211 5.31526 2.97814 3.1386 3.36649 1.91714 2.15414 2.85885 1.27571 1.7046 2.30886
"O_lob_c27007.p1" 3.50637 5.20729 6.46417 4.64482 5.646 3.94486 3.18961 2.88862 2.3126 2.6856 2.13746 2.03123 1.38091 2.63107 3.21541
"O_lob_c27027.p1" 5.54935 5.00473 6.69999 3.16828 5.58598 4.79986 0.715999 0.0765511 0.145271 0.126526 0.302105 0.29699 0.0650586 0.0796867 0.409015
"O_lob_c27037.p1" 48.639 46.8597 44.3201 20.8731 19.9271 18.9182 42.1136 46.7897 44.2642 21.6355 49.0486 53.6028 106.898 108.88 106.398
"O_lob_c27067.p1" 0 0 0 0 0 0 0 0 0 0 0 0 0 0 0
"O_lob_c27137.p1" 21.5488 23.2021 24.2494 19.2024 22.3983 21.2721 18.3574 15.1763 18.6491 11.5139 21.6005 28.5704 4.01737 5.95658 10.8559
"O_lob_c27141.p1" 1.33918 2.02045 2.77933 2.37445 2.76254 1.9767 1.04075 2.24002 1.48736 1.24837 0.858746 0.665552 0.476782 1.19322 0.155696
"O_lob_c27168.p1" 0 0 0 0 0 0 0 0 0 0 0 0 0 0 0
"O_lob_c27181.p1" 48.5662 42.8573 48.6252 60.9208 56.2113 51.5695 24.2837 22.8274 26.2645 22.1329 17.0244 14.7835 35.7455 35.7372 30.892
"O_lob_c27204.p1" 0 0 0 0 0 0 0 0 0 0 0 0 0 0 0
"O_lob_c27212.p1" 9.72906 9.67859 11.7843 10.9617 12.8326 10.2408 5.27723 6.7706 8.19939 3.31302 4.21892 4.63135 2.42279 4.72953 2.53863
"O_lob_c27235.p1" 3.75197 4.74388 4.71867 2.75965 1.97829 2.52407 4.73336 4.55461 3.06116 0.941 3.183 2.79778 0.645139 2.56814 1.85896
"O_lob_c2725.p1" 50.4235 52.428 59.1986 54.0223 42.7936 51.3454 37.2097 42.0878 44.3875 52.5995 46.0124 40.226 62.7283 62.7157 64.8936
"O_lob_c27251.p1" 1.48238 2.23785 1.63412 2.52707 3.6331 2.47144 1.20948 1.09535 1.49402 2.48934 1.4184 0.903028 2.44363 2.70801 1.8289
"O_lob_c27254.p1" 0 0 0 0 0 0 0 0 0 0 0 0 0 0 0
"O_lob_c27257.p1" 5.69664 2.13342 4.9333 3.47447 3.4802 3.28313 2.01052 2.54595 1.73763 0 0 0.916977 0 0 0.343306
"O_lob_c27273.p1" 0 0 0 0 0 0 0 0 0 0 0 0 0 0 0
"O_lob_c27296.p1" 0 0 0 0 0 0 0 0 0 0.810417 0.126989 0 0.25948 1.33984 0.114619
"O_lob_c27297.p1" 0 0 0 0 0 0 0 0 0 0 0 0 0 0 0
"O_lob_c2730.p1" 0.963176 0.855889 1.32809 12.6558 7.04051 4.46287 11.9883 10.1578 9.43229 26.488 32.2455 43.6796 22.7157 24.9126 20.0649
"O_lob_c27315.p1" 10.9653 9.6486 11.2198 12.209 13.3979 11.6218 8.98305 7.17877 7.29809 6.23532 5.78176 7.90057 8.09319 8.23534 6.78411
"O_lob_c27324.p1" 10.6471 9.16747 14.115 9.67377 13.7645 10.8493 8.41147 5.98721 5.89136 5.86421 4.48499 3.52724 4.61722 7.04036 5.13417
"O_lob_c27329.p2" 0 0 0 0 0 0 0 0 0 0 0 0 0 0 0
"O_lob_c27341.p1" 2.36909 3.30767 4.73282 2.5542 2.71427 2.79016 3.92275 2.25753 3.80796 4.52115 4.85611 4.13214 6.41587 4.86475 6.24243
"O_lob_c27364.p1" 0.566285 0.674688 1.09677 0.224277 0.760031 0.190479 0.104184 0.10025 0.0951219 0 0.197816 0 0.0851996 0 0.178546
"O_lob_c27365.p1" 7.6826 7.84565 7.5925 6.77244 10.9763 8.75283 7.93347 2.63237 5.24521 3.48069 4.41512 1.63402 2.23718 7.39852 4.21945
"O_lob_c27367.p1" 3.5477 3.12327 4.00637 3.34308 3.94054 3.45653 4.18629 6.36715 4.8085 10.1098 9.24684 11.0908 13.4292 10.9895 10.0947
"O_lob_c27375.p2" 58.0401 49.8228 53.3176 42.6421 37.8199 48.9483 13.6185 19.6563 18.0857 9.59889 9.69659 6.23939 9.61822 15.8111 11.9346
"O_lob_c27377.p1" 1.16634 1.01017 2.61249 2.36599 1.65951 2.00659 0.919873 1.06159 1.99389 7.9328 1.38216 0.271752 6.74206 9.11438 6.86138
"O_lob_c27386.p1" 99.0887 81.4575 73.6793 138.421 98.7044 152.936 457.044 294.497 262.166 262.282 385.966 489.931 166.121 170.146 307.617
"O_lob_c27397.p1" 2.28832 1.33145 1.42273 0.899318 0.800791 0.763794 0.626646 0.401988 0.190712 0.342656 0.396606 0.155956 1.07307 0.700502 0.800404
"O_lob_c27409.p1" 0 0.243654 0 0 0 0 0.526746 0.506854 0.240464 0.418872 0 0.19664 0.861521 0.791422 0.225678
"O_lob_c27427.p1" 0 0 0 0 0 0 0 0 0 0 0 0 0 0 0
"O_lob_c27428.p1" 0 0.104054 0 0 0 0 0 0 0 0 0 0 0 0 0
"O_lob_c27429.p1" 0 0 0 0 0 0 0 0 0.231824 0.201911 0 0 0 0.254329 0
"O_lob_c27442.p1" 13.283 13.9315 14.0325 11.9433 13.0093 9.05666 6.73693 8.00782 7.5982 0 7.14818 9.17226 0 1.19083 7.131
"O_lob_c27451.p1" 0 0 0 0 0 0 0 0 0 0 0 0 0 0 0
"O_lob_c27459.p1" 75.1559 75.0454 82.7491 92.8682 74.4752 77.188 44.9841 58.5417 65.9832 37.8241 46.0313 34.4121 45.6822 50.7829 50.5518
"O_lob_c27462.p1" 0 0 0 0 0 0 0 0 0 0 0 0 0 0 0
"O_lob_c27463.p1" 35.9355 37.1894 31.7461 26.6679 24.1866 29.4246 35.8907 44.2132 33.1229 5.18688 24.4268 26.2972 5.09613 13.3485 30.5428
"O_lob_c27470.p1" 5.41694 6.55057 6.84102 7.43013 7.9358 7.61413 6.47664 6.26557 6.1317 3.36473 6.39622 7.36015 4.97246 6.01894 9.80359
"O_lob_c27477.p1" 0 0 0 0 0 0 0 0 0 0 0 0 0 0 0
"O_lob_c27486.p1" 8.7168 7.24214 10.3012 8.25037 10.1128 9.39246 1.95706 2.66781 4.31817 2.85316 2.94175 1.70472 3.20088 5.55416 2.0962
"O_lob_c27494.p1" 14.237 13.7162 15.6079 13.4049 15.9533 14.0955 5.33745 8.27448 8.66341 3.06538 3.37809 3.76367 2.6674 3.56417 5.84395
"O_lob_c27511.p1" 0 0 0 0 0 0 0 0 0 0 0 0 0 0 0
"O_lob_c27537.p2" 0 0 0 0 0 0 0 0 0 0.25642 0 0 0.395546 0 0.276305
"O_lob_c27544.p2" 0 0 0 0 0 0 0 0 0 0 0 0 0 0 0
"O_lob_c27587.p1" 0.987763 2.0687 1.32566 1.30401 1.25749 0.806273 0.484606 0.466306 0.442453 1.15609 0.345047 0.542728 1.5852 1.90196 1.03812
"O_lob_c27607.p1" 35.248 48.2524 49.3785 53.3603 69.2961 59.608 18.6915 22.6925 41.2306 26.2117 27.5521 20.74 45.9796 55.6118 22.1195
"O_lob_c27608.p1" 0 0 0 0 0 0 1.56025 0 0 98.3734 19.3891 0 94.2281 33.9005 33.5007
"O_lob_c27625.p1" 19.3938 20.3154 20.8838 18.7407 18.0975 16.3785 13.0011 12.687 12.7511 2.19193 8.41746 12.0737 2.21657 6.35024 9.95941
"O_lob_c2765.p1" 6.64476 5.78407 7.48769 4.28583 6.65677 4.69365 3.10863 1.68047 1.88152 4.6107 2.22168 1.1996 2.85636 2.37905 2.00526
"O_lob_c27661.p1" 3.26919 3.54724 4.53294 2.42768 3.29077 2.26802 0.676644 1.95328 1.4415 6.63622 1.28475 1.3472 6.45568 4.97025 4.44513
"O_lob_c27677.p1" 0.662294 0 0 0.393451 0.999998 0.33416 0 0 0 11.2468 1.38812 0 14.267 2.56303 6.2645
"O_lob_c27694.p1" 0 0 0 0 0 0 0 0 0 0 0 0 0 0 0
"O_lob_c27696.p2" 4.39006 4.163 5.13469 1.67659 4.41904 4.11357 1.55766 0.999227 0.790094 0.688147 0.657233 0.516883 0.424607 0.520078 1.18642
"O_lob_c27703.p1" 2.79367 3.20958 5.1648 5.39386 2.10909 3.17148 0.770964 0.74185 1.4078 0 1.09788 0.28781 0.630477 0.386118 0
"O_lob_c27720.p1" 10.9558 15.6084 14.8605 18.9633 15.6572 15.5596 7.91324 4.88472 7.49755 3.56189 4.25234 3.6787 2.68619 3.43972 2.81462
"O_lob_c27722.p1" 14.1236 12.0489 14.4917 9.83924 12.8744 11.036 10.4071 10.1326 13.237 17.5951 13.905 13.0702 18.952 19.3967 22.8897
"O_lob_c27725.p1" 0 0.208661 0.215854 0 0.411347 0.618551 0 0 0 0 0 0 0 0 0
"O_lob_c27729.p1" 21.4076 22.6707 29.2867 32.1911 32.6911 28.131 18.4285 15.5062 22.0704 13.2069 14.1047 12.7712 12.0787 22.6674 15.2236
"O_lob_c2773.p1" 74.7972 63.6769 68.0154 48.051 54.0515 49.818 51.9587 47.8415 43.6221 34.3128 34.444 29.987 33.3331 42.9894 34.2871
"O_lob_c27733.p1" 0 0 0 0 0 0 0 0 0 0 0 0 0 0 0
"O_lob_c2774.p1" 0.661154 0.337593 0.488923 3.14219 2.19621 2.13494 3.72213 3.30066 3.6649 0 3.6029 6.81134 0 0.21931 3.12686
"O_lob_c27745.p1" 0.665572 0.970997 0.904023 0.564856 0.765675 0.479734 0.104958 0.100994 0.479141 0 0.199285 0.156728 0 0 0.089936
"O_lob_c27746.p1" 8.33134 5.48679 7.17681 1.15087 3.75474 1.89958 87.3637 58.4463 28.7648 60.3545 69.3788 60.9506 8.34451 14.8452 47.5371
"O_lob_c27750.p1" 5371.32 5333.15 5465.78 5025.25 6786.97 6602.6 11212.5 11355.5 9936.28 12221 8961.96 9003.55 10547.5 9398.4 12258.5
"O_lob_c27752.p1" 0 0 0 0 0 0 0 0 0 0 0 0 0 0 0
"O_lob_c27764.p1" 0 0 0 0 0 0 0 0 0 0 0 0 0 0 0
"O_lob_c27766.p1" 0 0 0 0 0 0 0 0 0 0 0 0 0 0 0
"O_lob_c27776.p1" 0 0 0 0 0 0 0 0 0 0 0 0 0 0 0
"O_lob_c27782.p1" 0.604003 0.946616 0.165991 0.541902 0.308084 0.731961 0.353854 0.332662 0.291932 0.13825 0.315562 0.128318 0.411882 0.331339 0.732417
"O_lob_c27783.p1" 13.7161 10.151 12.631 15.7241 10.1292 14.4748 32.5322 30.8334 34.3904 14.8039 19.5396 22.8961 13.7617 12.8402 17.0765
"O_lob_c27787.p1" 0 0 0 0.215285 0 0 0 0 0 0 0 0.149335 0 0 0
"O_lob_c27814.p1" 93.1071 94.0439 99.5703 100.499 107.421 94.596 87.3334 86.3322 78.0702 123.265 78.5116 67.3018 112.64 136.842 127.651
"O_lob_c27826.p1" 8.76953 11.6045 13.1789 9.68574 8.82742 10.7189 4.6357 5.11662 3.85901 2.71055 3.88317 2.95214 2.22998 4.37021 2.57026
"O_lob_c27831.p1" 0 0 0 0 0 0 0 0 0 0 0 0 0 0 0
"O_lob_c27843.p1" 0 0 0 0 0 0 0 0 0 0 0 0 0 0 0
"O_lob_c27854.p1" 0 0 0 0 0 0 0 0 0 0 0 0 0 0 0
"O_lob_c27861.p1" 0.310061 2.82443 2.59716 2.20997 2.47466 4.3414 2.43617 2.97094 4.06503 0.80926 1.93227 1.79596 1.67984 1.01935 2.34855
"O_lob_c27889.p1" 9.56908 11.7266 12.8529 8.28348 9.21943 9.79409 3.31981 4.50126 4.82211 2.03995 2.57865 2.02799 1.97445 1.51149 1.68094
"O_lob_c27890.p1" 77.6925 90.402 88.1789 68.9753 74.5713 71.4047 26.9403 26.0763 38.278 52.2267 25.1219 17.8529 87.3424 143.706 66.7947
"O_lob_c27915.p1" 0 0 0 0 0 0 0 0 0 0 0 0 0 0 0
"O_lob_c27918.p1" 25.7145 27.3949 26.3271 11.693 19.1735 22.9051 8.93618 7.92431 11.9983 8.08146 7.98457 5.49456 10.4602 17.1998 15.9149
"O_lob_c2792.p1" 0 0 0 0 0 0 0 0 0 0 0 0 0 0 0
"O_lob_c27922.p1" 131.028 143.846 140.854 119.481 117.742 123.793 67.9472 83.1021 84.7832 63.1988 59.7708 54.7995 75.8164 90.9062 64.7121
"O_lob_c27948.p1" 0.158732 0 0 0 0 0 0.175219 0.168602 0.319956 0 0.166345 0.261645 0.14329 0.175508 0
"O_lob_c27951.p1" 0 0 0 0 0 0 0 0 0 0 0 0 0 0 0
"O_lob_c2796.p1" 52.441 56.0978 53.1841 39.4096 38.9305 43.922 13.8931 15.4573 16.5165 8.63119 9.47997 9.83269 8.75782 14.061 14.3848
"O_lob_c27971.p1" 6.13699 4.52634 4.32219 4.45601 6.86389 4.01387 11.918 13.0372 9.73593 0.798087 7.50325 11.4273 0.41037 2.01056 6.66484
"O_lob_c27976.p1" 38.9867 30.6873 33.7982 45.2598 47.3909 52.2962 20.8929 17.1769 23.0357 24.0278 21.292 21.4643 31.5185 25.662 24.7252
"O_lob_c27993.p1" 26.2801 31.3496 25.7219 17.8485 20.1058 13.4606 22.2082 27.7552 24.1881 35.3862 34.8846 28.7893 13.0254 12.3059 9.12776
"O_lob_c27994.p1" 0 0 0 0 0 0 0 0 0 0 0 0 0 0 0
"O_lob_c27999.p1" 27.7495 24.0072 27.3951 21.8843 26.225 23.8445 12.3062 12.4851 13.5562 8.93505 10.5401 15.0805 13.236 12.1926 13.2958
"O_lob_c28005.p1" 1.81194 1.11023 0.95709 1.50699 0.911948 1.27989 1.00007 0.769844 1.27831 1.59053 0.569654 0.149335 1.14497 1.20207 1.54249
"O_lob_c28019.p1" 2.413 2.16134 1.45336 1.83582 1.95809 1.41166 0.668818 2.07405 1.22128 0.180039 1.1429 1.71511 0 0.267968 0.377437
"O_lob_c28020.p3" 0 0 0 0 0 0 0.39629 0 0 0 0 0 0 0 0
"O_lob_c28042.p1" 1.14666 2.34199 2.72556 0.3406 2.09014 0.867818 0.632881 0.608981 0 1.00654 0.300414 0.236262 1.03511 2.21874 1.0846
"O_lob_c28048.p1" 215.517 237.135 222.052 242.02 212.235 245.072 154.769 217.012 183.948 0.555157 104.338 100.441 0.194251 18.4281 59.2315
"O_lob_c28062.p1" 7.35177 9.00936 9.12578 6.55125 5.92024 8.16053 4.46348 5.66149 6.85379 5.96942 7.89702 4.08993 7.96392 6.90948 5.38927
"O_lob_c28076.p1" 0 0 0 0 0 0 0 0 0 0 0 0 0 0 0
"O_lob_c28080.p1" 0 0 0 0 0 0 0 0 0 0 0 0 0 0 0
"O_lob_c28106.p1" 0 0 0 0 0 0 0 0 0 0 0 0 0 0 0
"O_lob_c28115.p1" 0 0 0 0 0 0 0 0 0 0 0 0 0 0 0
"O_lob_c28124.p1" 15.0992 14.1413 16.735 13.4783 13.8919 16.105 7.51337 7.81133 7.72716 3.02168 5.5751 3.3529 1.4831 2.7681 2.36801
"O_lob_c28155.p1" 1.13452 2.15935 1.67535 1.67488 3.01528 1.7781 0.778037 0.748656 0.88795 0.464025 1.10795 0.871352 2.22691 3.70178 2.00004
"O_lob_c28164.p1" 41.1302 30.9013 35.6121 36.5613 37.4248 39.3505 64.66 56.466 55.5198 104.66 81.3738 97.8539 114.66 105.289 113.976
"O_lob_c28182.p1" 2.18256 3.56621 2.30572 0.777961 0.439393 1.10121 2.40926 1.6228 1.31982 1.3411 0.457449 0.179881 0.98512 0.723972 3.71599
"O_lob_c28204.p1" 0 0 0 0 0 0 0 0 0 0 0 0 0 0 0
"O_lob_c28208.p1" 4.26845 3.58056 3.86401 1.84804 4.04163 3.27598 4.47071 3.73627 4.62597 19.2464 7.36276 4.47958 14.7882 17.634 10.2293
"O_lob_c28212.p1" 2.6489 1.58406 3.92109 2.69486 3.25742 3.9278 1.505 2.7717 2.34592 2.15324 1.0026 1.2291 2.50293 3.52976 2.60406
"O_lob_c28219.p1" 0 0 0 0 0 0 0 0 0 0 0 0 0 0 0
"O_lob_c28230.p1" 12.6391 12.9074 13.1429 15.9653 22.9505 14.0045 21.4775 15.9034 14.7886 17.9383 17.6605 13.4807 18.8456 32.3343 29.1297
"O_lob_c28240.p1" 0.840285 1.10329 0.634072 0.427878 0.845831 0.484532 0.265019 0.127505 0.483933 0.105372 0.125799 0.395739 0.541816 0.398184 0.567721
"O_lob_c28244.p1" 5.03961 11.0365 11.2987 10.9776 9.5821 6.32858 3.46147 5.23404 7.5059 5.75094 7.51124 6.59949 6.82404 11.7637 9.05705
"O_lob_c2825.p1" 0 0 0 0 0 0 0 0 0 0 0 0 0 0 0
"O_lob_c28251.p1" 0 0 0 0 0 0 0.302879 0 0 5.12706 2.58786 0 6.53496 2.14529 2.85482
"O_lob_c28253.p1" 0 0 0 0 0 0 0 0 0 3.03907 0.172771 0 0.89295 2.18745 0.779702
"O_lob_c28279.p1" 0 0 0 0 0 0 0 0 0 0 0 0 0 0 0
"O_lob_c28280.p1" 0.666122 0.907012 0.93828 1.5829 0.894025 1.34437 0.490209 0.471697 0 0 0 0 0 0 0.210024
"O_lob_c28284.p1" 0 0.154442 0 0 0 0 0 0 0 0 0 0 0 0 0
"O_lob_c28311.p1" 0 0 0 0 0 0 0 0 0 0 0 0 0 0 0
"O_lob_c28315.p1" 0 0 0 0 0 0 0 0 0 1.15065 0.119453 0 0.360139 0.189049 0.107816
"O_lob_c28327.p1" 8.20369 10.127 11.0611 12.533 12.2141 14.0922 8.6473 5.16257 8.67477 10.1255 5.5366 5.66198 8.82826 7.37945 5.46648
"O_lob_c28328.p1" 0 0 0 0 0 0 0 0 0 0 0 0 0 0 0
"O_lob_c28331.p1" 0 0 0 0 0 0 0 0 0 0 0 0 0 0 0
"O_lob_c28337.p1" 13.7041 9.32996 13.6 9.12807 6.89728 9.84778 17.878 16.3207 8.37073 38.0936 27.4173 16.2574 38.0501 27.3205 19.6401
"O_lob_c28341.p1" 0 0 0 0 0 0 0 0 0 0 0 0 0 0 0
"O_lob_c28348.p1" 12.8839 14.8629 10.8383 10.7723 14.8902 12.0381 3.16048 5.32197 5.53066 4.18872 3.75052 2.35968 4.95375 4.22092 4.96491
"O_lob_c28365.p1" 3.51184 3.06875 3.44228 2.58098 2.40527 1.86323 1.19896 1.49978 1.56902 0.667392 0.607058 0.596779 0.457556 0.72056 0.513678
"O_lob_c28368.p1" 0 0 0 0 0 0 0 0 0 0 0 0 0 0 0
"O_lob_c28390.p1" 0.222041 0.226753 0.23457 0.527634 0.894025 0.672183 0.245104 0.235848 0 0.389817 0 0.366001 0.601322 0.245509 0
"O_lob_c28426.p1" 1.65415 2.81543 2.13582 0 1.29505 0.5564 3.44905 0.585671 0.555712 0.806679 0.577831 0.454437 0.66366 1.21932 1.39078
"O_lob_c28434.p1" 9.53247 11.4697 12.8622 7.289 10.1654 8.09537 6.87617 6.11525 9.22683 16.1554 10.9788 9.25659 16.8695 24.7324 19.5508
"O_lob_c28453.p1" 0 0 0 0 0 0 0 0 0 0 0 0 0 0 0
"O_lob_c28460.p1" 0 0 0 0 0 0 0 0 0 0 0 0 0 0 0
"O_lob_c28472.p1" 0 0 0 0 0 0 0 0 0 0 0 0 0 0 0
"O_lob_c28473.p1" 0 0 0 0 0 0 0 0 0 0 0 0 0 0 0
"O_lob_c28475.p1" 18.1589 17.4744 12.5431 21.5754 18.6303 18.6765 9.63706 9.27313 13.7261 9.19614 8.05111 8.05868 5.04381 17.7614 7.59714
"O_lob_c28482.p1" 31.3791 33.1108 33.1809 23.5494 18.2815 22.7683 19.7375 16.0941 13.6722 10.3485 9.07015 10.7675 10.1824 17.5616 17.3551
"O_lob_c28494.p1" 16.211 17.9946 18.2427 16.7488 21.9938 18.8478 14.9772 11.2298 11.3658 12.0647 8.49429 8.13261 10.0211 11.8846 8.50019
"O_lob_c28527.p2" 0 0 0 0 0 0 0 0 0 0 0 0 0 0 0
"O_lob_c28529.p1" 0 0 0 0 0 0 0 0 0 0 0 0 0 0 0
"O_lob_c28538.p1" 0 0 0 0 0 0 0 0 0 0 0 0 0 0 0
"O_lob_c28540.p1" 0.813835 2.65954 3.78294 4.64139 1.47457 1.14974 0.179674 0.518666 1.8045 1.57166 1.70574 1.07319 1.3224 3.41944 1.38562
"O_lob_c28563.p1" 177.529 169.927 159.002 86.565 102.757 110.285 100.618 112.15 121.199 202.03 166.442 150.596 238.405 234.394 204.507
"O_lob_c28564.p1" 112.62 118.576 134.884 60.9403 106.333 79.287 50.1127 47.2929 43.7739 52.1115 33.8512 28.4212 29.9477 52.6086 33.031
"O_lob_c28567.p1" 45.3738 48.4802 55.7906 154.956 142.315 94.3929 286.754 299.159 334.317 293.05 321.693 394.193 181.304 87.1222 132.734
"O_lob_c28574.p1" 0.286664 0.585496 0 0 0.44656 0 0 0 0 0 0 0.236262 0.258778 0 0
"O_lob_c28577.p1" 1.42711 1.09305 2.01018 1.69562 2.99277 1.5601 0.393836 0.378964 0.479438 0.313181 0.498521 0.392063 0.107357 0 0
"O_lob_c28578.p1" 10.5473 9.39707 12.1645 9.09193 11.6328 8.77444 6.59131 4.40082 6.41807 6.48038 3.36181 3.75258 6.64826 10.5468 7.96838
"O_lob_c28581.p1" 0 0 0 0 0 0 0 0 0 1.51519 0.641012 0 1.62566 1.76332 0.440414
"O_lob_c28613.p1" 135.847 116.338 120.523 89.3219 87.4562 97.9877 96.8172 93.6864 87.3987 85.8175 105.39 100.956 112.809 112.471 115.396
"O_lob_c28617.p1" 0 0 0 0 0 0 0 0 0 0 0 0 0 0 0
"O_lob_c28618.p1" 2.54204 3.17287 2.2379 2.85252 3.12744 2.56517 5.14449 1.50006 2.84666 0.123968 0.88799 1.62951 0 1.24921 2.93879
"O_lob_c28638.p1" 10.4763 11.8248 10.0966 11.7922 11.8405 11.4989 11.3616 10.5421 7.4095 8.87347 11.9418 8.02839 4.14787 5.0805 5.04158
"O_lob_c28651.p1" 5.88943 6.7352 7.53406 10.2726 11.127 8.31267 4.88679 5.58824 6.36455 0.990575 4.89074 5.96002 1.42617 3.23004 2.38763
"O_lob_c28663.p1" 63.9282 68.4347 66.3508 63.63 71.1239 63.0952 78.6159 73.8601 76.5815 69.8996 88.4446 103.065 83.5267 68.5148 81.1551
"O_lob_c28681.p1" 0 0 0 0 0 0 0 0 0 0 0 0 0 0 0
"O_lob_c28683.p1" 14.8643 14.2167 14.8 10.3439 14.5568 9.80464 5.68662 9.12039 7.66069 3.37192 4.73595 2.60722 4.28353 9.49397 3.63341
"O_lob_c28686.p1" 8.46654 12.0087 11.2632 8.19664 9.78501 9.65108 3.2884 5.66228 6.79481 5.50517 6.73664 5.94416 7.21832 6.41429 6.52531
"O_lob_c28734.p1" 21.9761 21.3972 20.1631 23.1063 22.1818 23.8772 11.2986 9.01732 11.7722 11.0988 8.20254 8.28694 11.5769 13.5141 11.39
"O_lob_c28748.p1" 0 0 0 0 0 0 0 0 0 0 0 0 0 0 0
"O_lob_c28749.p1" 0 0.301756 0.468238 0.52662 0.446153 0 0 0.47079 0.297805 0.259378 0.619316 1.09589 1.06696 0.326715 0.698733
"O_lob_c28764.p1" 13.8849 15.6547 16.31 21.9441 18.9988 18.5412 119.053 160.348 102.817 166.492 131.166 75.0855 69.9377 81.8298 36.4667
"O_lob_c28772.p1" 2.47294 2.1887 3.13498 2.54646 2.48926 2.32908 0.545962 0.525345 1.99389 0.57887 1.38216 0.407628 0.5953 2.18745 0.779702
"O_lob_c28774.p1" 0 0 0 0 0 0 0 0 0.0615495 0.0536076 0 0 0.0551291 0 0
"O_lob_c28781.p1" 1.73929 3.38984 2.55611 2.04496 3.19594 2.75648 2.81863 1.96011 2.00226 1.92691 0.941039 0.482585 0.883041 2.30291 2.22679
"O_lob_c28787.p1" 2.23494 1.85443 0.737829 0.99579 3.65575 1.5505 2.31289 2.22555 3.23795 2.20707 1.61022 2.8781 0.756572 2.78005 6.47408
"O_lob_c28792.p1" 0 0 0 0 0 0 0 0 0 0 0 0 0 0 0
"O_lob_c28801.p1" 0 0 0 0 0 0 0 0 0 0 0.539137 0 0.154805 0.379223 0.162206
"O_lob_c28819.p1" 10.4718 10.2943 11.5797 7.38386 8.37365 7.11058 3.241 2.96268 3.25499 4.16657 3.12814 2.09716 3.0038 3.13813 2.5457
"O_lob_c28835.p1" 0 0 0 0 0 0 0 0 0 0 0 0 0 0 0
"O_lob_c28837.p1" 0 0 0 0 0 0 0 0 0 0 0 0 0 0 0
"O_lob_c28840.p1" 0 0 0 0 0 0 0 0 0 0 0 0 0 0 0
"O_lob_c28880.p1" 36.3752 36.3148 36.9208 27.4811 29.641 29.9201 12.7097 14.0696 16.636 10.0174 8.9694 7.72583 13.1531 19.2649 17.5406
"O_lob_c28922.p1" 0 0 0 0.321411 0.2723 0 0.298613 0 0 0 0.28349 0.111476 0 0 0
"O_lob_c28928.p1" 61.2058 56.5697 67.6586 63.0595 64.4165 61.0536 52.6509 52.5588 53.6372 33.5307 44.8053 44.1003 34.7529 56.0156 46.2723
"O_lob_c28937.p1" 8.26267 5.82969 6.84365 5.50411 6.17175 6.82808 2.72345 2.38774 7.00682 2.1549 2.10094 1.83798 2.96314 2.44688 1.04499
"O_lob_c28943.p1" 3.43952 3.263 4.16262 4.3816 5.53566 3.38755 3.66277 2.90725 3.52132 3.50335 2.54419 2.18625 5.64271 5.96989 4.99235
"O_lob_c28946.p1" 33.0903 34.6475 35.8101 26.4298 28.9922 26.8247 16.7881 14.6465 17.8589 9.30312 11.5244 11.9028 18.6981 24.7946 21.8237
"O_lob_c28948.p1" 1.47742 2.86668 3.7459 4.21296 2.23076 1.34178 0.163089 1.5693 1.78683 1.55627 2.01278 1.33942 0.800221 3.1038 1.39747
"O_lob_c28951.p1" 13.0393 14.2607 12.8443 12.0905 12.815 12.1355 3.5498 2.57351 3.19662 2.86149 2.12357 2.21469 1.31229 3.89661 3.70841
"O_lob_c28958.p1" 4.54144 5.60404 5.19752 3.14761 2.09523 2.94518 1.08548 1.80894 2.28855 2.2134 1.78473 1.24765 3.75801 4.48032 3.04276
"O_lob_c28965.p1" 0 0 0 0 0 0 0 0 0 0 0 0 0 0 0
"O_lob_c28980.p1" 2.55115 2.08423 2.69511 1.81869 1.54079 2.42725 0.804612 1.54845 1.32232 0.767799 0.687476 0.540668 0.526394 0.483564 0.275781
"O_lob_c28997.p2" 0 0 0 0 0 0 0 0 0 0 0 0 0 0 0
"O_lob_c2900.p1" 12.8525 13.4202 13.12 10.638 13.228 12.0951 7.17345 8.58984 9.75143 10.2679 8.77752 7.61723 9.38605 11.0174 13.3863
"O_lob_c2906.p2" 0 0 0 0 0 0 0 0 0 0 0 0 0 0 0
"O_lob_c29060.p1" 49.7764 47.9316 53.3681 49.0157 46.002 59.2032 40.7669 31.6181 30.0007 3.68634 21.228 29.4196 2.22998 5.05306 21.6135
"O_lob_c29064.p1" 12.4958 11.225 11.2452 12.2349 11.763 10.0409 17.3699 11.4294 13.0604 11.4767 9.94263 11.9198 15.5625 13.1769 13.0234
"O_lob_c29064.p2" 10.4897 9.95794 7.33572 10.3569 8.17947 8.34885 7.82825 6.27719 6.70061 6.22508 4.64487 3.77474 2.80077 5.22745 3.49367
"O_lob_c29077.p1" 9.16536 11.2961 12.4065 9.22051 10.964 11.3341 6.05758 2.23539 4.83933 2.7285 3.23482 2.88382 3.2509 3.41301 2.27088
"O_lob_c29082.p1" 0 0 0 0.269 0 0 0.0833066 0.240482 0.15212 0 0.0790875 0.186596 0 0 0.142767
"O_lob_c29086.p1" 0.151611 0 0.160064 0.539351 0.610159 0.152675 0.167046 0.482823 0.305384 0 0.158486 0.124848 0 0.167217 0
"O_lob_c29087.p1" 0 0 0 0 0 0 0 0 0 0 0 0 0 0 0.124007
"O_lob_c29099.p1" 47.8448 60.9439 51.4504 43.1954 41.4285 37.0321 33.3167 41.5304 43.2083 50.2777 55.8905 47.7713 56.6585 52.5224 49.3106
"O_lob_c29101.p1" 6.462 10.2653 5.68887 7.67782 7.2274 8.33213 13.4739 4.95722 7.96002 18.2777 11.2866 7.69287 22.0372 18.6564 9.16842
"O_lob_c29114.p1" 1.01532 2.41936 1.60892 1.40741 1.70337 1.02456 0.373595 1.07846 1.36439 4.15919 1.24136 0.139467 2.5969 3.55501 2.72106
"O_lob_c29119.p2" 0 0 0 0 0 0 0 0 0 0 0 0 0 0 0
"O_lob_c29121.p1" 0 0 0 0 0 0 0 0 0 0 0 0 0 0 0
"O_lob_c29162.p1" 7.47272 6.62752 9.74546 3.87853 4.98366 5.56086 1.54193 1.33533 2.33277 1.47138 1.75661 1.15124 0.504381 2.47116 1.32124
"O_lob_c29167.p3" 32.1109 30.0341 28.8503 31.3778 27.7916 29.0719 16.5637 18.4883 22.9868 26.0797 20.4423 20.7763 28.9872 29.8638 22.7088
"O_lob_c29167.p1" 28.5571 31.4858 34.7071 26.4234 29.2543 30.092 18.6908 19.5956 23.4325 25.0675 19.8629 23.9526 31.7105 26.2662 30.3581
"O_lob_c29170.p1" 9.02558 7.64996 9.47185 12.5018 12.1322 15.3427 15.2727 18.324 19.0302 13.4598 12.4548 15.6629 14.5259 8.56378 19.8796
"O_lob_c29172.p1" 5.40411 4.77302 7.71494 3.81783 4.8517 5.3059 3.86948 2.79252 2.35526 4.10271 2.29594 3.73168 4.21916 5.16782 3.59197
"O_lob_c29179.p1" 0 0 0 0 0 0 0 0 0 0 0 0 0 0 0
"O_lob_c29189.p1" 3.26519 5.76616 3.27622 4.61371 5.10405 5.84521 3.02967 5.72885 4.09231 0.500502 0 1.44596 0.646685 1.60384 2.60256
"O_lob_c29195.p1" 10.6492 13.2055 12.4554 8.58581 9.95377 10.3623 7.13714 4.44375 4.59976 0 2.78999 3.13456 0 0.841049 0.719488
"O_lob_c29238.p1" 34.4868 37.4944 32.7335 27.7372 36.4235 33.5157 28.2297 24.1204 25.5602 26.5469 20.5726 14.4303 22.7024 32.3354 26.7989
"O_lob_c29288.p1" 0 0 0 0 0 0 0.140742 0.134819 0.12883 0 0.132447 0 0 0 0
"O_lob_c29290.p1" 14.3592 19.0747 18.9586 12.1183 12.6666 11.7412 7.6033 6.95682 5.47345 6.09815 4.49806 3.54252 4.42421 9.22689 5.56556
"O_lob_c29295.p1" 0 0 0 0 0 0 0 0 0 0 0 0 0 0 0
"O_lob_c29311.p1" 38.3681 39.7378 40.3846 46.8763 50.41 41.0957 30.5186 26.3888 34.0559 22.4641 19.5143 19.5198 22.0003 26.546 20.3523
"O_lob_c29313.p1" 0 0 0 0 0 0 0 0 0 0 0 0 0 0 0
"O_lob_c29323.p1" 0 0 0 0 0 0 0 0 0 0 0 0 0 0 0
"O_lob_c29327.p1" 2.19503 3.92283 2.02903 3.26003 2.9717 2.215 5.31065 5.53738 5.50048 0.240851 3.16293 2.71364 0.495375 0 0.259529
"O_lob_c29328.p1" 1.59107 2.78544 1.56079 1.62037 1.48718 2.98173 1.88179 2.77645 2.40535 2.19474 2.62018 2.62265 2.56481 2.26188 1.18247
"O_lob_c29329.p1" 0 0 0 0 0 0 0 0 0 0 0 0 0 0 0
"O_lob_c29337.p1" 4.97435 4.7977 5.25504 4.59687 4.86809 3.62527 6.8638 10.8609 11.0016 0.727752 9.99148 19.1321 0.623673 2.29171 4.96654
"O_lob_c29363.p1" 7.19288 5.00121 7.11373 8.18254 9.24301 8.33935 4.89916 10.4036 6.16966 10.7471 4.49066 1.89198 4.83533 8.12233 3.61894
"O_lob_c2938.p1" 39.2705 46.0582 42.3922 45.0291 43.8451 42.2235 35.5883 36.4301 37.6776 34.3213 31.0902 22.4723 24.7687 30.7171 24.9797
"O_lob_c29387.p1" 12.8858 15.7327 15.2913 15.1252 13.2691 14.1336 6.39512 7.57763 8.06295 5.5212 3.73789 3.80307 3.77823 6.96787 5.02222
"O_lob_c29414.p1" 0 0 0 0 0 0 0 0 0 0 0 0 0 0 0
"O_lob_c29432.p1" 10.9751 10.9533 14.3613 13.6328 11.0476 13.8438 3.71715 4.37162 5.65636 3.06538 4.05169 3.49484 3.60272 6.06757 3.77497
"O_lob_c29454.p2" 0.339938 0 0.35912 0.807794 0.342182 0.343031 0 0.722155 0 0.5968 0.356244 0.560338 0.306869 0 0.321541
"O_lob_c29455.p2" 0 0 0 0 0 0 0 0 0 0 0 0 0 0 0
"O_lob_c29464.p3" 12.4583 14.419 15.7935 12.5819 13.5856 9.63825 1.83365 3.0877 4.39463 3.28079 2.61117 2.56695 2.81159 6.88751 2.35681
"O_lob_c29470.p1" 0 0 0 0 0 0 0 0 0 0 0 0 0 0 0
"O_lob_c29482.p1" 35.0442 35.1222 29.9546 33.2137 29.115 26.8721 22.041 25.3598 27.9409 22.0828 16.0313 12.6898 26.4436 29.3231 20.5055
"O_lob_c29485.p1" 0 0 0 0 0 0 0 0 0 0 0 0 0 0 0
"O_lob_c29504.p1" 0 0 0 0 0 0 0 0 0 0 0 0 0 0 0
"O_lob_c29510.p1" 0 0 0 0 0 0 0 0 0 0 0 0 0 0 0
"O_lob_c29514.p2" 45.2118 38.8811 35.5529 46.4482 45.8524 41.8498 37.9001 42.6071 45.2242 28.348 43.4617 34.4608 22.4015 26.6866 26.3664
"O_lob_c29514.p1" 105.7 97.4125 103.767 115.173 115.221 129.035 93.6282 125.417 118.223 96.4052 163.184 210.565 86.8069 67.5577 78.2769
"O_lob_c29526.p1" 0 0 0 0 0 0 0 0 0 0 0 0 0 0 0
"O_lob_c29527.p1" 0.819677 1.05937 0.323704 2.61617 2.49385 2.38398 1.80191 3.54543 2.05654 1.16556 1.56951 2.06706 0 0.621708 0.60386
"O_lob_c29536.p1" 26.1766 22.145 27.4901 25.3967 33.2096 27.8215 15.3882 14.8071 18.1085 14.4122 12.0117 14.553 13.9823 11.3033 12.3067
"O_lob_c29543.p1" 0 0 0 0 0 0 0 0 0 0 0 0 0 0 0
"O_lob_c29553.p1" 33.2669 31.4338 34.9735 39.2476 32.56 33.2415 19.6333 18.9458 27.5562 8.00849 16.6565 18.2156 9.23239 14.6586 18.0498
"O_lob_c29586.p1" 0 0 0 0 0 0 0 0 0 0 0 0 0 0 0
"O_lob_c29608.p2" 463.435 590.955 567.081 547.979 366.709 414.884 242.381 328.52 401.633 342.413 435.799 323.74 438.039 575.715 351.386
"O_lob_c29620.p3" 0 0 0 0 0 0 0 0 0 0 0 0 0 0 0
"O_lob_c29626.p1" 13.1451 15.8106 19.1331 17.1802 17.0545 17.3916 11.286 9.92894 14.7204 7.94901 6.73477 5.89846 7.77908 8.07472 6.63132
"O_lob_c29633.p1" 0 0 0 0 0 0 0 0 0 0 0 0 0 0 0
"O_lob_c29648.p1" 14.0466 17.2721 21.8045 23.1608 18.4676 26.3238 4.74661 7.30778 47.671 3.5229 3.60497 7.79665 1.03511 2.5357 2.7115
"O_lob_c29660.p1" 0 0 0 0 0 0 0 0 0 0 0 0 0 0 0
"O_lob_c29667.p1" 35.783 40.8255 38.311 41.7015 41.0754 38.4069 30.0317 26.7885 30.7598 24.4669 25.1269 21.1037 24.0384 23.6168 21.3592
"O_lob_c29700.p1" 54.3184 47.1965 47.8724 72.0262 59.8124 55.4183 34.1212 45.5832 48.3933 47.4176 43.4005 30.4224 51.7434 42.473 42.0113
"O_lob_c29703.p1" 0 0 0 0 0 0 0 0 0 0 0 0 0 0 0
"O_lob_c29718.p1" 40.5437 39.6403 46.1212 51.7032 36.2272 43.2645 46.7416 43.9371 51.3338 54.5739 53.1196 57.6469 47.4295 44.0575 38.8962
"O_lob_c29723.p1" 0 0 0 0 0 0 0 0 0 0 0 0 0 0 0
"O_lob_c29734.p1" 0 0 0 0 0 0 0 0 0 0 0 0 0 0 0
"O_lob_c29754.p1" 0 0 0 0 0 0 0 0 0 0 0 0 0 0 0
"O_lob_c29759.p1" 23.5027 28.905 27.4987 23.1205 29.5087 18.8712 17.017 17.1797 14.7727 6.6551 9.53421 12.7053 6.15959 13.1331 13.3863
"O_lob_c29797.p1" 42.2358 40.4126 39.3244 36.265 31.4649 35.6592 20.6558 23.8955 26.0366 24.4717 15.9766 15.989 29.0678 32.0264 32.4701
"O_lob_c29798.p1" 0 0 0 0 0 0 0 0 0 0 0 0 0 0 0
"O_lob_c29800.p1" 0 0 0 0 0 0 0 0 0 0 0 0 0 0 0
"O_lob_c29814.p1" 0 0 0 0 0 0 1.64141 0 0.249772 37.4174 10.908 0 41.8352 27.4019 14.0648
"O_lob_c29825.p1" 0 0 0 0 0 0 0 0 0 0 0 0 0 0 0
"O_lob_c29859.p1" 108 96.6389 115.03 76.278 80.4562 76.6388 87.2613 92.4646 98.1082 105.307 93.8907 71.1112 104.419 114.919 103.261
"O_lob_c29878.p1" 5.98668 6.60555 6.92047 3.51059 4.84706 4.02146 0.44957 0.73453 1.10937 1.01087 1.31728 0.797554 2.62239 2.60464 0.985745
"O_lob_c29889.p1" 17.5308 16.3232 19.6094 15.9282 16.6085 15.6091 7.68377 9.31047 10.653 3.16825 6.21394 7.22423 3.02544 5.70107 4.1455
"O_lob_c29893.p2" 0 0 0 0 0 0 0 0 0 0 0 0 0 0 0
"O_lob_c2992.p1" 39.1541 40.1112 38.4929 39.1832 51.5969 49.7307 39.6762 38.5714 38.3412 27.3223 25.4995 25.0423 22.6343 28.9527 29.9085
"O_lob_c29927.p1" 53.429 59.5556 57.9196 51.0342 42.8848 54.2675 22.7435 22.6264 20.7651 11.3419 9.51494 12.6636 11.6638 17.3753 10.5699
"O_lob_c29935.p1" 29.1224 31.5651 26.4246 23.9877 20.862 19.832 28.4002 23.3424 31.872 17.879 19.2852 17.5229 25.1604 33.1882 32.2782
"O_lob_c29942.p1" 0 0 0 0 0 0 0 0 0 0 0 0 0 0 0
"O_lob_c29948.p1" 8.91731 10.6827 9.4205 5.29754 8.32034 7.64686 13.85 12.7409 11.797 9.31749 10.6845 9.23467 7.47208 11.2309 10.5969
"O_lob_c29958.p1" 46.2347 43.8434 44.6203 56.9988 53.7133 50.6895 26.4779 25.1088 28.0287 52.1808 33.1516 13.8956 129.604 171.429 50.1444
"O_lob_c29960.p1" 44.8366 40.9338 47.7738 42.1296 38.02 38.8922 17.3016 17.467 22.7885 10.8262 12.3863 12.1766 17.2801 25.8531 18.1063
"O_lob_c29968.p1" 0 0 0 0 0 0 0 0 0 0 0 0 0 0 0
"O_lob_c29992.p1" 13.2968 13.7299 12.1742 13.341 16.8051 15.505 5.87119 5.17868 5.50939 2.3344 1.70312 1.21766 0.800221 2.77708 1.67696
"O_lob_c30040.p1" 1.6451 0.420003 0.695171 0.488655 0.74518 0.747029 1.42064 0.17474 0.331603 6.4329 2.34694 0.406755 3.5303 7.00085 4.10861
"O_lob_c30047.p1" 0 0 0 0 0 0 0 0 0 0 0 0 0 0 0
"O_lob_c30052.p1" 0 0 0 0 0 0 0 0 0 0 0 0 0 0 0
"O_lob_c30058.p1" 29.6496 26.9494 27.4088 26.7248 20.2889 26.2347 70.7549 61.9496 65.8367 68.9649 90.3792 102.493 80.3897 57.2733 55.0916
"O_lob_c30076.p1" 0 0.75439 0.780396 0 1.11538 0.745433 0 0 1.11677 1.62111 0.774145 1.21766 1.00028 2.04197 1.0481
"O_lob_c30080.p2" 30.7131 29.9792 30.6202 19.2206 23.2357 23.2146 16.1885 23.7221 19.1694 13.0037 10.9433 14.4027 20.6245 25.7725 26.4569
"O_lob_c30088.p1" 0 0 0 0 0.876255 0.867136 1.67587 0 0 4.19015 0 1.13771 3.40614 0 0
"O_lob_c30111.p1" 24.0987 24.0551 17.419 12.9171 11.6729 14.0788 11.4008 10.3929 13.331 8.4298 6.07631 5.82408 16.6838 20.6355 15.4249
"O_lob_c30112.p2" 297.701 356.072 356.641 247.072 175.859 196.383 252.787 347.207 333.914 224.686 272.112 170.168 300.416 338.15 281.24
"O_lob_c30115.p1" 3.05709 3.66492 3.15939 4.02709 3.34486 2.81665 0.513532 1.05887 1.74149 1.05008 0.696463 0.602509 0.779915 0.955275 1.00579
"O_lob_c30128.p1" 0 0 0 0 0 0 0 0 0 0 0 0 0 0 0
"O_lob_c30143.p1" 0.866459 0.737373 1.52559 1.37264 1.45363 1.00151 1.05695 0.61356 0.873262 6.41616 4.10475 1.19019 7.10915 7.00795 4.72311
"O_lob_c30155.p1" 0 0 0 0 0 0 0 0 0 0 0 0 0 0 0
"O_lob_c30164.p1" 12.5995 12.553 14.609 10.5886 13.92 11.4737 4.07069 3.91697 3.7166 8.90186 4.50862 2.53273 4.16115 7.13546 5.81346
"O_lob_c30175.p1" 0 0 0 0 0 0 0 0 0 0 0 0 0 0 0
"O_lob_c30183.p1" 0.247029 0 0.130484 0 0.12433 0 0 0 0.124484 0.758953 0 0 0.111499 0.955984 0.23366
"O_lob_c30190.p1" 3.40761 2.37268 3.92716 1.47227 2.65053 2.34451 2.73568 0.822616 1.40497 0.135964 0.649283 0.765946 0.559294 0.513786 1.46509
"O_lob_c30199.p1" 0 0 0 0 0 0 0 0 0 0 0 0 0 0 0
"O_lob_c30203.p1" 22.1947 19.7401 17.9032 10.4704 15.2392 10.1382 10.5864 7.20031 10.826 0 11.2566 13.7929 0 0.259296 7.35822
"O_lob_c30205.p1" 1.78663 2.73683 0.943726 2.65348 2.24803 1.35217 1.47916 0.948869 4.05149 0.784159 0.468083 0.368125 1.61283 1.97547 2.11243
"O_lob_c30212.p1" 0 0 0 0 0 0.731368 0.400029 0.192461 0.365232 0.318105 0.949423 0.448006 0.327134 0.400689 0
"O_lob_c30214.p1" 0 0 0 0 0 0 0 0 0 0 0 0 0 0 0
"O_lob_c30222.p1" 33.5196 30.8579 32.3094 37.646 32.7558 30.9853 10.1281 10.6552 11.9596 18.4704 10.3844 6.75529 38.7623 41.1204 24.5313
"O_lob_c30232.p1" 2.22528 2.10515 1.45639 0.87037 1.37583 0.392806 0.629474 1.09442 0.766648 0.547643 0.280201 0.661915 0.321821 0.295636 1.12533
"O_lob_c30248.p1" 7.89309 9.13535 8.06053 6.56471 7.94519 8.2304 1.74259 4.47143 2.91686 3.69525 3.03295 3.0358 5.46269 3.78184 4.23069
"O_lob_c30254.p1" 5.75168 7.02752 8.19259 6.51661 5.06594 4.45665 1.58728 2.07282 3.51951 0.270475 2.36797 2.28555 0.0927172 1.5899 1.06865
"O_lob_c30259.p1" 10.8037 14.5355 13.7684 6.7238 10.7024 12.1133 4.92178 6.37527 6.39483 3.46224 2.8754 1.83736 3.87011 9.10136 5.83941
"O_lob_c30260.p1" 0 0 0 0 0 0 0 0 0.159978 0 0 0 0 0 0
"O_lob_c30265.p1" 0 0 0 0 0 0 0 0 0 0 0 0 0 0 0
"O_lob_c3027.p1" 5.02825 5.58354 6.55818 5.1042 5.17667 3.70284 2.55077 2.77029 2.81492 2.85718 2.42207 0.736258 3.33511 4.52414 2.50273
"O_lob_c30272.p1" 0.584228 0.298314 0.462897 0.347075 1.02915 0.589544 1.45105 0.465419 1.17763 0.384629 1.37757 1.80565 0.263698 0.645977 0.828915
"O_lob_c30283.p1" 0 0 0 0 0 0 0 0 0 0 0 0 0 0 0
"O_lob_c30304.p1" 14.4213 15.7984 13.019 14.175 13.5927 13.6264 26.3391 17.9639 14.7988 15.4211 8.65563 5.18647 2.95872 8.69754 9.42455
"O_lob_c30316.p1" 1.02524 2.66825 2.10428 4.21966 2.46346 2.41687 2.16946 1.90213 3.36192 1.75006 0.74894 2.11271 0.624097 1.44723 1.14253
"O_lob_c30319.p1" 16.6876 12.8617 21.2882 17.2087 14.2623 18.4281 17.3783 16.0532 18.4053 37.3122 53.1241 48.7862 41.2135 32.7251 47.0557
"O_lob_c30326.p1" 0 0 0 0 0 0 0 0 0 0 0 0 0 0 0
"O_lob_c30336.p1" 0.15304 0.156288 0.646703 0.181834 0 0.617729 0.506809 0.48767 0.771208 0.134339 0.320761 0 0 0.33843 0
"O_lob_c3034.p1" 100.61 100.713 92.3051 96.838 155.568 118.095 151.047 135.09 92.7747 157.152 110.233 130.819 153.797 205.103 183.271
"O_lob_c30374.p1" 0.654404 0.684457 2.44838 0.383533 0.334389 0.339814 0 0 0 0 0 0.284157 0 0 0
"O_lob_c30385.p1" 7.2833 6.41737 5.70684 6.37593 5.61346 4.90042 3.15819 3.4472 5.51048 0.930509 1.65702 1.12062 0.4408 1.28452 1.94168
"O_lob_c30386.p1" 0 0 0 0 0 0 0 0 0 0 0 0 0 0 0
"O_lob_c30390.p2" 0 0 0 0 0 0 0 0 0 0 0 0 0 0 0
"O_lob_c30391.p1" 29.5751 30.1069 36.1571 30.9172 33.9419 34.3434 16.6148 19.2495 21.9392 0.0678454 10.6585 12.5065 0.209313 2.51296 5.74087
"O_lob_c3041.p2" 47.9282 49.6651 46.5374 43.5468 32.4586 40.5406 74.8861 100.881 81.1586 29.543 65.3691 54.169 32.7674 51.2404 55.5012
"O_lob_c30412.p1" 6.74427 7.48631 5.57596 4.8776 4.42747 3.55077 6.15006 2.18025 7.38829 3.86097 7.98965 16.4337 3.70586 0.648443 5.26984
"O_lob_c30414.p1" 25.8294 30.0975 33.2341 20.4595 35.6666 30.0744 16.4495 18.6422 19.0236 25.8708 17.0045 11.7357 11.9573 18.3073 20.3596
"O_lob_c30415.p1" 52.1837 58.1022 56.0855 45.4251 59.8238 54.1213 23.2017 16.3592 24.4706 13.6785 5.69654 3.73339 31.732 59.3019 24.8512
"O_lob_c30440.p1" 0 0 0 0.306311 0.259507 0.520302 0 0 0 0.226303 0 0 0 0 0
"O_lob_c30442.p1" 0 0 0 0 0 0 0 0 0 0 0 0 0 0 0
"O_lob_c30444.p1" 1.74605 2.4315 2.01226 0.942983 1.43801 1.12123 0.350438 0.843012 0 0.278671 0.166345 0.523291 0 0.175508 0
"O_lob_c30446.p1" 20.4267 22.5216 23.8709 31.1428 24.7466 27.6354 55.8722 57.8905 47.4596 43.5572 75.9646 108.386 45.691 38.5755 76.9429
"O_lob_c30464.p1" 16.1853 16.8593 12.7669 14.3588 14.9887 16.3325 11.4345 8.13743 7.72118 6.06188 4.52309 5.60259 6.91576 12.6465 9.59384
"O_lob_c30469.p1" 0 0 0 0 0 0.236465 0.663454 0 0 15.1447 2.5962 0 8.35276 9.79178 4.7462
"O_lob_c30487.p1" 0 0.338872 0 0 0 0 0 0 0 0 0 0 0.240245 0 0
"O_lob_c30492.p1" 0 0 0 0 0 0 0 0 0 5.67432 1.20166 0 5.90163 6.2815 4.15168
"O_lob_c30500.p1" 2.43068 2.59618 2.31181 2.18248 3.57305 3.27063 2.83976 4.5567 5.33036 1.41492 1.78347 1.00187 1.67526 1.34408 2.29963
"O_lob_c30514.p1" 0 0 0 0 0 0 0 0 0 0 0 0 0 0 0
"O_lob_c30529.p1" 0 0 0 0 0 0 0 0 0 0 0 0 0 0 0
"O_lob_c30545.p1" 2.90693 2.96863 2.85161 2.96046 1.88108 1.25716 1.14603 2.2055 2.30195 14.5813 2.39357 0.684521 18.9313 25.0246 12.6628
"O_lob_c30578.p1" 0 0 0 0 0 0 0 0 0 0 0 0 0 0 0
"O_lob_c30580.p1" 0 0 0 0 0 0 0 0 0 0 0 0 0 0 0
"O_lob_c306.p1" 1.83023 1.49439 2.43257 3.63644 2.87241 2.82072 0.504617 1.41488 2.07279 0.473584 0.339232 0.402713 0.292215 0.357919 0.482612
"O_lob_c3060.p1" 2.90366 3.58305 4.9847 3.30623 3.47086 2.74695 1.66941 1.73488 1.76807 1.64613 0.856347 1.19656 2.6212 2.691 1.88823
"O_lob_c30600.p1" 0 0 0 0 0 0 0 0 0 0 0 0 0 0 0
"O_lob_c30616.p1" 1.39684 0.713241 0.885395 0.66386 0.421817 1.12764 0.616772 0.59348 0.422341 1.47138 1.46384 0.345372 1.13486 2.16226 0.660621
"O_lob_c30618.p1" 6.0832 10.7145 12.6363 11.8161 10.2171 6.0006 3.39526 3.81155 7.5776 5.12988 7.55687 7.23878 7.18822 12.432 9.34214
"O_lob_c30624.p1" 10.6573 13.4903 13.7717 13.4236 10.4977 9.12059 6.52355 4.61558 7.53271 3.66181 4.00734 2.57857 2.98121 4.61245 3.28816
"O_lob_c30637.p1" 0 0 0 0 0 0 0 0 0 0 0 0 0 0 0
"O_lob_c30645.p2" 0 0 0 0 0 0 0 0 0 0 0 0 0 0 0
"O_lob_c30647.p1" 6.40281 7.03546 7.52965 6.80679 6.95877 9.41597 3.955 3.00642 4.84238 2.75055 1.17809 1.81279 1.20877 3.23378 1.08262
"O_lob_c30655.p1" 0 0 0 0 0 0 0 0 0 0.230513 0 0 0 0 0
"O_lob_c30656.p1" 0 0 0 0 0 0 0 0 0 0 0 0 0 0 0
"O_lob_c30674.p3" 1.22281 0.305069 0.277495 0 1.10729 0.846492 0.371302 0.346992 0.29584 0 0.326333 0 0.752138 0.781144 0.257886
"O_lob_c30674.p2" 0 0 0 0 0 0.318311 0 0 0 0 0 0 0 0 0
"O_lob_c30682.p1" 0 0 0 0 0 0 0 0 0 0 0 0 0 0 0
"O_lob_c30693.p1" 0 0 0 0 0 0 0 0 0 0 0 0 0 0 0
"O_lob_c307.p2" 0 0 0 0 0 0 0 0 0 0 0 0 0 0 0
"O_lob_c30700.p1" 0 0 0 0 0 0 0 0 0 0 0 0 0 0 0
"O_lob_c30706.p1" 0 0 0 0 0 0 0 0 0 0 0 0 0 0 0
"O_lob_c30713.p2" 4.86241 2.4828 1.79787 2.3109 3.67088 2.20799 6.70934 12.6537 10.0462 1.28048 6.62433 5.61047 1.75576 3.49461 2.52959
"O_lob_c3073.p1" 92.8938 75.968 95.7625 74.1214 82.9492 87.2096 62.55 63.0211 64.7109 51.4976 45.5203 48.4381 69.8899 67.0575 70.9062
"O_lob_c3073.p2" 105.103 122.743 100.753 74.7478 94.5604 80.0283 61.15 68.3615 66.7479 65.4652 55.5173 45.6135 80.9895 89.2021 74.6812
"O_lob_c30730.p1" 56.8302 50.5131 56.1458 35.3244 32.0456 43.4143 70.2845 67.9098 55.6854 99.5409 66.7249 76.112 80.0403 59.3458 50.5194
"O_lob_c30735.p1" 0 0 0 0 0 0 0 0 0 0 0 0 0 0 0
"O_lob_c30741.p1" 58.1223 50.5797 47.2761 51.1363 53.8498 52.3599 96.604 89.0573 92.0855 136.101 131.845 122.589 103.609 83.608 114.822
"O_lob_c30749.p1" 0.482172 0.164135 0.339587 0 0.485355 0.324373 0.709674 0 0.161986 0 0 0.26493 0.435266 0 0
"O_lob_c30765.p1" 0 0 0 0 0 0 0 0 0 0 0 0 0 0 0
"O_lob_c30775.p1" 0 0 0 0 0 0 0 0 0 0 0 0 0 0 0
"O_lob_c30779.p1" 22.976 30.796 28.4443 29.0051 23.3032 27.8945 14.6627 20.2102 11.94 12.9204 9.4055 6.21347 11.0186 15.4808 13.9224
"O_lob_c30781.p1" 0 0 0 0 0 0 0 0 0 0 0 0 0 0 0
"O_lob_c30821.p1" 6.27097 7.06787 8.82142 5.38921 9.92756 4.61028 10.0181 12.1129 10.432 38.6941 13.9735 11.4364 32.8189 24.1763 21.3784
"O_lob_c30844.p1" 0 0 0 0 0 0 0 0 0 0 0 0 0 0 0
"O_lob_c30848.p1" 42.6035 46.0041 57.9196 62.6518 67.4908 56.0295 35.4644 25.9648 31.3237 26.9753 27.8129 25.6151 28.6867 27.4144 18.1671
"O_lob_c3088.p2" 32.2335 33.4293 28.4064 32.3451 36.4811 28.482 14.7489 13.6597 14.4759 12.9013 7.00096 7.84595 17.0366 19.9438 15.7974
"O_lob_c30890.p1" 31.8424 30.9697 27.2317 33.6297 25.1842 25.5017 17.5749 26.038 31.8377 59.6741 66.2098 68.1087 80.0747 40.517 36.5732
"O_lob_c30891.p1" 0 0 0 0 0 0 0 0 0 0 0 0 0 0 0
"O_lob_c30905.p1" 26.5936 25.185 31.2158 27.6813 43.2425 33.1431 78.1571 79.7928 65.6316 160.016 104.212 63.4119 44.3199 40.0855 23.2194
"O_lob_c30924.p1" 15.2298 22.2927 17.3406 23.1218 20.4405 15.7099 31.382 31.6348 25.7529 33.8677 21.8125 18.5492 21.0807 31.2467 21.6084
"O_lob_c30935.p1" 0 0 0 0 0 0 0 0 0.125697 0 0 0 0.112585 0 0
"O_lob_c30935.p2" 0.257806 0 0 0 0 0 0.284584 0.273837 0.519659 0 0 0 0.232726 0 0.243853
"O_lob_c30940.p1" 9.60685 12.2388 13.5525 11.2428 11.9703 8.2521 6.37271 5.95008 7.54285 5.72843 4.58216 4.54865 11.3291 7.98554 5.85096
"O_lob_c30941.p2" 1.92869 1.96962 1.35835 2.29157 1.45606 1.1353 1.41935 0.853593 1.45787 1.8341 0.842166 0.662324 0.145089 1.42169 0.608103
"O_lob_c30957.p1" 0 0 0 0 0 0 0 0 0 0 0 0 0 0 0
"O_lob_c30960.p1" 1.96029 0.908791 1.61772 2.57563 0 0.491611 1.47253 0 1.82244 1.40657 1.01083 0.801184 0 1.57107 1.38691
"O_lob_c30961.p1" 13.756 13.3853 14.258 8.48047 24.6891 15.5836 15.9011 15.3007 17.003 25.4033 11.5599 5.77565 19.7983 25.3977 20.9903
"O_lob_c30965.p1" 9.13604 8.48231 9.79165 5.36038 6.80721 5.18067 4.63774 2.80515 4.15356 0.429544 1.36378 1.09897 0.331302 2.56994 2.1659
"O_lob_c30973.p1" 93.0577 90.6774 104.096 70.9204 79.6282 74.6223 53.6363 59.0875 63.6763 47.4313 33.6135 26.1164 58.5513 79.74 79.2851
"O_lob_c30992.p1" 3.42973 4.20303 4.89141 1.42626 1.72619 2.5957 3.02879 1.45721 1.38267 0.150532 0.359424 0.848012 0 0.189612 0.648824
"O_lob_c30996.p1" 0 0 0 0 0 0 0 0 0 0 0 0 0 0 0
"O_lob_c31018.p1" 0 0 0 0 0 0 0 0 0 0 0 0 0 0 0
"O_lob_c31027.p1" 6.75937 3.70396 4.00581 4.50527 4.81258 2.32908 14.377 10.6437 10.5025 9.88969 15.1579 22.4505 17.0763 8.38523 11.0718
"O_lob_c31076.p1" 4.40805 5.46623 7.31781 0.748203 6.65572 3.81271 5.21349 2.34108 1.58666 1.93471 0.329963 2.33551 2.55808 9.39976 4.46731
"O_lob_c31078.p1" 0 0 0 0 0 0 0 0 0 0 0 0 0 0 0
"O_lob_c31086.p4" 16.9636 15.4677 16.0991 11.56 9.86024 13.9836 9.9527 13.5941 13.0387 12.4798 15.4055 13.3668 16.3355 16.8162 20.1658
"O_lob_c31087.p1" 0.815898 0.382629 0 0 0.362826 0 0.401136 0 1.55652 0.319449 1.16218 1.5346 0.656716 0.425191 0.706109
"O_lob_c31089.p1" 81.3349 78.0977 79.8003 71.3131 71.3799 68.4844 31.8023 38.0651 37.6523 29.7613 25.4052 23.9856 59.3619 69.8603 60.9815
"O_lob_c31090.p1" 1.73996 0.820103 1.69675 2.38539 3.23344 2.29604 5.90983 5.40232 4.85619 3.0547 8.97684 12.4651 4.10799 3.25577 11.6472
"O_lob_c31094.p3" 3.05236 4.60167 4.64583 2.35679 2.30101 3.1918 2.18781 2.75476 1.11179 1.53822 0.861746 1.18485 2.15053 1.6135 1.0738
"O_lob_c31094.p2" 12.6725 12.388 12.3077 14.5118 12.5352 14.9445 6.23653 6.51244 8.22249 3.26019 3.19687 2.63312 7.88708 5.97635 5.99573
"O_lob_c31113.p1" 10.3059 9.43118 14.8466 10.6547 10.7781 13.9113 11.5242 10.5203 9.71238 27.7273 22.0213 22.0873 14.6196 14.207 11.2674
"O_lob_c31114.p1" 0 0 0 0 0 0 0 0 0 0 0 0 0 0 0
"O_lob_c31116.p1" 0 0 0 0 0 0 0 0 0 8.36826 2.35069 0 4.80911 4.96035 1.32606
"O_lob_c3116.p1" 0 0 0 0 0 0 0 0 0 0 0 0 0 0 0
"O_lob_c31165.p1" 1.33521 1.88799 1.30205 1.22033 1.24064 0.414572 0.680263 0.436382 0.103515 16.1383 2.79851 0.08465 17.2454 13.5141 8.06346
"O_lob_c31167.p2" 0 0 0 0 0 0 0 0 0 0 0 0 0 0 0
"O_lob_c31170.p1" 5.95262 6.66186 7.66413 7.92421 7.67714 5.95009 6.32252 4.54451 5.99936 6.85814 4.28873 4.29276 6.11588 6.58177 7.65392
"O_lob_c31173.p1" 0.250972 0 0.387713 0.872109 0.124961 0.123448 2.03575 0.389826 0.744919 1.94373 0.391142 0.609014 3.5349 3.84758 1.73571
"O_lob_c3119.p2" 3.81744 6.57865 7.0575 6.23657 9.12627 3.61142 11.325 5.32197 4.80927 5.65477 11.5016 19.0741 4.09223 5.27615 10.6069
"O_lob_c3119.p1" 3.59611 5.59211 8.11612 4.95247 7.81559 4.45357 6.67622 4.42742 4.85992 6.88732 9.07891 10.3734 4.27919 7.41018 5.798
"O_lob_c31192.p1" 6.98419 5.76079 5.67561 5.74494 2.43356 6.23453 3.5583 2.28262 3.24878 3.53698 2.25206 3.09949 5.09231 4.45521 2.54085
"O_lob_c31200.p1" 11.625 15.2268 12.281 14.1125 16.0263 13.7709 4.74245 2.95276 4.83933 6.43326 3.44291 2.4994 2.96573 11.1771 5.01985
"O_lob_c31218.p1" 0 0 0 0 0 0 0 0 0 0 0 0 0 0 0
"O_lob_c31224.p1" 0 0 0 0 0 0 0 0 0 0 0 0 0 0 0
"O_lob_c31232.p1" 12.8657 9.63676 12.4674 13.9269 15.0538 12.7684 10.0147 6.99872 9.45811 8.12762 8.32285 6.46474 5.26733 6.65544 5.71275
"O_lob_c31238.p1" 9.08866 12.1437 11.8601 12.9422 10.3006 10.183 8.48061 9.36666 12.456 4.28087 10.1514 10.5714 7.71923 8.4946 9.9208
"O_lob_c31243.p1" 0 0 0 0 0 0 0 0 0 0 0 0 0 0 0
"O_lob_c31257.p1" 0 0 0 0 0 0 0 0 0 0 0 0 0 0 0
"O_lob_c31262.p1" 12.4794 13.1425 12.9776 7.64534 9.81385 7.87056 3.4439 2.89962 2.94781 1.19814 3.06514 1.28565 4.40054 4.74318 2.951
"O_lob_c31265.p1" 27.9527 23.1862 30.2522 18.0671 19.6273 18.7676 13.4351 17.2831 14.8841 8.98216 11.6455 13.7465 13.8199 18.8638 10.459
"O_lob_c31268.p1" 6.15781 7.48631 6.81506 5.5744 7.37912 6.21384 5.179 7.47513 4.7285 9.26634 5.224 4.59178 6.08819 11.9962 11.3718
"O_lob_c3129.p1" 30.4968 32.9994 34.2742 27.6001 31.09 30.2505 15.9011 12.4059 17.9186 10.936 8.5679 8.3426 19.6811 28.2675 21.3586
"O_lob_c31295.p1" 5.42521 4.8941 6.01646 4.69644 4.99513 6.23962 1.73196 3.28745 1.14651 0.779705 1.58182 1.24536 1.56287 2.79182 2.11383
"O_lob_c31300.p1" 0 0 0 0 0 0 0 0 0 0 0 0 0 0 0
"O_lob_c31315.p2" 0.134094 0.135896 0.281307 0.157622 0 0.133622 0.148533 0.283037 0 0.353745 0.42089 0.223422 0.364802 0.737046 0.380057
"O_lob_c31322.p2" 3.47327 1.70372 1.11011 1.94214 2.17541 0.824735 1.1863 1.73625 1.7651 6.41584 3.97606 1.15474 7.18281 14.4377 9.26495
"O_lob_c31346.p1" 15.0538 22.6623 19.7419 22.666 25.2117 13.4883 10.171 11.441 18.7033 16.0622 15.0958 14.0113 19.564 27.5501 22.9543
"O_lob_c31357.p1" 0 0 0 0 0 0 0 0 0 0 0 0 0 0 0
"O_lob_c31373.p1" 7.49 8.85094 9.15607 12.7132 10.2321 8.96181 9.44915 9.77424 7.33313 4.41449 4.59743 3.79204 2.80114 4.85068 3.2387
"O_lob_c31378.p1" 17.0322 20.5393 19.1418 14.8546 15.3207 16.4558 4.2003 4.04168 5.11325 4.45348 3.79769 1.19468 2.45351 4.00689 4.28468
"O_lob_c31386.p1" 38.756 33.5542 37.1747 35.5343 33.7642 39.4547 24.1546 23.971 21.3622 13.006 15.2396 10.9676 10.8363 16.0791 12.1979
"O_lob_c31399.p1" 9.39398 10.0683 7.86065 9.06177 8.51975 7.50848 5.03087 5.73003 7.40546 6.53156 5.65332 4.67604 7.72449 8.22722 5.98237
"O_lob_c31406.p1" 14.5198 15.7664 15.3391 15.2862 13.3205 16.1356 11.3616 11.5182 18.1533 11.9388 10.2083 12.4213 10.6186 11.1771 9.04007
"O_lob_c31408.p2" 0 0 0 0 0 0 0 0 0 0 0 0 0 0 0
"O_lob_c31412.p1" 0 0 0 0 0 0 0 0 0 0 0 0 0 0 0
"O_lob_c31419.p1" 0 0 0 0 0 0 0 0 0 0 0 0 0 0 0
"O_lob_c31422.p1" 2.64798 3.65506 3.20903 4.2996 5.45076 3.41089 2.5942 1.92504 2.19752 1.96818 2.03081 2.51143 1.26428 1.29036 0.642002
"O_lob_c31426.p1" 36.4631 39.4274 37.2847 31.0447 23.7495 31.4823 33.578 37.695 50.5059 50.322 50.2683 50.301 79.5617 73.5193 66.213
"O_lob_c3143.p2" 124.185 114.998 106.455 127.543 116.794 105.933 112.397 117.574 123.834 130.72 147.236 147.02 166.018 132.074 149.816
"O_lob_c3143.p1" 70.0215 58.0578 60.0593 74.459 65.6227 64.235 71.4794 58.8711 75.217 79.8663 81.2012 91.9019 97.6879 65.8938 74.9521
"O_lob_c31434.p1" 0.192065 0 0.202903 0.684606 0 0 0.212015 0 0.193573 0.674384 0 0.474887 0 0.212365 0.363341
"O_lob_c31436.p1" 2.23043 4.04937 2.87991 2.35563 4.49031 3.25105 0.820704 0.263237 0.999087 0.870172 0.779139 0.408505 2.23718 2.74019 2.34414
"O_lob_c31443.p1" 0 0 0 0 0 0 0 0 0 0 0 0 0 0 0
"O_lob_c31462.p1" 2.79367 2.56767 3.09888 4.65477 5.06181 3.80578 1.69907 2.37392 1.97093 26.2375 5.57236 1.15124 24.0842 26.1016 13.873
"O_lob_c31481.p1" 0.952389 0.1621 0 0.56579 0.958676 0.160176 1.05132 0.674409 0.479933 0 0.665381 0 0.573161 0.175508 0.300282
"O_lob_c31482.p1" 29.7494 25.8399 23.8038 23.2294 25.0055 24.0134 27.3571 27.3825 23.8744 24.0808 21.6109 26.4594 25.7436 25.3254 34.1783
"O_lob_c31493.p2" 0.586458 0 0.309776 0.3484 0 0 0 0 0.295531 0.257398 0.307294 0.483345 0 0 0
"O_lob_c31498.p1" 0.470364 0.800577 0.165635 0.372574 1.10476 0.474643 0.692295 0.999227 0.474057 0.688147 1.9717 3.1013 2.26457 1.90695 1.03812
"O_lob_c31518.p2" 0 0 0 0 0 0 0 0 0 0 0 0 0.972231 0.793888 0
"O_lob_c31518.p1" 0 0 0 0 0 0 0 0 0 0 0 0 0 0.633925 0
"O_lob_c31537.p1" 18.9094 17.307 17.961 30.2575 30.6653 24.5921 15.8963 17.4622 19.6391 16.9402 14.0546 10.3521 12.3533 16.8813 7.94219
"O_lob_c31550.p1" 0 0 0 0 0 0 0 0 0 1.69538 0.224891 0 0.387444 0.711838 0.405968
"O_lob_c31580.p1" 0 0 0 0 0 0 0 0 0 0 0 0 0 0 0
"O_lob_c31587.p1" 11.335 14.791 10.9767 8.97843 9.82511 8.57859 4.51836 2.67553 6.02933 2.21109 3.95956 2.07601 1.98962 3.13325 2.97821
"O_lob_c3159.p1" 0.4729 1.21018 0.522618 2.12275 1.73451 0.763695 1.27566 1.10164 5.91257 3.85713 5.30746 0.804231 2.99885 3.65477 2.23911
"O_lob_c31594.p1" 16.1463 16.531 14.6177 15.9563 17.3101 16.4371 15.9926 14.9835 14.2022 14.0276 10.2475 9.41923 13.5603 17.9486 15.1743
"O_lob_c31596.p1" 0 0 0 0 0 0 0 0 0 0 0 0 0 0 0
"O_lob_c31601.p1" 13.4446 13.6267 16.7662 9.00797 9.56489 10.5067 3.57078 5.47603 5.80719 4.348 2.9662 1.58296 12.958 14.9773 13.8643
"O_lob_c3161.p1" 0 0 0 0 0 0 0 0 0 0 0 0 0.350597 0 0.293784
"O_lob_c31625.p1" 0 0 0 0 0 0 0 0 0 1.2821 0.306126 0 0.922941 0.807472 0.967068
"O_lob_c31628.p1" 0 0 0 0 0 0 0 0 0 0 0 0 0 0 0
"O_lob_c31658.p1" 3.86276 4.38305 6.57451 4.07959 2.37616 5.41376 5.21155 3.1912 4.9745 3.39076 2.92359 3.00673 6.58655 6.64382 6.2925
"O_lob_c31676.p1" 0 0 0 0 0 0 0 0 0 0 0 0 0 0 0
"O_lob_c31687.p1" 0 0 0 0 0 0 0 0 0 0 0 0 0 0 0.225678
"O_lob_c31693.p1" 0 0 0 0 0 0 0 0 0 0 0 0 0 0 0
"O_lob_c3170.p1" 30.6704 30.9447 33.0088 32.0006 30.1965 31.9148 15.3037 15.8159 17.8773 11.2077 16.1255 16.2587 13.3494 15.3514 14.7322
"O_lob_c31706.p1" 9.09782 10.9131 9.03503 13.7264 9.88469 10.0549 8.28932 9.35679 8.29599 14.1975 7.41549 4.55237 14.0791 20.4381 9.15183
"O_lob_c31709.p1" 0 0 0 0 0 0 0 0 0 0 0 0 0 0 0
"O_lob_c31710.p1" 2.65084 2.11646 2.54583 2.29061 2.37724 2.04269 2.39415 3.27643 2.72022 7.1923 3.58613 2.66143 14.3615 5.22253 6.38241
"O_lob_c31711.p2" 17.8508 18.9219 19.5742 14.4975 18.6509 20.0653 17.2106 21.3609 15.0304 25.3886 17.7598 11.7325 19.7858 18.9879 16.4572
"O_lob_c31738.p2" 8.49846 9.02597 12.5692 9.28963 12.3186 10.634 13.5089 14.4431 13.0191 6.5648 6.05614 9.52575 3.68243 7.14148 4.50157
"O_lob_c31738.p1" 8.99057 9.49434 8.6814 10.3861 9.47085 7.998 5.79544 5.64932 5.95005 5.12741 3.24169 1.41258 4.27001 5.62734 2.83408
"O_lob_c31743.p1" 4.21012 6.66243 8.48821 5.46685 4.2574 3.85967 3.39202 2.07752 3.11788 1.98427 3.21217 3.27408 1.92998 3.89529 1.83053
"O_lob_c31748.p1" 9.5828 5.53246 7.96311 6.99802 5.71709 11.9518 8.61656 5.48337 7.29554 5.32482 10.8009 12.5152 6.80737 10.3989 21.6393
"O_lob_c31751.p1" 6.15354 4.76071 6.50078 10.4131 5.81876 8.46754 6.79272 4.1594 5.63805 0 3.51747 4.76423 0 0.412359 1.94017
"O_lob_c31759.p1" 0 0 0 0 0 0 0 0 0 0 0 0 0 0 0.127937
"O_lob_c31764.p1" 0 0 0 0 0 0 0 0 0 0 0 0 0 0 0
"O_lob_c31772.p1" 0 0 0 0 0 0 0 0 0 0 0 0 0 0 0
"O_lob_c31782.p1" 9.15088 7.286 8.90261 9.52121 9.88782 7.77337 7.8186 7.68808 7.81587 6.03587 6.17649 4.72969 4.85374 6.11657 4.49898
"O_lob_c31783.p1" 0.501039 0.170558 0.176437 1.19062 0.840578 0.842664 1.10617 1.24179 0.673298 0.439815 0.700096 0.550593 0 0 0.473923
"O_lob_c31789.p1" 20.707 20.2271 24.7288 6.41818 7.55207 4.84532 4.96911 4.46269 3.93195 6.84921 3.77396 0.989347 1.62545 3.3182 1.4193
"O_lob_c31804.p1" 10.5211 6.49528 9.59725 4.44269 5.54539 6.06682 9.76303 11.402 8.35439 0.526308 11.6936 14.9011 0.911386 4.03755 12.8151
"O_lob_c31817.p1" 0 0 0 0 0 0 0 0 0 0.275259 0 0 0.141536 0 0
"O_lob_c31837.p1" 0 0 0 0 0 0 0 0 0 0 0 0 0 0 0
"O_lob_c31839.p1" 0 0 0 0 0 0 0 0 0 0 0 0 0 0 0
"O_lob_c31843.p1" 34.1209 33.2609 33.7731 33.0511 38.297 38.3194 26.28 24.3415 30.2115 16.2192 25.3888 27.4461 20.905 18.2795 26.0535
"O_lob_c31847.p1" 16.4219 21.3794 26.6797 15.3795 16.4244 14.173 4.77863 3.66434 5.3672 4.07897 3.56377 3.22271 6.22717 15.3846 10.0612
"O_lob_c31851.p1" 0 0 0 0 0 0 0 0 0 0 0 0 0 0 0
"O_lob_c31874.p1" 0 0 0 0 0 0 0 0 0 0 0 0 0 0 0
"O_lob_c31875.p1" 3.30112 3.06471 2.21925 1.78283 0.906248 3.33115 0.993821 0.318764 1.51229 17.3865 6.60442 0.247337 13.5454 17.5865 7.66423
"O_lob_c31920.p1" 8.17024 6.66741 10.1016 5.96753 6.67566 6.84719 2.17468 0.470303 1.55773 0.636211 0.0359912 0.512921 0.306005 1.24851 0.87977
"O_lob_c31951.p1" 0 0 0 0 0 0 0 0 0 0 0 0 0 0 0
"O_lob_c31955.p1" 0.296626 0.454381 1.01843 0.792979 0.821105 0.299325 0.736732 0.315071 0.298955 0.325475 0.155427 0.488944 0.26777 0.0819942 0.420859
"O_lob_c31956.p1" 6.1689 3.84874 3.98914 3.87879 4.51445 3.18446 148.393 91.5846 89.7203 168.444 105.392 90.5405 189.132 141.43 108.966
"O_lob_c31970.p1" 0 0 0 0 0 0 0 0 0 0 0 0 0 0 0
"O_lob_c31975.p1" 1.23913 2.2145 1.47268 1.84034 1.24731 1.0941 1.53882 1.80976 2.0294 3.94297 2.27249 1.40423 3.35576 3.42524 2.05112
"O_lob_c31977.p1" 2.67998 3.64914 3.18511 3.31689 3.14728 4.05654 1.47918 0.711659 1.35051 1.37229 1.63831 0.736258 1.20964 1.97549 0.633735
"O_lob_c31982.p1" 5.4624 7.0179 7.44598 7.32758 11.3517 6.93458 7.78037 4.6791 7.28119 1.8561 1.66193 2.03315 1.11346 3.89661 5.95316
"O_lob_c31989.p1" 0.535996 1.45966 0.188747 1.69825 1.43876 1.08174 0.211372 0.189776 0.579594 0.170316 0 0.294503 0.483854 0.395098 0
"O_lob_c32004.p1" 8.31801 8.1406 8.42124 7.20637 8.19848 7.40277 8.99072 9.57154 6.63679 6.99736 7.74843 6.189 7.76956 9.89972 7.92248
"O_lob_c32012.p1" 2.68207 3.33997 1.93773 2.84177 2.26803 1.8019 0.184274 0.826627 0.804149 0.822783 0.172683 0.285123 0 0.722654 0.948916
"O_lob_c32029.p1" 20.4792 24.2223 18.0901 20.6206 20.4979 19.1478 14.3046 24.0878 19.9404 15.2346 13.2164 5.43545 12.1158 18.9337 10.1779
"O_lob_c32045.p1" 4.74424 5.93894 7.27541 6.00053 4.9296 5.2507 3.20979 3.57625 2.31362 0.403018 1.60381 1.89198 0.414457 2.36901 2.75039
"O_lob_c32059.p1" 0 0 0 0 0 0 0 0 0 0 0 0 0 0 0
"O_lob_c32069.p2" 0 0 0 0 0 0 0 0 0 0 0 0 0 0 0
"O_lob_c32071.p1" 0 0 0 0 0 0 0 0 0 0 0 0 0 0 0
"O_lob_c32087.p1" 15.2072 15.2274 17.0042 16.4258 18.389 16.9399 10.7915 8.28622 10.45 2.77381 10.038 7.56889 2.40683 2.72963 7.0987
"O_lob_c32090.p1" 25.3826 28.2994 24.4548 26.9676 28.4188 24.817 13.1485 12.9782 15.0475 11.1211 9.51732 7.16552 13.4126 17.9424 15.0811
"O_lob_c321.p1" 55.6961 56.3657 60.1936 60.8097 67.905 66.8921 42.3415 30.3792 38.6584 39.0536 27.0513 30.832 33.6193 33.3496 26.7892
"O_lob_c321.p2" 56.0021 50.4806 52.8616 51.0452 54.0315 54.9816 34.3688 31.2456 36.8808 35.3164 25.7424 25.9105 28.1972 36.6609 29.3542
"O_lob_c32133.p1" 10.4084 10.4253 11.3913 9.63081 11.2693 11.0591 6.24095 7.39216 6.40073 23.9171 7.23172 4.70625 29.7225 36.661 22.4259
"O_lob_c32142.p1" 0 0 0 0 0 0 0 0 0 0 0 0 0 0 0
"O_lob_c32154.p1" 46.1719 49.6199 51.4648 64.5313 68.4987 56.6036 37.208 37.8294 40.7657 34.9474 31.1914 24.6354 26.7535 31.2219 23.3405
"O_lob_c32156.p1" 0 0 0 0 0 0 0 0 0.149365 0 0 0 0 0 0.179841
"O_lob_c32173.p1" 1.00846 1.12348 1.25906 0.326781 0.738264 0.647584 0.607203 0.584273 0.369591 0.402377 0.384301 0.151117 1.32415 1.41915 1.21403
"O_lob_c3220.p1" 0.99173 0.877741 0.768307 1.64965 0.732069 1.13419 1.89755 0.983175 1.60251 7.4867 2.0786 1.30778 11.2205 11.6234 8.88029
"O_lob_c32207.p1" 3.44393 2.97594 2.23893 1.57381 2.53333 1.4703 0.292435 0.562783 0.533995 0.813911 0.416437 0.327508 0.717439 1.31813 0.50116
"O_lob_c32233.p1" 0 0 0 0 0 0 0 0 0 0 0 0 0 0 0
"O_lob_c32239.p1" 0 0 0 0 0 0 0 0 0 0 0 0 0 0 0
"O_lob_c32257.p1" 0 0 0 0 0 0 0 0 0 0 0 0 0 0 0
"O_lob_c32260.p1" 0 0 0 0 0 0 0 0 0 0 0 0 0 0 0
"O_lob_c32277.p1" 161.236 148.158 158.839 126.539 131.765 110.132 123.023 157.253 143.726 164.833 183.482 190.906 75.4543 87.1335 88.4182
"O_lob_c32280.p2" 27.5861 23.5646 28.0527 20.5022 20.4707 22.5586 8.99751 8.24031 15.6049 4.69106 8.11764 7.33509 11.4292 9.53901 10.3776
"O_lob_c32293.p1" 8.49519 12.8246 17.5589 22.8202 17.1025 16.0268 9.3776 13.339 17.1238 1.94534 12.3863 12.481 4.33453 6.12591 3.1443
"O_lob_c32302.p1" 14.0034 15.3502 17.7795 10.8377 9.82829 12.9122 4.82175 4.09382 4.66129 4.6237 3.76975 4.12945 1.85558 1.84665 2.43038
"O_lob_c32307.p1" 8.50365 9.88193 7.12484 6.6196 7.37912 7.69333 6.15006 2.80317 5.31957 2.05919 4.30212 3.62509 3.70586 3.56644 5.5472
"O_lob_c32312.p1" 4.03362 3.38329 1.67837 3.57066 6.05358 2.80686 1.94084 1.17474 0.535752 0.742713 0.985684 1.25521 0.305517 0.630121 0
"O_lob_c32320.p2" 0 0 0 0 0 0 0 0 0 0 0 0 0 0 0
"O_lob_c32323.p1" 0.823136 1.12081 1.15945 0.326003 0.82857 0.276875 0 0.291441 0.276533 0 0.28754 0.226136 0 0 0.259529
"O_lob_c32324.p1" 31.5536 32.7836 31.4538 19.5602 24.8571 19.935 26.0476 17.7779 14.6563 11.32 9.92793 7.23637 7.18293 13.3487 9.86212
"O_lob_c32348.p2" 12.9288 12.0848 13.4914 10.1218 13.0878 10.09 8.90102 6.22153 9.06238 5.62664 5.28705 3.96336 6.54563 9.42383 5.113
"O_lob_c32359.p1" 0 0 0 0 0 0 0 0.162557 0 0 0 0 0 0 0
"O_lob_c32366.p1" 0 0 0 0 0 0 0 0 0 0 0 0 0 0 0
"O_lob_c32376.p1" 6.83358 5.60404 6.23476 4.67476 7.81669 6.05991 1.25723 0.9898 1.14787 1.36331 0.976549 0.512007 2.52361 3.20551 2.25252
"O_lob_c32380.p1" 0 0 0 0 0 0 0 0 0 0 0 0 0 0 0
"O_lob_c32400.p1" 10.8367 14.6934 14.4987 9.58766 9.99529 8.76176 4.74621 2.18038 3.92303 3.72892 2.12659 2.40765 3.66914 4.81023 6.19048
"O_lob_c32401.p1" 0.830552 0 0.219355 0 0.209009 0.209527 0.229206 0 0 0.729063 0.217597 0 0 0.459168 0.238255
"O_lob_c32410.p1" 10.4058 11.305 12.3964 10.3907 11.1431 10.6122 8.43173 8.11332 9.37184 3.49824 5.10445 6.29533 1.8987 3.30482 4.39779
"O_lob_c32427.p1" 8.83482 9.2728 9.53925 10.6551 12.352 10.1944 6.31305 5.84881 5.65344 6.78595 4.4266 4.36608 4.86547 4.74246 4.88806
"O_lob_c32436.p1" 0 0 0 0 0 0 0 0 0 0 0 0 0 0 0
"O_lob_c32446.p2" 4.92522 8.264 7.92148 9.73036 10.5185 9.39293 6.25108 6.29817 7.21116 2.93883 3.24105 2.23021 1.37339 2.25351 2.51406
"O_lob_c32453.p1" 5.62142 7.51761 8.05956 5.72492 4.58071 5.67256 6.05758 5.68666 6.8796 0.587442 4.2079 3.08869 2.17482 4.2917 3.54479
"O_lob_c32454.p1" 24.0424 27.2875 27.024 23.3883 35.7241 31.2313 30.8163 24.6434 30.3059 25.1719 21.1136 17.964 26.719 33.246 32.4178
"O_lob_c32473.p2" 34.2753 30.8959 22.7135 22.4376 25.1555 22.9425 36.1908 42.0384 41.135 73.288 60.2006 45.719 81.5673 81.2471 71.4523
"O_lob_c32473.p1" 75.1559 73.7334 63.5175 56.936 52.8917 52.7637 95.3005 90.4735 93.8733 103.751 117.266 99.9538 115.51 124.294 139.868
"O_lob_c32484.p1" 0 0 0 0 0 0 0 0 0 0 0 0 0 0 0.12529
"O_lob_c32485.p1" 0 0 0 0 0 0 0 0 0 0 0 0 0 0 0
"O_lob_c32490.p1" 0 0 0 0 0 0 0 0 0 0 0 0 0 0 0
"O_lob_c32499.p1" 4.28883 5.332 3.93986 2.88022 2.62783 3.01068 2.26424 1.1884 1.69142 1.47317 1.17249 0.461055 0.841656 3.50505 1.41103
"O_lob_c32504.p1" 4.58137 5.39838 4.28144 6.07143 5.32109 6.22334 3.89019 5.05343 7.28119 2.78415 4.4318 3.48541 4.45383 3.11728 4.16676
"O_lob_c32517.p1" 0 0 0 0 0 0 0 0 0 0 0 0 0 0 0
"O_lob_c32522.p1" 5.98047 3.2886 8.26192 7.65228 6.48302 8.5881 2.79301 0.977288 0.927296 1.21147 1.44631 1.32703 1.86878 2.28896 1.30542
"O_lob_c32541.p1" 0 0 0 0 0 0 0 0 0 0 0 0 0 0 0
"O_lob_c32547.p1" 0 0 0 0 0 0 0 0 0 0 0 0 0 0 0
"O_lob_c32550.p1" 0 0 0 0 0 0 0 0 0 0 0 0 0 0 0
"O_lob_c32564.p1" 0 0 0 0 0 0 0 0 0 0 0 0 0 0 0
"O_lob_c32569.p1" 0 0.776797 0.401788 1.12741 1.89162 0.911807 7.91353 3.28727 4.14862 0.791153 8.78613 6.09804 0.843535 4.02381 5.18134
"O_lob_c32579.p1" 11.8978 10.7617 7.54153 5.65456 10.6076 11.6631 5.25347 5.05509 6.50954 2.6856 1.78122 2.24135 2.76182 2.2552 5.4662
"O_lob_c32584.p1" 0 0 0 0 0 0 0 0 0 0 0 0 0 0 0
"O_lob_c3259.p1" 12.9068 10.9839 14.609 6.02453 10.8266 7.98868 8.40168 7.83394 6.11691 26.8405 8.61468 4.62223 28.7813 33.2988 20.8558
"O_lob_c32610.p1" 0 0 0 0 0 0 0 0 0 0 0 0 0 0 0
"O_lob_c32636.p1" 5.77323 5.18939 6.45844 4.93352 4.42151 4.79971 3.87267 3.27876 3.8216 3.18447 2.18255 1.8002 3.36332 4.55277 4.15016
"O_lob_c32661.p1" 0 0 0 0 0 0 0 0 0 0 0 0 0 0 0
"O_lob_c3267.p1" 0 0 0 0 0 0 0 0 0 0 0 0 0 0.412359 0.352759
"O_lob_c32675.p1" 71.6853 72.1858 73.9201 60.9104 53.7595 58.9363 35.6249 36.8581 40.4417 25.4461 24.6921 19.8899 26.6839 42.1572 28.3649
"O_lob_c32689.p1" 1.57862 3.54666 6.22607 6.25211 4.02556 1.27438 0.929382 1.22964 2.12135 1.20096 2.42636 2.51538 1.71006 4.18912 2.48864
"O_lob_c32695.p1" 12.4685 11.3183 9.84579 12.5698 12.5508 14.2341 7.64645 7.8928 10.1547 6.19106 4.4875 3.01021 3.52447 7.2413 6.07554
"O_lob_c3270.p1" 10.1006 12.503 10.6706 11.2737 13.4024 15.0275 5.06809 6.0146 7.24935 5.37357 4.9718 4.16235 4.83533 4.23038 3.76369
"O_lob_c32701.p2" 11.6328 12.1797 12.1755 11.4076 13.7153 9.88037 7.14817 7.04279 5.37955 6.85558 4.48615 3.5515 4.56527 6.33058 5.22884
"O_lob_c32701.p1" 9.71899 9.27858 9.78638 9.26028 8.02582 9.54854 5.61134 4.91397 5.29695 2.77355 3.85098 2.73172 2.64462 3.76579 2.43503
"O_lob_c32711.p1" 12.7204 11.8328 14.5026 14.3655 14.5792 13.0903 9.03671 15.7856 14.4704 4.09052 8.44706 8.71923 3.75185 5.57023 4.05036
"O_lob_c32715.p1" 0 0 0 0 0 0 0 0 0 0 0 0 0 0 0
"O_lob_c32718.p1" 0 0 0 0 0 0 0 0 0 0 0 0 0 0 0
"O_lob_c32731.p1" 0 0 0 0 0 0 0 0 0 0 0 0 0 0 0
"O_lob_c32739.p1" 0 0 0 0 0 0 0 0 0 0 0 0 0 0 0
"O_lob_c32763.p1" 0 0 0 0 0 0 0 0 0 0 0 0 0 0 0
"O_lob_c32771.p1" 9.03836 8.87517 8.0794 10.7389 9.44794 8.24361 4.60486 3.32322 6.30645 3.20409 3.09658 2.86508 2.35359 8.07179 3.45256
"O_lob_c32772.p1" 5.16296 3.9786 2.77529 4.5094 2.71917 2.80699 1.0755 0.490873 2.04862 0.944659 0.337441 0.181839 1.37968 0 0.877356
"O_lob_c32800.p1" 14.0849 13.135 14.4292 12.5615 13.419 14.3887 20.7793 19.9628 19.3636 34.9321 24.6314 15.78 24.1664 18.8846 15.6677
"O_lob_c32805.p1" 8.99545 10.9243 12.0714 14.1543 13.4599 13.248 7.24609 4.6483 2.69532 5.54873 2.54782 3.80711 8.12038 13.7096 4.36929
"O_lob_c32818.p1" 82.2765 76.3361 81.9838 71.0818 78.6395 73.9893 56.1554 58.4458 59.3799 55.5911 47.3275 39.36 57.0518 70.31 55.4832
"O_lob_c32832.p1" 0 0 0 0 0 0 0 0 0 0 0 0 0 0 0
"O_lob_c32839.p2" 0 0 0 0 0 0 0 0 0.172833 0 0 0 0 0 0
"O_lob_c32845.p1" 37.9689 47.6181 37.2966 48.0147 58.3351 47.725 30.3929 44.8112 40.7287 34.8886 32.5767 34.4041 27.2599 32.4071 24.9928
"O_lob_c32858.p1" 11.9389 12.3196 13.474 9.47054 5.82246 7.36808 5.78572 5.95 7.67893 3.34405 3.82594 1.30823 6.65141 7.8232 6.45606
"O_lob_c32860.p1" 8.90156 11.1719 10.717 10.2977 9.7643 11.8805 7.95725 7.315 8.04972 7.46685 3.38137 5.67033 5.87893 10.9865 7.64475
"O_lob_c32866.p1" 0.71896 1.15377 2.06158 1.22033 1.5508 1.03643 0.798614 1.41824 0.937306 2.79491 0.968716 1.693 1.4927 1.5899 1.7487
"O_lob_c32870.p1" 0 0 0 0 0 0 0 0 0 0.872048 0 0 0.896799 0 0.313225
"O_lob_c32872.p1" 16.8057 18.0152 16.7616 14.2626 16.7065 12.324 8.0658 8.75907 10.2047 8.61305 6.67279 5.67799 7.63254 17.1969 11.2557
"O_lob_c32886.p1" 1.03144 1.01047 0.810862 1.31319 0.418847 1.39864 0.869477 0.197019 1.62563 0.533809 0.782942 0.933563 0 0.40898 0.643192
"O_lob_c32897.p1" 9.1379 8.29496 11.62 8.04236 8.34653 8.87952 2.61517 3.77461 3.58153 1.63397 2.12805 1.81308 1.98586 2.80659 1.76068
"O_lob_c32902.p1" 0 0 0 0 0 0 0 0 0 0 0 0 0 0 0
"O_lob_c32911.p1" 0 0 0 0 0 0 0 0 0 0 0 0 0 0 0
"O_lob_c32920.p2" 62.2043 70.6109 72.2597 107.181 104.774 91.2795 45.1387 65.8093 70.4356 40.0279 38.1778 26.5528 41.6115 49.5975 37.0374
"O_lob_c32923.p1" 4.73785 5.06171 4.92819 7.18814 8.43768 7.13466 1.36784 3.17433 2.20387 2.3034 1.60411 0.961187 1.84238 2.41782 1.3789
"O_lob_c32953.p2" 15.3274 11.7878 10.1951 13.0401 16.9523 13.5573 24.4392 23.5163 17.1641 26.7428 18.0456 17.779 25.1104 25.7349 34.1863
"O_lob_c32954.p1" 0 0 0.22297 0 0.424907 0 0 0 0 0.18527 0 0 0 0.233368 0.199638
"O_lob_c32994.p1" 0 0 0 0 0 0 0 0 0 0 0 0 0 0 0
"O_lob_c33008.p1" 7.03337 8.60474 8.00181 9.32092 11.9812 8.32575 5.97226 2.58603 6.29849 3.46023 3.40188 4.01313 1.95923 4.33703 4.22192
"O_lob_c33008.p2" 13.9203 14.3957 15.2643 15.0739 18.0917 12.9801 10.3769 8.60955 12.6089 7.26973 9.60224 7.69694 6.04448 11.5331 8.50019
"O_lob_c33012.p1" 0 0 0 0 0 0 0 0 0 0 0 0 0 0 0
"O_lob_c33030.p1" 32.4352 37.2166 32.1485 27.4384 26.4555 24.9462 40.9473 56.2213 54.8848 41.6576 54.3004 50.7926 46.7988 48.2532 64.3994
"O_lob_c33052.p1" 0 0 0 0 0 0 0.17098 0 0 0 0 0 0 0 0
"O_lob_c33060.p1" 0 0 0 0 0 0 0 0 0 0 0 0 0 0 0
"O_lob_c33065.p1" 1.82754 4.89909 3.05597 5.70258 12.792 5.44615 9.88447 2.73311 4.97726 4.69335 11.8295 7.82754 4.38275 6.15891 5.18989
"O_lob_c33070.p1" 0 0 0 0 0 0 0 0 0 0 0 0 0 0 0
"O_lob_c33073.p1" 11.9213 12.5801 13.5735 10.7019 10.2666 8.95548 8.18817 7.31618 8.94441 5.46483 5.96892 4.2576 7.41354 8.78752 6.01392
"O_lob_c33083.p1" 2.26594 5.3994 5.9275 5.76915 3.25842 2.28655 0.595548 0.802282 3.26247 1.7049 3.05309 3.20148 1.9481 4.29502 2.85774
"O_lob_c33088.p1" 0 0 0 0 0 0 0 0 0 0 0 0 0 0 0
"O_lob_c33103.p1" 0 0 0 0 0 0 0 0 0 0 0 0 0 0 0
"O_lob_c33104.p1" 0 0 0 0 0 0 0 0 0 0.361461 0.184941 0 0.424824 0.390257 0.278209
"O_lob_c33114.p1" 10.0787 12.0404 11.7523 8.69878 12.4422 11.5136 5.2479 3.23182 4.69559 1.33541 1.09607 2.11583 2.23164 3.57446 3.68737
"O_lob_c33127.p1" 0 0 0 0 0 0 0 0 0 0 0 0 0 0 0
"O_lob_c33134.p1" 3.21457 5.86208 4.11952 3.2489 4.55288 3.5654 1.53819 1.64382 2.59348 3.23956 2.41945 2.86889 1.98975 4.37266 1.66343
"O_lob_c33161.p1" 31.8233 32.1705 32.0909 26.7349 32.357 27.5717 31.4031 31.7537 29.4814 19.4697 22.4016 27.6852 21.7633 25.9459 30.8612
"O_lob_c33164.p1" 0.149467 1.22111 0.631605 1.24312 0.300907 0.452481 1.81492 1.27009 1.50641 0.918421 1.09645 1.23187 1.61912 0.661058 1.41378
"O_lob_c3317.p2" 0 0 0 0 0 0 0 0 0 0 0 0 0 0 0
"O_lob_c33172.p1" 2.41091 4.2171 3.31352 2.58381 4.39274 2.09737 0.866201 1.14342 1.46951 1.86718 0.838395 0.858935 0.72007 3.05064 1.65658
"O_lob_c33176.p1" 3.96522 3.03703 2.6181 2.35563 1.99569 2.25073 2.18854 0.789711 1.24886 0 0.779139 0.408505 0 0.274019 0.468827
"O_lob_c33182.p1" 1.21471 1.89526 2.6998 0.53442 0.718135 0.492231 2.03946 0.786515 0.71266 6.14573 1.25514 0.359632 9.7488 6.79544 6.31122
"O_lob_c33195.p1" 0 0 0 0 0 0 0 0 0 0 0 0 0 0 0
"O_lob_c33198.p1" 0 0 0 0 0 0 0 0 0 0 0 0 0 0 0
"O_lob_c33200.p1" 9.66575 10.3814 12.4999 8.61326 10.9877 8.74469 7.63439 6.37251 6.71837 5.7052 5.41398 7.21086 4.13708 3.96169 6.30527
"O_lob_c33206.p1" 1.46738 0.777898 1.37951 1.18251 1.12569 1.4723 0.864269 1.7918 1.01045 1.26072 0.934442 0.789465 1.01809 2.16233 0.205859
"O_lob_c33220.p1" 32.7144 30.6067 29.878 34.6064 30.5933 30.6693 22.3664 20.4009 25.5261 8.7077 10.6168 11.3068 8.57379 17.2692 11.9783
"O_lob_c33223.p1" 4.91874 4.54474 5.69118 3.89613 1.88617 4.01807 1.80989 1.74154 2.12458 0.41121 0.490921 1.73739 0.21144 1.81287 1.3293
"O_lob_c33223.p2" 1.22922 1.88296 1.62322 0.730246 0.309333 1.8606 0 0.652828 0 0.269753 0.644089 0.253273 0 0 0
"O_lob_c33256.p1" 0 0 0 0 0 0 0 0 0 0 0 0 0 0 0
"O_lob_c33273.p1" 0 0 0 0 0 0 0 0 0 0 0 0 0 0 0
"O_lob_c33318.p1" 6.1858 5.69317 6.05079 6.89596 7.30283 6.08795 3.28771 3.65026 2.8478 2.34627 2.00077 1.76234 1.44772 2.61762 2.02258
"O_lob_c3335.p1" 200.756 206.081 224.02 246.375 239.348 208.897 132.965 137.544 163.092 190.262 130.785 106.294 213.549 253.685 176.41
"O_lob_c33355.p1" 1.80464 1.57966 1.90647 308.762 282.863 256.769 53.5018 48.4692 42.8719 93.2369 137.787 227.351 17.4545 7.69645 6.82789
"O_lob_c33361.p1" 0 0 0 0 0 0 0 0 0 0 0 0 0 0 0
"O_lob_c33363.p1" 0 0 0 0 0 0 0 0 0 0 0 0 0 0 0
"O_lob_c33369.p1" 0 0 0 0 0 0 0.453687 0 0.405196 0.306538 0.407885 0 0 0.42889 0.397023
"O_lob_c33372.p1" 1.54891 1.26543 1.30905 1.1042 1.0914 1.0941 0.34196 0.822616 1.24886 0.679822 0.649283 0.893604 0.559294 0.685048 1.46509
"O_lob_c33375.p1" 3.94654 1.61212 1.38975 2.81345 2.38356 3.18596 1.45216 2.51518 1.85618 1.61667 1.37861 0.433686 2.8501 1.74547 2.23978
"O_lob_c33393.p1" 0 0 0 0 0 0 0 0 0 0.216844 0 0 0 0 0
"O_lob_c33417.p1" 84.211 84.9189 68.3303 60.302 61.0042 61.5411 28.5307 44.0137 46.6118 60.3 46.7914 38.5254 88.7023 96.4126 88.0798
"O_lob_c33445.p1" 0 0 0 0 0 0 0 0 0 0 0 0 0 0 0
"O_lob_c33470.p1" 20.3064 16.0715 16.9831 13.8731 13.2863 14.1731 7.4719 7.72897 7.33361 2.67377 2.30538 1.53414 2.29138 4.67764 4.80187
"O_lob_c33472.p1" 20.8738 29.3693 29.8847 32.934 25.6768 25.3092 9.78523 9.33322 15.8075 12.217 9.20546 8.63657 15.8151 30.6914 12.3899
"O_lob_c33477.p1" 0.578509 0.118157 0.488923 0.824826 0.349397 1.2843 0 0 0 0.507819 0.121252 0.286076 0.313339 0.383792 0.32832
"O_lob_c33484.p1" 0 0 0 0 0 0 0 0 0 0.226303 0 0 0 0 0
"O_lob_c33488.p1" 0.936903 0.433098 0.176146 0.83025 1.07882 1.06949 1.25957 1.11607 1.01996 0 0.802462 0.785824 0 0 1.04474
"O_lob_c33490.p1" 4.18508 6.86876 6.78975 5.32767 3.15953 4.67564 4.12481 2.22266 4.21794 0 1.40973 2.21737 0 0.330529 2.40342
"O_lob_c33491.p1" 0 0 0 0 0 0 0 0 0 0 0 0 0 0 0
"O_lob_c33498.p1" 21.029 17.1803 21.9194 19.3222 15.8053 14.4298 8.66632 8.33905 9.8906 9.35277 4.70138 4.15959 13.668 12.0909 9.01723
"O_lob_c33505.p2" 4.72291 4.18006 5.65467 5.98562 6.02184 6.35451 6.95132 6.01993 6.66399 0.552773 3.29963 6.22802 0.852694 0.696279 4.16949
"O_lob_c33537.p1" 11.9888 13.2427 17.4471 16.0496 16.9936 15.496 9.72299 11.8247 11.8363 10.3046 14.5711 13.2645 11.9269 13.2389 13.8857
"O_lob_c33542.p1" 0 0 0 0 0 0 0 0 0 0 0 0 0 0 0
"O_lob_c33558.p1" 16.1139 16.1235 14.272 6.7687 10.4859 9.69063 4.49185 2.93911 2.62472 8.57267 3.07034 3.35372 9.40372 9.7184 10.3152
"O_lob_c33560.p1" 9.86214 9.66858 10.9917 12.4793 12.3594 10.2504 7.56614 6.75665 8.54803 8.61376 6.56284 5.64906 5.69776 5.50677 4.15114
"O_lob_c33564.p1" 0 0 0 0 0 0 0 0 0 0 0 0 0 0 0
"O_lob_c33567.p1" 0 0 0 0 0 0 0 0 0 0 0 0 0 0 0
"O_lob_c33571.p1" 0 0 0 0 0 0 0 0 0 0 0 0 0 0 0
"O_lob_c33584.p2" 0 0.299452 0 0.3484 0 0 0.323687 0.622928 0.295531 3.34618 0.921882 0.241673 6.3529 5.51176 3.98982
"O_lob_c33596.p2" 5.96476 9.5025 6.80544 6.80353 6.00413 7.94511 4.21397 6.33568 6.49251 3.56041 3.25045 3.93281 3.01532 6.06757 4.73923
"O_lob_c33611.p1" 0 0 0 0 0 0 0 0 0 0 0 0 0 0 0
"O_lob_c33614.p1" 0 0 0 0 0 0 0 0 0 0 0 0 0 0 0
"O_lob_c33621.p1" 19.0365 22.2178 24.0611 36.7546 32.1651 31.5589 31.1456 14.8042 16.7878 23.5736 16.031 13.1679 21.4808 16.914 15.7555
"O_lob_c33627.p1" 0 0 0 0 0 0 0 0 0 0 0 0 0 0 0
"O_lob_c33639.p1" 29.5361 36.9207 32.0553 34.3262 30.8683 31.2706 17.8164 16.9722 19.1133 14.5219 14.8844 16.4281 17.4838 18.2027 17.1747
"O_lob_c33640.p1" 0 0 0 0 0 0 0 0 0 0 0 0 0 0 0
"O_lob_c33663.p2" 9.51827 7.72571 6.82329 6.46235 14.3716 6.51759 12.7584 10.1712 8.56518 14.92 12.1123 10.6831 10.164 19.6165 13.1832
"O_lob_c33688.p1" 0 0 0 0 0 0 0 0 0 0.402377 0.192151 0 0.662076 0.40547 0.69373
"O_lob_c33689.p1" 0 0 0 0 0 0 0 0 0 0 0 0 0 0 0
"O_lob_c33696.p1" 0 0 0 0 0 0 0 0 0 1.54439 0.307294 0 1.32352 0.648443 0.27736
"O_lob_c33702.p1" 26.4198 31.0631 32.5012 29.7385 33.0678 28.2388 23.7918 24.1857 22.423 18.7668 16.758 14.3254 16.632 19.4107 15.6187
"O_lob_c33707.p1" 1.57707 3.33613 3.92716 3.21223 4.76245 2.61448 2.11393 1.43584 2.27065 2.66985 3.30544 2.8781 1.52535 4.73306 3.09
"O_lob_c33713.p1" 0 0 0 0.242768 0.205673 0 0.225548 0.217031 0 0.179357 0.214125 0 0.184448 0 0
"O_lob_c33748.p1" 3.57692 4.2087 4.0252 3.04885 3.28744 2.98173 3.51928 2.14746 2.82131 1.84295 1.79276 0.833134 1.54429 1.97749 1.02971
"O_lob_c33760.p1" 0 0 0 0 0 0 0 0 0 0 0 0 0 0 0
"O_lob_c33804.p1" 0 0 0 0 0 0 0.108171 0 0.0987618 0.172037 0 0 0 0 0
"O_lob_c33807.p1" 0 0 0 0 0 0 0 0 0 0 0 0 0 0 0
"O_lob_c33814.p1" 0 0 0 0 0 0 0 0 0 0 0 0 0 0 0
"O_lob_c33816.p1" 9.6465 7.13893 10.6766 17.4101 14.1176 14.4167 11.4963 7.48273 6.13475 8.49403 6.57004 11.2678 11.724 7.49381 7.26989
"O_lob_c3382.p1" 50.4242 53.8842 48.0798 31.4531 36.6234 40.7794 31.0337 33.5104 35.0503 39.753 41.7834 41.5604 53.0307 48.4391 56.8867
"O_lob_c33822.p1" 19.8088 19.9558 20.6438 13.5172 22.7688 15.8021 6.94405 4.54932 5.80045 5.052 3.50658 2.75776 6.52445 10.8032 5.19059
"O_lob_c33830.p1" 54.2912 54.6661 53.3516 43.4461 39.9016 26.8254 19.5706 34.4531 25.4229 15.8638 17.7335 9.74126 8.33563 12.1888 15.0228
"O_lob_c33837.p1" 0 0 0 0 0 0 0 0 0 0 0 0 0 0 0
"O_lob_c33838.p1" 0 0 0 0 0 0 0 0 0 0 0 0 0 0 0
"O_lob_c33843.p1" 0 0 0 0 0 0 0 0 0 0 0 0 0 0 0
"O_lob_c33848.p1" 4.45456 4.40676 5.28428 7.18812 6.40487 5.92855 5.2489 4.0175 5.44849 2.73865 4.46493 3.19771 2.34871 3.80419 5.36899
"O_lob_c33868.p1" 4.46837 4.29604 4.97991 3.90547 5.00176 3.65618 2.258 2.19166 2.17099 2.86366 2.13645 1.60518 4.28978 4.14253 4.24721
"O_lob_c33874.p1" 0 0 0 0 0 0 0 0 0 0 0 0 0 0 0
"O_lob_c33878.p1" 0 0 0 0 0 0 0 0 0 0 0 0 0 0 0
"O_lob_c33883.p1" 8.79688 11.6786 8.98349 7.6648 7.08395 14.499 5.179 4.04903 3.54638 2.05919 1.84376 0.483345 1.58822 3.89066 2.21888
"O_lob_c33891.p1" 0.865492 0.671582 1.6377 1.23228 0.31998 0.337291 1.35097 0.969043 0.867543 0 0.650614 0.719678 0 0.64953 0.289552
"O_lob_c33916.p1" 0 0 0 0 0 0 0 0 0 0 0 0 0 0 0
"O_lob_c33938.p2" 24.2055 22.0323 26.4052 37.2 32.5753 39.028 8.42252 7.54553 9.01573 6.9286 4.96301 3.46949 3.08761 4.65458 4.97728
"O_lob_c33950.p1" 0 0 0 0 0 0 0 0 0 0.230953 0 0 0 0 0.248864
"O_lob_c33951.p1" 1.70184 2.23452 3.59575 4.04408 3.18143 3.92532 2.68374 2.58239 2.94035 0 1.27391 2.60486 0 0.537633 1.14981
"O_lob_c33954.p1" 0.152436 0.0707665 0.0736299 0.362083 0.221291 0.241579 0.170522 1.01305 0.284804 0.19543 0.210502 0.106587 0.2751 0.0907734 0.172472
"O_lob_c33954.p3" 1.18194 0.75439 1.09255 1.40432 1.48718 0.298173 1.14162 2.04009 1.19122 0.648446 1.54829 0.730595 0.53348 1.1435 0.279493
"O_lob_c33956.p1" 0 0 0 0 0 0 0 0 0 0 0 0 0 0 0
"O_lob_c33972.p1" 0 0 0 0 0 0 0 0 0 0 0 0 0 0 0
"O_lob_c33973.p1" 0 0 0 0 0 0 0 0 0 0 0 0 0 0 0
"O_lob_c33982.p1" 0 0 0 0 0 0 0 0 0 0 0 0 0 0 0
"O_lob_c33986.p1" 25.9618 18.5625 19.3144 20.5541 15.4155 15.9594 16.3948 16.6733 15.9922 12.375 11.544 9.42955 6.07113 8.52712 7.20682
"O_lob_c33989.p1" 18.8788 19.4133 20.7751 17.2904 19.7952 17.0661 12.8801 13.9255 12.1561 34.0644 12.5026 9.40049 31.5992 34.5003 26.6616
"O_lob_c33990.p1" 0 0 0 0 0 0 0 0 0 0 0 0 0 0 0
"O_lob_c33995.p1" 0 0 0 0 0 0 0 0 0 0 0 0 0 0 0
"O_lob_c34019.p3" 0 0 0 0 0 0 0 0 0 0 0 0 0 0 0
"O_lob_c34019.p1" 1.68069 1.93726 1.72108 0.554833 1.51376 1.24843 1.03595 1.08745 0.676724 1.08161 1.0044 1.03075 1.5977 1.69791 1.76116
"O_lob_c34020.p1" 22.096 18.0519 23.0538 13.7325 13.0029 17.4946 15.0099 17.3317 10.2782 12.5328 6.41239 7.00423 11.0473 11.6519 14.1478
"O_lob_c34059.p2" 0 0 0 0 0 0 0 0 0 0 0 0 0 0 0
"O_lob_c34063.p1" 0 0 0 0 0 0 0 0 0 0 0 0 0 0 0
"O_lob_c34073.p1" 16.6316 16.8983 16.3214 15.9491 15.2967 13.8864 12.022 8.42937 11.4868 9.1153 9.73211 8.34965 13.1846 9.98816 11.1797
"O_lob_c34074.p1" 0 0 0 0 0 0 0 0 0 0.795264 0.569654 0 0.654268 0.200344 0.342775
"O_lob_c34083.p1" 0 0 0 0 0.139088 0 0 0 0 0 0 0 0 0.152781 0
"O_lob_c34086.p1" 10.6816 12.6472 14.4298 13.2053 13.1484 13.0615 8.17127 8.20571 10.6757 10.3368 7.39192 5.67704 11.2693 13.8134 10.0886
"O_lob_c34093.p1" 0 0 0 0 0 0 0 0 0 0 0 0 0 0 0
"O_lob_c34112.p1" 0.806996 1.15377 1.53456 2.20531 1.46218 1.22151 1.42531 0.85718 1.22 0.779225 1.01485 0.665107 0.582794 1.24921 1.29765
"O_lob_c34131.p1" 0 0 0 0 0 0 0 0 0 0 0 0 0 0 0
"O_lob_c34134.p1" 0.482949 0.493199 0.470955 1.05935 0.486137 0.749759 0.65614 0.512981 0.748832 0.896532 0.747076 0.612362 0.871936 1.60198 0.527091
"O_lob_c34137.p1" 0 0 0 0 0 0 0 0 0 0 0 0 0 0 0
"O_lob_c34156.p1" 5.1996 2.69701 3.28108 19.4215 17.516 13.1951 22.8462 26.7692 22.726 16.9544 17.6146 23.6365 5.25989 10.3331 7.6379
"O_lob_c34161.p1" 0 0 0 0 0 0 0 0 0 0 0 0 0 0 0
"O_lob_c34165.p1" 0 0 0 0 0 0 0 0 0 0 0 0 0 0 0
"O_lob_c34170.p1" 30.0218 22.2801 27.3821 22.5986 27.0291 25.779 31.0818 29.512 31.1972 19.3149 36.7381 38.8823 20.3681 23.9168 23.8112
"O_lob_c34173.p1" 0 0 0 0 0 0 0 0 0 0 0 0 0 0 0
"O_lob_c34179.p1" 0 0 0 0 0 0 0 0 0 0 0 0 0 0 0
"O_lob_c34184.p1" 0.249435 0.382093 0.395266 0 0 0.125852 0.137672 0 0 0 0 0 0 0 0
"O_lob_c3419.p1" 35.9427 36.9338 38.3791 38.1016 32.0472 36.0151 17.0956 13.6969 18.7473 9.77765 6.78313 5.63801 7.19586 12.4979 10.1114
"O_lob_c34192.p1" 9.96662 4.87703 8.33548 4.19398 4.59819 4.40007 1.60444 0.22055 1.04634 0.364532 0.87039 0.684521 1.49951 1.14792 1.3748
"O_lob_c34201.p1" 0.300982 0.269302 0.111299 0.235956 0.223575 0 0.291096 0.505035 0.20015 0.0771606 0.150797 0.362198 0.355446 0.0971922 0.225953
"O_lob_c34204.p1" 1.35975 1.04146 2.15472 2.01949 3.42182 3.43031 3.75248 2.16647 1.02782 0 1.42497 1.12068 0 0.375867 0.964623
"O_lob_c34217.p1" 4.69299 2.48505 3.48883 3.71732 2.62443 2.80634 1.34308 1.10774 1.05108 0.610302 0.546455 0.429762 0.78453 0.576557 0.328816
"O_lob_c34237.p1" 0.884232 0.604298 0.910787 1.59343 1.25353 0.773317 0.528716 0.731876 0.675816 2.7749 1.01394 0.552653 3.20945 2.43611 2.4729
"O_lob_c34246.p1" 0 0 0 0 0 0 0 0 0 0 0.137391 0 0.118349 0.144959 0.124007
"O_lob_c34251.p1" 0.230018 0 0 0.273296 0 0 0 0 0 1.21147 0 0.189575 0.207642 0 0
"O_lob_c34264.p1" 2.01165 2.34783 2.83356 1.02435 1.54281 1.15998 1.16318 0.2035 0.482726 0 0.100388 0.157901 0 0 0.271826
"O_lob_c34266.p1" 11.2545 10.5591 10.1652 8.77319 8.96344 9.36634 5.65717 3.86002 4.68959 3.15575 4.52231 3.14579 2.45242 4.27136 1.40884
"O_lob_c34268.p2" 98.8298 105.415 114.706 85.6491 97.4471 82.2742 54.395 59.5049 71.0131 45.9356 35.2021 29.0518 48.2815 62.8978 43.9927
"O_lob_c34295.p1" 3.33509 4.94246 3.74604 4.16111 4.15296 2.29599 1.81845 1.93905 2.49087 4.42731 2.21284 2.01654 4.31029 4.83541 6.49006
"O_lob_c34300.p1" 0 0 0 0 0 0 0 0 0 0 0 0 0 0 0
"O_lob_c34309.p1" 0.393576 0.964629 0.748413 0.280576 0.396174 0.476588 0.955806 0.16722 0.317333 0.138193 0.494945 0.583877 0.213174 0.435174 0.521186
"O_lob_c3431.p1" 104.682 112.294 114.535 93.3071 97.3613 96.8653 46.7957 46.0637 50.7464 44.2698 34.0427 30.3205 69.2058 75.1584 62.2981
"O_lob_c34315.p1" 16.514 14.2982 5.68887 11.9433 13.3707 17.0265 26.5514 25.1674 29.6692 24.5803 29.7214 19.2322 26.2502 19.0533 18.6764
"O_lob_c34318.p1" 0 0 0 0 0 0 0 0 0 0 0 0 0 0 0
"O_lob_c34337.p1" 0 0 0 0 0 0 0 0 0 0 0 0 0 0 0
"O_lob_c34342.p1" 5.37082 5.96174 3.45367 4.16174 5.05369 4.71277 3.351 2.1083 4.94229 2.15229 2.08007 2.59816 1.47558 2.71104 2.20876
"O_lob_c34365.p1" 0 0 0 0 0 0 0 0 0 0 0 0 0 0 0
"O_lob_c34374.p1" 18.8183 16.0689 22.006 11.2168 17.2535 17.4728 7.46664 8.94721 9.60356 8.90312 3.71204 4.84019 11.5138 18.4255 15.1174
"O_lob_c34399.p2" 68.2261 79.3348 76.3158 82.7657 87.1441 85.6247 44.9346 45.0646 48.2488 28.4348 31.2431 26.2251 17.3381 34.232 27.6573
"O_lob_c34402.p1" 0 0 0 0 0 0 0 0 0 0 0 0 0 0 0
"O_lob_c34417.p1" 1.04627 1.22111 0.947407 1.06553 0.453222 1.20662 0.824962 0.635047 1.21007 0 0.313273 0.86231 0 0.165265 0.282756
"O_lob_c34418.p1" 0.518805 0 0 0.393176 0.494005 1.59774 0 0.362473 0 0 0 0 0 0 0.368558
"O_lob_c34446.p1" 0 0 0 0 0 0 0 0 0 0 0 0 0 0 0
"O_lob_c34451.p1" 0 0 0 0 0 0 0 0 0 0 0 0 0 0 0
"O_lob_c34456.p1" 8.57434 11.3832 8.15235 12.2251 8.63093 8.99844 25.5554 20.583 19.0116 18.3649 27.8554 44.8033 16.2545 15.1689 28.0616
"O_lob_c34458.p1" 15.8415 18.5039 20.1262 16.8537 18.5516 21.2097 9.60069 8.24833 9.18298 9.08873 7.16136 3.32805 6.16882 8.70067 5.7782
"O_lob_c34472.p1" 0 0 0 0 0 0 0 0 0 0 0 0 0 0 0
"O_lob_c34474.p1" 0 0 0 0 0 0 0 0 0 0 0 0 0 0 0
"O_lob_c34476.p1" 6.42237 7.17741 7.55286 7.48675 11.0999 7.33676 10.8348 11.198 8.91536 14.4663 12.5719 12.0844 13.8924 18.8918 15.015
"O_lob_c34476.p3" 5.96383 4.39565 3.18444 4.29197 11.7082 4.88065 9.05613 7.19422 11.196 13.4885 13.1122 12.5906 13.8716 13.7387 12.1643
"O_lob_c34484.p1" 60.7117 61.3055 54.5746 64.2483 59.8884 62.8902 48.6842 47.138 46.8214 45.0977 36.491 32.4554 71.8318 85.9404 78.9897
"O_lob_c34495.p1" 14.2568 12.962 22.2349 15.4235 18.4477 19.9918 7.45252 3.29037 7.42163 2.25691 2.89864 6.23477 3.91108 4.85929 6.39414
"O_lob_c34504.p1" 18.0587 20.7863 21.9879 20.3654 18.0239 19.6129 9.12257 11.5415 11.8766 7.11999 6.09446 5.9282 7.87468 9.30683 7.96166
"O_lob_c34511.p1" 2.73837 3.85502 2.66522 5.25046 4.50694 2.59261 2.32511 2.77267 2.04708 3.07781 0.910637 0.529955 0.928828 3.07025 0.88632
"O_lob_c34535.p1" 6.27761 5.34237 4.89494 6.3932 6.46951 3.31819 3.29985 3.01647 3.91665 1.18083 2.03627 2.71012 0.539708 0.991588 1.2724
"O_lob_c34541.p1" 0 0 0 0 0 0 0 0 0 0 0 0 0 0 0
"O_lob_c34552.p1" 0 0 0 0.62139 0 0.497959 0.761535 0 0 10.1153 2.34372 0 8.50595 7.98613 7.04739
"O_lob_c3456.p1" 41.0952 38.25 46.1874 46.7785 40.9808 47.849 16.7074 14.4485 24.2328 17.4062 17.4675 15.7111 24.2993 20.2303 16.9438
"O_lob_c34581.p1" 0 0 0 0 0 0 0 0 0 0.503271 0 0 0 0.316963 0.27115
"O_lob_c34588.p1" 0 0 0 0 0 0 0 0 0 0 0 0 0 0 0
"O_lob_c34592.p1" 0 0 0 0 0 0 0 0 0 0 0 0 0 0 0
"O_lob_c34596.p1" 103.523 99.8648 107.68 93.3699 90.8084 92.6333 144.26 137.187 138.264 68.0145 167.847 205.902 64.5949 66.9046 120.2
"O_lob_c34601.p1" 4.46087 4.55554 6.02164 5.30017 2.49462 4.50145 3.55638 2.1059 1.7484 3.26315 1.29857 1.83827 8.27755 9.04264 6.09476
"O_lob_c34633.p1" 0 0 0 0 0 0 0 0 0 0 0 0 0 0 0
"O_lob_c34649.p1" 0 0 0 0 0 0 0 0 0 0 0 0 0 0 0
"O_lob_c34651.p2" 0 0 0 0 0 0 0 0 0 0 0 0 0 0 0
"O_lob_c34654.p1" 20.0847 22.9286 21.6215 14.8808 17.9112 14.4878 19.5577 13.1409 8.69732 3.41884 4.08157 3.90232 5.03253 11.4838 9.46277
"O_lob_c34663.p1" 2.92114 3.13229 4.16607 6.07381 5.73383 4.12681 4.03071 4.18877 4.71052 3.9745 4.89801 3.85206 3.95546 3.55287 3.73012
"O_lob_c34664.p1" 12.6385 11.2807 11.4593 16.6717 18.7323 17.0716 7.46997 6.23654 7.52227 4.62984 7.30023 6.56147 2.24587 5.17158 5.64779
"O_lob_c34667.p1" 0 0 0 0 0 0 0 0 0 0 0 0 0 0 0
"O_lob_c34675.p1" 4.72291 7.71703 5.81569 6.00387 8.36301 5.50426 3.3422 2.26286 1.43504 1.10555 1.06058 0.259501 1.13693 1.7407 1.19128
"O_lob_c34682.p1" 0 0 0 0 0 0 0 0 0 0 0 0 0 0 0
"O_lob_c34703.p1" 0 0 0 0 0 0 0 0 0 0 0 0 0 0 0
"O_lob_c34719.p1" 0 0 0 0 0 0 0 0 0 0 0 0 0 0 0
"O_lob_c34720.p1" 7.01455 5.11673 5.46956 5.35778 5.05704 4.71892 5.53083 2.83838 4.20811 7.91668 5.60077 4.54239 11.3075 10.2154 11.8481
"O_lob_c34724.p1" 0.756185 1.03359 2.03483 1.68528 2.4334 0.996669 0.228422 1.10605 0.622389 0.391909 0 0.29775 0 0.211621 0.367343
"O_lob_c34735.p1" 0.313576 0 0.165635 0 0 0 0.346147 0.166538 0.158019 17.066 2.46462 0.129221 14.8612 11.9618 8.60155
"O_lob_c34762.p1" 0.590594 0.0988422 0 0.114701 0 0.0971829 0.108874 0.2126 0.38888 0.0847211 0.100301 0 0.260568 0 0.370227
"O_lob_c34766.p1" 2.46941 5.60404 10.435 7.49806 4.14285 3.3225 2.12015 2.33153 3.04186 1.44511 3.45047 3.16591 1.9815 6.06757 5.19059
"O_lob_c34771.p1" 38.413 43.6113 29.4719 38.5011 50.7634 31.3998 37.4284 30.3164 61.6406 30.7052 26.7621 31.6591 26.3462 23.2534 46.6863
"O_lob_c34783.p1" 0 0 0 0 0 0 0 0 0 0.581365 0 0 0.298933 0.366147 0.313225
"O_lob_c34785.p1" 0 0 0 0 0 0 0 0 0 0 0 0 0 0 0
"O_lob_c34802.p1" 0 0 0 0 0 0 0 0 0 0 0 0 0 0 0
"O_lob_c34810.p1" 15.2247 8.61108 10.8875 6.95737 8.72356 8.03613 41.6274 39.309 26.4393 50.1676 43.692 38.8017 17.9724 34.1856 43.6453
"O_lob_c34814.p1" 0 0 0 0 0 0 0 0 0 0.305151 0.364303 0 0.313812 0.768742 0.493223
"O_lob_c34831.p1" 0 0 0 0 0 0 0 0 0 0 0 0 0 0 0
"O_lob_c34847.p1" 12.5276 14.2286 14.3172 5.75737 6.40384 8.33039 8.84444 4.48518 5.30361 0 2.68856 2.02382 0 1.74988 2.41543
"O_lob_c3485.p1" 11.0646 12.0456 15.1075 15.5028 16.2862 15.7999 7.72012 8.09383 13.7816 9.25445 3.82865 3.44121 8.10368 9.92576 8.6886
"O_lob_c3485.p2" 13.2751 12.2588 13.5766 16.444 12.0833 15.5335 9.6654 7.95034 9.82099 11.405 6.36393 3.25903 7.3942 10.7744 12.5566
"O_lob_c34850.p1" 0 0 0 0 0 0 0 0 0 0 0 0 0 0 0
"O_lob_c34855.p1" 0 0 0 0 0 0 0 0 0 0 0 0 0 0 0
"O_lob_c3487.p1" 78.4705 84.7305 88.2743 79.3361 76.3962 85.6026 89.3615 70.9252 81.0568 80.3759 77.1619 89.9906 83.0213 87.9266 99.2878
"O_lob_c34872.p1" 9.07991 10.9422 11.4524 7.29139 8.13179 6.93153 6.32107 8.04348 6.22254 1.12739 2.89517 3.05406 1.75726 2.51305 4.5743
"O_lob_c34877.p1" 0 0 0 0 0 0 0 0 0 0 0 0 0 0 0
"O_lob_c34901.p1" 0 0 0 0 0 0 0 0 0 0 0 0 0 0 0
"O_lob_c34914.p1" 2.7983 3.37727 1.88122 0.604508 1.53642 1.28353 1.40407 2.16168 2.82027 5.6943 2.79923 2.41112 5.05217 6.75068 5.41403
"O_lob_c34936.p1" 0 0 0 0 0 0 0 0 0 0 0 0 0 0 0
"O_lob_c34942.p2" 16.7212 19.3902 23.131 14.8669 14.4393 13.6847 8.0626 6.27642 7.94175 6.88395 5.32902 4.61638 4.59728 11.6387 5.6144
"O_lob_c34957.p1" 0 0 0 0 0 0 0 0 0 0 0 0 0 0 0
"O_lob_c34960.p1" 26.4179 27.9994 35.7532 28.1647 38.0916 40.2035 27.5856 18.8082 19.2854 21.6856 20.0529 18.1245 14.3088 21.6312 15.128
"O_lob_c34967.p1" 9.76834 9.83442 10.8122 7.51697 8.16195 5.91961 3.51143 2.94336 5.79347 2.77465 2.79675 2.65975 9.12461 7.98231 7.3325
"O_lob_c34971.p1" 0 0 0 0 0 0 0 0 0 0 0 0 0 0 0
"O_lob_c34983.p1" 0 0 0 0 0 0 0 0 0 0 0 0 0 0 0
"O_lob_c34993.p1" 0 0 0 0 0 0 0 0 0 0 0 0 0 0 0
"O_lob_c35016.p1" 14.0215 17.0039 13.5783 8.3298 10.2915 10.317 8.5451 5.11961 9.27385 6.41049 3.97963 7.22261 14.6352 12.9195 10.9141
"O_lob_c35021.p1" 0 0 0 0 0 0 0 0 0 0.0828481 0 0 0 0.104356 0
"O_lob_c35034.p1" 0 0 0 0 0 0 0 0 0 0 0 0 0 0 0
"O_lob_c35047.p2" 0 0 0 0 0 0 0.309511 0 0 0 0 0 0 0 0
"O_lob_c35055.p1" 33.8441 35.5992 29.8545 29.7567 27.9353 33.9812 12.5154 11.6833 15.3494 13.6659 10.4629 12.4126 28.2604 33.1177 20.9682
"O_lob_c35059.p1" 0 0.859013 0.296209 0 0.846713 0.565876 0 0 0 0 0 0.231088 0 0 0
"O_lob_c35063.p1" 6.74275 4.58172 3.3973 2.98903 3.5786 3.73305 1.02117 2.21896 1.4003 1.96916 1.8972 1.28444 3.30609 2.64105 2.72188
"O_lob_c3508.p1" 7.42969 8.18956 10.9705 10.284 12.8474 8.8757 9.85687 9.7492 10.1601 5.98743 5.81207 6.17904 5.14005 5.47292 5.36196
"O_lob_c3508.p2" 2.32611 2.08058 3.01317 3.0742 4.73977 2.79252 3.03297 2.10575 2.5328 2.57096 1.54891 2.13536 1.0169 0.996434 0.852414
"O_lob_c35096.p1" 0 0 0 0 0 0 0 0 0 5.31444 0.87512 0 2.65668 5.65537 1.67848
"O_lob_c35111.p1" 0.823136 0.840606 0.289861 1.30401 1.10476 1.1075 1.21152 0.582882 0.276533 0.481703 1.15016 0.452273 0.247687 0 1.55718
"O_lob_c35116.p1" 19.5274 19.4737 17.0458 13.9426 15.1344 13.4142 8.39965 9.64051 10.9953 8.93277 8.35855 7.25364 16.4691 17.9421 16.1292
"O_lob_c35127.p1" 0.756907 0 0.199904 0.674488 0.380952 0.381897 0.208882 0 0 0.498313 0 0 0.170819 0.418453 0.178986
"O_lob_c35134.p1" 1.93447 3.40706 2.48155 3.13328 2.50359 2.37037 1.0677 1.02738 1.53187 0.60646 1.44804 1.02494 1.62155 1.84135 1.57986
"O_lob_c35147.p1" 0 0 0 0 0 0 0 0 0 0 0 0 0 0 0
"O_lob_c35156.p1" 7.71475 7.22194 8.31987 9.16627 6.30961 6.48745 2.8387 3.07294 1.45787 2.53952 2.18963 0.52986 3.33704 4.79821 3.64862
"O_lob_c35158.p1" 0 0 0 0 0 0 0 0 0 0 0 0 0 0 0
"O_lob_c35165.p1" 9.78743 5.48121 11.4515 7.00236 8.79267 7.8587 4.06605 2.3475 2.12135 3.04858 2.09549 4.77055 1.33005 2.21092 1.59273
"O_lob_c3517.p1" 0 0 0 0 0 0 0 0 0 0 0 0 0 0 0
"O_lob_c35179.p1" 3.11286 3.54888 3.29132 5.50437 3.93714 2.82441 2.48128 2.45154 3.40455 2.40801 1.34934 1.49869 2.1564 2.28055 2.05218
"O_lob_c3519.p1" 2.19503 2.24161 1.15945 5.7749 4.26121 2.68964 6.23065 5.82882 4.42453 4.12888 4.43632 2.19675 2.68918 3.29382 2.07624
"O_lob_c35201.p1" 18.0396 14.0342 13.9171 16.3219 16.8626 12.6568 5.35893 5.94371 8.92216 0 1.75089 1.52802 0 1.60636 1.93599
"O_lob_c35212.p1" 17.6248 14.1222 19.4787 15.5714 13.3741 17.3291 13.8683 13.7286 15.3948 10.3141 7.48279 5.73588 10.1173 11.5926 8.12175
"O_lob_c35224.p1" 0 0 0 0 0 0 0 0 0 0 0 0 0 0 0
"O_lob_c35238.p1" 31.7806 36.5472 36.3474 33.4915 37.5539 25.6558 19.6762 23.1895 23.4235 13.1316 16.2181 14.0074 18.3689 30.5561 18.4285
"O_lob_c35240.p1" 0.133843 0.410052 0.282792 0 0 0.135061 0 0.284333 0 0.352465 0.561053 0 0.604115 0.887937 0.1266
"O_lob_c35253.p1" 7.32288 8.13429 8.14326 5.64781 4.78483 5.18562 6.52355 5.86781 6.6035 3.04488 4.30828 3.38827 2.89935 4.54561 4.86075
"O_lob_c35294.p1" 22.9793 22.3237 18.1373 18.0195 19.0275 18.0654 17.3441 17.8922 16.8848 5.90105 10.4021 13.7798 7.7733 12.2072 13.9744
"O_lob_c35314.p1" 0 0 0 0 0 0 0 0 0 0 0 0 0 0 0
"O_lob_c35319.p1" 0 0 0 0 0 0 0 0 0 0 0 0 0 0 0
"O_lob_c35351.p1" 0 0 0 0 0 0 0 0 0 0 0 0 0 0 0
"O_lob_c35386.p1" 0 0 0 0 0 0 0 0 0 0 0 0 0 0 0
"O_lob_c35391.p1" 0 0.398362 1.20306 2.4825 1.53515 2.94848 1.63681 1.39729 1.22036 1.03559 0.381445 1.27895 0.729837 2.38079 1.00428
"O_lob_c35401.p2" 0.698419 1.06986 1.10674 0.414912 0.703029 0.704773 0 0 0 0 0 0 0.630477 0.386118 0
"O_lob_c35418.p1" 0 0 0 0 0 0 0 0 0 0 0 0 0 0 0
"O_lob_c35422.p2" 0 0 0 0 0 0 0 0 0 0 0 0 0 0 0
"O_lob_c35466.p1" 0 0 0 0 0 0 0 0 0 0 0 0 0 0 0
"O_lob_c35469.p1" 7.49522 5.50152 9.15538 6.67908 9.1951 7.56342 6.72243 5.7222 5.90162 0.205605 3.43645 5.59826 0 1.81287 4.87409
"O_lob_c35495.p1" 0 0 0 0 0 0 0 0 0 0 0 0 0 0 0
"O_lob_c35496.p1" 0 0 0 0 0 0 0 0 0 0 0 0 0 0 0
"O_lob_c35507.p1" 6.74271 10.433 11.4403 12.1384 9.04962 7.83498 3.60877 3.68952 7.20751 3.04907 2.5695 2.69439 4.05786 4.29248 4.83167
"O_lob_c35549.p1" 0 0 0 0 0 0 0 0.351739 0 0 0.34703 0.545847 0 0 0.313225
"O_lob_c35551.p1" 124.52 106.405 110.651 103.425 105.4 107.722 98.9115 101.152 95.2702 110.751 122.73 127.876 122.555 118.126 130.356
"O_lob_c35563.p1" 0 0 0 0 0 0 0 0 0 0 0 0 0 0 0
"O_lob_c35568.p1" 0.743478 2.27777 1.30905 0.883362 1.24731 1.00032 2.18854 2.1059 1.99817 1.5228 2.0777 0.817009 1.34231 1.91814 2.34414
"O_lob_c35574.p1" 0 0 0 0 0 0 0 0 0 0 0 0 0 0 0
"O_lob_c35576.p1" 0 0 0 0 0 0 0 0 0 2.38165 1.34684 0 3.60942 4.1052 1.35071
"O_lob_c3562.p1" 12.6036 14.2768 15.178 10.3751 12.3404 10.0704 5.79302 6.76222 8.06374 4.15354 3.11045 3.47435 4.19377 6.37333 6.22522
"O_lob_c35629.p1" 8.74603 11.2261 12.5714 10.7713 10.6742 10.1503 5.40935 6.16618 8.34045 3.81615 5.36391 5.70067 3.62268 5.11861 4.91655
"O_lob_c35642.p1" 34.7599 33.4627 37.423 14.4681 19.8347 17.3147 23.4622 26.5741 21.0866 22.6414 21.6939 15.1453 11.1923 20.1961 19.0571
"O_lob_c35646.p1" 0.47718 0.243654 0 0.850442 0.720495 0.481522 2.10698 1.77399 0.961854 1.25662 0.750103 0.786562 0 0.263807 0.902711
"O_lob_c35650.p1" 0 0 0 0 0 0 0 0 0 0 0 0 0 0 0
"O_lob_c35655.p1" 0 0 0 0 0 0 0 0 0 5.22216 2.09314 0 1.43016 1.37431 0
"O_lob_c35656.p1" 0 0 0 0 0 0 0 0 0 0 0 0 0 0 0
"O_lob_c35672.p1" 0 0 0 0 0 0 0 0 0 0 0 0 0 0 0
"O_lob_c35674.p1" 12.6423 13.4071 11.3009 12.71 11.0126 14.9653 8.85633 11.1043 9.06608 2.13413 7.89824 8.01496 3.29205 2.41935 8.27866
"O_lob_c35694.p1" 0 0 0 0 0 0 0 0 0 0 0 0 0 0 0
"O_lob_c35701.p1" 17.7681 25.0577 16.4468 12.2646 11.6862 18.9544 26.6238 20.6705 20.0311 17.7414 31.103 37.5721 19.9618 19.5539 20.2623
"O_lob_c35702.p1" 0 0 0 0 0 0 0 0 0 0 0 0 0 0 0
"O_lob_c35710.p1" 0 0 0 0 0 0 0 0 0 0 0 0 0 0 0
"O_lob_c35719.p1" 0 0 0 0 0 0 0 0 0 0 0 0 0 0 0
"O_lob_c3572.p1" 62.6739 65.4788 57.0569 40.1498 48.4059 47.506 80.0238 92.9544 81.65 94.4391 91.5586 76.6484 53.8394 53.3308 82.0933
"O_lob_c35722.p1" 141.463 119.571 107.695 97.4246 102.987 105.851 218.946 220.486 176.449 247.382 224.502 255.404 266.74 242.178 314.081
"O_lob_c35741.p1" 1.67987 2.89834 1.27262 0.991763 1.72075 1.28139 3.39383 0.467434 3.99022 9.14946 2.36082 0.717755 7.33093 6.99022 6.93062
"O_lob_c35750.p1" 9.63119 11.0589 11.632 17.6711 12.2039 14.1644 8.44202 9.51914 11.1577 3.98471 7.24847 3.58368 5.58715 12.1557 9.36209
"O_lob_c35751.p1" 2.55056 2.76255 3.511 2.47946 3.0342 3.11972 1.19445 0.820961 1.16845 1.62829 0.647976 0.700705 0.907024 1.28188 0.584855
"O_lob_c35765.p1" 1.20913 0.854853 1.37561 1.32611 1.68523 1.31398 7.28963 5.73003 10.2177 10.4505 18.3246 21.6171 8.89995 4.42213 4.57476
"O_lob_c35779.p1" 0 0 0.144415 0.162421 0 0 0 0 0 0.119997 0.143258 0 0 0 0
"O_lob_c35781.p1" 10.5048 11.5283 16.2322 12.295 15.9401 12.1825 6.23065 5.49575 7.11085 3.71599 5.42217 3.35974 2.54764 4.33398 4.74568
"O_lob_c35803.p1" 0 0 0 0 0 0 0 0.140696 0 0 0 0 0.35872 0 0.12529
"O_lob_c35819.p1" 21.7764 26.3824 24.4341 33.9089 33.629 30.7097 22.0974 21.1192 22.7653 11.9917 14.3162 9.25248 10.3784 12.712 8.57178
"O_lob_c35833.p1" 1.32947 1.7108 1.02107 1.18719 1.15427 0.349162 0.752862 0 0.315392 0.373413 0 0.348544 0.629466 0.572814 0.917513
"O_lob_c35852.p1" 78.0586 75.7294 78.3401 64.4335 59.3439 71.721 33.4463 33.1651 38.1971 22.4494 20.8812 16.7607 22.9939 30.8895 23.0246
"O_lob_c35861.p1" 0 0 0 0 0 0 0 0 0 0 0 0 0 0 0
"O_lob_c35901.p1" 0 0 0 0 0 0 0 0 0 0 0 0 0 0 0
"O_lob_c35907.p1" 0.793658 1.2968 1.34151 0.188597 1.11845 0.961054 0 0.168602 0.479933 0.278671 0.166345 0.261645 0 0.702033 0.750705
"O_lob_c3592.p1" 21.0028 20.6019 22.4799 14.6115 16.2733 18.8235 8.69415 7.77875 8.21641 4.85168 5.21295 4.21362 4.73992 5.80566 4.96654
"O_lob_c35920.p1" 0 0 0 0 0 0 0 0 0 0 0 0 0 0 0
"O_lob_c35923.p1" 0 0 0 0 0 0 0 0 0 0 0 0 0 0 0
"O_lob_c35934.p1" 22.7905 23.2742 28.9307 32.1011 29.7862 25.2235 21.7087 26.9409 25.9332 14.5202 11.5566 14.239 21.2371 15.8512 13.9078
"O_lob_c35968.p1" 9.08969 16.6346 16.6805 16.7297 11.6901 8.47864 3.00199 1.05902 4.89586 3.19603 3.1231 3.22574 1.84122 5.08817 3.1087
"O_lob_c35973.p1" 0 0 0 0 0 0 0 0 0 3.49528 0.736382 0 3.38305 2.33084 0.886198
"O_lob_c35975.p1" 4.42487 6.02504 7.38445 6.6289 8.52085 5.50053 5.45081 5.44932 6.39858 4.27823 5.37636 5.02106 2.77873 4.53802 3.57882
"O_lob_c36002.p1" 21.6814 24.4908 20.7959 17.7647 20.3979 19.989 12.434 11.9644 8.91431 18.8878 9.53421 6.62613 30.2217 41.3553 23.4532
"O_lob_c36036.p1" 2.37542 4.37018 3.16654 1.92015 3.0878 1.39919 1.34784 0.783185 2.11297 1.30109 1.47591 0.480433 2.12947 2.39503 1.49324
"O_lob_c36040.p1" 7.67187 8.82088 10.4852 6.82056 7.4525 6.44237 3.43488 4.7868 4.92043 3.0611 3.14848 3.1836 2.80897 3.67783 2.68954
"O_lob_c36048.p2" 0 0 0 0 0 0 0 0 0 0 0 0 0 0 0
"O_lob_c36062.p1" 27.7934 21.103 23.0637 15.8133 16.9714 18.1481 13.6464 12.579 14.0145 8.94992 8.79101 8.96701 14.4105 16.2081 13.252
"O_lob_c36064.p1" 0 0 0 0 0 0 0 0 0 0 0 0 0 0 0
"O_lob_c36075.p1" 0 0 0 0 0 0 0 0 0 0.0536076 0 0 0 0.0675246 0
"O_lob_c36102.p1" 24.0391 34.6727 32.2027 23.8508 22.4516 25.7583 7.38634 7.63388 13.2379 8.26664 5.19426 6.53607 8.27755 10.6868 8.90772
"O_lob_c36111.p1" 0 0 0 0 0 0 0 0 0 0 0 0 0 0 0
"O_lob_c36127.p1" 0 0 0 0 0 0 0 0 0 0 0 0 0 0 0
"O_lob_c36145.p1" 11.1072 10.0169 12.3843 16.5939 17.6115 15.6276 11.8753 8.78103 10.3781 8.83335 7.95714 12.1092 14.9248 15.1867 7.0932
"O_lob_c36147.p1" 0 0 0 0 0 0 0 0 0 0.259378 0 0 0 0 0
"O_lob_c36153.p1" 1.40535 6.21911 5.1963 5.84419 4.47966 1.6545 1.29278 1.49275 4.0131 1.02802 2.45461 3.08869 2.1144 3.36676 1.10775
"O_lob_c36154.p1" 23.6388 29.9013 19.0133 19.7881 13.7902 18.1615 15.4193 14.2663 14.078 11.5541 7.03768 8.6343 12.6095 17.2268 16.0073
"O_lob_c36156.p1" 0 0 0 0.20936 0.17737 0 0.194509 0.187164 0 0 0.184658 0 0.159065 0.19483 0.500011
"O_lob_c36175.p1" 2.42513 3.2331 4.55843 5.92746 5.09889 4.96608 1.86387 2.51469 2.12718 0.37054 0.884737 1.91346 0.381057 1.16684 1.39747
"O_lob_c36178.p1" 0 0 0 0 0 0 0 0 0 0 0 0 0 0 0
"O_lob_c36202.p2" 19.8114 23.6296 31.9532 31.0858 24.3569 22.2808 20.3668 22.0072 26.8259 24.9575 32.4897 24.6791 27.3041 24.4136 17.1657
"O_lob_c36208.p1" 14.0556 11.6524 14.3418 12.3179 11.7593 13.7966 7.55966 7.29832 9.96215 6.75149 6.68037 5.48618 5.77107 9.30056 13.0829
"O_lob_c36211.p1" 0 0 0 0 0 0 0 0 0 0 0 0 0 0 0
"O_lob_c36232.p1" 1.6922 0.691247 0.715077 1.20635 0.851687 1.19532 0.560393 0 0.511647 0.297085 0.354674 0.139467 0.152759 0.187106 0
"O_lob_c36240.p1" 6.08523 8.54477 15.6697 11.749 9.95377 6.52438 1.2595 4.03978 6.13301 2.00312 9.56567 5.0153 3.08996 10.0926 8.63385
"O_lob_c36296.p1" 1.20041 1.75126 1.81163 1.63001 1.55357 2.5957 1.3251 2.18581 1.20983 0 0.359424 0.706676 0.464414 0.568835 0.324412
"O_lob_c36308.p1" 2.67453 2.75551 2.48397 2.44188 2.21317 3.03207 0.68948 1.00633 1.1132 0.959489 0.490921 0.257391 0 0.690618 0.752386
"O_lob_c36311.p1" 3.5477 1.99889 3.61865 1.88957 3.07855 2.71585 1.21537 0.519768 1.60283 1.28863 0.769214 0 1.10434 2.29949 0.694283
"O_lob_c36315.p1" 0 0.468864 0.323351 0.363668 0.3081 0.463297 0.844682 0.975341 0.616966 0.537357 0.801903 1.13519 0.552609 0.676861 0.57903
"O_lob_c36319.p1" 0 0 0 0 0 0 0 0 0 0 0 0 0 0 0
"O_lob_c36328.p1" 1.32459 0.676349 1.39933 2.36071 2.33333 1.33664 2.92435 1.40696 2.33623 7.26706 1.73515 0.81877 10.4627 9.51981 5.95128
"O_lob_c36332.p1" 0 0 0 0 0 0 0 0 0 0 0 0 0 0 0
"O_lob_c36339.p1" 49.5816 53.3988 53.9883 61.1219 58.7664 52.5941 49.1278 40.2625 50.4825 47.5336 49.1224 44.769 76.3794 66.2354 65.9456
"O_lob_c36351.p1" 0 0 0 0 0 0 0 0 0 0 0 0 0 0 0
"O_lob_c36355.p1" 11.9902 14.9657 13.6051 8.70597 8.26973 10.3068 6.61782 6.13206 4.47568 4.67781 5.58458 2.37901 3.00661 4.41916 3.36038
"O_lob_c36362.p2" 18.9198 10.8317 13.6278 23.842 22.2189 21.4062 11.7083 21.3144 15.8903 14.0916 12.0166 7.08786 8.28089 10.1428 5.69415
"O_lob_c36362.p1" 17.6902 17.0333 16.8196 21.3189 32.8157 26.0117 19.8067 18.2534 17.065 14.1975 19.0684 11.2473 6.84399 13.692 6.93217
"O_lob_c3637.p1" 0.188762 0.0963839 0.0997066 0.224277 0 0.285719 0 0.10025 0 0.0828481 0.0989079 0.155573 0.0851996 0 0.178546
"O_lob_c36387.p1" 13.3847 15.0023 15.6345 8.27474 11.3919 10.8711 8.40854 4.50784 7.89647 15.2835 8.43884 4.48429 30.4522 27.7939 11.9398
"O_lob_c36401.p1" 0 0 0 0 0 0 0 0.345778 0.32809 0 0.170574 0 0 0 0
"O_lob_c36409.p1" 0 0 0 0 0 0 0 0 0 0 0 0 0 0 0
"O_lob_c36416.p1" 0 0 0 0 0 0 0 0 0 0 0 0 0 0 0
"O_lob_c3642.p1" 21.3747 29.2575 32.8188 26.0952 30.9931 36.9719 15.4763 13.9354 18.9781 15.7064 12.5779 11.6352 13.1455 20.6991 14.4493
"O_lob_c36426.p1" 0.138176 0.423327 0.43792 0.492522 0.278177 0 0.152529 0.293538 0.139261 0.121292 0 0 0 0 0.130698
"O_lob_c36428.p1" 12.5165 8.8153 13.6788 10.769 9.99244 9.14617 9.52873 15.5871 13.4848 14.018 12.2123 9.6044 6.2339 3.81778 3.26597
"O_lob_c36437.p1" 26.6606 24.6705 27.1304 21.7212 22.6742 23.9383 19.3396 13.5235 13.7091 12.3223 13.2284 17.8475 9.5286 9.98657 12.1457
"O_lob_c36441.p1" 0 0 0 0 0 0 0 0 0 0 0 0 0 0 0
"O_lob_c36442.p1" 0 0 0 0 0 0 0 0 0 0 0 0 0 0 0
"O_lob_c36449.p1" 10.2551 11.8927 13.7717 12.3911 11.3725 12.4531 7.48289 4.61558 5.25538 23.8018 11.8399 5.30039 27.1447 27.8669 18.2493
"O_lob_c3645.p1" 16.6719 16.2205 16.6607 20.0764 24.7194 20.8022 8.45574 9.81157 9.87734 10.185 10.0344 6.03473 8.33856 11.8327 9.05689
"O_lob_c36454.p1" 0.201115 0 0 0 0.202443 0.202945 0 0.427244 0 0.35308 0.421524 0.165754 0.907755 0.222372 0.190231
"O_lob_c36455.p1" 11.325 12.0342 13.2574 9.81904 11.2457 7.87605 3.04086 4.71415 5.5527 6.71697 4.49066 1.26132 8.84175 8.62997 6.07981
"O_lob_c36459.p1" 233.007 245.632 250.19 227.206 247.698 198.662 208.888 211.241 206.332 248.685 175.51 125.583 205.142 251.329 181.226
"O_lob_c36463.p1" 0 0 0 0 0 0 0 0 0 0 0 0 0 0 0
"O_lob_c36469.p1" 0 0 0 0 0 0 0 0 0 0 0 0 0 0 0
"O_lob_c36494.p1" 0 0 0 0 0 0 0 0 0 0 0 0 0 0 0
"O_lob_c36495.p1" 0 0 0 0 0 0 0 0 0 0 0 0 0 0 0
"O_lob_c36521.p1" 15.9194 16.8963 20.3638 31.1561 18.5194 22.9322 49.0814 59.3401 68.6576 5.00477 52.4886 65.1583 4.38327 6.92633 34.9319
"O_lob_c36544.p1" 0 0 0 0 0 0 0 0 0 0 0 0 0 0 0
"O_lob_c36550.p1" 25.7028 24.085 21.3347 45.4726 47.196 42.3253 136.875 123.455 113.582 150.125 160.578 173.776 76.4917 81.6668 98.8502
"O_lob_c36556.p1" 6.35054 8.38346 8.18157 6.62522 7.48385 6.25202 3.76156 3.78403 4.83933 0.543858 1.29857 3.95739 0.139823 1.3701 1.02556
"O_lob_c36572.p1" 2.18118 1.23748 0.640073 1.43976 0.853836 1.46735 0.133764 0.386137 0.732769 0.531848 0.126989 0.199742 0.765721 0.535937 0.687712
"O_lob_c36574.p1" 0 0 0 0 0 0 0 0 0 0 0 0 0 0 0
"O_lob_c36595.p1" 0 0 0 0 0 0 0 0 0 0 0 0 0 0 0
"O_lob_c36597.p1" 4.58663 3.80573 2.11988 2.0436 4.32835 2.31418 1.26576 1.52245 1.15566 3.01963 2.1029 2.12636 2.329 5.0714 1.89805
"O_lob_c36606.p2" 0 0 0 0 0 0 0 0 0 0 0 0 0 0 0
"O_lob_c36610.p1" 3.17045 6.00624 9.12578 7.53394 4.71769 3.15293 1.72453 2.4403 3.24166 2.3797 4.14112 4.1278 3.15238 6.14741 3.99849
"O_lob_c36612.p1" 15.589 16.91 19.3053 14.0023 15.9922 17.0104 5.92819 6.10046 8.41949 4.32129 2.65765 2.52043 4.84794 8.08224 6.138
"O_lob_c36622.p1" 0 0.239197 0.247443 0 0.235772 0.709071 0.51711 0 0.708194 0.822419 0.245461 0.193043 0.845762 1.55389 0.443099
"O_lob_c36657.p2" 0 0 0 0 0 0 0 0 0 0 0 0 0 0 0
"O_lob_c36658.p1" 0 0 0 0 0 0 0 0 0 0 0 0 0 0 0
"O_lob_c36669.p1" 0 0 0 0 0 0 0 0.15693 0.148902 0 0 0 0 0 0
"O_lob_c36670.p2" 0 0 0 0 0 0 0 0 0 0 0 0 0 0 0
"O_lob_c36672.p1" 0 0 0 0 0 0 0 0 0 0 0 0 0 0 0
"O_lob_c36691.p1" 3.54582 2.41405 2.80943 1.93094 2.37948 3.13082 0.489266 0.31386 0.893414 0.389067 0.154829 0.243532 0 0.653431 0.139747
"O_lob_c3670.p1" 0 0 0 0 0 0 0 0 0 0 0 0 0 0 0
"O_lob_c36703.p1" 0 0 0 0 0 0 0 0 0 0 0 0 0 0 0
"O_lob_c36716.p1" 0 0 0 0 0 0 0 0 0 0 0 0 0 0 0
"O_lob_c36747.p1" 0 0 0 0 0 0 0 0 0 0 0 0 0 0 0
"O_lob_c36751.p1" 5.63198 6.48889 8.39073 11.6675 10.6115 7.31285 2.55056 6.59577 5.82175 3.54939 3.48074 3.33254 4.04121 2.87411 2.32211
"O_lob_c36752.p1" 8.52018 8.11111 6.40746 4.80425 4.50626 5.97467 0.63764 0.30678 1.30989 0.380292 0.151337 0.119019 0.260724 1.11771 0.682972
"O_lob_c36767.p1" 7.51317 7.14548 5.34542 3.37369 0.62853 3.26252 0 4.01912 3.12887 1.06627 1.34193 0 3.44614 2.43692 3.98561
"O_lob_c36769.p1" 17.0353 20.808 19.5846 14.2874 16.9797 18.7071 7.19008 9.22475 8.75287 8.79631 4.55063 4.12945 7.23678 18.4665 10.2683
"O_lob_c36785.p1" 16.765 20.1128 22.0098 26.3012 23.5932 17.7388 7.18696 8.29866 10.3348 1.2859 5.79953 6.97574 1.3224 1.97967 3.695
"O_lob_c36809.p2" 12.864 12.8483 11.9749 12.6025 13.0757 12.1184 7.62367 9.58235 9.65712 2.72953 8.55687 6.9223 3.94235 7.64854 6.67527
"O_lob_c36818.p1" 35.1719 35.1828 32.9717 29.8089 31.1749 32.9481 16.2987 15.1732 22.7448 13.3823 10.3155 9.10199 18.3134 25.4838 17.94
"O_lob_c36845.p1" 0.641411 1.47285 1.3079 1.44453 3.41091 2.67675 1.96859 1.69722 2.01202 1.17693 1.21488 2.70869 0.514706 1.30322 0.510721
"O_lob_c36866.p1" 9.20875 7.56158 6.24074 7.82654 5.99368 6.58001 1.9207 2.33791 4.31661 4.40415 1.82342 1.32373 3.42673 4.73567 2.65859
"O_lob_c36869.p1" 0.5474 1.73276 1.65921 1.13383 1.60524 0.801639 0 0.192461 0.25364 0.193641 0.234815 0.171766 0.185295 0.666608 0.181224
"O_lob_c36874.p1" 19.1731 22.7865 22.2311 18.1768 18.291 23.2575 4.79339 9.15379 9.42617 5.51235 4.55063 3.57886 8.44291 17.3585 13.649
"O_lob_c36880.p1" 29.2951 33.5178 33.2594 27.4674 32.8069 25.9436 27.8552 24.2231 30.4842 29.2876 20.4957 17.5904 27.7362 30.8886 22.0506
"O_lob_c36883.p1" 0 0 0 0 0 0 0 0 0 0 0 0 0 0 0
"O_lob_c36887.p1" 0 0 0 0 0 0 0 0 0 0 0 0 0 0 0
"O_lob_c36890.p1" 0 0 0 0 0 0 0 0 0 0 0 0 0 0 0
"O_lob_c36891.p1" 1.66356 3.24328 2.87579 3.59373 4.41469 6.10433 1.33553 1.44573 1.67662 0.929269 0.633945 0.498569 1.09216 0.50165 0.286095
"O_lob_c36900.p1" 13.6622 1.34797e-08 0.0626224 9.44024 20.6676 3.79202 41.1279 45.9138 39.2738 42.3943 21.1405 6.65579 24.7139 23.9921 25.6313
"O_lob_c36904.p1" 0 0.172812 0 0 0.511012 0.17076 0.186798 0 0.341098 0.148543 0.709349 0.278935 0.305517 0.187106 0.160062
"O_lob_c36908.p2" 5.99874 7.85581 7.50588 6.5712 7.39258 11.1627 0.758117 2.97062 2.08203 1.59927 1.02175 1.3794 1.80636 2.70309 1.7302
"O_lob_c36915.p1" 1.6013 0.528064 0.748125 1.42837 0.907368 0.710379 1.76584 1.47906 1.06026 0.922976 0.920789 1.02512 2.41303 0.788419 1.01074
"O_lob_c36925.p1" 0 0 0 0 0 0 0 0 0 0 0 0 0 0 0
"O_lob_c36927.p1" 0 0 0 0 0 0 0 0 0 0 0 0 0 0 0
"O_lob_c36935.p1" 0 0 0 0 0 0 0 0 0 0 0 0 0 0 0
"O_lob_c36943.p1" 0 0 0 0 0 0 0 0 0 0 0 0 0 0 0
"O_lob_c36965.p1" 31.7717 33.4164 35.4285 47.6017 38.5076 33.4375 19.1079 26.4349 28.7015 22.5158 20.8552 17.6481 32.8821 26.7668 25.7949
"O_lob_c36967.p1" 105.636 89.8327 101.857 112.047 139.586 125.784 120.213 121.589 112.079 188.827 139.284 100.359 151.362 150.567 90.2903
"O_lob_c36974.p1" 54.3142 54.1897 62.2865 68.779 63.4851 63.8229 35.8947 35.8676 37.094 41.2472 43.2513 39.4634 70.6427 61.8328 60.5005
"O_lob_c36998.p1" 0 0 0 0 0 0 0 0 0 0 0 0 0 0 0
"O_lob_c37001.p1" 0 0 0 0 0 0 0 0 0 0 0 0 0 0 0
"O_lob_c3701.p1" 2.23906 3.02085 2.20833 2.41535 2.57138 2.29226 1.43508 2.44071 1.98605 2.3916 1.76694 1.37881 1.81786 1.83932 1.83769
"O_lob_c37032.p1" 0 0 0 0 0 0 0 0 0 0 0 0 0 0 0
"O_lob_c37046.p1" 0 0 0 0 0 0 0 0 0 0 0 0 0 0 0
"O_lob_c37047.p1" 0 0 0 0 0 0 0 0 0 0 0 0 0 0 0
"O_lob_c37062.p1" 0 0 0 0 0 0 0 0 0 0 0 0 0 0 0
"O_lob_c37075.p1" 0 0 0 0 0 0 0 0 0 0 0 0 0 0 0
"O_lob_c37100.p1" 29.3999 25.6408 30.3788 23.4576 33.6982 25.5529 11.3706 13.6766 14.0584 5.65126 6.97163 8.48959 3.29327 5.22015 5.68355
"O_lob_c37108.p1" 3.17989 3.11748 3.09058 2.72029 4.09712 2.82376 0.982852 0.675526 1.41014 1.33983 1.73285 2.83045 0.57411 0.843834 0.481247
"O_lob_c37111.p1" 10.093 15.5157 11.2558 12.6022 8.6567 10.4138 2.53152 5.17634 8.08962 1.01212 2.40332 2.83514 0 0.633925 0.27115
"O_lob_c37113.p1" 0 0 0 0 0 0 0 0 0 0 0 0 0 0 0
"O_lob_c37120.p1" 10.5683 7.16211 8.09518 6.78267 4.317 6.16552 14.3035 13.4305 11.0556 13.9835 23.0192 18.3935 11.3145 9.9604 13.5393
"O_lob_c37149.p1" 0 0 0 0 0 0 0 0 0 0 0 0 0 0 0
"O_lob_c37155.p1" 23.6559 21.5074 25.8525 24.0537 24.5585 22.6738 14.3864 14.6349 15.5456 14.2456 12.2658 12.6186 23.9563 22.5484 19.5699
"O_lob_c37156.p2" 20.0416 14.3756 17.6437 20.9776 20.414 19.9832 6.58432 10.3905 10.0995 18.6398 8.25113 3.73617 30.7994 31.1293 16.2488
"O_lob_c37165.p1" 0.158732 0 0.167688 0 0 0 0 0 0 0.139335 0 0 0 0 0.300282
"O_lob_c37173.p1" 34.9285 34.1373 35.7504 37.0843 36.4754 41.4404 31.7147 29.2786 22.7155 73.8788 31.6265 18.6503 58.9493 70.4794 38.3664
"O_lob_c37174.p1" 0 0 0 0 0 0 0 0 0 0 0 0 0 0 0
"O_lob_c37192.p1" 16.9017 19.2218 18.87 17.7997 20.6866 24.808 10.6008 12.6485 11.808 11.2959 11.6741 11.0807 16.6446 11.4677 16.3504
"O_lob_c37195.p1" 0 0 0 0 0 0 0 0 0 0 0 0 0 0 0
"O_lob_c37196.p1" 0 0 0 0 0 0 0 0.608981 0 0 0 0 0 0 0.27115
"O_lob_c37203.p1" 0 0 0 0 0 0 0 0 0 0 0 0 0 0 0
"O_lob_c37204.p1" 0 0 0 0 0 0 0 0 0 0.269753 0.322044 0 0 0.339784 0
"O_lob_c37219.p1" 0 0 0 0 0 0 0 0 0 0 0 0 0 0 0
"O_lob_c37223.p1" 9.20524 7.43267 8.42803 12.6744 12.0966 11.6755 5.34122 6.40953 7.25937 2.84963 3.79392 4.12926 3.47795 4.97449 2.67616
"O_lob_c37224.p2" 0 0 0 0 0 0 0 0 0 0.148543 0 0 0 0 0
"O_lob_c37230.p1" 0 0 0 0 0 0 0 0 0 0 0 0 0 0 0
"O_lob_c37267.p1" 0 0 0 0 0 0 0 0 0 0.119997 0.143258 0 0.740418 1.2092 0.129303
"O_lob_c37280.p1" 0 0 0 0 0 0 0 0 0 0 0 0 0 0 0
"O_lob_c37281.p1" 13.023 11.9598 13.5599 17.0317 15.9382 12.0069 2.89582 7.16519 6.70424 3.5364 4.32011 3.16591 3.12932 4.35089 2.03826
"O_lob_c37285.p3" 1.33143 0.424089 0.219355 0.246705 0 0.628581 0 0.4411 0.418536 0.247187 0.217597 0.342261 3.79023e-06 0.229584 0.196401
"O_lob_c37285.p2" 2.3359 2.35118 2.10631 2.24093 1.57198 1.7369 1.5326 0.274983 1.77029 0.567496 1.17508 0.420071 1.53728 1.13294 0.522793
"O_lob_c37287.p1" 0 0 0 0 0 0 0 0 0 0 0 0 0 0 0
"O_lob_c3729.p1" 33.4181 32.3056 34.927 33.771 30.0474 31.8021 15.3596 17.5587 17.1399 11.7965 10.5936 12.546 27.9128 30.1124 22.1604
"O_lob_c37299.p1" 22.6191 22.5419 22.9197 18.6264 21.6155 16.6984 19.3591 20.4565 17.9449 12.8851 11.0237 10.4355 16.3058 24.0697 24.4328
"O_lob_c37312.p1" 0.267687 0.410052 0.424187 0.318051 0.269454 0.405183 0 0 0 0 0.140263 0 0 0 0
"O_lob_c37321.p1" 23.7435 18.8419 21.4087 23.5389 28.9238 28.0799 49.4146 65.8611 41.763 115.893 73.8546 45.2451 32.4919 29.7645 22.6015
"O_lob_c37323.p1" 2.71318 4.16634 4.41647 3.59987 5.37712 3.93107 2.34342 2.45725 3.82687 0.430092 1.84847 1.45373 0.796138 1.40854 1.01958
"O_lob_c37359.p1" 3.10259 4.0737 2.96551 3.5108 2.97435 3.57808 1.79397 1.25544 1.78683 4.02036 2.63209 0.852361 9.46928 5.06409 3.07443
"O_lob_c37370.p2" 0 0 0 0 0 0 0 0 0 0 0 0 0 0 0
"O_lob_c37385.p1" 9.21913 8.43408 9.13064 5.93325 5.60665 5.23294 1.48411 3.26414 1.54859 2.36034 1.8115 1.58296 1.04029 2.12365 1.27169
"O_lob_c37394.p1" 0 0 0 0 0 0 0 0 0 0 0 0 0 0 0
"O_lob_c37433.p1" 0 0 0 0 0 0 0 0 0 0 0 0 0 0 0
"O_lob_c37434.p1" 0 0 0 0 0 0 0 0 0 0 0 0 0 0 0
"O_lob_c3744.p1" 0.709168 1.53536 1.58347 1.791 0.98859 0.708734 0 0.693828 0.285589 0.299233 0.305261 0.971293 1.18532 0.37771 0.461036
"O_lob_c37449.p1" 41.2489 47.6531 47.3894 39.8753 41.8298 33.3406 26.4663 31.4913 24.424 21.4988 24.5856 26.6509 31.9331 32.2111 31.0125
"O_lob_c37455.p1" 11.0271 10.1474 9.60109 10.3663 8.29441 9.78234 3.34409 4.37621 4.88513 3.5102 2.79376 2.09729 2.51594 4.15351 1.37542
"O_lob_c37475.p1" 0 0 0 0 0 0 0 0 0 0 0 0 0 0 0
"O_lob_c37483.p1" 2.59938 4.65716 3.35629 3.77477 3.20085 4.08027 3.1882 2.60763 3.42631 1.14087 1.81604 1.90431 1.82506 1.91608 1.22935
"O_lob_c37486.p2" 30.8315 33.8086 34.7071 30.6271 27.4736 33.4072 19.8067 13.6901 13.7539 12.4229 10.8584 11.6639 7.07213 8.66226 9.80065
"O_lob_c37486.p1" 33.5539 32.4972 41.6876 37.4792 41.7268 40.2956 21.0768 19.9927 17.6499 14.9378 15.1624 15.132 11.6051 13.7866 14.0067
"O_lob_c37492.p1" 0 0 0 0 0 0 0 0 0 0 0 0 0 0 0
"O_lob_c37494.p1" 0 0 0 0 0 0 0 0 0 0 0 0 0 0 0
"O_lob_c37513.p1" 0 0 0 0 0 0 0 0 0 0 0 0 0 0 0
"O_lob_c37520.p1" 0 0 0 0 0 0 0.157632 0 0 4.90772 1.70014 0 5.78941 7.47627 2.16114
"O_lob_c37558.p1" 18.7381 17.9398 15.094 11.6884 15.5609 9.69063 8.27376 11.1956 12.2754 6.37375 9.81842 8.49391 18.3953 19.4236 17.5024
"O_lob_c37568.p2" 10.5381 8.67882 7.90065 11.3091 15.3982 8.23275 7.50496 5.05509 5.48172 6.8632 5.34365 4.48271 5.83052 4.88627 2.89387
"O_lob_c37569.p1" 0 0 0 0 0 0 0 0 0 0 0 0 0 0 0
"O_lob_c37602.p1" 0.448401 0.915835 0.631605 0.532767 0.300907 0.603308 0.989954 0 0 8.7906 1.40973 0.369562 4.31766 5.619 2.96894
"O_lob_c37622.p1" 0 0 0 0.451885 0.765675 0 0 0 0 0 0 0 0 0 0
"O_lob_c37634.p1" 2.66229 3.88399 3.61609 6.77827 3.44554 3.45409 5.03798 1.61591 3.44982 0.333853 0.797139 2.19419 0.686658 0.841049 1.07923
"O_lob_c37648.p1" 1.35376 1.20968 1.25138 0.201059 0.681349 0.68304 0.373595 0.359487 0.682196 0.297085 0 0 0.152759 0 0.160062
"O_lob_c37684.p1" 0 0 0 0 0 0 0 0 0 0 0 0 0 0 0
"O_lob_c37691.p1" 0 0 0 0 0 0 0 0 0 0 0 0 0 0 0
"O_lob_c37694.p1" 16.8741 14.4149 18.3008 18.6276 19.4686 13.0128 18.9425 12.6058 13.2805 0 6.01106 7.8607 0.276447 2.08161 5.13873
"O_lob_c37758.p1" 20.307 18.4305 18.5997 14.4348 18.8119 15.6836 7.95937 6.74827 9.1542 6.31196 4.87238 3.51104 6.3203 9.0352 8.63498
"O_lob_c37764.p1" 0 0 0 0 0 0 0 0 0 0 0 0 0 0 0
"O_lob_c37773.p1" 0 0 0 0 0 0 0 0 0 0 0 0 0 0 0
"O_lob_c37774.p1" 0 0 0 0.312605 0.26484 0.265497 0 0 0 0 0.275723 0 0 0.290911 0
"O_lob_c37775.p1" 15.7756 15.2714 17.7418 15.315 17.7205 15.8429 7.29508 6.32638 10.4264 6.86292 5.46081 4.81797 6.05478 8.79688 4.22213
"O_lob_c37776.p1" 0 0 0 0 0 0 0 0 0 0 0 0 0 0 0
"O_lob_c37779.p1" 3.70481 4.77908 5.56181 5.32857 4.3181 3.34499 1.72195 2.07116 2.55477 0.342327 1.02171 1.12494 0.704086 1.07799 0.922186
"O_lob_c37787.p1" 0 0 0 0 0 0 0 0 0 0 0 0 0 0 0
"O_lob_c37788.p2" 1.18926 0.728698 1.13073 0.98911 1.55624 0.960063 1.31279 0.757927 1.55817 0.521969 1.49556 0.980158 0.858854 0.394486 0.674937
"O_lob_c37799.p1" 0 0 0 0 0 0 0 0 0 0 0 0 0 0 0
"O_lob_c3781.p1" 47.2182 44.5919 52.3305 43.8661 42.9168 48.7389 31.4897 33.0899 30.7745 20.3852 20.0198 16.8905 26.0304 30.4599 24.45
"O_lob_c37811.p1" 1.5753 4.20745 5.2486 6.04699 5.12302 3.17926 1.73893 1.67326 4.763 2.87198 3.80967 3.096 1.53144 3.61757 1.37542
"O_lob_c37833.p1" 0 0 0 0 0 0 0 0 0 0 0 0 0 0 0
"O_lob_c37844.p1" 11.2936 10.9608 14.4576 12.4169 14.0735 16.9586 4.36502 3.60016 4.12766 1.61158 1.33198 0.93115 1.14738 1.71766 1.06865
"O_lob_c37846.p1" 41.7494 49.5803 46.0436 35.4477 49.6503 40.8007 63.8637 54.8966 43.4525 51.9971 42.9432 35.1241 34.5448 39.5094 39.9915
"O_lob_c37848.p1" 0 0 0 0 0 0 0 0 0 0 0 0 0 0 0
"O_lob_c37850.p1" 0 0 0 0 0 0 0 0 0 0 0 0 0 0 0
"O_lob_c37856.p1" 36.8257 43.7671 49.1327 34.3246 45.2175 34.2776 39.5995 42.1506 36.155 30.7931 29.7758 33.0982 23.6429 35.1017 31.0792
"O_lob_c37857.p1" 0 0 0 0 0 0 0 0 0 0 0 0 0 0 0
"O_lob_c37858.p1" 0 0 0 0 0 0 0 0 0 0 0 0 0 0 0
"O_lob_c37874.p1" 11.2542 13.6777 15.1317 17.9025 18.163 16.0494 8.62435 10.2745 15.3734 7.75623 10.7218 7.51233 5.12167 10.4897 4.31083
"O_lob_c37876.p1" 0 0 0 0 0 0 0 0 0 0 0 0 0 0 0
"O_lob_c37886.p1" 8.38379 10.3004 11.9692 4.2636 6.03116 6.78325 1.31795 0.532967 2.30333 1.0072 0.392099 0.836855 3.14857 3.68947 2.13192
"O_lob_c37889.p1" 0 0 0 0 0 0 0 0 0 0 0 0 0 0 0
"O_lob_c37910.p1" 0.517458 0.573952 0.706756 0.310032 0.234276 0.632942 0.972424 0.663961 0.575157 0.383255 0 1.35842 0 0 0.555685
"O_lob_c37910.p2" 1.30595 0.356621 2.01652 1.43644 1.80357 0.548239 0.770964 0 0.703902 0.613076 0.731919 0.57562 0.378144 0.440933 0
"O_lob_c37917.p1" 0 0 0 0 0 0 0 0 0 0 0 0 0 0 0
"O_lob_c37923.p1" 6.4283 3.36242 6.45977 4.65718 2.99863 8.06893 6.40372 3.66383 2.5283 0 4.92925 8.52858 0.141536 1.21351 4.59738
"O_lob_c37926.p1" 3.00437 3.50644 4.98756 1.27487 2.80819 2.81516 0.947554 2.50737 1.94655 1.69538 3.14848 1.94553 0.96861 3.08463 3.45073
"O_lob_c37936.p1" 0 0 0 0 0 0 0 0 0 0.35308 0.210762 0 0 0.667115 0.380462
"O_lob_c3794.p1" 15.8424 14.3575 17.1588 22.2612 22.5773 19.5036 17.1569 14.3562 14.0663 10.7613 8.81029 9.90836 8.86592 11.1531 9.34693
"O_lob_c37940.p1" 0.167013 0.511673 0.529312 0.198436 1.51304 0.168533 0 0.177399 0.168324 0.586421 0.350048 0 0.603065 1.29266 0.157974
"O_lob_c37941.p1" 0.679877 1.04146 1.07736 0.807794 0.684364 0.686062 0.375248 0 0 0 0 0 0.613739 0.751735 0
"O_lob_c37951.p1" 188.097 187.874 169.868 156.347 168.845 154.73 280.351 276.002 250.365 110.354 290.106 371.275 110.19 112.676 248.333
"O_lob_c37966.p1" 0 0 0 0 0 0 0 0 0 0 0 0 0 0 0
"O_lob_c37976.p1" 0 0 0 0 0 0 0 0 0 0 0 0 0 0 0
"O_lob_c37978.p1" 0.956908 1.81483 2.02181 1.13695 1.23843 1.37945 0.452702 1.16162 0.413323 0.83998 0.286516 0.675995 0 0.302299 0.129303
"O_lob_c37981.p1" 282.51 232.517 238.688 210.361 209.854 234.337 348.09 355.717 338.225 420.264 450.13 480.931 463.716 345.576 494.144
"O_lob_c37984.p1" 0 0 0 0 0 0 0 0 0 0 0 0 0 0 0
"O_lob_c37995.p1" 1.3956 3.00561 0.418992 2.36756 1.58144 2.96886 5.05812 1.8281 3.03635 6.50003 6.93377 3.4052 4.41095 2.44289 5.10424
"O_lob_c37998.p1" 1.81349 2.52542 2.96082 2.54646 3.81687 1.99635 0.909937 1.2258 1.49541 1.01302 0.518312 0.543504 0.5953 0.911438 0.467821
"O_lob_c3800.p1" 22.0546 21.0311 22.9905 27.766 25.2876 29.1824 13.7044 12.8766 14.7204 9.74395 9.64296 8.66713 7.91093 7.10575 7.73654
"O_lob_c38013.p2" 3.2668 3.01426 2.74819 1.47227 1.9367 2.04612 4.60092 3.00948 3.17891 65.164 13.1037 4.36357 56.2014 36.3175 26.8956
"O_lob_c38020.p1" 0 0 0 0 0 0 0 0 0 0 0 0 0 0 0
"O_lob_c38029.p1" 0 0 0 0 0 0 0 0 0 0 0 0 0 0 0
"O_lob_c38037.p1" 0 0 0 0 0 0 0 0 0 0 0 0 0 0 0
"O_lob_c38042.p1" 5.15035 4.6022 4.53415 7.9042 5.61637 4.76411 3.07955 2.50737 4.32566 2.63725 2.4738 1.94553 2.13094 4.74559 3.24774
"O_lob_c38079.p1" 0 0 0 0 0 0 0 0 0 0 0 0 0 0 0
"O_lob_c38111.p1" 0 0 0 0 0 0 0 0 0 0 0 0 0 0 0
"O_lob_c38134.p1" 0 0 0 0 0 0 0 0 0 0.11873 0 0 0 0 0
"O_lob_c38156.p1" 0 0 0 0 0 0 0 0 0 0 0 0 0 0 0
"O_lob_c3817.p2" 1.03769 0.849795 1.26475 1.26442 0.734398 0.817924 0.951297 1.10354 1.1763 14.6745 2.72012 0.976619 25.0875 18.7855 13.0076
"O_lob_c3817.p1" 7.33899 5.1543 6.82247 4.86489 5.68156 4.39918 2.67555 2.38876 3.38173 8.08155 4.11582 4.60878 15.7034 11.2941 10.4384
"O_lob_c38172.p1" 0 0 0 0 0 0 0 0 0 0 0 0 0 0 0
"O_lob_c38181.p2" 0 0 0 0 0 0 0 0 0 0 0 0 0 0 0
"O_lob_c38186.p1" 2.29331 3.74718 2.78613 1.24165 3.11641 3.00843 1.64549 0.730778 0.346698 0.907835 0.360497 0.378019 0.724578 1.01428 1.19306
"O_lob_c38196.p1" 2.07016 0.939599 1.21499 1.91307 1.62075 1.39267 0.25391 0.244322 0.231824 1.41338 2.16946 0.189575 3.9452 1.52598 3.04597
"O_lob_c38197.p1" 0.923036 0.486768 1.20364 0.787273 0.184484 0.995175 0.266681 0.24235 0.286791 0.736727 0 0.303411 0.147723 0.282519 0.230764
"O_lob_c38199.p1" 33.4458 25.3631 30.4355 24.0005 21.6666 27.0669 8.04196 8.09 11.6811 4.65092 4.16437 2.72923 4.78293 5.85835 5.63805
"O_lob_c38208.p1" 0 0.16136 0 0 0 0 0.34831 0 0 1.65155 0.328617 0 2.12303 1.38687 0.4506
"O_lob_c38214.p1" 0 0 0 0 0 0 0 0 0 0 0 0 0 0 0
"O_lob_c3824.p1" 116.598 114.548 111.662 147.543 147.062 134.211 74.346 84.0053 86.1101 55.3573 61.2394 57.1889 40.316 56.8667 45.6556
"O_lob_c38246.p1" 5.7049 11.652 8.83934 5.54463 8.56585 3.45409 5.35775 2.9426 6.99896 5.69853 3.91494 2.74821 10.8925 7.83254 10.444
"O_lob_c38254.p1" 55.9683 62.3037 56.3721 54.3141 55.8128 45.2522 50.2697 53.7254 59.0354 57.6735 58.1064 53.7202 67.9403 60.1541 62.3106
"O_lob_c38273.p1" 3.39155 2.86118 3.11559 1.83963 3.7108 1.71121 1.3022 0.704829 1.41186 0.25888 0.231798 0.486128 0.199671 0.40761 0.348696
"O_lob_c38279.p1" 0 0 0 0 0 0 0 0 0 0 0 0 0 0 0
"O_lob_c38283.p1" 0 0 0 0 0 0 0 0 0 0 0 0 0 0 0
"O_lob_c38289.p1" 44.2989 49.0353 47.4531 34.9664 37.887 39.0751 28.8956 25.1721 27.4749 12.2368 16.8814 15.7019 13.8425 17.1262 21.7517
"O_lob_c3829.p1" 39.5495 38.0677 43.2219 43.2098 54.1103 45.6434 29.8578 27.6438 28.2915 10.5747 17.8649 23.0418 6.05295 8.54486 12.2547
"O_lob_c3829.p2" 25.2964 27.0292 28.7034 35.6218 35.8373 31.6718 23.27 20.1521 25.495 5.75693 10.8003 16.9878 3.38305 6.47454 9.74818
"O_lob_c38297.p1" 0 0 0 0 0 0 0 0 0.136319 0 0 0 0 0 0
"O_lob_c38300.p1" 31.9023 31.4159 34.5623 27.2682 37.6835 27.4294 27.6698 17.6347 19.6854 23.1966 15.5223 15.5613 16.1626 19.4368 13.8562
"O_lob_c38309.p1" 15.3365 15.9548 15.2177 15.1567 16.5199 12.6557 9.335 7.3839 10.9788 2.57927 5.25725 6.26094 2.45839 4.75444 5.08407
"O_lob_c38309.p2" 18.7203 19.1176 19.2629 16.7541 16.886 17.4186 12.3452 17.8185 14.4567 6.61579 5.85998 11.2209 4.3894 7.52686 6.66892
"O_lob_c38318.p1" 0 0 0 0 0 0 0 0 0 0 0 0 0 0 0
"O_lob_c38323.p1" 0 0 0 0 0 0 0 0 0.148902 0.259378 0 0 0 0.163358 0.279493
"O_lob_c38324.p2" 9.21913 8.15948 8.76541 9.4932 8.97065 8.37271 6.78449 8.81318 13.3178 5.12532 7.08497 3.79909 5.82561 9.85374 5.81346
"O_lob_c38337.p1" 0 0.432555 0 0.670234 0 0.562986 0 0 0.470002 0 0 0 0.606465 0 0
"O_lob_c38359.p1" 0.138176 0 0.145973 0 0 0 0.152529 0 0 0 0.144804 0 0 0 0
"O_lob_c38360.p1" 0 0 0 0 0 0 0 0 0 0 0 0 0 0 0
"O_lob_c38361.p1" 1.61174 1.37162 1.13512 2.23414 1.89277 0.542133 1.1861 1.42663 1.08293 0.235798 0.844522 0.885569 0.242491 0.297014 0.254085
"O_lob_c38370.p1" 13.6099 13.8988 16.6622 15.5661 19.4613 16.0441 6.87996 8.51163 8.33262 7.25744 5.99834 5.97539 4.7077 9.84474 5.65465
"O_lob_c38393.p1" 49.9943 42.2728 42.3976 25.2044 22.9691 28.1173 37.34 32.0324 33.283 35.0277 43.7403 46.1183 62.0032 54.264 89.1542
"O_lob_c38397.p1" 21.5715 25.4099 22.4729 12.0999 22.1217 18.2652 24.4509 23.2779 28.0477 11.4759 17.2694 15.378 10.6922 11.5839 16.7668
"O_lob_c38404.p1" 3.63022 4.22303 4.58885 2.39475 2.87038 4.40762 2.24577 2.31203 1.16294 2.62531 1.17401 1.86632 0.770794 3.34062 1.10646
"O_lob_c38417.p1" 0 0 0 0 0 0 0 0 0 0 0 0 0 0 0
"O_lob_c38421.p2" 2.16411 2.76255 2.14334 3.21411 2.31455 2.04732 1.64237 2.15502 3.5443 1.54348 1.84268 1.89509 0.732596 0.897317 1.27937
"O_lob_c38421.p3" 5.77846 9.82764 8.7644 10.9383 7.62578 7.33641 7.66782 6.76938 7.90153 12.1161 9.91516 13.0884 4.68524 4.95917 5.88453
"O_lob_c38424.p1" 0 0 0 0 0 0 0 0 0 0 0 0 0 0 0
"O_lob_c38426.p1" 14.0233 14.0786 15.7129 13.0789 12.8332 14.8639 9.24334 7.89328 12.2939 8.67773 7.44408 8.62748 8.70559 10.3043 8.41563
"O_lob_c38427.p1" 3.21784 0.616151 1.7422 0 1.61954 2.08276 0.229663 0.854487 0.810778 1.23578 0.421524 0.331509 0.544653 0.667115 0.760924
"O_lob_c38434.p1" 9.85543 9.15549 8.31758 2.02828 5.41777 6.6787 3.28629 1.61404 3.82892 1.59523 1.36442 0.887739 1.31477 2.69138 1.64381
"O_lob_c38438.p1" 0 0 0 0 0 0 0 0 0 0 0 0 0 0 0
"O_lob_c38451.p1" 0 0 0 0 0 0 0 0 0 0 0 0 0 0 0
"O_lob_c38452.p1" 22.4173 25.397 26.3959 20.2538 23.8581 22.2678 10.1819 7.8131 10.1199 5.53446 6.60729 7.60203 5.37534 6.71306 7.73067
"O_lob_c38483.p1" 0 0 0 0 0 0 0 0 0 0 0 0 0 0 0
"O_lob_c38490.p1" 2.06309 3.22228 3.46723 1.19219 2.37862 2.37131 1.43872 1.38142 1.03765 1.10555 1.82475 2.36402 1.5724 1.54633 2.16387
"O_lob_c38491.p1" 0 0 0 0 0 0 0 0 0 0 0 0 0 0 0
"O_lob_c38494.p1" 32.7081 29.9067 25.3126 19.431 25.6501 24.1786 15.9536 11.7154 9.96614 8.34633 9.1671 8.46332 5.49326 7.56944 6.83513
"O_lob_c3851.p1" 4.20661 2.93929 4.32704 4.07738 3.34293 3.57464 4.64356 5.05613 4.68592 1.94347 3.24829 3.46699 0.799452 1.59121 1.67535
"O_lob_c38510.p1" 12.2647 13.2196 14.3962 9.30512 11.891 8.81733 11.7812 9.31967 12.5664 12.2054 12.3571 7.90256 16.0023 13.9325 14.1392
"O_lob_c38511.p1" 0 0 0 0 0 0 0 0 0 0.508116 0 0 0.263614 1.07807 0
"O_lob_c38530.p1" 0 0 0 0 0 0 0 0 0 0 0 0 0 0 0
"O_lob_c38547.p1" 0 0 0 0 0 0 0 0 0 0 0 0 0 0 0
"O_lob_c38572.p1" 8.18218 5.59226 4.32571 4.05111 4.82131 4.47834 16.9217 8.71869 9.97366 97.3596 25.6896 9.28795 110.557 77.8674 57.5206
"O_lob_c38580.p1" 3.94419 2.61634 3.24546 2.15615 2.93452 2.9418 4.04572 1.6159 1.72833 28.9735 8.40558 1.5221 29.346 19.2613 13.6553
"O_lob_c38589.p1" 0 0 0 0 0 0 0 0 0 0 0 0 0 0 0
"O_lob_c38591.p1" 0 0 0 0 0 0 0 0 0 0 0 0 0 0 0
"O_lob_c38597.p1" 59.8758 67.3544 72.2035 63.7392 60.3146 60.9592 52.7197 49.1366 54.0614 49.8785 47.2448 61.6169 64.5472 77.773 98.1006
"O_lob_c38606.p1" 0 0.150878 0.468238 0.17554 0.148718 0.298173 0.163089 0.47079 0.148902 0 0 0.121766 0 0 0
"O_lob_c38633.p1" 9.40317 10.1116 6.96006 6.24884 10.067 7.90513 7.81696 7.69812 8.62623 29.157 8.46773 7.71799 10.5892 13.1579 12.594
"O_lob_c38637.p1" 165.028 143.949 142.99 174.726 164.789 156.88 104.279 113.65 104.014 16.4978 71.6998 77.1776 21.7285 51.2228 67.99
"O_lob_c38642.p1" 1.85342 2.21244 2.99293 2.37607 2.43239 2.27026 3.03943 2.7792 2.77448 0.0731436 3.76041 5.61553 0.376098 3.4089 3.70435
"O_lob_c38643.p1" 0 0 0 0 0 0 0 0 0 0 0 0 0 0 0
"O_lob_c38652.p1" 101.539 87.7835 93.3638 104.686 95.9905 113.848 124.244 124.688 93.9439 188.639 87.8303 54.2411 121.973 113.162 75.7173
"O_lob_c38661.p1" 8.54128 9.61085 9.35782 8.97666 10.0801 10.1017 4.67001 5.31761 4.20777 1.91768 2.27696 1.75382 1.47908 2.62375 2.02785
"O_lob_c38664.p1" 0 0 0 0 0 0 0 0 0 0 0 0 0 0 0
"O_lob_c3867.p2" 39.7931 41.3424 43.9826 17.4909 21.3013 26.9249 7.87122 9.52855 10.8957 9.08601 6.02628 5.49769 34.8839 26.9589 18.4934
"O_lob_c38671.p1" 4.76658 5.44042 4.14692 6.32969 6.77371 3.39526 0.928534 0 1.69553 0.738376 0.293836 0.924353 0.506222 0.620044 0.530425
"O_lob_c38677.p1" 0 0 0 0 0 0 0 0 0 0 0 0 0 0 0
"O_lob_c38689.p2" 0 0 0 0 0 0 0.859735 0 0 0 0.482557 0 0 0 0
"O_lob_c38695.p1" 0 0 0 0 0 0 0 0 0 0 0 0 0 0 0
"O_lob_c38698.p1" 0 0 0 0 0 0 0 0 0 0 0 0 0 0 0
"O_lob_c38703.p1" 0 0 0 0 0 0 0 0 0 0 0 0 0 0 0
"O_lob_c3871.p1" 0 0 0 0 0 0 0 0 0 0 0 0 0 0 0
"O_lob_c38711.p1" 0 0 0 0 0 0 0 0 0 0 0 0 0 0 0
"O_lob_c38716.p1" 1.38604 1.01104 1.04589 0.705779 2.19243 0.799227 0.655717 0.841273 0.59868 0.521431 1.66002 2.28468 0.357487 0.437866 1.49831
"O_lob_c38717.p1" 0 0 0 0 0 0 0 0 0 0 0 0 0 0 0
"O_lob_c38718.p1" 149.964 164.759 149.012 128.158 130.538 122.49 201.838 183.118 167.867 280.274 199.989 143.352 200.29 276.924 238.352
"O_lob_c38719.p1" 0 0 0 0 0 0 0 0 0 0 0 0 0 0 0
"O_lob_c3872.p1" 296.751 304.084 284.867 278.657 248.826 294.68 171.196 170.56 185.064 139.916 132.445 117.034 176.506 205.551 153.721
"O_lob_c38728.p1" 9.86783 11.3403 11.4753 9.03895 10.3774 9.42317 18.4333 9.78683 12.6533 3.83525 11.5064 19.1245 5.13898 7.63577 22.7314
"O_lob_c38758.p1" 3.28532 4.12929 2.93675 0.900797 2.79824 2.04013 1.39484 0.536865 1.01881 1.47127 1.10724 0.416567 1.10384 1.61824 0.577512
"O_lob_c38759.p1" 4.20755 7.75508 8.23374 8.27236 8.25632 7.25237 3.157 4.13103 4.5644 1.36931 1.9906 1.8317 0.704086 3.64996 1.29106
"O_lob_c38773.p1" 2.89413 4.29899 3.61334 2.18824 2.38356 2.65497 2.61389 5.30982 5.56854 1.61667 2.75723 1.73475 1.42505 1.74547 1.49318
"O_lob_c38787.p1" 0 0 0 0 0 0 0 0 0 0 0 0 0 0 0
"O_lob_c38790.p1" 65.769 59.1314 66.585 80.5281 70.2746 67.4386 34.0775 41.6394 55.6704 35.2916 38.0361 30.8549 40.1097 42.3589 35.5518
"O_lob_c38793.p1" 0 0 0 0 0 0 0 0 0 0 0 0 0 0 0
"O_lob_c38795.p1" 10.8854 12.3357 11.1676 11.1399 13.6231 9.00295 3.56546 3.13295 6.19183 1.72438 1.93424 2.82318 0.967066 1.75677 2.857
"O_lob_c38818.p1" 0 0 0 0 0 0 0 0 0.219969 0 0 0 0 0 0
"O_lob_c38819.p1" 0 0 0 0 0 0 0 0 0 0 0 0 0 0 0
"O_lob_c38827.p1" 0 0 0 0 0 0 0 0 0 0 0 0 0 0 0
"O_lob_c38835.p1" 0 0 0 0 0 0 0 0 0 0 0 0 0 0 0
"O_lob_c38846.p1" 40.5111 44.0144 39.2776 44.1021 39.3039 37.4773 47.0713 44.8856 47.9493 45.4745 34.7158 22.3647 40.4026 51.9964 38.3342
"O_lob_c38853.p1" 6.57655 8.39515 9.78987 1.95348 5.56678 5.5806 2.63988 2.22266 4.36858 3.18175 2.34954 1.60143 6.36698 10.7154 7.4514
"O_lob_c38861.p1" 6.20335 4.38577 5.04107 5.95309 6.00413 6.74131 5.7942 4.05483 3.84742 1.88492 2.50034 1.17984 2.58456 2.11046 1.12839
"O_lob_c38869.p1" 0 0 0 0 0 0 0 0 0 0.11873 0 0 0.366298 0.299106 0.255874
"O_lob_c38874.p1" 1.98688 5.07262 3.49833 3.14761 5.33332 5.0124 10.2352 5.27609 5.33995 23.836 18.3926 22.6526 17.637 16.1104 16.2877
"O_lob_c38877.p1" 5.67239 6.40254 7.46431 7.44908 6.41104 4.82021 2.63646 2.11408 2.60772 0.174711 1.04289 1.8044 0.898348 0.880269 1.22369
"O_lob_c38879.p1" 0 0 0 0 0 0 0 0 0 0 0 0 0 0 0
"O_lob_c38888.p1" 136.294 132.264 147.023 113.735 117.551 119.086 85.1462 85.4219 91.9214 99.8953 68.5636 56.6309 86.227 114.246 103.368
"O_lob_c38900.p1" 15.7375 15.7259 16.6255 14.8784 15.7495 15.7946 12.5154 7.54922 11.5219 7.42713 9.93088 7.7446 8.55449 5.98738 7.04274
"O_lob_c38902.p1" 0 0 0 0 0 0 0 0 0 0 0 0 0 0 0
"O_lob_c38906.p1" 0 0 0 0 0 0 0 0 0 0 0 0 0 0 0
"O_lob_c3892.p1" 122.272 123.992 124.91 88.7357 80.8189 85.6666 49.2206 54.1116 64.3325 58.6012 59.7099 71.1153 95.0374 90.3143 92.6925
"O_lob_c38921.p1" 13.9082 16.9087 12.9438 19.6726 19.6666 19.0471 6.57978 8.09 12.6824 9.30184 7.28764 7.36893 8.07119 9.51981 8.77031
"O_lob_c38926.p1" 0 0 0 0 0 0 0 0 0 0 0 0 0 0 0
"O_lob_c38937.p1" 265.296 238.848 185.711 250.235 235.809 236.585 153.11 139.088 130.829 186.203 130.087 119.462 218.136 271.576 159.118
"O_lob_c38938.p1" 13.4163 12.5902 11.9355 8.05418 11.9411 6.98295 7.26881 5.85025 7.11666 3.84299 3.55196 3.14263 4.33453 9.05674 5.07609
"O_lob_c38982.p1" 0 0 0 0 0 0 0 0 0 0 0 0 0 0 0
"O_lob_c39000.p1" 5.51307 5.26281 7.06764 2.85252 3.52798 3.32233 0.722779 0.695485 1.45906 0.499808 0.228725 0.179881 0.591072 2.72617 0.979317
"O_lob_c39017.p1" 9.2086 12.0909 11.3959 15.0051 14.3013 11.9474 3.77561 5.58928 7.42472 4.61907 4.13584 2.81896 2.13758 5.2364 3.73296
"O_lob_c39019.p1" 21.1663 24.4961 22.6992 19.6767 22.4097 19.8783 16.7391 18.9436 24.8778 20.713 21.5326 18.4985 27.6184 30.3621 24.6316
"O_lob_c39023.p1" 0 0 0 0 0 0 0 0 0 0 0 0 0 0 0
"O_lob_c39025.p1" 0 0 0 0 0 0 0 0 0 0 0 0 0 0 0
"O_lob_c39033.p1" 0 0 0 0 0 0 0 0 0 0 0 0 0 0 0
"O_lob_c39034.p1" 0 0 0 0 0 0 0 0 0 0 0 0 0 0 0
"O_lob_c39040.p1" 2.97391 2.78394 3.40353 5.30017 4.49031 5.2517 3.55638 2.89561 2.74749 1.08772 1.81799 8.5786 0.447435 1.09608 5.86034
"O_lob_c39043.p1" 808.533 792.193 629.967 876.317 723.042 819.108 610.409 473.588 472.819 261.489 279.704 347.007 261.672 305.933 315.945
"O_lob_c39044.p1" 11.8307 10.946 11.5802 11.5327 9.52256 9.29685 5.43315 8.00872 7.54061 6.85019 5.41749 6.43605 4.68819 7.16404 3.14279
"O_lob_c39062.p1" 0.35733 0.912285 0.188747 0.424562 0.539534 1.08174 1.57779 0.569327 0.90034 0 0.936175 0.441755 0.161285 0.987744 1.01398
"O_lob_c39072.p1" 26.958 25.859 28.7522 26.6065 24.1883 30.0714 19.4902 22.0476 22.5691 14.3647 12.9973 12.0674 10.1852 14.6656 11.0795
"O_lob_c39076.p1" 0 0 0 0 0 0 0 0 0 0 0 0 0 0 0
"O_lob_c39080.p1" 0.415276 1.48431 0.658064 0.493409 1.51068 0.419054 0.687617 0 0.418536 0.729063 0.435195 0.17113 0.562317 2.29584 0.630438
"O_lob_c391.p1" 22.9373 24.4787 20.6956 7.552 16.8297 11.573 8.84668 5.57722 6.12749 49.3659 14.9148 3.53033 17.4628 28.1116 9.67167
"O_lob_c39102.p1" 6.51836 5.66087 5.05152 2.11473 2.39433 2.2586 4.2959 4.61167 3.74473 6.16508 3.28262 1.71877 14.4666 15.8327 12.628
"O_lob_c39106.p2" 17.6606 26.0552 19.8382 22.4417 22.1641 24.3432 20.0934 18.3758 16.0138 13.371 17.515 10.8903 13.0725 17.5458 16.7847
"O_lob_c39155.p1" 3.5733 5.65617 8.11612 10.8263 7.01394 5.04814 1.97223 2.46708 3.24122 3.60717 4.49364 3.38679 4.51597 6.51911 3.37992
"O_lob_c39156.p1" 0 0 0 0 0 0 0 0 0 0 0 0 0 0 0
"O_lob_c39163.p1" 0 0 0 0 0 0 0 0 0 0 0 0 0 0 0
"O_lob_c39175.p1" 0 0 0 0 0 0 0 0 0 0 0 0 0 0 0
"O_lob_c39201.p1" 0 0 0 0 0 0 0 0 0 0 0 0 0 0 0
"O_lob_c39202.p2" 0 0 0 0 0 0 0 0 0 0 0 0 0 0 0
"O_lob_c39221.p1" 1.50051 2.45177 1.90222 1.0697 0.906248 0.605664 0.993821 0.956291 1.20983 0.263431 0.314496 0.247337 0.270908 0.995461 1.13544
"O_lob_c39233.p1" 0 0 0 0 0 0 0 0 0 0 0 0 0 0 0
"O_lob_c3924.p1" 0.120986 0.247107 0.099956 0.0928293 0.0608923 0.305217 0 0.100501 0.182904 0.0984745 0.190184 0.199427 0.163825 0 0.171657
"O_lob_c39242.p1" 0 0 0 0 0 0 0 0 0 0 0 0 0 0 0
"O_lob_c39255.p1" 0 0 0 0 0 0 0 0 0 0 0 0 0 0 0
"O_lob_c39267.p1" 0 0 0 0 0 0 0 0 0 0.524812 0.313273 0 0.539708 1.98318 1.13102
"O_lob_c39279.p1" 0 0 0 0 0 0 0 0 0 0.499081 0.271997 0 0.307858 0.573959 0.368251
"O_lob_c39286.p1" 12.5552 13.8167 9.69615 10.2765 10.3621 11.8433 8.5796 7.85439 9.7177 5.82737 6.00149 5.05067 6.47649 7.97599 8.19992
"O_lob_c39287.p1" 0 0 0 0 0 0 0 0 0 0 0 0 0 0 0
"O_lob_c39292.p1" 17.3149 22.0312 23.0654 17.7094 20.1445 19.6514 13.7367 18.6206 20.5326 16.2117 15.9201 15.0533 12.9031 16.0412 23.3013
"O_lob_c39307.p2" 11.3703 11.9545 11.6872 3.65123 4.33066 7.4424 2.37457 5.22263 3.09717 2.42778 1.28818 1.01426 3.32892 8.15482 4.96009
"O_lob_c39308.p1" 0 0 0 0 0 0 0 0 0 0.941 0.187235 0 0.806424 0.790195 0.168996
"O_lob_c39316.p1" 0.890554 0 0 0 0 0 1.86157 0 0 0 0 0.241673 0 0 0
"O_lob_c39331.p1" 0.622701 0 0.924992 0.907586 2.27657 1.29336 2.83457 0 1.74589 0.603427 0.60314 0 0 0.984824 0
"O_lob_c39350.p1" 0 0 0 0 0 0 0 0 0 0 0 0 0 0 0
"O_lob_c39353.p1" 7.70392 8.1389 6.11489 8.54987 7.41551 6.90292 40.0796 50.8625 38.4586 72.0574 60.4488 37.5124 19.0007 16.0001 15.1807
"O_lob_c39357.p1" 0 0 0 0 0 0 0 0 0 0 0 0 0 0 0
"O_lob_c39362.p1" 0 0 0 0 0 0 0 0 0 0 0 0 0 0 0
"O_lob_c39369.p1" 0 0 0 0 0 0 0 0 0 0 0 0 0 0 0
"O_lob_c39377.p1" 0 0 0 0 0 0 0 0 0 0 0 0 0 0 0
"O_lob_c3938.p1" 0 0 0.191418 0 0.18239 0.182842 0 0 0.182616 0 0 0 0 0 0
"O_lob_c39381.p1" 0 0 0 0 0 0 0.419832 0 0 0.333853 0 0 0 0.841049 0.359744
"O_lob_c39395.p1" 0 0.158178 0 0.184034 0.467741 0.156301 0.17098 0.164523 0.312215 0.815787 0.973924 0.255315 0.279647 1.02757 0.293017
"O_lob_c39398.p1" 25.5131 31.3241 25.4386 30.9946 24.5273 25.7453 7.91102 13.0931 12.4234 4.78108 4.80663 4.72524 5.69311 8.55799 7.86336
"O_lob_c39407.p1" 6.91434 6.86495 6.8987 9.35628 5.99332 4.26388 5.08837 3.46815 3.87146 1.68596 3.01916 1.26636 1.38705 1.27419 1.63504
"O_lob_c39422.p1" 0 0 0 0 0 0 0 0 0 0.403018 0.160381 0 0.138152 0.846076 0.289515
"O_lob_c39428.p1" 15.694 12.0585 10.4215 12.2536 13.3904 12.0662 6.4347 6.66799 7.38139 5.11692 3.60264 3.69562 4.31766 7.9327 4.38272
"O_lob_c39434.p1" 0 0 0 0 0 0 0 0 0 0 0 0 0 0 0
"O_lob_c39435.p1" 14.0589 13.8222 12.3798 11.3497 11.6113 11.0738 18.9204 22.5988 19.8553 33.1367 26.0685 22.0859 26.86 22.9201 27.87
"O_lob_c39436.p1" 0 0 0 0 0 0 0 0 0 0 0 0 0 0 0
"O_lob_c39437.p2" 0 0 0 0 0 0 0 0 0 0 0 0 0 0 0
"O_lob_c39439.p1" 0 0 0 0 0 0 0 0 0 0 0 0 0 0 0
"O_lob_c39453.p1" 0 0 0 0 0 0 0 0 0 0 0 0 0 0 0
"O_lob_c39459.p1" 9.41645 6.60532 8.84976 6.89525 5.40514 3.86834 91.6261 93.9225 91.2267 213.483 113.621 91.8416 225.881 110.793 131.948
"O_lob_c39468.p1" 0 0 0 0 0 0 0 0 0 0 0 0 0 0 0
"O_lob_c39472.p1" 0 0 0 0 0 0 0 0 0 0 0 0 0 0 0
"O_lob_c39499.p2" 0 0 0 0 0 0 0 0 0 0 0 0 0 0 0
"O_lob_c39517.p1" 26.5622 29.0039 27.6293 21.6063 22.6241 22.2678 9.69857 9.33232 8.85494 6.81558 5.139 4.20999 11.6202 10.3923 9.66333
"O_lob_c39524.p1" 6.16723 5.77974 7.07368 4.18719 1.9621 3.57339 0.583528 3.20585 3.19662 0.773376 1.10795 1.7427 0.954392 2.53279 2.33338
"O_lob_c39525.p1" 2.44981 3.10223 3.10566 2.44502 2.56462 3.16429 0.649026 0.728603 1.48143 0.51611 0.410771 0.403815 0.442299 1.51689 1.11227
"O_lob_c39534.p1" 10.2077 10.9729 15.3241 10.2132 13.7902 10.5716 5.04092 7.13317 6.49756 5.51008 5.01623 4.20645 4.16149 4.51721 4.97601
"O_lob_c39541.p1" 0 0 0 0 0 0 0 0 0 0 0 0 0 0 0
"O_lob_c39547.p1" 0 0 0 0 0 0 0 0 0 0 0 0 0 0 0
"O_lob_c39551.p1" 13.1166 14.0784 13.0084 9.85959 9.96978 12.8308 5.61434 5.40232 7.82386 3.75963 2.80526 4.1918 2.89975 6.21556 4.81079
"O_lob_c3957.p1" 2.26492 1.61909 1.62705 2.58342 2.14308 2.23982 1.70012 1.73215 2.2827 1.11337 1.70896 1.34402 0.736052 1.25215 1.67103
"O_lob_c39574.p1" 9.38541 7.84608 7.54404 4.54279 5.28677 4.97209 5.76757 5.09991 6.8685 8.26839 4.60935 4.62934 13.3405 15.2914 13.8746
"O_lob_c39581.p1" 0 0 0 0 0 0 0 0 0 0 0 0 0 0 0
"O_lob_c39588.p1" 5.67465 5.12642 7.14772 7.26097 7.68938 7.48822 4.09575 3.01377 5.27927 10.9204 2.7447 1.79881 5.7137 6.99839 2.89021
"O_lob_c39590.p1" 3.21384 3.28205 3.23351 3.27301 3.85125 2.93422 1.52043 1.62557 1.23393 0 0.320761 0.504528 0 0 0.289515
"O_lob_c39595.p1" 24.5527 22.2428 29.0758 18.3503 20.5292 23.777 13.1143 17.2461 15.1666 4.69288 7.2626 5.87489 5.3623 9.63305 5.61868
"O_lob_c39601.p2" 4.83109 10.5892 4.85473 7.84006 7.35377 6.65859 5.59304 5.00635 10.4506 2.37896 6.91506 11.6537 1.38279 1.56342 9.36217
"O_lob_c39624.p1" 20.0739 14.679 21.2066 12.956 16.9634 15.505 9.57488 7.89711 7.49315 3.69823 8.57053 11.6424 4.47435 9.04264 7.26683
"O_lob_c39627.p1" 0 0 0 0 0 0 0 0 0 0 0 0 0 0 0
"O_lob_c39636.p1" 8.19692 9.02742 8.31987 9.54819 10.516 12.3262 3.90321 3.58509 5.34553 0.846507 2.86336 2.51683 0.580355 1.06627 1.06418
"O_lob_c39643.p1" 0.501039 0.170558 1.23506 0.595309 1.17681 0.674131 0.184361 0.532197 0.504973 0.29321 0.175024 0 0.301532 0.184665 0.315949
"O_lob_c39649.p1" 0 0 0 0 0 0 0 0 0 0 0 0 0 0 0
"O_lob_c39651.p2" 9.17752 11.2302 10.0324 11.6035 10.1516 9.09619 4.13578 5.01535 5.25068 2.58825 2.26024 2.82426 3.52772 5.94642 3.07458
"O_lob_c39662.p1" 0 0 0 0 0 0 0 0 0 0 0 0 0 0 0
"O_lob_c39675.p1" 0 0 0 0 0 0 0 0 0 0 0 0 0 0 0
"O_lob_c39676.p1" 0 0 0 0.126078 0 0 0 0.112712 0.213893 0 0 0.174912 0 0 0
"O_lob_c39677.p1" 0 0 0 0 0 0 0 0 0 0 0 0 0 0 0
"O_lob_c39688.p1" 27.9787 24.8949 29.46 22.0522 28.9999 23.5743 14.576 14.2218 17.496 8.91613 7.25761 7.76257 7.41871 12.456 9.52024
"O_lob_c39698.p1" 0 0 0 0 0 0 0 0 0 0 0 0 0 0 0
"O_lob_c39702.p1" 0 0 0 0 0 0 0 0 0 0 0 0 0 0 0
"O_lob_c39716.p1" 0 0 0 0 0 0 0 0 0 0.54969 0 0 0 0 0
"O_lob_c39724.p1" 109.422 109.391 120.175 91.8023 107.272 100.561 94.2559 94.6601 91.1453 87.1882 73.7251 68.7455 76.684 96.2317 82.1151
"O_lob_c39725.p2" 0 0 0 0 0 0 0 0 0 0 0 0 0 0 0
"O_lob_c39734.p2" 20.2501 20.6383 28.0571 64.5001 52.662 18.6011 15.475 27.0063 58.8318 35.8956 31.6787 33.8636 48.1522 79.6796 41.3209
"O_lob_c39741.p1" 0 0 0 0 0 0 0 0 0 0 0 0 0 0 0
"O_lob_c39749.p1" 0 0 0 0 0 0 0 0 0 0 0 0 0 0 0
"O_lob_c39751.p1" 0 0 0 0 0 0 0 0 0 0 0 0 0 0 0
"O_lob_c39759.p1" 0.501039 0.341115 1.76437 0.793746 0.840578 0.337065 1.67826 2.66098 0.841622 2.7855 1.22517 0.137648 3.31686 2.05502 1.89569
"O_lob_c39769.p1" 1.86841 3.13186 5.30923 3.4201 1.61097 2.81112 0.270777 1.79104 1.37396 1.3411 0.250046 0.391069 1.77322 1.37045 0.875549
"O_lob_c39771.p1" 0 0 0 0 0 0 0 0 0 0 0 0 0 0 0
"O_lob_c39773.p1" 0 0 0 0 0 0 0 0 0 0 0 0 0 0 0
"O_lob_c39780.p1" 219.534 237.78 206.077 34.9315 28.0819 25.3364 31.5062 32.3679 27.9005 31.0819 35.5328 17.6867 74.9704 80.2004 61.3012
"O_lob_c39782.p1" 26.5992 29.2362 26.8751 22.8202 18.166 21.6485 15.5211 12.6254 14.4632 21.0586 17.5453 19.2941 39.7795 36.3024 32.2208
"O_lob_c39782.p3" 48.465 53.5264 49.3035 40.9484 32.1619 39.4871 28.1366 23.6421 19.1764 32.7738 35.3647 38.1685 67.7321 65.4957 48.5587
"O_lob_c39784.p1" 0.271304 0.839231 1.42224 0 0 0.815396 0.584588 0.28179 0.286576 0.238748 0 0.257096 0 0 0
"O_lob_c39787.p1" 0.460036 2.1141 0.485995 2.73296 1.38922 1.39267 1.01564 0.977288 4.40466 1.8172 0.964204 0.568726 1.45349 2.03463 1.30542
"O_lob_c39817.p1" 0 0 0 0 0 0 0 0 0 0 0 0 0 0 0
"O_lob_c3983.p1" 35.5163 35.4984 39.3831 37.2605 41.2021 34.5685 28.5004 27.9592 25.0058 69.8706 29.8287 15.8815 59.916 66.2857 38.955
"O_lob_c39832.p1" 0 0 0 0 0 0 0 0 0 0 0 0 0 0 0
"O_lob_c39853.p1" 0 0 0 0 0 0 0 0 0 5.55513 0 0 1.98973 5.34681 2.37949
"O_lob_c39871.p1" 1.3117 0 2.24733 1.27108 3.09805 2.42293 1.96296 1.29119 1.18099 1.20484 0.925001 1.80535 0.658409 1.01458 0.587006
"O_lob_c39875.p2" 0 0 0 0 0 0 0 0 0 0 0 0 0 0 0
"O_lob_c39885.p1" 1.35079 0.86216 1.5162 1.80555 1.61465 0.937116 1.4911 1.52446 1.78683 7.48492 1.88634 0.626224 5.41102 7.18774 3.67334
"O_lob_c39892.p1" 0 0 0 0 0 0 0 0 0 0 0 0 0 0 0
"O_lob_c39912.p1" 24.5933 24.4042 26.8048 22.0068 20.6456 20.6771 13.724 15.1268 16.0451 12.247 13.0446 12.3159 13.3158 13.3663 14.9007
"O_lob_c39924.p1" 0 0 0 0 0 0 0 0 0 0 0 0 0 0 0
"O_lob_c39936.p1" 25.1989 16.9466 12.3365 18.9864 18.56 14.2646 6.10604 6.8547 7.43321 5.12532 3.86453 5.06546 5.82561 6.79568 3.1974
"O_lob_c39947.p1" 33.4742 32.9095 33.8138 24.8574 28.128 27.5364 18.2177 19.1185 23.5697 21.613 20.875 16.9323 32.2926 29.633 26.7793
"O_lob_c39967.p3" 12.2018 11.307 10.5032 16.3768 12.7372 16.6451 11.7232 13.2006 17.5354 15.8678 12.3135 11.1738 10.6068 13.4914 14.1062
"O_lob_c39975.p1" 0 0 0 0 0 0 0 0 0 0 0 0 0 0 0
"O_lob_c39982.p1" 0 0 0 0 0 0 0 0 0 0 0 0 0 0 0
"O_lob_c39983.p1" 4.01015 7.75944 6.91208 6.26928 5.09889 7.66731 5.35863 6.05301 5.10523 7.41081 2.43303 2.95717 8.38326 6.76768 3.59349
"O_lob_c39990.p1" 4.01015 4.52634 5.79723 3.76157 2.33699 4.04664 2.46448 0.896742 1.91446 0.741081 0.663553 1.39161 2.28634 3.03379 2.99457
"O_lob_c39992.p1" 7.61593 9.80707 5.44374 6.91674 7.00789 9.35788 3.56937 5.34854 3.72668 5.09936 3.87972 2.16159 4.57471 6.74091 4.65254
"O_lob_c39998.p1" 0 0 0 0 0 0 0 0 0 0 0 0 0 0 0
"O_lob_c4001.p1" 1.38384 0.3048 0.398698 2.28684 3.10034 3.26406 3.19383 7.03822 5.86878 4.49201 7.03102 10.4873 1.1019 0.837912 0.819453
"O_lob_c40010.p1" 0 0 0 0 0 0 0 0 0 0 0 0 0 0 0
"O_lob_c40019.p1" 8.17574 10.7348 7.81451 10.0224 10.1892 9.29777 5.58689 5.10022 6.93201 4.78448 6.25593 4.92 8.43476 7.89194 6.26027
"O_lob_c40030.p1" 0 0 0 0 0 0 0 0 0 0 0 0 0 0 0
"O_lob_c40033.p1" 2.71151 3.23056 3.43742 2.14778 3.91215 3.46583 1.79589 1.63207 2.36842 4.443 1.9891 2.08578 5.22183 2.29854 2.56476
"O_lob_c40038.p1" 0 0 0 0 0 0 0.481972 0 0 0 1.17434 0.739794 0 0.84194 0
"O_lob_c40073.p1" 0 0.202208 0.209178 0 0 0.399614 0 0 0.19956 0 0 0 0 0 0.187289
"O_lob_c40075.p1" 2.73902 4.02516 7.9044 10.1599 3.6313 3.77513 1.54863 1.56111 4.57843 3.22531 5.25072 3.63391 3.49778 6.57408 3.0963
"O_lob_c40087.p2" 26.6821 36.6444 33.5337 28.4227 30.5628 29.7102 13.2033 16.6139 21.096 11.1051 10.3652 9.85792 6.4369 14.7511 9.57306
"O_lob_c40090.p1" 0.149467 0 0.157901 0 0.601814 0.301654 0.65997 0 0 0.393609 0.156636 0 0.269854 0 0.282756
"O_lob_c40095.p2" 37.5543 47.6407 45.9886 40.7193 29.4394 35.1612 18.3513 22.1904 21.469 7.35691 9.79511 9.41672 9.14191 14.2864 11.8912
"O_lob_c40097.p1" 6.42896 9.19156 10.0178 10.3121 9.54531 9.56899 4.7903 5.29228 5.66951 4.79687 2.86336 1.98697 3.19195 4.26507 2.43241
"O_lob_c40099.p1" 0 0 0 0 0 0 0 0 0 0 0 0 0 0 0
"O_lob_c40107.p1" 0 0 0 0 0 0 0 0 0 0 0 0 0 0 0
"O_lob_c40114.p1" 1.64041 1.53563 1.44415 0.324843 2.47686 1.93123 2.41441 2.03283 1.96331 5.27987 3.3111 1.68999 6.41695 6.04598 5.68933
"O_lob_c40119.p1" 5.04304 8.23907 7.94516 6.1026 3.1294 7.21217 1.5014 3.91054 5.01342 2.87016 6.20175 2.57017 5.28461 1.20249 3.23691
"O_lob_c40199.p2" 54.7695 40.9999 35.0826 55.6518 48.1461 46.2649 135.143 140.042 123.387 7.39647 94.0161 98.4496 4.25063 14.797 56.0249
"O_lob_c40199.p1" 26.5186 26.0858 24.1012 25.4845 30.4229 30.3017 55.9634 62.1347 53.4537 26.0168 37.3947 35.5161 17.2501 27.1655 33.9364
"O_lob_c40222.p1" 0 0 0 0 0 0 0 0 0 0 0 0 0 0 0
"O_lob_c40223.p1" 3.73932 1.73576 1.7956 1.21169 1.36873 1.71516 0 1.80539 0.685215 0.895199 0 0.280169 0 0.375867 0
"O_lob_c40224.p1" 12.257 13.9259 16.6438 14.4775 15.46 12.4894 10.9239 9.79904 11.9983 10.0802 5.08097 5.95602 6.47716 9.52513 8.19502
"O_lob_c40233.p1" 1.35251 1.55209 1.03109 2.55059 2.08178 2.7923 2.48994 0.637879 0.631902 0.492033 0 0.780843 1.18754 0.827843 1.35702
"O_lob_c40248.p1" 0 0 0 0 0 0 0 0 0 0 0 0 0 0 0
"O_lob_c40250.p1" 0 0 0 0 0 0 0 0 0 0 0 0 0 0 0
"O_lob_c40257.p1" 27.9367 24.9634 30.529 23.5981 25.2651 27.0897 23.3699 22.7192 22.4369 4.40648 11.2075 12.7716 6.69882 5.79177 7.63842
"O_lob_c4026.p1" 0 0 0 0 0 0 0 0 0 0 0 0 0 0 0
"O_lob_c40273.p1" 3.93449 4.75814 4.37527 4.42872 5.21113 4.38821 3.31452 2.30953 3.65232 0.98637 2.0616 2.93686 0.373868 1.25931 0.910136
"O_lob_c40281.p1" 14.5889 16.9488 21.2094 18.606 17.1103 13.7762 6.94405 4.69149 5.93534 4.81703 4.34816 4.30211 3.98716 9.76731 6.07679
"O_lob_c40289.p1" 0 0 0 0 0 0 0 0 0 0.171163 0.408686 0 0.704086 0 0
"O_lob_c40296.p1" 0 0 0 0 0 0 0 0 0 0 0 0 0 0 0
"O_lob_c40302.p1" 0 0 0 0 0 0 0 0 0 0 0 0 0 0 0
"O_lob_c40326.p1" 0 0 0 0 0 0 0 0 0 0 0 0 0 0 0
"O_lob_c40330.p2" 1.30884 1.25116 3.71284 0.579762 1.51069 1.24535 0 0 2.41567 0 0.500312 0 0 1.32874 0.936944
"O_lob_c40332.p1" 0 0 0 0 0 0 0 0 0 0 0 0 0 0 0
"O_lob_c40339.p1" 1.48696 1.51851 1.04724 3.8279 0.997847 3.25105 1.91498 1.57942 1.49863 1.30526 1.55828 2.24678 1.11859 0.548039 1.17207
"O_lob_c40339.p2" 0.739808 0.861733 1.26702 1.83044 1.20726 0.9652 0.816653 1.29815 0.326115 1.20731 0.903126 0.463281 0.817681 1.29741 1.43424
"O_lob_c40343.p2" 9.9344 9.13072 12.2441 5.11487 6.66665 6.34903 5.8487 4.57261 12.0149 6.10433 5.55249 5.45847 5.38079 6.59064 7.20418
"O_lob_c40354.p1" 0 0 0 0 0 0 0 0 0 0 0 0 0 0 0
"O_lob_c40362.p1" 4.44785 1.83012 2.26162 3.07772 2.13492 1.47166 0.546739 1.32288 0.748649 1.6348 1.38805 0.217607 0.438465 1.76628 1.0106
"O_lob_c40381.p1" 0 0 0 0 0 0 0 0 0 0 0 0 0 0 0
"O_lob_c40397.p1" 0 0 0 0 0 0 0 0 0 0 0 0 0 0 0
"O_lob_c4040.p2" 0 0 0 0 0 0 0 0 0 0 0 0 0 0 0
"O_lob_c40402.p1" 5.71946 3.90817 3.54737 3.66358 3.53072 4.14955 26.3907 19.2541 13.6367 23.6546 16.4803 13.669 5.23518 13.7406 15.0119
"O_lob_c40403.p1" 1.81563e-07 2.93935 3.9352 3.75827 3.13454 2.58508 4.79053 0.871256 4.01315 3.9298 0.807817 3.12073 3.24705 3.80547 7.93855
"O_lob_c4041.p1" 0.171105 0.262104 0.09038 0.203298 0.0861171 0.345323 0.377755 0.0908725 0.172448 0.0750984 0.268968 0.0705103 0 0.0945947 0.161845
"O_lob_c40411.p1" 2.66229 5.53468 6.42861 4.29291 5.16831 4.5095 4.19832 5.85768 4.12062 3.33853 4.28462 5.0153 2.48914 4.20525 3.59744
"O_lob_c40450.p1" 11.2979 10.9608 11.4879 12.4169 19.7598 14.3934 12.7833 6.9003 12.81 8.30583 6.95592 7.33281 12.3662 12.3359 10.4193
"O_lob_c40451.p2" 2.70092 4.14528 5.4421 0.803259 1.08782 1.08119 4.59366 2.00205 5.09924 3.77792 2.02737 1.38766 5.14725 7.80337 4.61115
"O_lob_c40456.p1" 0 0 0 0 0 0 0 0 0 0 0 0 0 0 0
"O_lob_c40470.p1" 32.2513 35.2998 36.4045 28.2609 28.0615 31.0237 22.842 19.96 25.3698 33.367 19.1909 15.4071 43.7206 43.5243 40.6313
"O_lob_c40488.p1" 0 0 0 0 0 0 0 0 0 0 0 0 0 0 0
"O_lob_c40506.p1" 0 0 0 0 0 0 0 0 0 0 0 0 0 0 0
"O_lob_c40507.p1" 0.252717 0.774242 0.266978 0.600531 1.7807 1.78512 0.836902 0.805298 1.52821 1.10918 2.11871 0.208284 0.912532 3.35313 1.67328
"O_lob_c40533.p1" 0 0 0 0 0 0 0 0 0 0 0 0 0 0 0
"O_lob_c40553.p1" 24.3165 21.0537 20.8487 15.4926 24.2996 23.8265 18.2839 20.4009 23.7971 28.7696 17.7272 22.8004 30.3815 30.7832 27.6673
"O_lob_c40561.p1" 2.40725 1.43157 3.19813 1.37369 0.843837 3.77956 2.74121 0.618208 0.743008 4.93867 1.422 2.30248 5.63626 2.83153 1.10103
"O_lob_c40572.p1" 21.0609 16.9087 19.8705 7.39689 11.0666 6.81686 12.5747 12.5219 7.34243 14.4179 7.49586 4.91262 2.15232 3.36855 3.25754
"O_lob_c40575.p1" 43.6667 44.0264 41.6777 31.6074 29.3274 29.1312 22.5788 27.3866 26.323 22.9339 18.5282 15.4505 23.1377 30.4215 26.4828
"O_lob_c40581.p1" 4.35496 5.01757 6.13428 5.70505 5.05813 5.07068 1.10938 1.54193 2.25085 2.45052 0.585109 2.20877 1.41124 2.22242 2.42932
"O_lob_c40593.p1" 13.4675 17.8168 16.6526 17.6379 18.6401 17.142 5.91277 5.52693 9.40873 6.71697 4.33028 4.54075 6.49316 9.47605 6.36933
"O_lob_c40607.p1" 2.41587 3.7577 3.79907 1.90536 4.09184 3.12273 1.48092 1.25548 0.902256 0 1.08836 1.07745 0.14329 0.561527 0.340594
"O_lob_c40612.p1" 0 0 0 0 0 0 0 0 0 0 0 0 0 0 0
"O_lob_c40621.p1" 0 0 0 0 0 0 0 0 0 0 0 0 0 0 0
"O_lob_c4067.p1" 107.848 114.01 118.352 83.077 78.9973 91.8525 34.4592 31.2986 35.0882 26.4632 27.1088 27.0906 40.9092 47.0966 42.1292
"O_lob_c4067.p3" 103.119 107.196 108.938 80.6639 81.4686 82.0853 29.2513 26.0739 33.2283 23.7116 26.5859 26.4108 37.9213 43.9493 42.8432
"O_lob_c40671.p1" 0 0 0 0 0 0 0 0 0 0 0 0 0 0 0
"O_lob_c40675.p1" 0 0 0 0 0 0 0 0 0 0 0 0 0 0 0
"O_lob_c40676.p1" 0 0 0 0 0 0 0 0 0 0 0 0 0 0 0
"O_lob_c40693.p1" 3.90132 4.29059 3.17036 3.56565 5.13541 4.54248 2.65019 0.637527 1.51229 1.05372 1.88698 1.23668 1.62545 4.31366 1.4193
"O_lob_c4071.p1" 16.5717 37.9537 17.4335 16.6414 16.9603 37.1533 59.7776 41.17 44.0955 56.9696 64.9611 58.4608 39.9966 22.8465 43.2861
"O_lob_c40718.p1" 11.3434 15.0068 15.5241 11.9461 10.1208 11.7068 7.96836 5.20291 5.19659 4.07346 4.59291 1.69982 3.72362 11.4021 4.87706
"O_lob_c40720.p1" 0 0 0 0 0 0 0 0 0 0.626362 0.37389 0 0.713591 0.613313 0.161694
"O_lob_c40728.p1" 0 0 0 0 0 0 0 0 0 0 0 0 0 0 0
"O_lob_c40734.p1" 0 0 0 0 0 0 0 0 0 0 0 0 0 0 0
"O_lob_c40762.p1" 0 0 0 0 0 0 0 0 0 0 0 0 0 0 0
"O_lob_c40764.p1" 15.8295 16.1655 14.3467 16.4518 16.5714 15.1216 7.45548 8.74323 8.29599 7.22554 5.97197 5.74039 7.43062 10.7349 5.98914
"O_lob_c4077.p1" 7.1218 8.07018 7.43955 7.96787 7.74074 5.65933 5.9253 5.61979 5.9815 5.03383 6.1857 5.90032 4.4943 4.41719 3.99675
"O_lob_c4077.p2" 4.20817 4.62805 5.01558 7.6922 7.38575 5.33529 11.0772 10.6589 11.2011 14.5864 29.4001 43.1311 14.7082 8.11282 11.3289
"O_lob_c40780.p1" 0 0 0 0 0 0 0 0 0 0 0 0 0 0 0
"O_lob_c40781.p1" 7.6627 5.69115 8.62075 3.78366 5.91018 6.92905 1.86749 1.47986 2.82076 5.6781 1.46005 0.410092 8.35464 6.38195 5.08301
"O_lob_c40806.p1" 0 0 0 0 0 0 0 0 0 0 0 0 0 0 0
"O_lob_c40816.p1" 1.56583 0.532768 0.562722 0.312889 0.530274 0 0.859521 0.970275 0.798094 1.03153 0.551191 1.07822 1.6599 1.01849 0.997033
"O_lob_c40819.p1" 0 0 0 0 0 0 0 0 0 1.3304 0 0 1.80126 3.17555 0.362645
"O_lob_c40824.p1" 18.8441 19.9842 22.2045 15.5005 21.8867 15.1759 9.8007 10.9703 12.2353 3.022 7.59538 3.88272 1.79924 4.40758 3.42775
"O_lob_c40844.p1" 0 0 0 0 0 0 0 0 0 0 0 0 0 0 0
"O_lob_c40869.p1" 0 0 0 0 0 0 0 0 0 0 0 0 0 0 0
"O_lob_c40894.p1" 0 0 0 0 0 0 0 0 0 0 0 0 0 0 0
"O_lob_c40895.p2" 1.43332 0.878245 0.605681 1.703 1.44278 2.02491 0.316441 0.608981 0.866745 1.76145 0.600829 0.472524 0.776333 3.16963 1.0846
"O_lob_c40898.p1" 0 0 0 0 0 0 0 0 0 0 0 0 0 0 0
"O_lob_c40952.p1" 0 0 0.932569 0 0 0 0 0 0.839208 0 0 0.588658 0 0 0
"O_lob_c40973.p1" 17.7624 20.3515 21.0531 22.9918 22.5313 26.2303 16.5786 16.2593 17.1742 17.4934 10.2909 10.3547 14.3398 20.1188 17.6207
"O_lob_c4099.p1" 20.4966 22.5706 18.9408 22.7282 26.9553 21.9525 26.4255 21.327 25.1399 28.0117 19.4971 13.9541 23.3684 28.9334 30.2167
"O_lob_c40991.p1" 0 0 0.252053 0.283481 0.48033 0 0 0.253427 0.240464 0 0.250034 0.19664 0 0 0
"O_lob_c41006.p1" 4.01015 7.97498 8.2499 9.02777 9.34796 5.75048 7.68846 7.39812 8.93414 7.04027 8.84737 17.0472 8.57379 4.20063 14.3739
"O_lob_c41019.p1" 0 0 0 0 0 0 0.208882 0 0 1.16273 0.198303 0 0.512457 0.62768 0.357972
"O_lob_c41024.p1" 0 0 0 0 0 0 0 0 0 0 0 0 0 0 0
"O_lob_c41029.p1" 0 0 0 0 0 0 0 0 0 0 0 0 0 0 0
"O_lob_c41045.p1" 0 0 0 0 0 0 0 0 0 0 0 0 0 0 0
"O_lob_c41084.p1" 0 0 0 0 0 0 0 0 0 0 0 0 0 0 0
"O_lob_c41092.p1" 0 0 0 0 0 0 0 0 0 0 0 0 0 0 0
"O_lob_c41095.p1" 13.0942 13.0188 17.5056 9.80623 12.4387 6.88306 5.15177 6.14016 9.04547 7.24805 3.7622 3.55055 9.72231 8.55252 7.73922
"O_lob_c41116.p1" 0 0 0 0 0 0 0 0 0 0 0 0 0 0 0
"O_lob_c41118.p1" 0 0 0 0 0 0 0 0 0 0 0 0 0 0 0
"O_lob_c41123.p1" 27.9948 21.2137 24.8453 26.532 32.0888 26.4914 21.2881 14.8903 16.434 21.6402 14.4914 16.8887 22.405 33.3156 28.7035
"O_lob_c41130.p1" 0.915836 1.31466 1.97196 1.10639 1.56629 2.81105 1.89784 2.92057 1.31658 1.10918 1.58326 1.69264 1.16801 0.748297 2.27826
"O_lob_c41135.p1" 0 0 0 0 0 0 0 0 0 0 0 0 0 0 0
"O_lob_c41136.p1" 13.4203 9.94092 13.2662 9.04728 8.52701 10.0104 8.73979 8.42174 9.89328 0.367088 3.80531 3.26621 0.188032 1.68991 3.70649
"O_lob_c41163.p1" 0.23859 0.487308 0 0.283481 0.48033 0 0.263373 0 0.721391 0 0 0.19664 0 0 0.225678
"O_lob_c41166.p1" 0 0 0 0 0 0 0 0 0 0 0 0 0 0 0
"O_lob_c41198.p1" 17.7861 20.9386 24.2701 18.9312 19.7684 15.0812 7.22624 6.42857 4.60592 4.44529 2.3299 2.44315 5.12896 12.1547 10.0474
"O_lob_c41208.p2" 3.94654 4.50937 4.16924 6.25211 1.91586 5.04444 0.9574 1.11786 1.68786 1.15477 0.275723 0.433686 0.950034 1.45455 0.995456
"O_lob_c41217.p1" 11.6296 16.9149 19.7319 12.0591 10.2874 10.0996 1.78949 1.42245 2.84144 2.35106 0.960224 1.45225 3.88119 12.9367 6.46681
"O_lob_c41223.p1" 23.2242 28.0202 30.4355 24.9159 23.3775 24.3255 9.73539 11.6576 12.444 5.1611 6.9831 7.91478 7.2537 10.0765 8.99084
"O_lob_c41232.p1" 0 0 0 0 0 0 0 0 0 0 0 0 0 0 0
"O_lob_c4124.p1" 0 0 0 0 0 0 0 0 0 0 0 0 0 0 0
"O_lob_c41240.p1" 0 0 0 0 0 0 0 0 0 0 0 0 0 0 0
"O_lob_c41249.p1" 6.25132 6.60532 9.4433 9.53364 9.64423 7.55301 5.57366 4.99273 7.28153 5.96003 3.41021 4.88697 3.66273 4.70272 4.78055
"O_lob_c41259.p2" 0 0 0 0 0 0 0 0 0 0 0 0 0 0 0
"O_lob_c41270.p1" 0 0 0 0 0 0 0 0 0 0 0 0 0 0 0
"O_lob_c41273.p1" 0 0 0 0 0 0 0 0 0 0 0 0 0 0 0
"O_lob_c41281.p2" 24.519 29.4212 32.3781 28.1611 30.234 29.6904 11.7285 18.2306 16.6802 5.56008 8.77913 6.90438 7.00902 11.296 8.31047
"O_lob_c41285.p1" 0 0 0 0 0 0 0 0 0 0 0 0 0 0.277266 0
"O_lob_c41287.p1" 8.44521 6.44183 10.1018 9.83152 12.0897 7.87295 20.088 14.892 17.167 12.8529 8.83223 7.52313 14.2936 17.7016 17.3315
"O_lob_c41291.p1" 19.5515 22.0806 24.7858 22.6835 23.8482 19.4973 19.2972 26.1424 23.6461 10.9032 6.74943 10.0475 14.5349 16.5314 13.4893
"O_lob_c41297.p1" 0 0 0 0 0 0 0 0 0 0 0 0 0 0 0
"O_lob_c41302.p1" 0 0 0 0 0 0 0 0 0 0 0 0 0 0 0
"O_lob_c41311.p1" 0 0 0 0 0 0 0 0 0 0 0 0 0 0 0
"O_lob_c41316.p1" 0 0 0 0 0 0 0 0 0 0 0 0 0 0 0
"O_lob_c41317.p1" 0 0 0 0 0 0 0 0 0 0.115083 0 0 0.236698 0.144959 0
"O_lob_c41331.p1" 2.15951 2.19407 2.32886 1.8837 1.617 1.35656 0.391823 3.31764 1.33859 0.837145 0.663634 1.84223 1.5721 0.723652 0.595641
"O_lob_c41351.p1" 5.38295 5.87528 5.08114 6.16815 6.85162 6.36903 9.36309 8.07036 8.95575 10.8565 7.14099 2.76949 15.0011 11.7952 13.5959
"O_lob_c41358.p1" 16.1968 16.3043 18.3242 16.9052 16.7664 14.1898 18.173 18.8878 27.0291 17.1052 21.557 25.5004 17.406 10.4508 13.9201
"O_lob_c41366.p2" 17.4416 18.6599 17.1097 11.8418 14.2126 16.7622 12.8355 12.3508 18.3524 14.7635 14.1999 13.6904 13.6831 12.8567 12.0291
"O_lob_c41370.p1" 0 0.247497 0 0 0 0 0 0.257424 0.366384 0.425479 0.253978 0.699097 0.765721 2.41172 0.343856
"O_lob_c41374.p1" 8.88176 9.0632 9.68369 9.07367 9.39443 8.36285 4.5733 4.70656 5.55585 0 3.4643 4.11673 0 0.692543 3.62084
"O_lob_c41388.p1" 2.23043 1.51851 2.09448 2.94454 1.24731 2.00065 2.18854 1.57942 0.499544 0.435086 1.03885 1.02126 0.671153 1.3701 1.17207
"O_lob_c41391.p1" 0 0 0 0 0 0 0 0 0 0 0 0 0 0 0
"O_lob_c4140.p1" 2.08983 1.01628 0.841049 0.591197 0.901552 0.803368 0.549262 0.317112 1.00297 0.349422 0.208578 0.0820184 0.449174 0.550168 0.847169
"O_lob_c41405.p1" 0.292114 0 0 0 0.147021 0 0 0 0 0 0 0.120377 0 0 0
"O_lob_c41431.p1" 67.7466 67.7579 83.3747 75.5141 72.7635 93.0301 25.0563 33.0123 35.899 17.1661 18.298 8.92211 24.5886 32.82 20.8095
"O_lob_c4144.p1" 12.3786 12.4546 11.8111 8.23248 9.26884 6.92494 3.28366 4.36102 6.54905 6.07338 4.55019 4.34835 6.07541 9.40543 5.04715
"O_lob_c41443.p1" 6.61319 7.11724 7.90113 8.07759 5.45318 6.56864 2.06093 3.97656 3.5494 0 0.78719 1.26947 0 0.247394 0.582548
"O_lob_c41476.p1" 23.9411 27.3686 27.9346 27.5965 21.0418 17.6685 8.67783 11.5763 13.325 14.2718 5.61705 5.74281 19.0316 18.5696 12.6747
"O_lob_c41487.p1" 0 0 0 0 0 0 0 0 0 0 0 0 0 0 0
"O_lob_c41508.p1" 3.63468 1.4664 4.23456 4.2564 4.56696 4.18081 3.8015 2.42973 2.49783 1.0532 2.47479 2.62533 1.19425 0.645877 0.995096
"O_lob_c41511.p1" 1.85869 4.58718 5.39984 4.41681 2.3387 1.0941 0.34196 1.64523 2.1855 1.9035 5.03194 3.44676 2.23718 3.08272 3.22319
"O_lob_c41525.p1" 5.16471 3.69936 4.482 1.4601 2.87235 2.04067 1.92514 1.28582 2.54541 2.12174 1.1565 0.917347 3.16299 1.62833 1.78862
"O_lob_c41548.p1" 8.98848 12.9575 8.21269 14.123 12.8867 12.6558 33.6769 27.6033 33.5517 33.2452 42.1096 64.5243 27.1943 14.6668 22.3475
"O_lob_c41561.p1" 4.19051 3.92283 2.5824 4.14912 4.9212 3.17148 11.179 5.56388 9.15073 7.96999 5.85535 2.30248 5.98953 11.1974 6.93652
"O_lob_c41589.p1" 0 0 0 0 0 0 0 0 0 0 0 0 0 0 0
"O_lob_c41591.p1" 6.27151 6.40461 7.61922 18.4424 17.6762 12.6572 26.9995 32.3083 25.7571 24.498 29.5755 33.2098 10.6152 15.0823 11.5676
"O_lob_c41598.p1" 33.0247 28.5954 28.566 48.3646 43.1489 38.5478 22.0894 19.5029 19.1874 12.0565 10.7568 10.6804 20.0751 40.6102 26.7673
"O_lob_c4163.p1" 44.4557 41.7132 45.6721 50.1315 52.6959 51.051 24.2632 21.5863 23.5873 7.65734 13.393 14.5048 6.99338 8.79919 9.98827
"O_lob_c41630.p1" 11.3953 10.8863 12.0383 14.1944 13.1355 12.0553 3.44905 2.73313 2.59332 0.968015 2.11871 0.302958 0.99549 2.43864 1.39078
"O_lob_c41632.p1" 0.58497 0.995641 0 0.463354 0.196277 0.393528 0 0 0.196521 0.342327 0 0.321412 0 0.431198 0.368874
"O_lob_c41638.p2" 0 0 0 0 0 0 0 0 0 0 0 0 0 0 0
"O_lob_c41652.p1" 0 0 0 0 0 0 0 0 0 0 0 0 0 0 0
"O_lob_c41653.p1" 0 0 0 0 0 0 0 0 0 0 0 0 0 0 0
"O_lob_c41654.p1" 0 0 0 0 0 0 0 0 0 0 0 0 0 0 0
"O_lob_c41661.p1" 0 0 0 0 0 0 0 0 0 0 0 0 0 0 0
"O_lob_c41664.p1" 0 0 0 0 0 0 0 0 0 0 0 0 0 0 0
"O_lob_c41691.p1" 0 0.193243 0 0 0.190476 0.190948 0.208882 0.200994 0.190712 0 0 0 0 0 0.357972
"O_lob_c41706.p1" 0 0 0 0 0 0 0 0 0 0 0 0 0 0 0
"O_lob_c41713.p1" 7.93239 1.12111 7.4671 5.89211 8.51834 9.56698 1.69337 6.09675 3.71934 5.21379 6.31088 2.77109 4.15419 4.06663 8.32699
"O_lob_c41724.p1" 0 0 0 0 0 0 0 0 0 0 0 0 0 0 0
"O_lob_c41730.p1" 0.835066 0.682231 0.529312 0.198436 0.672462 1.0112 0.921805 0.177399 0.168324 5.86421 2.62536 0 7.23678 6.46328 2.68557
"O_lob_c41733.p1" 0 0 0 0 0 0 0 0 0 0 0 0 0 0 0
"O_lob_c41758.p1" 0 0 0 0 0 0 0 0 0 0 0 0 0 0 0
"O_lob_c41766.p1" 16.4034 16.3274 15.3548 14.8023 18.1837 9.63825 4.58411 6.39595 5.85951 4.55665 6.09273 2.90922 4.12366 6.65793 6.08842
"O_lob_c41768.p1" 7.28523 7.43984 11.1946 11.4101 8.66665 9.54077 11.3318 8.09 6.34119 13.0807 9.02279 6.82308 10.1637 7.14619 5.17472
"O_lob_c41774.p1" 0 0 0 0 0 0 0 0 0 0 0 0 0 0 0
"O_lob_c4178.p1" 28.3461 28.7944 31.5507 34.2252 32.7681 31.0664 47.0529 54.4789 46.2628 57.4936 49.465 38.2339 27.3391 34.5124 27.1245
"O_lob_c41792.p1" 0 0 0 0 0 0 0 0 0 0.11873 0 0 0 0 0.127937
"O_lob_c41806.p1" 0 0 0 0 0 0 0 0 0 0 0 0 0 0 0
"O_lob_c41810.p1" 0 0 0 0 0 0 0 0 0 0 0 0 0 0 0
"O_lob_c4183.p1" 0 0 0 0 0 0 0 0 0 0 0 0 0 0 0
"O_lob_c41840.p1" 0 0 0 0 0 0 0 0 0 0 0 0 0 0 0
"O_lob_c41844.p1" 8.25101 8.33249 8.7166 11.3284 11.6277 10.2688 5.76843 6.23225 7.39181 5.95518 3.74694 4.23129 4.38625 5.16974 5.11626
"O_lob_c41863.p1" 3.90471 7.23719 3.56465 5.36999 8.11473 4.66949 0.541428 0.835157 2.6922 1.40637 0.897893 1.17692 0.902355 1.01594 1.5323
"O_lob_c41864.p1" 0 0 0 0 0 0 0 0 0 0 0 0 0 0 0
"O_lob_c41870.p1" 9.22376 7.05838 8.68312 8.72827 8.87113 8.50329 10.9918 9.67961 8.43779 10.361 10.299 6.87132 10.9833 13.3843 8.81023
"O_lob_c41872.p1" 18.8882 18.7472 17.8241 14.1208 13.2449 13.8132 7.14526 10.9331 9.73213 12.016 7.89542 6.03447 5.74744 6.45308 7.92927
"O_lob_c41878.p1" 0 0 0 0 0 0 0 0 0 0 0 0 0 0 0
"O_lob_c4188.p1" 0 0 0 0 0 0 0.138121 0 0 0.274586 0.0655628 0 2.08961 1.59101 1.12435
"O_lob_c41887.p2" 6.33645 6.93731 3.06867 5.29693 6.32171 3.95755 5.4146 2.44735 3.24979 15.4518 3.75665 0.681878 8.47628 9.63138 6.37365
"O_lob_c41904.p1" 8.34995 8.00371 8.97718 11.7318 10.3531 10.0519 7.28674 6.09634 8.77689 11.4153 8.22724 6.91254 11.4319 11.5581 9.13118
"O_lob_c41915.p1" 0 0 0 0 0 0 0 0 0 0 0 0 0 0 0
"O_lob_c41923.p1" 9.02228 9.91177 12.1309 7.14654 7.15538 10.07 5.28152 5.08207 6.61317 6.71984 7.44942 5.06996 8.3914 7.10403 6.59445
"O_lob_c41929.p1" 0 0 0 0 0 0 0 0 0 0 0 0 0 0.412359 0
"O_lob_c41942.p1" 6.4642 6.13387 6.13863 5.73806 6.81627 6.06634 3.70063 5.63806 6.7077 0 3.16163 3.68397 0 0.772236 3.03885
"O_lob_c41967.p1" 0 0 0 0 0 0 0 0 0 0 0 0 0 0 0
"O_lob_c41974.p1" 0 0 0 0 0 0 0 0 0 0 0 0 0 0 0
"O_lob_c41978.p1" 9.84454 10.3492 9.58436 12.1555 12.2412 14.8038 10.1213 9.12401 7.97638 12.8777 12.4408 10.6591 17.0767 17.3947 13.5112
"O_lob_c41981.p1" 8.73502 9.3503 8.2273 10.3785 9.42829 8.92069 4.18222 2.90643 4.66697 41.4792 11.8009 1.73475 36.9563 29.5566 19.5109
"O_lob_c420.p1" 0.476195 0.648401 0.670754 0.188597 0.479338 1.28141 0.175219 0.337205 0.799889 0.418006 0 0 0 0.526525 0.450423
"O_lob_c42015.p1" 0 0 0 0 0 0 0 0 0 0 0 0 0 0 0
"O_lob_c42016.p1" 34.1166 31.3344 27.7485 46.9709 37.2287 43.3139 12.4571 9.72754 6.93299 16.8207 8.07743 5.37653 14.0141 22.2748 7.33205
"O_lob_c42023.p1" 0 0 0 0 0 0 0 0 0 0 0 0 0 0 0
"O_lob_c42036.p1" 8.51962 10.8374 13.2637 10.3002 11.8858 12.3678 5.93973 3.17523 6.47754 1.44323 2.34954 4.8043 4.72244 3.80109 4.38272
"O_lob_c42050.p1" 7.31538 10.6143 13.2117 15.745 15.5899 15.3842 6.28105 7.25899 11.5984 5.02668 9.49356 12.658 7.7058 7.95465 6.84848
"O_lob_c42054.p1" 0.402231 0 0 0.238955 1.21466 0.608835 0.444011 0.854487 0.405389 0.529621 0.210762 0.663018 0 0.222372 0.380462
"O_lob_c42079.p1" 40.7821 50.461 47.9101 57.2267 55.637 49.4556 16.2514 20.6705 17.2255 7.42713 8.95721 9.62325 25.3579 29.0014 22.5688
"O_lob_c42080.p1" 0 0 0 0 0 0 0 0 0 0 0 0 0 0 0
"O_lob_c4210.p1" 3.08029 3.70078 5.16828 7.96554 4.74213 6.58232 1.00007 1.92461 2.37401 3.022 1.51908 0.746677 5.07058 6.41102 2.22804
"O_lob_c42101.p1" 0 0 0 0 0 0 0 0 0 0 0 0 0 0 0
"O_lob_c42123.p1" 0 0 0 0 0 0 0 0 0 0 0 0 0.150766 0 0
"O_lob_c42124.p1" 0 0 0 0 0 0 0 0 0 0 0 0 0 0 0
"O_lob_c42139.p1" 68.9894 88.0737 80.2827 73.3243 80.4888 77.3651 61.7411 50.2662 57.4367 48.7666 28.3492 28.9988 40.3471 79.9229 38.6353
"O_lob_c42153.p1" 8.89305 10.741 12.396 11.0293 10.0707 13.087 6.95355 7.60933 7.967 12.9022 6.60139 5.39528 8.80843 8.19415 5.14052
"O_lob_c42165.p1" 0 0 0 0 0 0 0 0 0 0 0 0 0 0 0
"O_lob_c42179.p1" 7.67705 7.97376 9.94947 10.4008 8.53637 6.56429 10.3935 5.84862 10.1229 26.9159 21.4981 16.9208 24.5788 27.4813 14.2579
"O_lob_c42198.p1" 0 0 0 0 0 0 0 0 0 0 0 0 0 0 0
"O_lob_c42217.p1" 0 0 0 0 0 0 0 0 0 0 0 0 0 0 0
"O_lob_c42229.p1" 16.2309 15.7466 17.5754 13.66 17.6995 15.0137 7.16671 6.46507 7.63387 4.63045 4.81932 5.35083 3.41878 5.23435 4.4778
"O_lob_c42231.p1" 0 0 0 0 0 0 0 0 0 0 0 0 0 0 0
"O_lob_c42233.p1" 5.29057 4.29726 7.58798 8.68396 10.1101 5.39162 3.49023 1.9469 3.03887 2.50523 2.90213 3.95148 3.82774 3.21002 2.68612
"O_lob_c42234.p1" 5.46021 6.84783 5.56592 5.12174 5.97837 3.2866 23.1624 18.5241 21.3365 6.39067 34.6468 63.1043 10.986 2.33483 24.2021
"O_lob_c4224.p1" 0 0 0 0 0 0 0 0 0 0 0 0 0 0 0
"O_lob_c42246.p1" 0.247896 0 0.261851 0.883362 0.249504 0 0.273568 0.789904 0 0 0.259713 0.204252 0.447435 0.548039 0
"O_lob_c42259.p1" 2.09526 6.41917 8.48503 8.29825 2.10909 1.76193 0.770964 0.370925 4.92732 1.53269 4.39151 2.30248 1.57619 4.2473 1.65155
"O_lob_c42290.p1" 22.617 19.7974 23.1347 36.6829 66.1307 49.2683 155.346 165.114 120.486 58.6146 59.0665 48.2284 15.8798 25.4044 100.853
"O_lob_c42292.p1" 0 0 0 0 0 0 0 0 0 0 0 0 0 0 0
"O_lob_c42307.p1" 35.6583 33.4456 29.7483 31.4573 30.3479 30.2687 18.583 19.8319 20.9768 21.763 17.4815 19.8027 38.9589 45.1804 37.2027
"O_lob_c42308.p1" 0 0 0 0 0 0.523123 0 0.552466 0 0 0 0 0.468741 0 0
"O_lob_c42314.p2" 1.1102 1.58727 1.64199 1.31909 0.670519 1.56843 2.20594 1.41509 0.447568 1.75418 1.16345 1.464 2.40529 2.45509 2.31026
"O_lob_c42320.p1" 0 0 0 0 0 0 0.137672 0 0 0 0 0 0.112585 0 0.117968
"O_lob_c42322.p1" 0 0 0 0 0 0 0 0 0.383313 0 0 0 0 0 0
"O_lob_c4233.p1" 0.903836 0.553811 1.05032 0.214778 0.727841 0.45603 0.598631 0.384017 0.819839 0.317357 0.284157 0.74492 0.652729 0.299809 0.42746
"O_lob_c42333.p1" 9.97918 11.0286 13.1418 14.4555 15.4116 15.3119 6.18692 10.7449 8.81757 0 2.86516 3.9433 0 0.604598 1.03442
"O_lob_c42341.p2" 0 0 0 2.0904 1.01449 0 3.88425 0.73443 0 1.3522 1.49091 2.84118 0 0 0.512207
"O_lob_c42354.p1" 4.0153 5.74072 6.22142 5.40687 6.0627 5.13232 3.69364 2.27466 3.64214 1.52735 1.40263 2.03133 0.845762 1.18392 0.886198
"O_lob_c42367.p1" 48.4568 44.4467 42.4421 14.6552 45.2293 22.9375 13.0321 6.92507 6.92601 11.2913 5.17044 5.22811 6.36261 9.93634 7.66683
"O_lob_c42401.p1" 0 0 0 0 0 0 0 0 0 0 0 0 0 0 0
"O_lob_c42407.p1" 31.6126 36.5898 43.0936 27.952 26.6165 30.0456 17.4481 16.9845 18.3385 13.0475 10.7862 6.96803 19.219 22.7607 18.9441
"O_lob_c42409.p1" 0 0 0 0 0 0 0 0 0 0 0 0 0 0 0
"O_lob_c42410.p1" 18.7859 16.8939 18.9574 15.3245 18.3455 16.6934 7.42827 7.14775 9.04283 4.18413 6.46439 5.54612 11.1369 9.61068 10.3433
"O_lob_c42413.p1" 0 0 0 0 0 0 0 0 0 0 0 0 0 0 0
"O_lob_c42420.p1" 13.5833 12.0817 14.967 9.37103 13.2319 9.28532 5.96545 6.20559 9.71546 9.23111 4.1327 2.40754 9.62496 12.4351 6.21687
"O_lob_c42422.p1" 0 0 0 0 0 0 0 0 0 0 0 0 0 0 0
"O_lob_c42467.p1" 8.61469 8.79751 8.65322 6.37623 7.10783 7.26797 7.79468 6.60028 7.40133 11.405 10.8039 11.0574 18.7405 13.5851 14.4268
"O_lob_c42468.p1" 36.3528 40.0827 40.9379 41.4413 40.2155 31.0073 29.3611 24.8235 29.2051 18.3892 19.2309 15.1399 15.6381 17.0462 15.0117
"O_lob_c42476.p1" 0 0 0 0 0 0 0 0 0 0.696677 0.166345 0 0.859741 0.877541 1.05099
"O_lob_c42482.p1" 1.07075 1.09347 2.26233 2.06733 1.75145 1.48567 1.6252 1.84816 1.61873 1.76233 2.665 1.32373 1.20823 1.4799 0.759599
"O_lob_c42488.p1" 0.106113 0.216731 0.672607 0.126078 1.38858 0.428315 0 0 0.427786 0.558881 0.111203 0.174912 0.287372 0.586644 0
"O_lob_c42496.p1" 0 0 0 0 0 0 0 0 0 0 0 0 0 0 0
"O_lob_c42503.p1" 0 0 0 0 0 0 0 0 0 0 0 0 0 0 0
"O_lob_c42506.p1" 0 0 0 0 0 0 0 0 0 0 0 0 0 0 0
"O_lob_c42521.p1" 0 0 0 0 0 0 0 0 0 0 0 0 0 0 0
"O_lob_c42523.p1" 0.141224 0 0.149193 0.167795 0 0 0.155894 0 0.142333 0.123968 0 0.116394 0 0 0.133581
"O_lob_c42524.p1" 0 0 0 0 0 0 0 0 0 0 0 0 0 0 0
"O_lob_c42530.p1" 0 0 0 0 0 0 0.166941 0 0 4.51359 1.74335 0 3.41301 4.84928 3.004
"O_lob_c42536.p2" 0 0 0 0 0 0 0 0 0 0 0 0 0 0 0
"O_lob_c42556.p1" 3.71739 4.80863 6.54526 7.36135 9.23009 5.00162 3.28282 6.05445 4.24612 8.04909 6.23311 4.90205 7.15896 6.57646 7.50124
"O_lob_c42569.p1" 29.2136 29.5884 27.6762 27.9864 35.9049 28.7315 15.11 12.8524 18.3385 9.01492 9.32174 7.25177 7.48491 16.2503 8.74517
"O_lob_c42582.p1" 35.8421 45.8693 41.2197 43.6638 44.1469 35.863 32.3866 30.521 28.3501 80.3154 32.3312 20.3167 64.8473 68.8932 45.6322
"O_lob_c42599.p1" 0 0 0 0 0 0 0 0 0 0 0 0 0 0 0
"O_lob_c42615.p1" 0 0 0 0 0 0 0.77303 0 0 7.39654 1.45981 0 6.89443 8.22295 5.53808
"O_lob_c42659.p1" 0 0 0 0 0 0 0 0 0 0 0 0 0 0 0
"O_lob_c42667.p1" 6.95178 8.46457 8.37975 6.35365 7.2668 7.91439 4.13208 4.44938 5.47933 6.25878 3.82941 3.5993 5.71233 7.48944 3.70928
"O_lob_c42713.p1" 1.23913 1.01234 0.523621 1.47227 0.997847 2.75089 1.91498 0.526474 0.749315 2.61052 1.29857 2.24678 3.13205 3.28823 3.28179
"O_lob_c42724.p1" 0 0 0 0 0 0 0 0 0 0 0 0 0 0 0
"O_lob_c4273.p1" 0 0 0 0 0 0 0 0 0 0 0 0 0 0 0
"O_lob_c42733.p1" 7.5128 10.949 7.95641 7.31466 5.39957 7.71191 1.98453 1.5679 4.84001 0.633335 0.358766 1.38246 0 2.28878 0.619346
"O_lob_c42744.p1" 0 0 0 0 0 0 0 0 0 0 0 0 0 0 0
"O_lob_c42745.p1" 3.56409 4.85298 3.97439 4.70519 4.38487 5.19498 0.218572 1.26191 1.9956 0.695241 0.207503 0.979148 1.84864 0.929351 0.749157
"O_lob_c4275.p1" 0.368176 0.689314 0.972379 0.947803 1.05005 0.433447 0.270946 0.260714 0.432911 0.323187 0.707366 0.910326 0.33236 0.0678482 0.290209
"O_lob_c42771.p1" 0 0 0 0 0 0 0 0 0 0 0 0 0 0 0
"O_lob_c42777.p1" 0 0 0 0 0 0 0 0 0 0 0 0 0 0 0
"O_lob_c42799.p1" 0 0 0 0 0 0 0 0 0 0 0 0 0 0 0
"O_lob_c42828.p1" 8.78942 8.80974 11.5208 10.8299 9.83049 12.8113 4.49185 4.668 4.92135 4.00058 2.55861 2.54883 2.35093 3.41944 2.30937
"O_lob_c42839.p1" 0 0 0 0 0 0 0 0 0 0 0 0 0 0 0
"O_lob_c42841.p1" 31.8355 26.3313 27.7949 25.6336 23.6164 23.6292 36.5944 31.3 42.1618 34.2269 36.6711 45.1393 56.7645 44.8003 48.5285
"O_lob_c42855.p1" 0 0 0 0 0 0 0 0 0 0 0 0 0 0 0
"O_lob_c42873.p1" 3.53804 7.74242 9.87817 8.40744 6.86841 3.82525 2.51071 3.48962 4.32993 1.55286 6.0913 3.54082 3.422 7.82397 2.3904
"O_lob_c42877.p1" 0 0 0 0.228202 0 0 0.212015 0 0 0 0 0 0 0 0
"O_lob_c42905.p2" 0 0 0 0 0 0 0 0 0 0 0 0 0 0 0
"O_lob_c42929.p1" 1.52635 2.468 1.61247 3.47592 3.45695 3.20882 3.08896 1.89147 2.94846 1.56314 1.46626 1.6773 1.72233 3.2347 1.68436
"O_lob_c4294.p2" 0 0 0 0 0 0 0 0 0 0 0 0 0 0 0
"O_lob_c4294.p1" 0 0 0 0 0 0 0 0 0 0 0 0 0 0 0
"O_lob_c42948.p2" 0 0 0 0 0 0 0 0 0 0 0 0 0 0 0
"O_lob_c42959.p1" 5.31873 4.82809 6.24317 8.95253 9.07177 6.85799 4.40339 2.98167 8.63634 2.72347 4.33521 3.16591 4.53458 2.61372 5.77473
"O_lob_c42964.p1" 252.274 261.816 246.675 188.715 178.996 207.859 129.949 135.7 145.289 94.0538 86.7303 79.8592 148.348 169.534 141.968
"O_lob_c42966.p1" 11.7798 22.321 15.0026 10.297 15.7664 10.0034 12.4846 18.3474 19.1232 21.8188 14.7327 13.1827 20.0746 23.5782 13.1096
"O_lob_c42985.p1" 0 0 0 0 0 0 0 0 0 0 0 0 0 0 0
"O_lob_c42988.p1" 0 0 0 0 0 0 0 0 0 0 0 0 0 0 0
"O_lob_c430.p1" 10.6278 15.1235 15.2226 18.1841 17.0683 18.3477 34.0724 27.9898 37.0109 30.504 46.103 55.159 21.5183 13.4851 18.4537
"O_lob_c43017.p2" 2.73684 1.07577 2.1014 1.84836 3.30687 1.87933 2.69721 2.75 2.75211 0.364197 1.1582 1.11405 1.98243 1.14148 0.85139
"O_lob_c43018.p1" 7.94752 12.9473 12.9938 11.916 9.90474 10.1203 15.875 16.6825 14.4941 7.6408 9.91516 12.7884 7.17439 9.83365 14.4979
"O_lob_c43022.p1" 0 0 0 0 0 0 0 0 0 0 0 0 0 0 0
"O_lob_c43029.p1" 1.37189 1.12081 1.15945 0.652005 1.10476 1.1075 0.605758 0.874323 0.829599 0 0.28754 0.452273 0.743062 0.303379 0.519059
"O_lob_c43033.p1" 0 0 0 0 0 0 0 0 0.333747 0.290683 0 0 0 0.366147 0.62645
"O_lob_c43037.p1" 0 0 0 0 0 0 0 0 0 0 0 0 0 0 0
"O_lob_c4304.p1" 6.27151 18.2531 5.96286 7.63778 5.68162 12.1825 2.5961 1.83192 14.8538 0.550517 1.64308 1.80909 0.849214 1.73359 2.96605
"O_lob_c43044.p1" 0.927211 1.08216 0.839599 0.472142 0.399999 0 0.292435 0.140696 0.266997 0.116273 0.416437 0.109169 0.119573 0 0.37587
"O_lob_c43058.p1" 9.54775 9.97713 12.9013 6.59543 8.04622 6.72183 4.90209 3.53772 4.02811 1.94909 1.62884 2.92801 1.40308 2.9461 2.73031
"O_lob_c43065.p1" 0 0 0 0 0 0 0 0 0 0 0 0 0 0 0
"O_lob_c43067.p1" 2.04813 0.695949 0.391412 1.25273 0.799948 0 4.20494 0.428451 1.14883 1.22246 2.29186 2.27119 0.90039 1.34922 4.88664
"O_lob_c43073.p1" 0 0 0 0 0 0 0 0 0 0 0 0 0 0 0
"O_lob_c43075.p1" 0 0 0 0 0 0 0 0 0 0 0 0 0 0 0
"O_lob_c43077.p1" 0 0 0 0 0 0 0 0 0 0 0 0 0 0 0
"O_lob_c43096.p1" 0 0 0 0 0 0 0 0 0 0 0 0 0 0 0
"O_lob_c43106.p1" 0 0 0 0 0 0 0 0 0 0 0 0 0 0 0
"O_lob_c43125.p1" 2.57095 2.9344 2.23673 2.51561 4.11023 2.13652 1.33553 0.963821 2.59114 0.929269 0.475459 0.249284 1.77477 1.33773 2.00267
"O_lob_c43132.p1" 38.221 44.1318 37.5371 43.1302 44.2732 45.1583 20.7775 25.2971 24.0031 21.7489 20.7316 10.4475 18.0316 26.3333 15.6237
"O_lob_c43138.p1" 0 0 0 0 0 0 0 0 0 0 0 0 0 0 0
"O_lob_c43148.p1" 0.786615 1.60662 0.969502 0.778846 0.791807 0.529181 0.578881 0.417765 0.792791 0.230165 0.412173 0.108052 0.236698 0.289918 0.124007
"O_lob_c43168.p1" 0 0.166221 0 0 0.348441 0.164248 0 0 0 0 0 0 0 0 0
"O_lob_c43171.p1" 0 0 0 0 0 0 0 0 0 0.265505 0 0 0 0 0.143048
"O_lob_c43172.p1" 32.816 34.4145 28.525 40.3501 37.6555 37.656 14.3338 13.3322 18.7743 9.6683 8.56928 9.05269 9.65411 10.8785 8.24339
"O_lob_c43174.p1" 1.83794 1.68926 4.07748 2.6205 2.96012 2.96747 1.01443 2.14746 1.85237 3.38805 0.770441 0.302958 3.3183 2.43864 1.56463
"O_lob_c43180.p1" 2.44303 3.13258 3.54814 3.9103 2.26478 3.92324 3.46981 2.38932 1.35279 1.33532 1.76487 0.614752 0.556871 1.32417 0.678075
"O_lob_c4319.p1" 0 0 0 0 0 0 0 0 0 0 0 0 0 0 0
"O_lob_c43199.p1" 10.2426 9.8879 12.4035 12.3378 9.36906 9.93424 15.0602 12.7677 14.8657 0.0894408 22.1913 26.9954 0.0919794 6.33317 7.34723
"O_lob_c43214.p1" 22.8138 21.705 24.9251 17.3758 22.5719 24.5955 6.8878 8.90597 11.0052 4.45025 4.2912 4.66048 6.16075 12.5047 7.00861
"O_lob_c43216.p1" 0 0 0 0 0 0 0 0 0 0 0 0 0 0 0
"O_lob_c43220.p1" 25.223 26.2309 31.6578 34.5052 30.3975 33.7421 17.8808 14.1331 17.8414 13.2033 14.4289 11.0616 17.1292 14.5841 14.9933
"O_lob_c43222.p1" 0 0.354472 0 0.412413 0.465862 0.116755 0.38316 0.245794 0.233221 1.65918 0.412584 0.0953588 1.943 1.79264 0.835186
"O_lob_c43226.p1" 29.1939 36.7177 31.4905 23.0027 23.1999 22.6373 9.49828 10.4453 10.8401 17.534 19.0006 15.9562 34.6762 35.3375 23.2538
"O_lob_c43227.p1" 0 0 0 0 0 0 0.200014 0 0 0.318105 0 0 0 0 0.171387
"O_lob_c43236.p1" 0 0 0 0 0 0.240761 0 0 0 0 0 0.19664 0 0 0
"O_lob_c43247.p1" 22.0136 20.6703 23.2558 20.3626 22.9025 18.0395 12.5578 12.2405 11.9122 6.09539 8.20594 7.91478 4.66795 11.435 8.3848
"O_lob_c43248.p1" 0 0 0 0 0 0 0 0 0 0 0 0 0 0 0
"O_lob_c43249.p1" 163.811 157.075 150.081 173.132 145.08 158.254 115.995 130.161 150.539 109.796 123.428 102.173 144.723 137.072 118.461
"O_lob_c43261.p2" 0.283606 0.321808 0 0.361842 0.598579 1.18297 1.23074 0.30795 0.562906 1.01161 0.928289 0.240803 1.07554 1.31729 1.38368
"O_lob_c43262.p1" 0 0 0 0 0 0 0 0 0 0 0 0 0 0 0
"O_lob_c43272.p1" 9.6321 11.688 12.8659 9.223 9.56752 7.40025 8.71814 7.80928 4.83778 9.68068 6.4938 2.42685 6.60239 14.6476 9.52081
"O_lob_c43280.p1" 5.2253 5.91308 6.11693 9.06096 29.1421 35.4848 19.4867 7.0503 7.40133 0 19.9798 47.1395 0 2.65456 29.6551
"O_lob_c43285.p1" 3.45717 5.49196 7.91322 6.61785 4.25332 1.74431 1.06008 2.2441 3.48432 2.69753 4.02555 3.79909 2.25395 4.45967 2.18005
"O_lob_c43296.p1" 0 0 0 0 0 0 0 0 0 0 0 0 0 0 0
"O_lob_c43308.p1" 5.99757 3.79158 3.168 3.563 4.59974 4.75525 0.945793 1.21344 1.43921 7.01961 3.14263 0.823843 5.15632 3.31574 0.945498
"O_lob_c43338.p2" 0 0 0 0 0 0 0 0 0 0 0 0 0 0 0
"O_lob_c43342.p1" 0 0 0 0 0 0 0 0 0 0 0 0 0 0 0
"O_lob_c43362.p1" 4.94892 7.58092 5.35266 6.58005 6.5235 4.87504 3.51191 4.38056 4.03772 4.03389 3.82798 1.06825 5.1057 5.60227 3.12072
"O_lob_c43363.p2" 0 0 0 0 0 0 0 0 0 0.5968 0 0 0 0.375867 0.321541
"O_lob_c43369.p1" 0 0 0 0 0 0 0 0 0 0 0 0 0 0 0
"O_lob_c4337.p1" 71.3229 53.3309 58.1428 70.757 63.8207 62.0018 251.525 258.341 228.15 312.834 468.491 504.758 318.496 214.539 417.698
"O_lob_c43385.p1" 24.6609 28.9471 27.464 27.9583 25.4426 22.4666 13.0887 12.5835 17.8016 12.4837 13.6174 22.7465 13.0963 14.2662 19.7424
"O_lob_c43397.p1" 3.00102 6.74236 5.70665 6.06161 3.92707 7.57081 0.993821 2.55011 0.907374 2.63431 1.25799 0.494674 0.270908 1.6591 0.567721
"O_lob_c43400.p1" 0 0 0 0 0 0 0 0 0 0 0 0 0 0 0
"O_lob_c43413.p1" 3.64298 4.05842 2.19934 1.36514 2.60097 1.24209 0.668216 0.48212 0.639647 0.88275 0.475838 0.322461 0.996904 1.10819 1.21581
"O_lob_c43415.p1" 20.7252 16.2387 18.686 12.9491 16.0062 13.8824 6.11393 7.40125 5.0419 9.72367 6.36599 3.82854 6.77396 8.4946 6.59084
"O_lob_c43423.p1" 26.1165 29.6712 26.9005 23.402 23.8791 23.7187 7.80793 9.7092 9.54156 5.54026 6.61422 5.91927 7.56394 10.1069 8.33729
"O_lob_c43437.p2" 1.40194 1.43169 4.49401 2.37643 1.41119 2.54644 1.54756 1.19129 0.565177 6.15314 1.17534 1.15544 9.36511 13.0209 4.05614
"O_lob_c43437.p1" 0.969754 0.880298 0.739899 1.21622 0.705001 0.380558 0.356828 0.228902 0.325789 4.1144 0.395216 0 7.2465 8.87584 3.31237
"O_lob_c4344.p1" 0 0 0 0 0 0 0 0 0 0.264257 0 0 0.217406 0.399433 0.2278
"O_lob_c43472.p1" 0 0 0 0 0.163841 0 0 0 0 0 0 0 0 0 0
"O_lob_c43476.p1" 0 0.115039 0 0 0 0 0.171794 0.119653 0 0 0 0 0 0 0.106552
"O_lob_c4348.p1" 4.15809 7.00682 2.9002 1.21526 3.51705 2.49475 6.31514 4.82076 6.78351 0.0990266 4.8906 4.55332 0 0.627961 3.14917
"O_lob_c43494.p2" 51.0297 48.2452 55.9901 44.7766 70.9806 71.3859 44.3259 51.0105 47.2157 46.2881 41.9245 51.646 24.7022 39.3899 45.4164
"O_lob_c43501.p1" 10.57 6.8452 10.8941 12.5588 12.9754 11.967 7.1146 6.5721 5.19659 2.94194 2.16137 2.97468 0.698179 1.14021 0.975413
"O_lob_c43507.p1" 0 0 0 0 0 0 0 0 0 0 0 0 0 0 0
"O_lob_c43527.p1" 3.63178 3.07983 3.09888 3.48526 3.58038 2.11432 1.38774 0.89022 1.54859 1.39623 1.17107 0.230248 1.96486 2.9345 0.924869
"O_lob_c43543.p1" 19.3967 21.7503 25.3126 21.6905 22.2046 25.33 14.2743 13.3313 16.0991 2.33697 9.56567 13.1652 4.8066 4.20525 3.95718
"O_lob_c43548.p1" 8.86303 8.87782 9.27094 8.00612 8.62334 7.37185 5.03203 5.78902 4.88505 3.28817 3.05568 2.84338 5.56385 6.34763 4.55605
"O_lob_c4357.p1" 0 0 0 0 0 0 0 0 0 0 0 0 0 0 0
"O_lob_c43591.p1" 0 0 0 0 0 0 0 0 0 0 0 0 0 0 0
"O_lob_c43614.p1" 19.0713 20.7192 21.0047 22.8202 19.4694 20.2002 12.6911 13.0738 15.6767 7.2425 8.92992 6.35412 5.25027 7.47764 5.24542
"O_lob_c43620.p1" 0 0 0 0 0 0 0 0 0 0 0 0 0 0 0
"O_lob_c43636.p3" 91.2309 94.1994 89.1705 77.7688 79.877 70.1296 106.287 133.411 133.464 120.679 118.913 87.2708 119.77 136.361 107.568
"O_lob_c43642.p1" 3.52737 1.27157 0 0 1.48827 0 8.58968 2.97214 7.74644e-08 0 6.81366 2.15192 1.5045 2.69647 6.41284
"O_lob_c43659.p1" 21.182 22.6554 21.5657 24.8436 23.9214 24.4245 17.2035 17.4865 22.9642 17.0523 14.1469 12.6213 13.1354 16.1397 12.5612
"O_lob_c43701.p2" 0 0 0 0 0 0 0 0 0 0 0 0 0 0 0
"O_lob_c43712.p1" 14.7437 16.3231 19.3807 13.8011 15.9263 17.5994 12.8067 11.0463 12.0213 18.5534 9.43925 5.66637 18.4021 24.439 16.7344
"O_lob_c43738.p1" 1.5657 1.01015 0.587069 1.4658 0.197564 1.15307 1.05921 1.62463 1.17333 1.41911 1.21462 2.39382 2.23721 1.38481 2.3126
"O_lob_c43757.p1" 0 0 0 0 0 0 0 0 0 0 0 0 0 0 0
"O_lob_c43765.p1" 23.6388 24.318 28.6451 25.1951 30.4434 21.9245 30.8794 31.386 29.4171 0.305151 23.4976 34.9539 0.470718 3.45934 21.8662
"O_lob_c43770.p1" 0 0 0 0 0 0 0 0 0 0 0 0 0 0 0
"O_lob_c43775.p1" 0 0 0 0 0 0 0 0 0 0 0 0 0 0 0
"O_lob_c43795.p1" 8.49333 7.98364 7.6471 9.86199 7.59742 7.10971 8.09706 10.0756 27.431 5.42218 18.206 12.6477 26.6379 9.60445 23.0968
"O_lob_c43796.p2" 11.9556 14.7942 13.9297 20.1343 13.5476 13.4999 10.3848 14.0177 14.9655 13.9248 10.418 6.59842 5.2351 7.39359 6.29543
"O_lob_c43796.p1" 10.5862 13.2403 15.481 18.2101 15.2586 16.6352 14.119 15.3655 16.5586 10.1662 8.27397 5.67242 8.04179 8.72001 3.82329
"O_lob_c43799.p1" 0 0.668664 0.230572 0.777961 0.659089 0.660725 0 0.231828 0.439939 0 0.228725 0 0 0 0
"O_lob_c43862.p1" 0 0 0 0 0 0 0 0 0 0 0 0 0 0 0
"O_lob_c43879.p1" 0 0 0 0 0 0 0 0 0 0 0 0 0 0 0
"O_lob_c43883.p1" 20.86 23.8219 22.3414 20.6786 24.7229 18.593 13.9237 12.5313 13.2269 11.4372 10.0237 6.52721 13.3228 15.4791 10.7064
"O_lob_c43901.p1" 2.51672 3.92283 4.05806 5.19356 3.64799 2.00496 2.04704 2.53252 2.93697 2.09291 2.82102 3.38425 2.98933 5.61382 3.25754
"O_lob_c43905.p1" 0 0 0 0 0 0 0 0 0 0 0 0 0 0 0
"O_lob_c4391.p1" 0 0 0 0 0 0 0 0 0 0 0 0 0 0 0
"O_lob_c43910.p1" 0 0 0 0 0 0 0.133764 0 0 0.10637 0 0 0 0 0.114619
"O_lob_c43912.p1" 0 0 0 0 0 0 0 0 0 0 0 0 0 0 0
"O_lob_c43924.p1" 5.6503 4.26761 2.27574 2.41236 0.645486 0.437209 2.90341 3.90955 3.31629 1.70484 1.88595 1.43494 1.81828 3.89201 4.05745
"O_lob_c43948.p1" 2.92114 4.62386 3.85747 4.1649 5.29276 6.04283 3.54702 4.18877 4.26891 1.53852 4.59189 3.00942 3.03252 2.9069 2.34859
"O_lob_c43958.p1" 0.730286 2.38651 2.31448 1.21476 0.588085 0.294772 0 0.15514 0.294408 0.25642 0.612251 1.08339 0.131849 1.29195 0.828915
"O_lob_c43971.p1" 0 0 0 0 0 0 0 0 0 0 0 0 0 0 0
"O_lob_c43977.p1" 3.6242 3.67551 3.13834 3.37361 3.00544 4.12328 1.29533 0.523804 2.07918 0.640866 0.617021 0.218466 0.211402 1.27138 1.15601
"O_lob_c43980.p1" 0 0 0 0 0 0 0 0 0 0 0 0 0 0 0
"O_lob_c43997.p1" 0.158805 0.284779 0.370523 0.394088 0.226806 0.281398 0.461739 0.423559 0.140525 0.169394 0 0.352624 0 0.183842 0.131884
"O_lob_c44001.p1" 0 0 0 0 0 0 0 0 0 0 0 0 0 0 0
"O_lob_c44016.p1" 0 0 0 0 0 0 0 0 0 0 0 0 0 0 0
"O_lob_c44054.p1" 12.3253 15.9121 12.1363 19.0722 14.8162 14.005 5.15177 5.71987 7.79554 10.0842 5.26708 3.25467 7.65048 6.56654 4.754
"O_lob_c4406.p1" 39.9231 38.3608 34.5982 29.4924 28.3112 34.0958 18.0239 16.9423 14.7439 9.69323 10.1875 8.16758 5.62317 7.4093 4.6422
"O_lob_c4408.p1" 48.0756 54.6769 52.6281 62.4318 61.418 53.7149 70.9562 74.0607 67.8011 81.9705 71.4042 44.1266 77.8685 72.1911 73.8391
"O_lob_c44081.p1" 14.1687 9.00321 14.6356 5.61152 3.16939 8.57859 5.90862 5.35105 5.07733 4.1458 2.30974 3.11401 5.68463 5.57023 6.84988
"O_lob_c44126.p1" 0 0 0 0 0 0 0 0 0 0 0 0 0 0 0
"O_lob_c44129.p1" 42.2866 36.9207 40.9216 34.1344 39.3164 35.5052 40.6214 38.7445 29.9306 16.7179 28.754 30.0628 19.2322 19.6304 26.2583
"O_lob_c44143.p1" 0 0 0 0 0 0 0 0 0 0 0 0 0 0 0
"O_lob_c44148.p1" 0 0 0 0 0 0 0 0 0 0 0 0 0 0 0
"O_lob_c44158.p1" 1.11666 0.798249 0.943735 0.928728 1.68604 0.225364 2.0955 0.948878 3.48882 0.392083 3.97874 1.84065 1.00803 0.246936 2.11245
"O_lob_c44171.p1" 0 0 0 0 0 0 0 0 0 0 0 0 0 0 0
"O_lob_c44172.p1" 3.14159 1.89579 2.71543 2.545 4.16852 2.88197 1.57632 1.21344 2.73449 0.752101 0.897893 1.05923 1.80471 1.26314 0.675356
"O_lob_c44197.p1" 2.96571 4.18242 4.77419 3.52371 3.41176 5.41535 1.71483 2.4001 2.27733 0.49587 1.03599 0.465575 0.382458 1.09306 1.06865
"O_lob_c44208.p1" 0 0 0 0 0 0 0 0 0 0 0 0 0 0 0
"O_lob_c44217.p1" 12.5091 13.566 14.1506 11.8376 12.7031 9.94197 4.15477 5.29129 6.47103 4.17846 3.71233 3.19328 3.59753 3.91682 3.03657
"O_lob_c44237.p1" 5.08604 8.62166 4.24187 9.06446 9.83505 12.5607 8.13241 4.40716 4.18172 4.93734 7.01316 11.9135 6.2828 6.06757 6.96798
"O_lob_c44260.p1" 0 0 0 0 0 0 0 0 0 0.0847216 0 0 0 0.213432 0.0912918
"O_lob_c44283.p1" 33.8491 27.5763 31.1386 67.6698 68.2408 60.7344 54.998 48.0734 44.5602 81.1263 67.9561 67.785 88.5789 62.7633 63.9445
"O_lob_c44287.p2" 0 0 0 0 0 0 0 0 0 0 0 0 0 0 0
"O_lob_c44300.p1" 85.2932 76.3743 88.6636 86.0913 93.2925 85.3192 96.3861 72.0392 74.0157 91.6338 91.1648 110.784 112.028 89.1052 100.151
"O_lob_c44301.p1" 0 0 0 0 0 0 0 0 0 0 0 0 0 0 0
"O_lob_c44306.p1" 12.583 15.6913 15.8494 5.24602 17.1446 14.4811 2.88021 1.05522 2.84881 0.290683 0.455723 0.179202 0.0996443 0.366147 0.82266
"O_lob_c44308.p1" 9.93324 12.8434 7.65399 6.82169 6.32976 5.37985 4.67792 6.53409 6.4754 6.11985 4.441 4.05597 10.6127 14.1426 13.1889
"O_lob_c44333.p1" 26.1847 28.0001 28.2199 23.6477 22.001 21.3029 19.7311 18.9965 19.5963 0.764174 9.16956 13.1904 0.589398 3.36896 11.1348
"O_lob_c44336.p1" 7.03596 9.59668 11.4354 10.5112 10.839 7.92959 6.83703 5.05619 6.65369 8.50893 4.96708 6.34936 7.15487 10.3405 6.12339
"O_lob_c44348.p1" 0 0 0 0 0 0 0 0 0 0 0 0 0 0 0
"O_lob_c44353.p1" 0.970666 1.16312 1.89783 1.35007 0.900676 1.70979 0.948676 0.607643 0.407967 0.714686 1.15884 0.819254 1.07552 1.22813 0.365209
"O_lob_c44365.p1" 7.00968 8.01745 7.40522 7.32911 7.33818 6.22464 4.33316 4.16952 3.95624 4.18413 2.35069 1.38653 3.29044 4.03028 2.65213
"O_lob_c44367.p1" 1.76427 1.31034 1.77911 2.38207 2.26026 3.07511 1.77048 1.53326 1.93977 1.26711 1.17657 0.79313 1.30307 1.33005 0.91025
"O_lob_c44376.p1" 0.755666 0.257234 0.399153 0.598562 0.88743 0.635451 0 0 0 0.110555 0 0.1038 0.113693 0 0.119128
"O_lob_c44383.p1" 1.61009 0.63448 0.208843 0.984712 0.197202 0.535007 0.3457 0 0.995183 0.161377 0.427287 0 0.330907 1.22654 0.335094
"O_lob_c44388.p1" 0 0 0 0 0 0 0 0 0 0 0 0 0 0 0
"O_lob_c44399.p1" 8.22332 11.1588 12.0195 5.35371 6.9169 5.911 0.994793 0.598266 1.24886 0.791066 0.944411 0.278526 0.610139 1.3701 0.852414
"O_lob_c44422.p1" 22.4893 20.0064 19.1068 26.7162 24.5867 26.5674 53.9184 50.0214 66.7113 157.736 98.9709 116.235 189.823 67.699 80.2796
"O_lob_c44429.p1" 1.41328 5.40773 3.71198 2.96418 4.03604 1.40984 0 2.88248 4.34242 0 2.69682 6.14132 0 3.70249 1.10113
"O_lob_c44438.p1" 0 0 0 0 0 0 0 0 0 0 0 0 0 0 0
"O_lob_c4444.p1" 10.8153 15.2343 14.5775 7.53288 13.8899 9.03204 4.1168 6.33814 3.94664 2.12791 1.36791 1.22948 2.01997 2.88651 2.46931
"O_lob_c44446.p2" 1.74605 2.45177 4.61143 2.33388 3.73484 2.20242 0.481853 2.08645 1.97973 1.3411 2.05852 0.899406 0.591072 1.93059 1.65155
"O_lob_c44465.p1" 0 0 0 0.496222 0 0.147989 0 0 0 0.87149 0.137913 0 1.80758 1.94019 0.409788
"O_lob_c44466.p1" 4.9616 4.353 4.71134 8.68431 8.54324 8.18593 4.98129 7.44348 6.30093 5.99188 4.69282 4.0323 3.85581 3.86823 3.52296
"O_lob_c44472.p2" 314.921 324.648 347.034 297.056 307.666 312.105 222.25 207.878 234.29 405.212 184.273 133.732 356.627 439.01 352.065
"O_lob_c44475.p1" 9.15333 8.00757 7.4852 3.61375 5.076 7.18799 11.2756 14.8723 14.1744 0 9.56335 15.3629 0 4.21444 11.8905
"O_lob_c4448.p1" 0 0 0 0 0 0 0.130071 0 0.118757 0.827465 0.37045 0 0.531844 0.260571 0.111454
"O_lob_c44497.p1" 141.245 149.603 130.312 135.504 113.358 118.936 135.374 141.159 138.747 194.147 203.778 203.523 191.904 192.052 164.519
"O_lob_c44503.p1" 10.1256 9.68396 10.1876 8.59338 10.1924 7.62276 3.19353 2.7315 2.42979 2.39844 2.18963 1.72204 4.93302 4.62049 4.86482
"O_lob_c44505.p1" 0 0 0 0 0 0 0 0 0 0 0 0 0 0 0
"O_lob_c44515.p1" 0 0 0 0 0 0 0 0 0 0 0 0 0 0 0
"O_lob_c44521.p1" 0 0 0 0 0 0 0 0 0 0 0 0 0 0 0
"O_lob_c44528.p1" 0 0 0 0 0 0 0 0 0 0 0 0 0 0 0
"O_lob_c44534.p1" 2.47826 1.58178 0.981789 1.47227 2.80645 0.625202 1.19686 0.49357 1.09275 1.35964 0.973924 0.510631 0.41947 0.685048 0.732543
"O_lob_c44549.p1" 0 0 0 0 0 0 0 0 0 0 0 0 0 0 0
"O_lob_c44552.p1" 0 0 0 0 0 0 0 0 0 0 0 0 0 0 0
"O_lob_c44559.p1" 0 0 0 0 0 0 0 0 0 0 0 0 0 0 0
"O_lob_c44568.p1" 11.513 12.2112 8.83457 3.05775 4.24289 3.79291 31.9577 33.1238 23.1011 16.7908 15.3041 9.57244 4.56213 13.0476 20.8435
"O_lob_c44587.p1" 37.1049 32.8445 32.8149 20.0811 36.3575 29.67 28.2206 16.7923 19.5927 16.0964 12.8449 15.7493 5.30919 17.3112 15.8282
"O_lob_c4459.p1" 0 0 0 0 0 0 0 0 0 0 0 0 0 0 0
"O_lob_c44594.p1" 0 0 0 0 0 0 0 0 0 0 0 0 0 0 0
"O_lob_c44595.p2" 4.38845 5.46216 5.13679 5.77726 4.16033 2.70621 2.68374 2.06591 2.94035 43.3197 8.15302 1.60299 32.44 21.0748 16.3274
"O_lob_c44602.p1" 55.7591 54.3946 57.7755 156.263 141.011 115.855 166.694 165.556 160.752 132.052 157.801 180.657 107.629 63.9463 80.8378
"O_lob_c4461.p1" 18.0516 25.5115 28.1985 27.9535 17.1373 15.3669 10.105 10.723 16.3826 9.3873 11.0277 8.81378 10.9666 17.6892 9.14422
"O_lob_c44612.p1" 16.1566 18.6881 19.6807 13.5158 14.4377 12.6436 6.91552 6.65436 5.98166 5.06511 2.9371 3.26102 6.99478 7.47379 7.01732
"O_lob_c44625.p1" 17.4089 15.6527 17.1918 16.1877 20.5714 16.9944 10.0263 8.64274 7.43779 5.97976 8.13043 9.9812 8.19931 6.69525 9.84422
"O_lob_c44626.p1" 18.7203 21.8487 24.6566 14.732 10.7679 14.9653 26.8374 18.8514 31.6088 27.1034 49.9372 46.6872 15.3629 20.9677 10.1184
"O_lob_c44627.p1" 0 0 0 0 0 0 0 0 0 0 0 0 0 0 0
"O_lob_c44629.p1" 0 0 0 0 0 0 0 0 0 0 0 0 0 0 0
"O_lob_c44636.p1" 0 0 0 0 0 0 0 0 0 0 0 0 0 0 0
"O_lob_c44643.p1" 53.4417 52.5019 60.3192 47.7087 55.1378 53.7523 22.6107 20.7707 20.8778 21.3419 15.8103 17.1686 12.3619 10.6503 12.2394
"O_lob_c44646.p1" 4.80163 4.90353 6.97479 7.48787 4.83332 4.84532 2.98146 2.86887 3.02458 1.58059 1.57248 0.74201 2.43817 1.6591 2.27088
"O_lob_c44650.p1" 12.2223 14.7743 12.1215 10.8174 10.7965 9.69063 4.40551 4.23914 2.89103 8.4298 5.22799 2.67252 5.74184 6.06757 4.95465
"O_lob_c44660.p1" 0 0 0 0 0 0 0 0 0 0.807645 0 0 1.24585 0.762988 0.652709
"O_lob_c44679.p1" 0.388993 0.595872 0.205471 0.346636 0.39156 0.785064 0.107349 0.206591 0 0.51219 0.101913 0 0 0.32258 0.18397
"O_lob_c4468.p1" 0 0 0 0 0 0 0 0 0 0 0 0 0 0 0
"O_lob_c44688.p1" 15.0142 12.9433 12.9776 8.80373 10.0101 10.035 10.5469 12.8412 10.8087 12.6661 8.99108 7.71389 16.37 12.0735 11.2507
"O_lob_c44706.p1" 0 0 0 0 0 0 0 0 0 0 0 0 0 0 0
"O_lob_c44708.p1" 0 0 0 0 0 0 0 0 0 0 0 0 0 0 0
"O_lob_c44712.p1" 0 0 0 0 0 0 0 0 0 0 0 0 0 0 0
"O_lob_c44728.p1" 0 0 0 0 0 0 0 0 0 0 0 0 0 0 0
"O_lob_c44744.p1" 0.115702 0.236315 0 0.137471 0.116466 0 0 0 0 0 0 0 0 0.255861 0
"O_lob_c44754.p1" 25.9619 30.4357 34.5635 35.0959 33.3333 32.213 30.4132 32.36 29.5032 26.2777 20.9606 17.2488 26.3061 30.3169 23.9304
"O_lob_c44755.p2" 56.2683 56.5658 46.9213 28.5252 23.4761 22.6692 59.8481 58.8347 56.3744 34.9234 78.5557 79.1478 113.647 129.742 142.924
"O_lob_c44770.p1" 0 0 0 0 0 0 0 0 0 0 0 0.288537 0 0 0
"O_lob_c44770.p2" 0 0 0 0 0 0 0 0 0 0 0 0 0 0 0
"O_lob_c44772.p1" 0 0 0 0 0 0 0 0 0 0 0 0 0 0 0
"O_lob_c44780.p1" 2.23494 5.99123 8.26369 7.46842 4.9212 2.96005 1.23354 1.92881 5.20888 2.57492 3.95236 3.45372 3.27848 6.79568 3.8316
"O_lob_c44782.p1" 0 0 0 0 0 0 0 0 0 0 0 0 0 0 0
"O_lob_c44784.p1" 0 0 0 0 0 0 0 0 0 0 0 0 0 0 0
"O_lob_c44792.p2" 0 0 0 0 0 0 0 0 0 0 0 0 0 0 0.254085
"O_lob_c44804.p1" 50.982 49.3238 48.637 45.3048 49.044 46.3155 38.6616 39.0017 42.9846 59.2565 65.4152 65.8789 100.714 76.67 74.9391
"O_lob_c44807.p1" 0.662294 0 0 0.786903 0.666665 0.668319 0.365543 0.351739 0 2.03478 0 0.545847 1.49466 0.366147 0.313225
"O_lob_c44825.p1" 0 0 0 0 0 0 0 0 0 0 0 0 0 0 0
"O_lob_c4484.p1" 21.5508 19.9081 21.2027 18.0802 22.6866 22.1619 15.345 14.9403 12.8496 25.1269 12.8438 8.54186 20.5681 29.3764 18.8284
"O_lob_c44880.p1" 0.888162 0.907012 0.70371 0.791452 0.894025 1.56843 1.22552 1.17924 0.671352 0.974543 0.232691 0.732002 0.400881 0.982035 0.840095
"O_lob_c44884.p1" 37.7209 33.6696 34.5899 34.5685 38.4529 32.9832 34.0609 31.8308 40.6136 30.8207 23.649 28.9152 28.7767 33.8534 32.5833
"O_lob_c44898.p1" 0 0 0 0 0 0 0 0 0 0 0 0 0 0 0
"O_lob_c4490.p1" 21.3795 22.7614 24.6594 19.9482 20.1094 21.857 11.1424 10.5727 11.2329 7.30435 7.56628 9.12799 8.79561 13.0984 8.82824
"O_lob_c44911.p1" 0 0 0 0 0 0 0 0 0 0 0 0 0 0 0
"O_lob_c44914.p1" 0 0 0 0 0 0 0 0 0 0 0 0 0 0.121351 0.103812
"O_lob_c44915.p1" 1.88917 1.92926 4.65679 2.61871 1.26776 3.21606 0.347566 0 0.317333 0 0.659927 0 0 0 0.297821
"O_lob_c44927.p1" 22.428 26.6172 19.7233 12.9112 18.9867 18.3939 9.00228 11.5535 16.4243 5.67039 7.73692 10.5507 8.83293 8.52629 9.67089
"O_lob_c44936.p1" 0 0 0 0 0 0 0 0 0 0 0 0 0 0 0
"O_lob_c44937.p1" 91.1193 97.2496 102.678 59.2263 104.31 76.263 46.9392 40.9915 48.6184 45.168 35.7619 35.9294 24.5153 33.9784 33.1232
"O_lob_c44950.p1" 1.41571 0.97523 1.26237 0.964863 1.53047 1.99877 1.17468 0.10025 0.955165 0.414241 0.134408 0.388932 0.592753 0.313069 0.705313
"O_lob_c44954.p1" 0 0.724265 0.368915 0.414912 0 0.352387 1.92741 0.386851 0.351951 0.613076 0 0.28781 1.26095 0.772236 2.97279
"O_lob_c4497.p1" 0.055033 0 0 0 0 0 0 0 0 0 0 0 0 0 0
"O_lob_c44970.p1" 0 0 0 0 0 0 0 0 0 0 0 0 0 0 0
"O_lob_c44985.p2" 0 0.226753 0 0 0 0 0 0 0 0.194909 0 0 0 0 0
"O_lob_c4499.p1" 2.45646 2.98515 1.80669 2.05176 1.2525 0.64862 0.778037 0.392842 0.760654 0.330866 0 0.308153 0.747924 0.249847 0.751904
"O_lob_c45005.p1" 0 0 0 0 0 0 0 0 0 0 0 0 0 0 0
"O_lob_c45017.p1" 0 0 0 0 0 0 0 0 0 0 0 0 0 0 0
"O_lob_c45020.p1" 2.64915 2.05039 3.02117 1.31783 1.37188 1.14369 0.394024 0.888524 0.934571 1.39775 0.971436 0.407195 2.99812 3.5286 3.30525
"O_lob_c45023.p1" 0 0 0 0 0 0 0 0 0 0 0 0 0 0 0
"O_lob_c45024.p1" 0.537245 0.548647 0.567561 0 0.540791 0.271067 0 0.570654 0.812195 0.471597 0 0.221392 0 0 0
"O_lob_c4503.p1" 9.57048 10.1752 8.44852 7.63269 10.4255 8.3346 6.80185 6.68425 7.26725 2.07149 4.39651 3.67375 3.78716 6.81308 7.19242
"O_lob_c45046.p1" 2.1228 1.45029 2.31575 1.60038 1.82294 1.11844 0.110138 0.158968 0.301672 0.0437911 0.2614 0.0822314 0.315238 0.441278 0.11436
"O_lob_c45058.p1" 67.1603 79.535 73.8011 38.8402 36.9654 44.9735 71.832 85.9828 70.0328 66.4331 53.3852 29.2963 19.9817 42.8414 16.6394
"O_lob_c45074.p2" 9.40727 8.00577 8.28176 5.58862 6.31291 7.43608 2.07688 0.999227 0.790094 0.550517 1.80739 0.904546 0.424607 0.866796 1.63133
"O_lob_c45128.p1" 6.15679 7.92766 10.1805 8.90544 10.6434 7.69848 23.9348 14.501 18.2107 13.5112 34.084 49.8603 10.5116 15.9829 24.9402
"O_lob_c4514.p1" 274.879 255.874 290.682 234.182 259.747 254.081 307.279 260.479 255.814 270.376 309.719 339.171 324.686 315.827 333.009
"O_lob_c45152.p1" 1.25944 0.321543 0.665256 0.374101 1.5847 2.43689 2.0854 2.24784 0.951999 1.65832 0.659927 1.038 0.568463 1.7407 2.08475
"O_lob_c45155.p1" 3.00334 1.65228 2.27188 2.62781 0.805456 1.58636 1.19875 1.06638 1.44932 0.384541 2.20483 0 2.08579 2.52986 2.19426
"O_lob_c45156.p1" 0 0.321052 0.343795 0.358012 0 0 0 0 0 0.528039 0 0 0 0.326317 0.576866
"O_lob_c45166.p1" 3.34792 4.85855 6.14294 5.02463 4.0795 5.33429 4.47372 6.36358 5.3277 0.154675 2.76988 2.17838 0.159065 2.14313 3.00007
"O_lob_c45171.p1" 1.09123 1.87867 1.16227 0.870464 0.735535 0.929583 0.811118 0.96693 0.366952 0.96726 0.382492 0.606734 0.328245 0.403299 0.342775
"O_lob_c45180.p1" 0 0 0 0 0 0 0 0 0 0.226303 0 0 0.465453 0 0
"O_lob_c45186.p1" 3.28951 3.35933 6.05346 6.93431 4.05892 4.17607 1.17135 2.25424 1.92504 2.53824 2.00166 2.01149 2.20319 1.99459 1.80667
"O_lob_c45190.p1" 0 0 0 0 0 0 0 0 0 0.344739 0 1.4722 0 0.456153 0.410822
"O_lob_c45192.p1" 26.8405 25.3246 25.3757 18.7183 23.7873 20.2154 16.9612 10.4329 11.7614 11.5243 7.13389 9.61796 9.39331 17.4193 8.95682
"O_lob_c45195.p1" 0 0 0 0 0 0 0 0 0 0.358715 0 0 0.737792 0.903681 0.5798
"O_lob_c45217.p1" 0 0 0 0 0 0 0 0 0 0 0 0 0 0 0
"O_lob_c45221.p1" 1.98261 2.53086 3.14172 3.23899 1.24731 5.00162 0.820704 0.526474 1.24886 0.217543 0.259713 0.204252 0.223718 0.274019 1.17207
"O_lob_c45239.p1" 0 0 0 0 0 0 0 0 0 0 0 0 0 0 0
"O_lob_c45253.p1" 4.03106 4.6722 3.76905 5.44052 2.43587 4.7756 2.81899 1.55853 2.10333 3.04752 2.62815 1.42532 2.55971 2.00146 4.37553
"O_lob_c45277.p1" 0 0 0 0 0 0 0 0 0 0 0 0 0 0 0
"O_lob_c45283.p1" 22.4229 21.3972 19.4166 25.7682 27.3811 25.7799 39.1569 26.16 28.1561 40.1726 51.4269 76.3454 26.5464 30.2798 46.765
"O_lob_c45284.p1" 2.10071 2.1453 1.90222 2.85252 2.11458 2.42266 1.65637 1.91258 2.11721 2.63431 0.943489 0.247337 1.51189 3.98184 1.13544
"O_lob_c45287.p2" 0 0 0 0 0 0 0 0 0 0 0 0 0 0 0
"O_lob_c45288.p1" 2.58124 2.22476 2.22544 1.84666 1.60328 1.70033 0.513276 1.18732 1.12658 1.25772 1.00802 0.397627 0.721149 0.885123 0.143048
"O_lob_c45341.p1" 0 0 0 0 0 0 0 0 0 0 0 0 0 0 0
"O_lob_c45343.p1" 0 0 0 0 0 0 0 0 0 0 0 0 0 0 0
"O_lob_c4535.p1" 0 0 0 0 0 0 0 0 0 0.0823926 0 0 0.0847312 0.103783 0
"O_lob_c4535.p5" 0 0 0 0 0 0 0 0 0 0 0 0 0 0 0
"O_lob_c45351.p2" 10.4692 8.79084 10.2561 1.3274 2.62503 2.62597 2.05381 3.1386 1.49585 1.94534 0.782585 1.24269 1.68249 3.72282 3.87076
"O_lob_c45362.p1" 0 0 0 0 0 0 0 0 0 0 0 0 0 0 0
"O_lob_c45365.p2" 133.562 117.357 114.066 134.057 121.315 112.375 175.487 175.847 188.358 220.861 239.078 213.362 224.426 217.782 182.863
"O_lob_c45376.p1" 0 0 0 0 0 0 0 0 0 0 0 0 0 0 0
"O_lob_c45411.p1" 2.31803 2.7054 3.84816 1.18035 2.66666 1.33664 0 1.40696 0.667494 0 1.04109 0.81877 0.597866 0 0.313225
"O_lob_c45424.p1" 3.53816 2.49634 2.95132 0.829825 2.10909 0.704773 0.385482 0.74185 1.05585 0.613076 0.731919 0.57562 1.94357 1.93059 1.32124
"O_lob_c45443.p1" 0 0 0 0 0 0 0 0 0 0 0 0 0 0 0
"O_lob_c45451.p1" 0 0 0 0 0 0 0 0 0 0 0 0 0 0 0
"O_lob_c45463.p1" 0 0 0 0 0 0 0 0 0 0 0 0 0 0 0
"O_lob_c45484.p1" 0 0 0 0 0 0 0 0 0 0 0 0 0 0 0
"O_lob_c45489.p1" 0 0 0 0 0 0 0 0 0 0 0 0 0 0 0
"O_lob_c45499.p1" 94.5738 89.6291 79.1065 70.4826 80.7593 76.0531 38.6458 42.8677 40.1848 19.2071 18.5991 17.0318 20.8496 26.344 18.857
"O_lob_c45514.p1" 0 0 0 0 0 0 0 0 0 0 0 0 0 0 0
"O_lob_c45519.p1" 0.314861 0.643086 1.33051 0.374101 0.633878 0.635451 1.0427 2.00664 1.26933 1.65832 0.329963 1.038 1.42116 0.348139 0
"O_lob_c45526.p1" 4.67984 5.43822 6.05955 4.18907 4.72397 3.19396 2.73671 1.47699 3.02891 1.247 0.939545 0.859523 0.480499 1.53748 2.00921
"O_lob_c45548.p1" 0 0 0 0 0 0 0 0 0 0 0 0 0 0 0
"O_lob_c45557.p1" 0 0 0 0 0 0 0 0 0 0 0 0 0 0 0
"O_lob_c45569.p1" 7.38712 10.9925 15.162 10.2816 15.2967 16.6125 5.59161 3.36278 6.59425 3.52013 4.2025 3.65297 1.90529 5.60084 4.1924
"O_lob_c45589.p1" 1.1655 0.694305 1.02606 2.07719 1.31985 1.66615 1.39378 1.08323 1.61515 0.980457 0.865163 0.640386 0.876769 1.1813 0.321541
"O_lob_c45594.p1" 0 0 0 0 0 0 0 0 0 0.681106 0 0.099694 0.113392 0 0
"O_lob_c45615.p1" 0 0 0 0 0 0 0 0 0 0 0 0 0 0 0
"O_lob_c45629.p1" 0 0 0 0 0 0 0 0 0 0 0 0 0 0 0
"O_lob_c45647.p1" 0 0 0 0 0 0 0 0 0 0 0 0 0 0 0
"O_lob_c45656.p1" 21.086 23.4314 18.036 10.4721 11.8796 9.89703 12.2162 7.65997 14.9785 5.46883 4.3052 5.18008 5.42206 8.81054 5.64787
"O_lob_c45679.p1" 0 0 0 0 0 0 0 0 0 0 0 0 0 0 0
"O_lob_c45684.p1" 12.5275 9.21491 11.8566 10.8888 13.3789 15.3652 12.0768 14.1264 14.7802 8.37384 10.8258 8.03531 8.55673 9.04295 11.2356
"O_lob_c45698.p1" 1.7411 3.38059 3.33382 4.26666 2.41144 2.96484 1.32134 2.65847 2.90179 5.2537 2.39481 2.15246 5.79574 7.09889 2.57324
"O_lob_c45701.p1" 27.5603 27.416 32.1326 29.6917 30.617 27.811 20.1769 23.5103 26.3375 16.9223 17.2096 12.4753 13.4064 17.2103 9.18484
"O_lob_c45712.p1" 0 0 0.256839 0 0 0 0 0.258239 0.980117 0 0 0 0 0.268816 0
"O_lob_c45730.p1" 0 0 0 0 0 0 0 0 0 0 0 0 0 0 0
"O_lob_c45731.p1" 0 0 0 0 0 0 0 0 0 0 0 0 0 0 0
"O_lob_c45738.p1" 1.712 3.16886 1.35645 4.70388 4.84679 4.21097 2.00794 2.84135 3.01953 2.34813 2.24265 1.23462 1.35228 1.89295 0.910883
"O_lob_c45765.p1" 0 0 0 0 0 0 0 0 0 0 0 0 0 0 0
"O_lob_c45790.p1" 0 0 0 0 0 0 0 0 0 0 0 0 0 0 0
"O_lob_c45792.p1" 0 0 0 0 0.342182 0.343031 0 0 0 0 0 0 0 0 0
"O_lob_c458.p1" 10.0364 10.2494 9.94656 2.75784 4.63999 4.58552 2.67049 1.94459 1.74628 7.1169 2.53524 1.3472 8.05669 8.35001 8.34912
"O_lob_c45807.p2" 1.52131 1.1652 1.60715 3.16319 1.14851 2.30272 0 0 2.29988 1.33541 1.99285 0.940369 1.37332 1.26157 0.719488
"O_lob_c45811.p2" 0 0 0 0 0 0 0 0 0 0 0 0 0 0 0
"O_lob_c45814.p1" 0 0 0 0 0 0 0 0 0 0 0 0 0 0 0
"O_lob_c45820.p1" 0 0 0 0 0 0 0 0 0 0 0 0 0 0 0
"O_lob_c45821.p1" 0 0 0 0 0 0 0 0 0 0 0 0 0 0 0
"O_lob_c45854.p2" 24.7983 27.3108 22.0882 30.6195 26.9198 23.5519 25.4955 27.1151 22.5427 18.1401 15.7965 13.8258 10.0956 14.7849 16.0974
"O_lob_c45855.p1" 5.9097 4.11485 6.24317 3.19163 9.19345 4.33707 2.3722 2.56794 3.51951 2.82958 1.12603 1.32835 1.93993 0.891042 1.77859
"O_lob_c45857.p1" 0 0.627652 0.973934 0.730246 0 1.2404 0 0.326414 0.309717 0.269753 0.322044 0 1.94187 0 0
"O_lob_c45877.p1" 1.21247 1.55531 1.45007 2.01059 1.87371 1.19532 1.86798 2.51641 0.852745 0.297085 0.886686 1.25521 0.305517 1.12263 0.800311
"O_lob_c45883.p1" 0.652913 1.00015 0.689755 1.55151 0.109537 0.658853 0.360366 0.346757 0.109673 0 0.114038 0.269058 0 0 0
"O_lob_c45886.p1" 15.4358 18.7646 20.9292 23.2714 17.9105 19.101 6.57873 8.27483 7.36291 5.18304 5.3692 4.57161 6.49393 8.21966 6.04501
"O_lob_c45896.p1" 5.24837 6.63973 6.37692 3.96873 5.53066 5.13282 3.5454 4.04102 4.87564 2.42722 2.32186 2.04616 2.4522 2.88658 3.28101
"O_lob_c45901.p1" 17.3293 16.9546 15.5625 17.3196 17.7504 17.286 10.7676 11.4064 14.8769 8.01398 7.15831 5.45745 5.52021 10.8023 7.17241
"O_lob_c45903.p1" 0 0 0 0 0 0.129641 0 0 0 0 0 0 0 0 0
"O_lob_c45909.p2" 0 0 0 0 0 0 0 0 0 0.380307 0 0 0.753779 0.423838 0.410951
"O_lob_c45937.p1" 0 0 0 0 0 0 0 0 0 0 0 0 0 0 0
"O_lob_c45969.p1" 0 0 0 0 0 0 0 0 0 0 0 0 0 0 0
"O_lob_c45973.p2" 6.5165 8.58118 10.3263 6.7238 8.11308 10.5559 6.05758 4.37162 4.49366 9.33299 3.41453 1.83736 6.50179 8.53252 4.86618
"O_lob_c45996.p1" 15.4338 18.9136 17.5729 8.15007 12.4285 12.4594 4.92178 3.46086 7.08616 4.36543 4.13338 2.4027 4.33453 8.53252 6.32603
"O_lob_c45997.p1" 0 0 0 0 0 0 0 0 0 0 0 0 0 0 0
"O_lob_c45999.p1" 2.15047 0 0.576454 0.711024 0 0.531013 1.38825 0.646365 1.45199 2.68902 0.431954 1.09174 3.35366 4.09479 1.5728
"O_lob_c46000.p1" 0 0 0 0 0 0 0 0 0 0 0 0 0 0 0
"O_lob_c46003.p1" 102.321 114.213 81.8794 90.0691 91.3626 77.525 92.6863 100.38 104.495 131.296 99.7482 126.076 186.883 180.04 182.314
"O_lob_c46005.p1" 0 0 0 0 0 0 0 0 0 0 0 0 0 0 0
"O_lob_c46017.p1" 0 0 0 0 0 0 0 0 0 0 0 0 0 0 0
"O_lob_c4603.p1" 0 0 0 0 0 0 0 0 0 0 0 0 0 0 0
"O_lob_c46043.p1" 20.822 18.6976 17.8251 20.9007 19.8753 18.4756 20.6071 14.4903 14.4728 17.0172 13.5439 14.4981 19.7687 22.2289 15.6203
"O_lob_c46051.p1" 0 0 0 0 0 0 0 0 0 0 0 0 0 0 0
"O_lob_c46063.p1" 0 0 0 0 0 0 0 0 0 0 0 0 0 0 0
"O_lob_c46064.p1" 0 0 0 0 0 0 0 0 0 0 0 0 0 0 0
"O_lob_c46079.p1" 11.853 9.88321 9.3391 7.08824 8.72223 7.17962 8.49254 5.47679 8.01024 3.34351 5.03282 2.86518 3.70164 5.78769 7.30283
"O_lob_c46099.p1" 0 0 0 0 0 0 0 0 0 0 0 0 0 0 0
"O_lob_c461.p1" 2.6123 2.47781 1.37984 2.21684 1.68989 3.76597 6.79876 3.56867 9.0284 0 1.95561 5.23016 0.168331 0.825017 3.52782
"O_lob_c46107.p1" 23.2534 28.8636 26.1942 26.5599 24.5707 22.0389 8.22534 12.0085 12.948 10.6007 15.3483 12.6001 12.8731 11.9322 13.7316
"O_lob_c4612.p1" 0 0 0 0 0 0 0 0 0 0 0 0 0 0 0
"O_lob_c46132.p1" 1.33733 0.923622 2.32632 0 2.48818 1.01833 0 1.44184 0 0.793898 0.279253 0.843613 0 1.34268 0.393971
"O_lob_c46135.p1" 0 0 0 0 0 0 0 0 0 0 0 0 0 0 0
"O_lob_c46136.p1" 0 0 0 0 0 0 0 0 0 0 0 0 0 0 0
"O_lob_c46140.p1" 18.2793 20.1552 21.2698 15.8954 19.0666 17.6436 25.8805 26.8729 22.4278 18.3711 19.989 21.7247 28.9367 29.4382 30.3202
"O_lob_c46143.p1" 16.2356 14.3543 12.0867 14.2628 17.4591 13.965 6.19939 6.20211 8.49149 4.32584 6.64993 4.28942 7.97812 9.91407 8.32577
"O_lob_c46167.p1" 12.5147 12.2477 10.2829 14.2497 12.0724 10.3484 10.1691 9.78504 16.2917 7.4762 11.1113 11.0305 10.8265 9.60928 11.1797
"O_lob_c46171.p1" 0.610808 0.693079 0.573577 0.806367 1.43463 0.68485 1.04884 0.504615 0.410402 0.595745 0.640106 0.671218 0.612654 0.375203 0.70614
"O_lob_c46178.p2" 0.629722 0.128617 0.399153 0.748203 0.88743 0.12709 0.417079 0.267553 0.253866 0.331664 0.659927 0.415201 0.227385 0.278511 0.357385
"O_lob_c46182.p1" 0.476195 0.486301 0.167688 0.188597 0.958676 0.160176 0.525658 0.337205 0.319956 0.418006 0.166345 1.04658 0.28658 0.351017 0.450423
"O_lob_c46196.p1" 6.29063 6.56082 7.35258 3.33954 3.90708 4.59208 0.886475 1.56383 1.75362 1.29237 0.981842 0.551552 0.604115 1.18392 1.0128
"O_lob_c46213.p1" 17.7147 15.2343 15.7595 13.5149 12.576 16.3706 16.673 16.2415 14.471 3.60108 11.5295 9.83584 3.87162 11.3399 13.5812
"O_lob_c46217.p1" 0 0 0 0 0 0 0 0 0 0 0 0 0 0 0
"O_lob_c46221.p1" 0.49887 0.891551 1.44931 0.296366 1.12987 0.755114 0 0.264946 0.628484 0.218956 0 0.411157 0.450341 0.275799 0.707808
"O_lob_c46226.p1" 13.4644 13.1435 14.2241 15.7624 18.1374 13.7867 4.15288 3.36509 4.58988 1.91191 0.415005 0.652765 2.50241 5.47333 3.74579
"O_lob_c46234.p1" 2.55528 2.03179 1.68641 5.78299 3.1485 4.15949 6.80005 4.98012 4.89119 9.50021 5.67928 5.66069 6.84796 3.05806 5.31535
"O_lob_c46246.p1" 0 0 0 0 0 0 0 0 0 0 0 0 0 0 0
"O_lob_c46248.p1" 6.21714 7.93635 6.56796 9.49742 9.16376 8.06619 5.8825 3.53772 3.80433 2.14399 2.79229 0.549002 2.00441 2.45509 2.52029
"O_lob_c46249.p1" 14.5407 18.2457 16.1208 11.5741 13.8201 12.3727 13.3879 11.0826 11.6263 16.0551 11.6168 11.4661 15.8337 23.2577 18.2427
"O_lob_c46278.p1" 0.558735 0.998538 1.47566 1.16175 0.703029 1.26859 0.462579 0.59348 1.12624 0.367846 0.585535 1.15124 0.378286 0.926684 1.05699
"O_lob_c46278.p3" 0.280387 1.43169 0.888626 1.66571 1.41119 0.565876 0.619023 0.297823 1.69553 0.492251 1.46918 1.84871 1.26556 0.930066 0.265213
"O_lob_c4628.p1" 35.4874 31.7125 25.1974 62.0542 62.8982 52.3533 164.887 152.191 112.121 108.254 136.612 139.106 59.4386 88.4837 129.731
"O_lob_c46283.p1" 15.914 10.2377 15.5858 130.075 95.3883 39.0394 209.289 278.035 272.109 527.946 421.82 419.483 171.582 112.733 143.099
"O_lob_c46287.p1" 81.672 67.466 78.8309 98.7107 114.033 95.4643 136.935 143.89 113.222 126.352 114.536 139.783 95.2369 118.312 102.685
"O_lob_c46289.p1" 0 0 0 0 0 0 0 0 0 0 0 0 0 0 0
"O_lob_c46309.p1" 0 0 0 0 0 0 0 0 0 0 0 0 0 0 0
"O_lob_c46328.p1" 0 0 0 0 0 0 0 0 0 0 0 0 0 0 0
"O_lob_c46331.p1" 10.2838 14.3631 12.1422 31.2655 22.2257 21.3652 24.2065 17.5094 24.9968 0 13.3129 13.3367 0 3.34433 3.43315
"O_lob_c46339.p1" 0 0 0 0 0 0 0 0 0 0 0 0 0 0 0
"O_lob_c46343.p1" 0 0 0 0 0 0 0 0 0 0 0 0 0 0 0
"O_lob_c46355.p1" 0 0 0 0 0 0 0 0 0 1.83091 0.364303 0 0.470718 0.960928 0.657631
"O_lob_c46371.p1" 0 0 0 0 0 0 0 0 0 0 0 0 0 0 0
"O_lob_c46384.p1" 0 0.413891 0 0 0 0 0 0 0 0 0 0 0 0 0
"O_lob_c46386.p1" 0 0 0 0 0 0 0 0 0 0 0 0 0 0 0
"O_lob_c46407.p2" 0 1.38861 0.718241 0.403897 0 0 0.816032 0 0.342607 1.492 0 0.297784 0.613739 0.907497 0.964623
"O_lob_c46407.p1" 1.51232 2.00775 2.07696 1.79687 1.21785 1.37348 1.00165 0.803184 1.21936 0.796516 0.633945 0 1.36521 1.33773 1.00133
"O_lob_c46421.p1" 2.76022 4.2282 5.10295 1.91307 4.16766 3.48166 2.03128 1.95458 0.927296 0.605734 0.482102 1.13745 0.622926 3.05195 0.652709
"O_lob_c46439.p1" 1.93325 1.62515 2.68806 1.87051 0.961407 1.29907 0.695132 1.02107 0.643011 6.10422 1.67068 0.262094 6.41204 7.05211 3.57385
"O_lob_c46461.p1" 0 0 0 0 0 0 0 0 0 0 0 0 0 0 0
"O_lob_c46469.p1" 0 0 0 0 0 0 0 0 0 0 0 0 0 0 0
"O_lob_c46478.p2" 3.17592 3.26417 2.48762 1.41451 5.84257 0.401005 12.5349 11.9953 8.14198 45.8546 18.495 7.04831 56.9288 23.7094 34.3174
"O_lob_c46479.p1" 6.11672 10.2701 7.10807 10.9014 9.50213 9.38201 8.64266 8.0564 11.5897 3.00681 6.66652 7.05776 3.97562 4.75425 8.11683
"O_lob_c46483.p1" 0 0 0 0 0 0 0 0 0 0 0 0 0 0 0
"O_lob_c46499.p1" 0 0 0 0 0 0 0.116173 0 0 8.03717 1.43376 0 9.21533 13.4983 4.5791
"O_lob_c4650.p1" 0 0 0 0 0 0 0 0 0 0 0 0 0 0 0
"O_lob_c46502.p1" 2.19503 5.60404 6.37695 4.23803 3.31428 4.43 3.63455 2.33153 3.59493 2.89022 2.30032 0.678409 3.46762 6.67433 2.85482
"O_lob_c46513.p1" 0 0 0 0 0 0 0 0 0 0 0 0 0 0 0
"O_lob_c46534.p1" 0 0 0 0 0 0.713645 0 0 0 0 0 0 0 0 0
"O_lob_c4655.p1" 6.22556 8.25146 5.03759 8.49855 9.33331 6.95052 5.26383 9.00453 8.00992 3.72074 5.55249 6.00431 2.75018 6.0048 6.64038
"O_lob_c46569.p1" 0 0 0 0 0 0 0 0 0 0 0 0 0 0 0
"O_lob_c46583.p2" 80.0875 77.5313 65.4649 57.0505 59.8238 56.8639 59.4043 66.9765 72.6812 76.3453 83.3593 85.5692 123.82 126.017 121
"O_lob_c46597.p1" 0 0 0 0 0 0 0 0 0 0 0 0 0 0 0
"O_lob_c46607.p1" 1.86142 3.80186 6.972 6.03177 4.93978 3.58596 2.24157 1.79743 2.72878 1.93105 3.54674 3.62615 1.68035 2.61948 1.60062
"O_lob_c46633.p1" 56.5242 51.2681 43.1714 21.7602 24.445 25.4803 13.1479 10.1838 7.79714 0 2.0227 3.16019 0.268948 2.27107 2.72609
"O_lob_c46639.p4" 1.96602 3.39772 3.85456 2.6953 3.04461 3.81521 2.33718 2.08828 2.74356 2.38955 2.85275 1.24642 1.91129 3.0099 1.71657
"O_lob_c46655.p2" 2.95485 1.92026 2.55402 3.19163 4.59673 4.33707 0.59305 1.14131 1.62439 2.12219 0.281507 0.442785 1.21246 0.891042 0.762254
"O_lob_c46663.p1" 0 0 0 0 0 0 0 0 0 0 0 0 0 0 0
"O_lob_c46666.p1" 36.4924 32.137 27.1578 80.5728 75.1024 66.3436 30.4976 26.3642 36.3322 26.8457 79.5821 138.813 45.8793 37.7356 54.7807
"O_lob_c46671.p1" 0 0 0 0 0 0 0 0 0 0 0 0 0 0 0
"O_lob_c46678.p1" 13.8651 12.0702 13.4468 13.368 11.6686 13.1884 6.8999 9.65722 10.4232 3.19235 5.00217 4.02764 2.46222 3.89545 2.79493
"O_lob_c46704.p1" 0 0 0 0 0 0 0 0 0 0 0 0 0 0 0
"O_lob_c46706.p1" 0 0 0 0 0 0 0 0 0 0 0 0 0 0 0
"O_lob_c46715.p1" 1.38604 3.03311 2.30096 4.29909 3.38831 2.65183 1.96715 1.50892 1.62427 0 0.207503 0 0 0 0
"O_lob_c46724.p1" 61.5259 60.1722 65.5136 57.6306 72.2541 54.0376 50.668 45.9884 42.7267 42.4347 37.251 36.8909 57.5978 85.3059 64.5988
"O_lob_c46739.p1" 42.8031 44.5521 47.5373 55.4205 56.6189 57.3132 29.0764 31.7671 24.6114 26.4936 19.5527 14.0205 23.778 19.4162 19.7242
"O_lob_c46754.p1" 0.460305 0 0.483225 0 0 0 0 0 0.451174 0.808164 0 0 0.455935 0 0.454006
"O_lob_c46775.p1" 0.701314 0.885999 0.781835 1.05958 0.763373 0.358984 2.13442 0.393553 0.42897 1.03547 0.458357 1.00098 1.10021 0.409249 0.761048
"O_lob_c46792.p1" 0.231869 0.0789301 0.244953 0.0918317 0.1556 0.077993 0 0 0.156353 0 0 0.0637004 0 0 0.0731069
"O_lob_c46795.p1" 0 0 0 0 0 0 0 0 0 0 0 0 0 0 0
"O_lob_c46797.p1" 0 0 0 0 0 0 0 0 0 0 0 0 0 0 0
"O_lob_c46801.p1" 0 0 0 0 0.631291 0.474643 0 0 0.158019 0.550517 0 0 0 0.346718 0.148303
"O_lob_c46803.p1" 0 0 0 0 0 0 0 0 0 0 0 0 0 0 0
"O_lob_c46804.p1" 0 0 0 0 0 0 0 0 0 0 0 0 0 0 0
"O_lob_c46822.p1" 21.475 23.9385 24.604 20.4843 20.7034 20.6021 36.3932 40.4805 44.5066 33.5864 53.0929 49.3583 53.7891 49.4961 58.0774
"O_lob_c46824.p1" 0 0 0 0 0 0 0 0 0 0 0 0 0 0 0
"O_lob_c46841.p1" 0 0 0 0 0 0 0 0 0 0 0 0 0 0 0
"O_lob_c46848.p1" 0 0 0 0 0 0 0 0 0 0 0 0 0 0 0
"O_lob_c46877.p1" 0 0 0 0 0 0 0 0 0 0 0 0 0 0 0
"O_lob_c46879.p2" 0 0 0 0 0 0 0 0 0 0 0 0 0 0 0
"O_lob_c46904.p1" 71.6551 56.9564 53.4571 49.59 48.705 49.1986 81.952 77.2879 68.1228 104.4 80.124 84.0184 89.6914 90.6635 66.0303
"O_lob_c46925.p1" 0 0 0 0 0 0 0 0 0 0 0 0 0 0 0
"O_lob_c46929.p1" 3.80078 2.68163 3.16246 2.38807 3.22812 2.58818 3.18942 2.27125 2.74391 2.72966 1.39448 0.868211 2.12103 1.83806 2.77235
"O_lob_c46965.p1" 0 0 0 0 0 0 0 0 0 0 0 0 0 0 0
"O_lob_c46973.p1" 0 0 0 0 0 0 0 0 0 0 0 0 0 0 0
"O_lob_c46987.p1" 0 0 0 0 0 0 0 0 0 0 0 0 0 0 0
"O_lob_c46989.p1" 0.293229 0 0 1.0452 0 0 0.323687 0 0.295531 1.28699 0 0.241673 2.38234 3.89066 0.832079
"O_lob_c47011.p1" 0 0 0 0 0 0 0 0 0 0 0 0 0 0 0
"O_lob_c47012.p1" 0 0 0 0 0 0 0 0 0 0 0 0 0 0 0
"O_lob_c4704.p1" 18.8076 20.3708 21.3138 13.0014 12.3917 13.7452 6.0396 4.47972 6.14609 2.55145 4.00166 4.36839 3.39559 3.78098 4.15093
"O_lob_c47044.p1" 1.60612 2.18694 2.62084 1.74928 3.77235 3.1064 1.9207 1.2795 1.88852 1.29237 1.14138 1.1031 0.845762 1.18392 0.379799
"O_lob_c47059.p1" 0 0 0 0 0 0 0 0 0 0 0 0 0 0 0
"O_lob_c4706.p1" 50.7262 53.7407 46.5319 46.7985 36.2456 47.7108 24.873 28.6468 39.5736 34.8411 27.7957 22.3765 51.9897 46.7415 35.6093
"O_lob_c47068.p1" 0 0 0 0 0 0 0 0 0 0 0 0 0 0 0
"O_lob_c4707.p1" 0.600203 0 0 0 0 0 0 0 0 0 0 0 0.270908 0 0.28386
"O_lob_c47082.p1" 0 0 0 0 0 0 0 0 0 0 0 0 0 0 0
"O_lob_c47084.p1" 120.222 114.504 124.155 95.9681 73.362 87.7919 34.3808 36.8319 51.6893 33.5369 31.9868 32.1725 35.6134 54.4114 39.6729
"O_lob_c47094.p1" 0 0 0 0 0 0 0 0 0 0 0 0 0 0 0
"O_lob_c47117.p1" 8.74752 12.0404 15.6697 13.1047 13.0165 14.9677 4.61815 2.82784 4.21644 6.67706 3.18856 1.25383 6.17992 11.7747 6.47539
"O_lob_c47130.p1" 27.3634 27.8489 26.0882 25.2641 27.0341 29.0293 25.1598 22.3632 26.5293 23.7567 29.7554 33.3484 25.8037 25.0637 22.9462
"O_lob_c47151.p1" 0 0 0 0 0 0 0 0 0 0 0 0 0 0 0
"O_lob_c47152.p2" 35.3804 35.099 37.3769 20.7183 21.3684 23.9716 10.8797 9.39514 16.0462 8.65163 7.94517 9.16448 12.7755 16.4862 8.12737
"O_lob_c47153.p1" 0 0 0 0 0 0 0 0 0 0 0 0 0 0 0
"O_lob_c47163.p1" 9.48848 10.6276 6.79038 6.72786 12.7862 8.64821 8.10895 8.77807 9.56298 9.94111 8.17941 5.04528 5.24979 5.41488 4.63224
"O_lob_c47169.p1" 11.1427 8.72119 15.4888 8.36159 11.2163 8.28512 6.15006 6.8522 8.57041 4.37577 4.91671 3.14174 3.70586 5.18754 8.32079
"O_lob_c47176.p1" 0 0 0 0 0 0 0 0 0 0 0 0 0 0 0
"O_lob_c47212.p1" 0 0 0 0 0 0 0 0 0 0 0 0 0 0 0
"O_lob_c47226.p1" 0 0 0 0.868672 0 0 9.55089 0 1.46781 284.375 93.8522 1.49559 169.287 132.972 78.0015
"O_lob_c47244.p1" 2.80749 2.81999 3.26461 2.35745 2.01373 3.56738 1.30252 0.541546 0.94952 0 1.7238 0 0.163567 0 0.828164
"O_lob_c47255.p1" 0 0 0 0 0 0 0 0 0 0 0 0 0 0 0
"O_lob_c47260.p1" 0 0 0 0 0 0 0 0 0 0 0 0 0 0 0
"O_lob_c47263.p1" 0 0 0 0 0 0 0 0 0 0 0 0 0 0 0
"O_lob_c47265.p1" 3.1965 0.544099 3.39861 2.59709 1.98873 3.69204 7.86149 7.93952 5.38477 9.59205 7.45725 5.87639 5.2672 2.67809 4.17228
"O_lob_c47288.p1" 0 0 0 0 0 0 0 0 0 0 0 0 0 0 0
"O_lob_c47289.p1" 0 0 0 0 0 0 0 0 0 0 0 0 0 0 0
"O_lob_c4729.p1" 18.5068 21.3955 16.6439 13.2516 9.78893 12.1115 2.86973 4.86733 7.58007 2.91101 3.06065 1.8639 6.14646 8.83442 5.96031
"O_lob_c47290.p1" 0 0 0 0 0 0 0 0 0 0 0 0 0 0 0
"O_lob_c47310.p1" 7.74005 8.82929 6.60073 7.83365 6.10127 6.17533 3.55601 2.85263 4.73018 2.61567 3.76677 3.6946 2.52846 3.121 3.0943
"O_lob_c47321.p1" 0 0 0 0 0 0 0 0 0 0 0 0 0 0 0
"O_lob_c47323.p1" 0 0 0 0 0 0 0 0 0 0 0 0 0 0 0
"O_lob_c47324.p1" 26.9771 29.3463 24.782 28.2204 27.7455 34.3241 19.0976 21.8025 19.8006 14.1569 10.1407 7.49185 15.6175 15.8868 16.3642
"O_lob_c47335.p1" 0 0 0 0 0 0 0 0 0 0 0 0 0 0 0
"O_lob_c47344.p1" 0.16836 0.186706 0 0 0 0 0.189112 0 0 0 0 0 0 0.207861 0.15049
"O_lob_c47351.p1" 0 0 0 0 0 0 0 0 0 0 0 0 0.0512204 0.0627371 0
"O_lob_c47356.p1" 0 0 0 0 0 0 0 0 0 0 0 0 0 0 0
"O_lob_c47361.p1" 0.300102 0 0 0 0 0 0 0 0 0 0 0.247337 0.270908 0 0
"O_lob_c47366.p1" 0 0 0 0 0 0 0 0 0 0 0 0 0 0 0
"O_lob_c47367.p2" 0 0 0 0 0 0 0 0 0 0 0 0 0 0 0
"O_lob_c4738.p3" 11.6218 17.8651 17.964 19.9132 19.5796 10.3696 6.75208 10.9151 16.5215 10.5238 13.9741 12.8048 13.5834 19.6133 18.8613
"O_lob_c4738.p2" 16.0215 22.1768 23.1452 19.9533 22.2479 12.9533 9.37555 10.6618 15.4664 13.386 15.0705 12.8864 15.4213 26.1454 21.4536
"O_lob_c4739.p1" 23.3918 23.7712 28.467 22.8883 25.0467 27.7702 15.4423 14.2502 21.033 12.6824 11.5359 9.73399 26.2918 20.5392 15.4013
"O_lob_c47401.p2" 0.23859 0 0.252053 0.283481 0 0 0.263373 0.506854 0.721391 0 0.250034 0.19664 0 0 0
"O_lob_c47424.p1" 0 0 0 0 0 0 0 0 0 0 0 0 0 0 0
"O_lob_c47433.p1" 0.508782 0.389685 1.4781 1.36014 0.51214 0.256705 0.702037 0 0.640971 0.446612 0.533186 1.25798 0.344466 0.984474 0.360935
"O_lob_c47441.p1" 1.68848 3.66418 4.01347 4.01234 1.48718 0.425962 0.698951 1.34511 1.70174 1.48216 1.76947 2.26136 0.762115 2.10031 1.39747
"O_lob_c47442.p1" 13.0242 13.1322 16.3716 9.98995 11.4506 10.9799 5.82359 5.9539 6.64629 0 2.41879 3.3969 0 0.72915 0.467821
"O_lob_c47445.p2" 0 0 0 0 0 0 0 0 0 0 0 0 0 0 0
"O_lob_c47449.p1" 0 0 0 0.108927 0 0 0 0 0 0 0.0960753 0.0755587 0 0 0
"O_lob_c47462.p1" 0 0 0 0 0 0 0 0 0 0 0 0 0 0 0
"O_lob_c47465.p1" 0 0 0 0 0 0 0 0 0 0 0 0 0 0 0
"O_lob_c47467.p1" 10.5795 12.9317 16.1695 12.3361 21.8864 14.459 7.95556 8.27222 6.36868 8.74219 7.21896 6.19899 3.63737 13.6886 3.55719
"O_lob_c47475.p1" 0 0 0 0 0 0 0 0 0 0 0 0 0 0 0
"O_lob_c47477.p1" 0 0 0 0 0 0 0 0 0 0 0 0 0 0 0
"O_lob_c47509.p1" 0 0 0 0 0 0 0.34196 0.329046 0.312215 0 0 0.382973 0.139823 0 0.293017
"O_lob_c47519.p1" 0 0 0 0 0 0 0 0 0 0 0 0 0 0 0
"O_lob_c47524.p1" 0 0 0 0 0 0 0 0 0 0 0 0 0 0.420525 0
"O_lob_c47527.p1" 0 0 0 0 0 0 0 0 0 0 0 0 0 0 0
"O_lob_c47532.p1" 0 0 0 0 0 0 0 0 0 0 0 0 0 0 0
"O_lob_c47543.p1" 25.2667 28.4673 28.0476 27.8263 27.8884 29.4454 10.7143 14.4826 18.7803 11.7836 13.339 7.89589 10.0398 12.3776 10.2515
"O_lob_c47549.p1" 0 0.509423 1.05397 1.18538 0.502129 1.51012 0 0.529856 0.502753 0.437881 0 0 0.45031 0 0.943679
"O_lob_c47552.p1" 0 0 0 0 0 0 0 0 0 0 0 0 0 0 0
"O_lob_c47555.p1" 0 0 0 0 0 0 0 0 0 0 0 0 0 0 0
"O_lob_c47564.p2" 0 0 0 0 0 0 0 0 0 0 0 0 0 0 0
"O_lob_c47586.p2" 1.80851 2.71213 1.35817 3.48189 4.63612 3.3926 2.50049 1.55184 1.0711 2.05633 1.95676 4.47429 3.32146 3.74514 3.45586
"O_lob_c47591.p1" 0 0.299452 0 0 0 0 0 0 0 0 0 0 0 0.324221 0.27736
"O_lob_c47599.p1" 4.84338 4.77561 6.88106 5.76208 5.88404 6.06718 5.89955 7.45076 6.05968 5.27778 3.50048 3.9918 4.97528 5.72462 3.47544
"O_lob_c47604.p1" 0 0 0 0 0 0 0 0 0 0 0 0 0 0 0
"O_lob_c47642.p1" 3.92658 3.51684 6.50326 5.90338 4.4269 5.28192 1.91004 2.44996 3.07365 1.06261 0.335748 1.50239 0.804259 1.32093 0.5483
"O_lob_c47645.p1" 0 0 0 0 0 0 0 0 0 0 0.264839 0 0.684399 0 0
"O_lob_c47651.p1" 0 0 0 0 0 0 0 0 0 0 0 0 0 0 0
"O_lob_c47663.p1" 0 0.280202 0.289861 0.978008 0.27619 0.276875 0.302879 0 0.276533 0 0.28754 0.226136 0 0.303379 0.259529
"O_lob_c47665.p1" 0 0 0 0 0 0 0 0 0 0 0 0 0 0 0
"O_lob_c47673.p1" 0 0 0 0 0 0 0 0 0 0 0 0 0 0 0
"O_lob_c47675.p1" 0 0 0 0 0 0 0 0 0 0 0 0 0 0 0
"O_lob_c47677.p1" 15.1865 14.779 14.3448 12.9491 10.6108 9.7357 4.93059 3.79551 5.76218 1.25467 2.62129 1.76702 8.87066 9.87744 5.91486
"O_lob_c47698.p1" 0 0 0 0 0 0 0 0 0 0 0 0 0 0 0
"O_lob_c47732.p1" 0.222041 0.226753 0.46914 0.263817 0.670519 0.448122 0 0.943393 0.223784 0.584726 0 0.183001 0.200441 0.491017 0.630072
"O_lob_c47747.p1" 0 0 0 0 0 0 0 0 0 0 0 0 0 0 0
"O_lob_c47759.p1" 0 0 0 0 0 0 0 0 0 0 0 0 0 0 0
"O_lob_c47763.p1" 45.7464 55.2762 51.2791 38.1719 48.8605 37.0006 97.9125 87.1674 72.8539 68.358 51.9662 59.2889 29.9477 50.9676 46.9041
"O_lob_c47778.p1" 12.2688 12.38 11.7267 11.1064 11.1736 9.72748 5.64299 7.60185 7.21299 6.5387 4.74495 3.1298 5.93319 12.5966 8.42731
"O_lob_c47783.p1" 0 0 0 0 0 0 0 0 0 0 0 0 0 0 0
"O_lob_c47784.p1" 0 0 0 0 0 0 25.2614 14.5411 20.181 3.7665 32.3329 99.0189 5.53344 0.22592 19.3267
"O_lob_c47789.p1" 0 0 0 0 0 0 0 0 0 0 0 0 0 0 0
"O_lob_c47796.p1" 9.00719 16.3677 13.2936 11.9609 10.8 12.4307 3.80165 5.20574 5.07295 6.0462 3.60912 2.29256 5.61994 7.32293 4.76102
"O_lob_c47801.p2" 0 0 0 0 0 0 0 0 0 0 0 0 0 0 0
"O_lob_c47840.p1" 29.3011 31.2002 35.2957 22.9263 28.955 28.6662 13.6084 8.91945 13.8652 7.528 7.11493 5.74281 12.0964 21.3353 17.4066
"O_lob_c47841.p1" 0 0 0 0 0 0 0 0 0 0 0 0 0 0 0
"O_lob_c47845.p2" 0 0 0 0 0 0 0 0 0 0 0 0 0 0 0
"O_lob_c47866.p1" 0 0 0 0 0 0 0 0 0 0 0 0 0 0 0
"O_lob_c47874.p1" 2.88245 2.58318 3.35582 3.07531 3.90811 2.43379 2.85717 1.87451 2.84579 0 0.246588 0.727238 0 0.195129 1.00155
"O_lob_c47878.p1" 0 0 0 0 0 0 0 0 0 0 0 0 0 0 0
"O_lob_c47879.p1" 15.5236 12.3824 13.5548 14.5008 19.2934 13.7467 10.0543 10.2635 12.939 9.59432 11.6202 12.8595 9.79514 10.5088 11.0875
"O_lob_c47932.p1" 0 0 0 0 0 0 0 0 0 0 0 0 0 0 0
"O_lob_c47948.p1" 0 0 0 0 0 0 0.731087 0 0 1.7441 0.34703 0.272923 0.298933 0.732293 0
"O_lob_c47949.p1" 0.722049 2.50707 3.20373 1.88738 1.1629 0.291448 0.79705 0.61356 0.727719 0.887347 1.81604 3.21352 0.782171 3.03379 1.22935
"O_lob_c47966.p1" 0 0 0 0 0 0 0 0 0 0 0 0 0 0 0
"O_lob_c47974.p1" 4.55982 3.80994 3.64933 2.46261 2.22541 2.37037 0.762645 0.440307 0.299942 0.363876 0.144804 0.113882 0.374204 0.458342 0.653492
"O_lob_c47977.p1" 0 0 0 0 0 0 0 0 0 0 0 0 0 0 0
"O_lob_c4798.p1" 24.2055 25.0416 27.5726 18.7563 18.3269 14.7616 4.64691 6.14821 5.83371 4.24954 2.86752 2.68886 4.18015 8.26187 5.17637
"O_lob_c47995.p1" 6.80925 4.1735 5.56714 12.1594 5.26992 6.34201 6.86597 3.09163 4.5484 5.53496 2.23766 0.823302 3.85617 4.17772 4.53863
"O_lob_c48008.p1" 0 0 0 0 0 0 0 0 0 4.78448 0.815991 0 1.28864 1.00443 0.613752
"O_lob_c48023.p1" 0 0 0 0 0 0 0 0 0 0 0 0 0 0 0
"O_lob_c48048.p1" 31.1763 23.6628 25.9271 24.4581 30.1415 31.6213 24.6687 27.7865 24.0477 28.4731 15.4614 19.8341 18.0578 22.2594 22.2508
"O_lob_c48050.p1" 3.79076 4.64545 4.8056 4.80425 5.08771 3.82525 4.74245 2.95276 7.38634 3.77122 6.88581 9.16448 2.50946 0.838283 7.64929
"O_lob_c48061.p1" 30.9367 32.6463 33.2271 29.7122 28.5458 28.6166 16.5059 13.9657 18.1881 4.07346 15.1296 12.9611 7.9127 10.547 8.29101
"O_lob_c48070.p1" 2.86664 1.46374 7.26817 1.0218 4.6169 2.89273 2.21508 2.74042 1.73349 1.76145 1.80249 1.18131 2.07022 2.5357 1.74318
"O_lob_c48073.p2" 2.57806 3.15932 1.36177 2.14418 1.29754 2.34136 1.13834 0.547675 0.25983 1.35782 0.540343 0.424954 0 2.28043 0.487706
"O_lob_c48075.p1" 12.2208 13.287 14.3996 13.3935 10.758 8.49013 2.22274 3.12594 5.76866 4.35231 4.84413 2.17018 10.7568 16.4537 13.8886
"O_lob_c48079.p1" 0 0 0 0 0 0 0 0 0 0 0 0 0 0 0
"O_lob_c48085.p1" 0 0 0 0 0 0 0 0 0 0 0 0 0 0 0
"O_lob_c48088.p2" 23.4997 23.537 25.5419 29.8005 21.3803 22.1174 10.476 12.9606 17.9909 4.9587 9.70869 9.68396 3.87558 9.74381 8.54921
"O_lob_c48091.p1" 0 0 0 0 0 0 0 0 0 0 0 0 0 0 0
"O_lob_c48108.p1" 0 0 0 0 0 0 0 0 0 0 0 0 0 0 0
"O_lob_c48119.p1" 3.94512 2.75658 4.8258 5.4275 6.68827 7.75251 0.458411 1.10275 2.92976 1.0936 0.652792 0.855651 0.749756 0.229584 0.785603
"O_lob_c48136.p1" 27.5688 27.8611 25.2743 22.9387 27.9892 23.6861 22.6782 20.4327 22.6511 4.63915 10.6669 11.8094 5.11 11.1861 8.83439
"O_lob_c48153.p2" 1.22258 1.22588 1.02165 1.81255 0.99321 1.29921 3.10382 4.01003 4.68613 35.1187 9.45887 5.02053 25.7816 14.2389 11.4561
"O_lob_c48153.p1" 0 0 0 0 0 0 0.250906 0 0 19.8524 4.52577 0 16.4148 8.04223 6.23485
"O_lob_c48160.p2" 42.0818 32.0698 37.3223 22.9868 17.781 18.391 49.5218 56.5864 38.432 25.597 47.6014 53.6125 77.1989 76.5965 104.272
"O_lob_c48164.p1" 0 0 0 0 0.351514 0 0 0 0 0 0 0 0 0 0
"O_lob_c48165.p1" 0 0 0 0 0 0 0 0 0 0 0 0 0 0 0
"O_lob_c48191.p1" 0 0 0 0 0 0 0 0 0 0 0 0 0 0 0
"O_lob_c48223.p1" 0 0 0 0 0 0 0 0 0 0 0 0 0 0 0
"O_lob_c48252.p1" 0 0 0 0 0 0 0 0.166538 0 0 0 0 0 0 0
"O_lob_c48272.p1" 0 0 0 0 0 0 0 0 0 0 0 0 0 0 0
"O_lob_c48293.p1" 10.6053 8.28481 9.35858 11.2901 11.6541 10.4101 5.7772 7.74228 9.81307 11.7039 10.3705 10.6342 15.1756 13.8349 14.8761
"O_lob_c48301.p1" 0.393307 0.16574 0.517637 0.155769 1.36698 0 0.578881 0.485259 0.614794 0.995911 0.985027 1.80684 0.28226 0.214584 0.809917
"O_lob_c48303.p1" 0 0 0 0 0 0 0 0 0 0 0 0 0 0 0
"O_lob_c48307.p1" 0 0 0 0 0 0 0 0 0 0 0 0 0 0 0
"O_lob_c48308.p1" 4.23051 7.77653 6.61446 3.01588 3.57708 3.75672 3.41094 4.31384 4.09318 2.0796 2.66006 2.92882 6.56862 6.92291 4.66716
"O_lob_c48310.p1" 0 0 0 0 0 0 0 0 0 0 0 0 0 0 0
"O_lob_c48320.p1" 0.247029 0 0.91339 0.146754 0.621649 0.124638 1.63613 2.09913 3.23659 3.14423 4.78924 4.5809 1.56099 1.09255 0.58415
"O_lob_c48326.p1" 0 0 0 0 0 0 0 0 0 0 0 0 0 0 0
"O_lob_c48329.p1" 0 0 0 0 0 0 0.307945 0 0 4.00264 0.72402 0 4.24098 4.43064 1.17628
"O_lob_c48332.p1" 28.0346 26.4097 28.0035 28.9578 26.6093 30.9279 13.4829 18.6621 17.6586 4.7912 3.03486 3.8111 3.5872 2.56303 4.19164
"O_lob_c48341.p1" 5.46702 7.49304 7.75135 5.29907 7.09611 6.82337 2.54101 0.916893 1.59498 3.53609 2.41232 1.39431 1.42861 4.77225 2.58557
"O_lob_c48362.p1" 0 0 0 0 0 0 0 0 0 0 0 0 0 0 0
"O_lob_c48367.p1" 0 0 0 0 0 0 0 0 0 0 0 0 0 0 0
"O_lob_c4838.p1" 0 0 0 0 0 0 0 0 0 0 0 0 0 0 0
"O_lob_c48382.p1" 19.787 18.772 19.5248 17.0054 20.0522 15.8653 11.5975 13.4855 14.3576 5.57714 9.13093 16.0915 8.30457 8.0688 15.6125
"O_lob_c48385.p1" 0 0 0 0 0 0 0 0 0 0 0 0 0 0 0
"O_lob_c48388.p1" 14.5764 11.3832 12.3191 10.7988 11.2202 9.02271 6.24688 6.92173 4.83933 4.51596 3.77396 1.55469 5.88257 10.4286 7.78588
"O_lob_c48389.p1" 0 0 0 0 0 0 0 0 0 0 0 0 0 0 0
"O_lob_c48399.p1" 0.274379 1.12081 1.15945 0.652005 0.82857 0.830626 1.81727 0.582882 0.553066 0.722554 0.28754 0.226136 1.23844 1.21351 0.519059
"O_lob_c48400.p1" 0 0 0 0 0 0 0 0 0 0 0 0 0 0 0.136594
"O_lob_c48412.p1" 9.60326 8.58118 10.4622 12.1232 9.36456 9.3878 3.97529 6.69404 8.46882 5.00519 5.03194 4.6994 5.68907 4.64548 3.40632
"O_lob_c48416.p1" 0 0 0 0 0 0 0 0 0 0 0 0 0 0 0
"O_lob_c48424.p1" 0.298934 0.610557 0.947407 1.77589 0.150454 0.904962 0.824962 1.90514 13.2564 1.44323 3.28936 0.123187 7.96069 2.97476 4.94823
"O_lob_c48431.p1" 0 0 0 0 0 0 0 0 0 0 0 0 0 0 0
"O_lob_c4844.p1" 0 0 0 0 0 0 0 0 0 0.789412 0 0 0.57987 0.14205 0.121519
"O_lob_c48456.p1" 1.8595 4.2059 4.67023 3.36027 3.30707 4.16882 2.10414 2.4506 2.05737 0.614049 0.710873 0.336415 0.781315 1.98715 0.887448
"O_lob_c48464.p1" 0 0 0 0 0 0 0 0 0 0 0 0 0 0 0
"O_lob_c4847.p1" 18.2462 22.0019 21.8341 16.0733 19.0391 16.0949 10.4625 10.8213 11.404 2.49229 6.34462 4.2671 1.13075 3.87797 4.22582
"O_lob_c48480.p1" 0 0 0 0 0.179845 0 0.394447 0 0 0 0 0 0 0 0
"O_lob_c48525.p1" 0 0 0 0 0 0 0 0 0 0 0 0 0 0 0
"O_lob_c48528.p1" 0.655512 0.26777 0.415501 0.623077 0.131968 0.396886 0.434161 0.27851 0 0.115083 0.137391 0 0.118349 0 0.124007
"O_lob_c48530.p1" 12.0763 16.1374 14.9293 14.3485 14.6131 12.5751 9.07624 9.00641 10.3584 6.54084 5.11609 6.353 8.35013 8.80711 10.3291
"O_lob_c48541.p1" 0 0 0 0 0 0 0 0 0 0 0 0 0 0 0
"O_lob_c48551.p1" 3.21273 4.27945 3.68915 2.98737 2.10909 1.69146 4.3174 3.56088 3.10452 7.35691 8.19749 8.28893 9.33106 6.48679 8.85231
"O_lob_c48578.p1" 0 0 0 0 0 0 0 0 0 0 0 0 0 0 0
"O_lob_c48598.p1" 0 0 0 0 0 0 0 0 0 0 0 0 0 0 0
"O_lob_c48601.p1" 0 0 0 0 0 0 0 0 0 0 0 0 0 0 0
"O_lob_c48602.p1" 0 0 0 0 0 0 0 0 0 0 0 0 0 0 0
"O_lob_c48608.p1" 3.63178 8.13095 6.64046 8.13228 7.3115 3.24196 3.70063 3.26414 4.64576 2.4523 4.5379 5.06546 2.52191 5.40565 3.03885
"O_lob_c48612.p1" 0 0 0 0 0 0 0 0 0 0 0 0 0 0 0
"O_lob_c48617.p1" 0 0 0 0 0 0 0 0 0 0 0 0 0 0 0
"O_lob_c48620.p1" 0 0 0 0 0 0 0 0 0 0 0 0 0 0 0
"O_lob_c4863.p1" 37.943 36.508 39.0175 40.3665 37.9798 38.5531 26.2862 26.7942 30.1333 29.7153 29.7236 26.4133 22.4181 20.6989 20.0683
"O_lob_c48645.p1" 0 0 0 0 0 0 0 0 0 0 0 0 0 0 0
"O_lob_c48651.p1" 0 0 0 0 0 0 0 0 0 0 0 0 0 0 0
"O_lob_c48671.p1" 0 0 0 0 0 0 0 0 0 0 0 0 0 0 0
"O_lob_c48678.p1" 1.36109 1.54442 0.639065 0.359373 0.152231 1.52608 1.00165 0 0.30484 0 0.158486 0.249284 0 0 0.429143
"O_lob_c48681.p1" 0 0 0 0 0 0 0 0 0 0 0 0 0 0 0
"O_lob_c48683.p1" 15.7217 15.7517 16.198 11.952 10.9952 11.2675 5.41167 5.19768 8.27197 12.2747 7.08233 7.15859 16.9463 20.5655 14.7413
"O_lob_c48684.p1" 13.5495 12.1025 13.0763 8.73163 9.23379 9.88236 5.09083 6.08349 5.45648 3.63609 2.70262 3.15146 4.20148 4.8256 3.10878
"O_lob_c48696.p1" 0 0 0 0 0 0 0 0 0 0 0 0 0 0 0
"O_lob_c48703.p1" 0 0 0 0 0 0 0 0 0 0 0 0 0 0 0
"O_lob_c48704.p1" 0 0 0 0 0 0 0 0 0 0 0 0 0 0 0
"O_lob_c48712.p1" 1.3363 1.67018 1.43638 2.5753 3.86515 2.02664 0.761988 2.54226 2.8604 3.0042 2.64367 1.27015 1.84057 1.89138 1.1175
"O_lob_c48722.p1" 5.79819 4.44094 4.59403 6.45854 7.29558 6.40765 2.8002 4.61907 2.92186 6.044 3.60781 2.98671 5.72485 5.4093 5.31301
"O_lob_c48750.p1" 3.56692 2.52182 4.63778 3.26003 4.41904 4.98375 1.21152 1.23811 1.38267 1.68596 0.28754 0.452273 1.23844 0.910136 0.519059
"O_lob_c48755.p3" 3.2668 5.52792 5.84795 4.04551 6.1901 5.63678 8.7959 12.9371 8.0248 22.3727 18.2677 10.5899 7.38653 7.38319 4.14947
"O_lob_c48772.p1" 0 0 0 0 0 0 0 0 0 0 0 0 0 0 0.133581
"O_lob_c48779.p1" 0 0 0 0 0 0 0 0 0 0 0 0 0 0 0
"O_lob_c48785.p1" 0 0 0 0 0 0 0 0 0 0 0 0 0 0 0
"O_lob_c48793.p1" 0 0 0 0 0 0 0 0 0 0 0 0 0 0 0
"O_lob_c48804.p1" 0 0 0 0 0 0 0 0 0 0 0 0 0 0 0
"O_lob_c48805.p1" 3.7872 5.24885 4.14379 5.62469 4.76525 3.68517 3.13544 2.29869 3.27166 2.73078 3.54362 4.68198 2.07569 3.43972 1.53524
"O_lob_c48817.p1" 0 0 0 0 0 0 0 0 0 0 0 0 0 0 0
"O_lob_c48832.p1" 0 0 0 0 0 0 0 0 0 0 0 0 0 0 0
"O_lob_c48838.p1" 4.1502 3.94176 3.41645 3.6137 4.3642 2.98766 1.11066 1.38843 1.87473 0.496131 0.591958 0.51105 0.561457 1.76467 1.60796
"O_lob_c48850.p1" 0 0 0 0 0 0 0 0 0 0 0 0 0 0 0
"O_lob_c48862.p1" 2.9017 2.82218 3.06544 4.76105 4.86809 3.48584 4.88093 2.05476 3.48153 1.69809 2.17206 3.18869 1.24735 1.52781 1.69908
"O_lob_c48863.p1" 0 0 0 0.324843 0 0 0.694858 0.145202 0 0.119997 0 0 0 0.414206 0.305851
"O_lob_c48867.p1" 0 0 0 0 0 0 0 0 0 0 0 0 0 0 0
"O_lob_c48882.p1" 0 0 0 0 0 0 0 0 0 0 0 0 0 0 0
"O_lob_c4889.p1" 0 0 0 0 0 0 0 0 0 0 0.120166 0 0 0 0
"O_lob_c48897.p1" 0 0 0 0 0 0 0 0 0 0 0 0 0 0 0
"O_lob_c48902.p1" 6.53398 4.2514 1.9607 11.6287 11.9484 10.9807 9.20321 12.3576 6.71492 11.3227 15.4457 10.2725 0.785063 4.12562 4.50907
"O_lob_c48916.p1" 0 0 0 0 0 0 0 0 0 0 0 0 0 0 0
"O_lob_c48924.p1" 0.869073 1.24252 1.28536 1.44562 1.92458 0.701584 1.15121 0.184623 0.350359 1.2206 1.27506 0.859523 0.627624 0.768742 0.493223
"O_lob_c48928.p1" 0 0 0 0 0 0 0 0 0 0 0 0 0 0 0
"O_lob_c48936.p1" 0 0 0 0 0 0 0 0 0 0 0 0 0 0 0
"O_lob_c48941.p1" 0 0 0 0 0 0 0 0 0 0 0 0 0 0 0
"O_lob_c48954.p1" 3.44393 4.73445 3.79724 5.03618 5.86665 4.27724 2.4857 3.51739 2.93697 1.7441 1.96014 1.20086 2.39146 2.92917 2.88167
"O_lob_c48959.p1" 0 0 0 0 0 0 0 0 0 0 0 0 0 0 0
"O_lob_c48960.p2" 0 0 0 0 0 0 0 0 0 0 0 0 0 0 0
"O_lob_c48965.p1" 0.124718 0.254729 0.131755 0.296366 0.251082 0.125852 0.413017 0.39742 0.628484 0.766345 1.6991 1.54184 0.562926 0.689497 0.471872
"O_lob_c4898.p1" 0.348472 0.701596 0.103522 0.457309 0.287392 0.359983 0 0 0.462449 0 0 0.080763 0 0.108349 0.0711199
"O_lob_c48981.p1" 0 0 0 0 0 0 0 0 0 0 0 0 0 0 0
"O_lob_c48983.p1" 0.347674 0.573737 1.22734 0.208856 1.32746 0.562738 0.439434 0.577236 0.705236 0.472172 0.202981 0.808314 0 0.186317 1.58296
"O_lob_c48990.p1" 1.25944 1.60772 0.997884 1.49641 2.53551 2.85953 1.73783 6.01993 6.98133 0 3.6296 10.38 0 1.39256 0.297821
"O_lob_c48995.p1" 0 0 0 0 0 0 0 0 0 0 0 0 0 0.149553 0.127937
"O_lob_c49002.p1" 6.75394 8.6216 7.58099 4.01234 4.88644 3.62068 4.19371 3.36278 2.76533 2.77905 1.10592 1.04371 7.04956 3.03379 3.39385
"O_lob_c49004.p1" 0 0 0 0 0 0 0 0 0 0 0 0 0 0 0
"O_lob_c49007.p1" 0 0 1.53619 0 0 0 1.27547 0 0 0.858698 0 0 0 1.65296 1.37788
"O_lob_c49014.p1" 0 0 0 0 0 0 0 0 0 0 0 0 0 0 0
"O_lob_c49020.p1" 0 0 0 0 0 0 0 0 0 0 0 0 0 0 0
"O_lob_c49024.p1" 1.13923 1.29656 1.20994 1.81641 0.765259 0.643339 0.280893 0.806104 1.02093 0 0.800675 1.05279 0.126637 0.140565 0.484088
"O_lob_c4903.p1" 7.81282 10.7332 9.23626 9.28279 6.83453 8.16547 7.18696 6.224 6.0931 21.1459 11.794 7.97227 12.8462 6.58177 10.4692
"O_lob_c49042.p1" 0 0 0 0 0 0 0 0 0 0 0 0 0 0 0
"O_lob_c49043.p1" 0 0 0 0 0 0 0 0 0 0 0 0 0 0 0
"O_lob_c49049.p1" 0 0 0 0 0 0 0 0 0 0 0 0 0 0 0
"O_lob_c49058.p1" 0 0 0 0 0 0 0 0 0 0 0 0 0 0 0
"O_lob_c49063.p1" 0 0 0 0 0 0 0 0 0 0 0 0 0 0 0
"O_lob_c49064.p1" 25.6657 21.2567 15.9728 57.8449 51.3574 46.8462 61.5857 71.9504 51.0714 70.9163 77.9394 76.9185 48.7443 41.3236 51.6037
"O_lob_c49066.p1" 0 0 0 0 0 0 0 0 0 0.358741 0 0 0.146933 0.359941 0
"O_lob_c49072.p1" 29.2537 32.3184 33.7562 30.5728 23.2348 24.1 19.6099 25.5355 16.9627 17.5693 10.5015 6.75026 16.5688 19.9128 13.8995
"O_lob_c49082.p1" 99.4456 94.3118 92.7557 78.0816 90.8058 82.5223 49.7903 49.9004 55.0368 56.5119 60.3132 69.4956 107.17 105.369 107.357
"O_lob_c49083.p1" 0 0 0 0 0 0 0 0 0 0 0 0 0 0 0
"O_lob_c49084.p1" 0 0 0 0 0 0 0 0 0 0 0 0 0 0 0
"O_lob_c49087.p1" 28.6664 34.2515 39.0664 32.6976 25.393 29.7951 13.9234 15.529 16.4682 13.0851 14.1195 11.8131 14.4916 14.5803 14.9133
"O_lob_c49106.p1" 41.3644 37.6032 35.5488 41.1378 35.2355 32.335 74.3244 72.2385 75.2208 77.7608 75.8267 74.0626 65.8235 66.4186 74.8419
"O_lob_c49108.p1" 0 0 0 0 0 0 0 0.595646 0 0 0 0.231088 0 0 0.265213
"O_lob_c49116.p1" 13.5178 12.5392 11.0674 29.5792 33.3372 24.9526 29.9681 25.9648 22.1908 31.9393 22.5478 19.2583 15.4071 22.6632 20.9907
"O_lob_c49126.p1" 0 0 0 0 0 0 0 0 0 0 0 0 0 0 0
"O_lob_c49132.p1" 4.2149 3.61957 4.55393 2.95923 3.66416 4.25324 2.00912 1.0175 1.64127 1.00905 0.602327 0.789504 0.518846 3.17753 2.35583
"O_lob_c49173.p1" 0 0 0 0 0 0 0 0 0 0 0 0 0 0 0
"O_lob_c49174.p1" 1.48696 1.01234 1.57086 1.17782 1.74623 0.750242 6.29206 3.94856 2.74749 5.00349 3.63598 3.06378 1.11859 0 1.6409
"O_lob_c49182.p2" 16.9279 22.0543 16.2601 7.63119 10.8093 7.64588 11.9233 20.1224 17.2243 17.9048 12.0526 8.35996 15.6869 27.9803 37.0706
"O_lob_c49190.p1" 7.45884 7.42671 9.25868 6.86821 10.3236 8.09121 11.527 4.55554 5.63805 7.69321 3.12664 4.14949 4.20828 5.36067 3.88034
"O_lob_c49212.p1" 0 0 0 0 0 0 0 0 0 0 0 0 0 0 0
"O_lob_c49217.p1" 0 0 0 0 0 0 0 0 0 0 0 0 0 0 0
"O_lob_c49242.p1" 0 0 0 0 0 0 0 0 0 0 0 0 0.506222 0.930066 0
"O_lob_c49249.p1" 3.11794 5.22342 4.95408 7.03808 3.57872 3.10846 1.78974 3.84172 4.94721 1.42321 3.96262 1.87523 2.36429 3.44072 1.76735
"O_lob_c49251.p1" 0 0 0 0 0 0 0 0 0 0 0 0 0 0 0
"O_lob_c49253.p1" 0 0 0 0 0 0 0 0 0 0 0 0 0 0 0
"O_lob_c49256.p1" 8.02939 7.21467 8.94954 7.09703 8.66217 6.9096 6.64272 7.84757 6.08972 0 3.33276 3.23965 0 1.59455 3.88167
"O_lob_c49263.p1" 1.16852 2.36761 4.15398 1.97329 2.10367 1.99941 1.09106 1.5107 0.812235 0.540266 0.21361 0.206151 0.872496 1.32752 0.413677
"O_lob_c49274.p1" 1.49273 2.68361 3.41253 2.6953 2.48919 2.6563 3.5299 3.28903 2.35497 0.725419 0.988083 2.36699 1.50454 1.0033 1.73191
"O_lob_c49281.p1" 177.511 176.405 188.788 63.2162 141.938 75.3582 77.9584 56.7677 54.5852 106.603 46.7564 32.6423 66.7679 92.8602 63.8668
"O_lob_c49282.p2" 47.105 60.9899 49.7631 38.9775 31.3284 40.1772 21.0468 25.315 20.9115 8.12214 13.5165 11.5544 11.1369 18.6013 17.7692
"O_lob_c49285.p1" 1.51133 2.44373 1.59661 1.94533 2.02841 1.01672 0.139026 0.267553 0.634666 0.110555 0.395956 0.311401 0.341078 0.696279 0.238257
"O_lob_c49287.p1" 0 0 0 0 0 0 0 0 0 0 0 0 0 0 0
"O_lob_c49292.p1" 0 0 0 0 0 0 0 0 0 0 0 0 0 0 0
"O_lob_c49296.p1" 0 0 0 0 0 0 0 0 0 0 0 0 0 0 0
"O_lob_c49310.p1" 0 0 0 0 0 0 0 0 0 3.00731 0.573032 0 1.75585 1.66264 0.646515
"O_lob_c49314.p1" 10.2158 13.1139 9.85384 23.1001 22.0395 15.2917 13.8169 17.9692 14.9853 14.1362 8.04065 4.71182 9.126 10.9774 6.23435
"O_lob_c49318.p1" 0 0 0 0 0 0 0 0 0 0 0 0 0 0 0
"O_lob_c49325.p1" 0 0.65182 0.726598 0 0 0 1.49963 1.49878 1.50864 0.573825 0.545174 0 1.48019 0.811251 0.629442
"O_lob_c49344.p1" 0 0 0 0 0 0 0 0 0 0 0 0 0 0 0
"O_lob_c49347.p1" 0 0 0 0 0 0 0 0 0 0 0 0 0 0 0
"O_lob_c49348.p1" 18.8475 20.9382 24.1614 18.1807 17.3266 18.7253 20.859 19.6926 19.7641 14.5667 14.7382 13.2104 16.4314 14.8419 17.3014
"O_lob_c4936.p1" 0 0 0 0 0 0 0 0 0 0 0 0 0 0 0
"O_lob_c49360.p1" 0 0 0 0 0 0 0 0 0 0 0 0 0 0 0
"O_lob_c4937.p1" 0.764731 0.660813 0.621449 1.32797 0.94742 0.712328 0.259743 0.0624836 0.296437 0.464736 0.863059 0.19393 1.22137 1.56103 1.22412
"O_lob_c49371.p1" 0 0 0 0 0 0 0 0 0 0 0 0 0 0 0
"O_lob_c49375.p1" 1.22325 1.54653 1.74169 0.889923 0.41634 0.916486 0.296525 2.48774 0.316376 1.27284 0.563014 1.73867 1.93881 1.48507 0
"O_lob_c49383.p1" 0 0 0 0 0 0 0 0 0 0 0 0 0 0 0
"O_lob_c49387.p1" 0 0 0 0 0 0 0 0 0 0 0 0 0 0 0
"O_lob_c49398.p1" 0 0 0 0 0 0 0 0 0 0 0 0 0 0 0
"O_lob_c49421.p1" 0 0 0 0 0 0 0 0 0 0 0 0 0 0 0
"O_lob_c49423.p1" 0 0 0 0 0 0 0 0 0 0 0 0 0 0 0
"O_lob_c49437.p1" 43.3518 40.9095 40.2907 28.0362 35.6285 26.0263 10.9036 10.4919 15.7624 19.0273 17.2524 16.0557 37.4008 37.3156 23.8767
"O_lob_c49452.p1" 0 0 0 0 0 0 0 0 0 0 0 0 0 0 0
"O_lob_c49453.p2" 6.31254 6.18196 6.28009 7.14364 5.73097 5.8964 8.21471 3.67502 6.3786 8.65294 6.3097 8.56578 8.90778 8.01434 10.2283
"O_lob_c49470.p1" 0 0 0 0 0 0 0 0 0 0 0 0 0 0 0
"O_lob_c49483.p1" 0 0 0 0 0 0 0 0 0 0 0 0 0 0 0
"O_lob_c49485.p1" 0 0 0 0 0 0 0 0 0 0 0 0 0 0 0
"O_lob_c49494.p1" 9.16956 5.56788 6.54526 3.8279 3.74193 4.25137 6.8392 10.003 6.24429 5.22103 8.83025 5.10631 5.59294 4.65833 6.32917
"O_lob_c49495.p1" 0.271146 0.274024 0 0 0 0 0.950928 0 0.554641 0.243718 0 0.498816 0.481147 0.287404 0.505064
"O_lob_c49514.p1" 57.89 63.5387 60.2993 60.2646 53.7792 53.6397 52.4066 54.8812 63.1157 54.4968 71.5811 70.2297 70.3293 58.0265 63.2009
"O_lob_c49517.p1" 51.12 51.31 48.9127 52.7554 43.2242 40.9733 43.5316 47.2069 51.6686 56.9252 64.5925 60.9107 68.4295 63.3058 63.5502
"O_lob_c49534.p1" 1.48783 1.10502 1.14312 1.76776 2.31455 2.86624 1.34376 1.14935 1.49951 1.06857 1.84268 1.67214 0.976795 0.747764 1.27937
"O_lob_c49537.p1" 39.272 42.1919 48.7964 52.1082 52.1063 48.1658 18.5866 18.8449 23.1346 15.6979 14.0689 11.2987 13.9179 15.6716 11.0781
"O_lob_c49538.p1" 71.3005 70.7795 72.0834 69.6508 75.9301 72.5606 67.6347 63.0434 68.103 39.0544 51.9258 52.3832 44.9506 57.4439 52.9068
"O_lob_c49545.p1" 0 0 0.230572 1.03728 0.219696 1.10121 0.258463 0.231828 0 0 0.228725 0.359763 0 0 0
"O_lob_c49550.p1" 1.63074 2.22047 2.1056 1.29171 1.8239 1.82842 1.11918 2.36157 4.01756 0.318105 1.23911 1.09657 0.77514 1.00172 0.856937
"O_lob_c49555.p1" 0.396011 0 0 0.23526 0 0 0 0.630955 0.19956 0.199101 0 0.163191 0.178743 0.218933 0
"O_lob_c49556.p1" 0.921197 0.580461 0 2.06876 0.499192 0.913295 0.522629 0 0 0 0 0 0.343329 0 0.963182
"O_lob_c49566.p1" 2.82254 3.35851 6.28105 3.80668 3.95863 3.74904 0.675746 1.33817 0.520192 1.38018 1.70466 2.54375 0.90009 1.50078 1.18747
"O_lob_c49579.p1" 4.74424 4.15541 5.07199 3.72358 5.47495 5.48316 12.6555 12.0725 10.766 15.7757 17.8526 18.2276 24.5542 11.9848 20.3211
"O_lob_c49588.p1" 16.3493 17.1826 13.2474 8.10965 9.74653 8.80966 27.3342 26.8078 24.3166 43.4727 44.9132 38.5927 37.2555 32.2935 41.8893
"O_lob_c49598.p1" 0 0 0 0 0 0 0 0 0 0 0 0 0 0 0
"O_lob_c49601.p1" 1.14718 1.25883 0.806385 0.403178 0.76307 1.60744 0.668039 0.455688 0.584096 0.78793 0 0.56046 0.19056 1.03492 0.589152
"O_lob_c49609.p1" 0 0 0 0 0 0 0 0 0 0 0 0 0 0 0
"O_lob_c49613.p1" 0 0 0 0 0 0 0 0 0 0.664417 0.198303 0 0.683275 1.04613 0.894929
"O_lob_c49615.p1" 0 0 0 0 0 0 0 0 0 0 0 0 0 0 0
"O_lob_c49637.p1" 0 0 0 0 0 0 0 0 0 0 0 0 0 0 0
"O_lob_c49640.p1" 4.44614 4.69877 7.60051 2.54941 3.58384 3.80732 1.97776 1.2098 1.44781 2.02012 1.60249 1.67043 2.0225 3.49311 2.20699
"O_lob_c49642.p1" 0 0 0 0 0 0 0 0.136461 0 0 0 0.105883 0.115974 0 0.121519
"O_lob_c49647.p1" 0 0 0.348331 0 0 0 0 0 0 0 0 0 0 0 0
"O_lob_c49672.p1" 0 0 0 0 0.147021 0 0 0 0 0.12821 0 0 0.131849 0.645977 0.276305
"O_lob_c49678.p1" 0 0 0 0 0 0 0 0 0 0 0 0 0 0 0
[truncated: 3,970,390 more chars]
