# Supplementary material for: Evolution of mechanisms controlling epithelial morphogenesis across animals: new insights from dissociation-reaggregation experiments in the sponge Oscarella lobularis
Source: BMC Ecol Evol. 2021 Aug 21;21:160. doi: 10.1186/s12862-021-01866-x (PMC8380372; doi:10.1186/s12862-021-01866-x)
Supplement: Supplementary file 21 — Additional file 21: Table S14. Mfuzz clusters stability. For each cluster the Jaccard index was calculated to evaluate the similarity of each cluster between each run (10 runs, Run 1 was taken as reference). Related to Fig. 8. [file 12862_2021_1866_MOESM21_ESM.xlsx]

## Sheet: S14_Jaccard_index
	Number of genes in core cluster
		Cluster1	Cluster2	Cluster3	Cluster4	Cluster5	Cluster6	Cluster7	Cluster8	Cluster9	Cluster10	Cluster11	Cluster12	Cluster13	Cluster14	Cluster15
	Run 1	121	144	224	50	352	167	111	359	56	141	334	96	654	43	190
	Run 2	124	125	238	51	283	172	293	284	50	119	332	103	649	75	181
	Run 3	116	143	179	53	98	200	113	374	61	196	319	89	656	47	181
	Run 4	124	139	238	51	293	172	106	284	50	119	332	103	649	75	181
	Run 5	126	144	233	46	154	218	44	355	56	158	395	139	620	126	92
	Run 6	141	140	285	49	210	155	10	225	74	99	423	89	589	135	159
	Run 7	115	135	196	54	353	168	103	351	52	135	357	99	632	66	165
	Run 8	130	139	252	48	204	145	48	356	53	172	391	97	615	132	138
	Run 9	126	144	355	46	233	154	44	218	56	158	395	92	620	126	139
	Run 10	116	136	316	46	200	168	102	246	55	113	350	179	637	11	101
	Mean number of gene core cluster	123.9	138.9	251.6	49.4	238	171.9	97.4	305.2	56.3	141	362.8	108.6	632.1	83.6	152.7
	Jaccard Index
		Run 1
		Cluster1	Cluster2	Cluster3	Cluster4	Cluster5	Cluster6	Cluster7	Cluster8	Cluster9	Cluster10	Cluster11	Cluster12	Cluster13	Cluster14	Cluster15
Run 1	Cluster1	1	0	0	0	0	0	0	0	0	0	0	0	0	0	0
	Cluster2	0	1	0	0	0	0	0	0	0	0	0	0	0	0	0
	Cluster3	0	0	1	0	0	0	0	0	0	0	0	0	0	0	0
	Cluster4	0	0	0	1	0	0	0	0	0	0	0	0	0	0	0
	Cluster5	0	0	0	0	1	0	0	0	0	0	0	0	0	0	0
	Cluster6	0	0	0	0	0	1	0	0	0	0	0	0	0	0	0
	Cluster7	0	0	0	0	0	0	1	0	0	0	0	0	0	0	0
	Cluster8	0	0	0	0	0	0	0	1	0	0	0	0	0	0	0
	Cluster9	0	0	0	0	0	0	0	0	1	0	0	0	0	0	0
	Cluster10	0	0	0	0	0	0	0	0	0	1	0	0	0	0	0
	Cluster11	0	0	0	0	0	0	0	0	0	0	1	0	0	0	0
	Cluster12	0	0	0	0	0	0	0	0	0	0	0	1	0	0	0
	Cluster13	0	0	0	0	0	0	0	0	0	0	0	0	1	0	0
	Cluster14	0	0	0	0	0	0	0	0	0	0	0	0	0	1	0
	Cluster15	0	0	0	0	0	0	0	0	0	0	0	0	0	0	1
		Run 2
		Cluster1	Cluster2	Cluster3	Cluster4	Cluster5	Cluster6	Cluster7	Cluster8	Cluster9	Cluster10	Cluster11	Cluster12	Cluster13	Cluster14	Cluster15
Run 1	Cluster1	0.570513	0	0	0	0	0	0	0	0	0	0	0	0	0	0
	Cluster2	0	0.664706	0	0	0	0	0	0	0	0	0	0	0	0	0
	Cluster3	0	0	0.126829	0	0	0	0	0	0	0	0	0	0	0	0
	Cluster4	0	0	0	0.741379	0	0	0	0	0	0	0	0	0	0	0
	Cluster5	0	0	0	0	0.489607	0	0	0	0	0	0	0	0	0	0
	Cluster6	0	0	0	0	0	0.765625	0	0	0	0	0	0	0	0	0
	Cluster7	0	0	0	0	0	0	0.886957	0	0	0	0	0	0	0	0
	Cluster8	0	0	0	0	0	0	0	0.306911	0	0	0	0	0	0	0
	Cluster9	0	0	0	0	0	0	0	0	0.558824	0	0	0	0	0	0
	Cluster10	0	0	0	0	0	0	0	0	0	0.756757	0	0	0	0	0
	Cluster11	0	0	0	0	0	0	0	0	0	0	0.608696	0	0	0	0
	Cluster12	0	0	0	0	0	0	0	0	0	0	0	0.730435	0	0	0
	Cluster13	0	0	0	0	0	0	0	0	0	0	0	0	0.789835	0	0
	Cluster14	0	0	0	0	0	0	0	0	0	0	0	0	0	0.204082	0
	Cluster15	0	0	0	0	0	0	0	0	0	0	0	0	0	0	0.717593
		Run 3
		Cluster1	Cluster2	Cluster3	Cluster4	Cluster5	Cluster6	Cluster7	Cluster8	Cluster9	Cluster10	Cluster11	Cluster12	Cluster13	Cluster14	Cluster15
Run 1	Cluster1	0.866142	0	0	0	0	0	0	0	0	0	0	0	0	0	0
	Cluster2	0	0.900662	0	0	0	0	0	0	0	0	0	0	0	0	0
	Cluster3	0	0	0.444444	0	0	0	0	0	0	0	0	0	0	0	0
	Cluster4	0	0	0	0.943396	0	0	0	0	0	0	0	0	0	0	0
	Cluster5	0	0	0	0	0	0	0	0	0	0.00182815	0	0	0	0	0
	Cluster6	0	0	0	0	0	0	0	0	0	0	0	0	0	0	0
	Cluster7	0	0	0	0	0	0	0.982301	0	0	0	0	0	0	0	0
	Cluster8	0	0	0	0	0	0	0	0.590022	0	0	0	0	0	0	0
	Cluster9	0	0	0	0	0	0	0	0	0.918033	0	0	0	0	0	0
	Cluster10	0	0	0	0	0	0	0	0	0	0	0	0	0	0	0
	Cluster11	0	0	0	0	0	0	0	0	0	0	0.937685	0	0	0	0
	Cluster12	0	0	0	0	0	0	0	0	0	0	0	0.927083	0	0	0
	Cluster13	0	0	0	0	0	0	0	0	0	0	0	0	0.95231	0	0
	Cluster14	0	0	0	0	0	0	0	0	0	0	0	0	0	0.8	0
	Cluster15	0	0	0	0	0	0	0	0	0	0	0	0	0	0	0.545833
		Run 4
		Cluster1	Cluster2	Cluster3	Cluster4	Cluster5	Cluster6	Cluster7	Cluster8	Cluster9	Cluster10	Cluster11	Cluster12	Cluster13	Cluster14	Cluster15
Run 1	Cluster1	0.570513	0	0	0	0	0	0	0	0	0	0	0	0	0	0
	Cluster2	0	0.664706	0	0	0	0	0	0	0	0	0	0	0	0	0
	Cluster3	0	0	0.126829	0	0	0	0	0	0	0	0	0	0	0	0
	Cluster4	0	0	0	0.741379	0	0	0	0	0	0	0	0	0	0	0
	Cluster5	0	0	0	0	0.489607	0	0	0	0	0	0	0	0	0	0
	Cluster6	0	0	0	0	0	0.765625	0	0	0	0	0	0	0	0	0
	Cluster7	0	0	0	0	0	0	0.886957	0	0	0	0	0	0	0	0
	Cluster8	0	0	0	0	0	0	0	0.306911	0	0	0	0	0	0	0
	Cluster9	0	0	0	0	0	0	0	0	0.558824	0	0	0	0	0	0
	Cluster10	0	0	0	0	0	0	0	0	0	0.756757	0	0	0	0	0
	Cluster11	0	0	0	0	0	0	0	0	0	0	0.608696	0	0	0	0
	Cluster12	0	0	0	0	0	0	0	0	0	0	0	0.730435	0	0	0
	Cluster13	0	0	0	0	0	0	0	0	0	0	0	0	0.789835	0	0
	Cluster14	0	0	0	0	0	0	0	0	0	0	0	0	0	0.204082	0
	Cluster15	0	0	0	0	0	0	0	0	0	0	0	0	0	0	0.717593
		Run 5
		Cluster1	Cluster2	Cluster3	Cluster4	Cluster5	Cluster6	Cluster7	Cluster8	Cluster9	Cluster10	Cluster11	Cluster12	Cluster13	Cluster14	Cluster15
Run 1	Cluster1	0.372222	0	0	0	0	0	0	0	0	0	0	0	0	0	0
	Cluster2	0	0.548387	0	0	0	0	0	0	0	0	0	0	0	0	0
	Cluster3	0	0	0	0	0	0	0	0	0	0	0	0	0	0	0
	Cluster4	0	0	0	0.5	0	0	0	0	0	0	0	0	0	0	0
	Cluster5	0	0	0.00515464	0	0	0.0178571	0	0	0	0	0	0	0	0	0
	Cluster6	0	0	0	0	0.0126183	0	0	0	0	0	0	0	0	0	0
	Cluster7	0	0	0	0	0	0	0.260163	0	0	0	0	0	0	0	0
	Cluster8	0	0	0	0	0	0	0	0.197987	0	0	0	0	0	0	0
	Cluster9	0	0	0	0	0	0	0	0	0.272727	0	0	0	0	0	0
	Cluster10	0	0	0	0	0	0	0	0	0	0.317181	0	0	0	0	0
	Cluster11	0	0	0	0	0	0	0	0	0	0	0.481707	0	0	0	0
	Cluster12	0	0	0	0	0	0	0	0	0	0	0	0	0	0	0.382353
	Cluster13	0	0	0	0	0	0	0	0	0	0	0	0	0.663185	0	0
	Cluster14	0	0	0	0	0	0	0	0	0	0	0	0	0	0.0368098	0
	Cluster15	0	0	0	0	0	0	0	0	0	0	0	0.280156	0	0	0
		Run 6
		Cluster1	Cluster2	Cluster3	Cluster4	Cluster5	Cluster6	Cluster7	Cluster8	Cluster9	Cluster10	Cluster11	Cluster12	Cluster13	Cluster14	Cluster15
Run 1	Cluster1	0.218605	0	0	0	0	0	0	0	0	0	0	0	0	0	0
	Cluster2	0	0.296804	0	0	0	0	0	0	0	0	0	0	0	0	0
	Cluster3	0	0	0	0	0	0	0	0	0	0	0	0	0	0	0
	Cluster4	0	0	0	0.622951	0	0	0	0	0	0	0	0	0	0	0
	Cluster5	0	0	0	0	0.243363	0	0	0	0	0	0	0	0	0	0
	Cluster6	0	0	0	0	0	0.243243	0	0	0	0	0	0	0	0	0
	Cluster7	0	0	0	0	0	0	0	0	0	0	0	0	0	0	0
	Cluster8	0	0	0.0337079	0	0	0	0	0.026362	0	0	0	0	0	0	0
	Cluster9	0	0	0	0	0	0	0	0	0	0	0	0	0	0	0
	Cluster10	0	0	0	0	0	0	0	0	0	0.518987	0	0	0	0	0
	Cluster11	0	0	0	0	0	0	0	0	0	0	0.433712	0	0	0	0
	Cluster12	0	0	0	0	0	0	0	0	0	0	0	0.302817	0	0	0
	Cluster13	0	0	0	0	0	0	0	0	0	0	0	0	0.567465	0	0
	Cluster14	0	0	0	0	0	0	0	0	0	0	0	0	0	0	0
	Cluster15	0	0	0	0	0	0	0	0	0	0	0	0	0	0	0.292593
		Run 7
		Cluster1	Cluster2	Cluster3	Cluster4	Cluster5	Cluster6	Cluster7	Cluster8	Cluster9	Cluster10	Cluster11	Cluster12	Cluster13	Cluster14	Cluster15
Run 1	Cluster1	0.484277	0	0	0	0	0	0	0	0	0	0	0	0	0	0
	Cluster2	0	0.622093	0	0	0	0	0	0	0	0	0	0	0	0	0
	Cluster3	0	0	0.527273	0	0	0	0	0	0	0	0	0	0	0	0
	Cluster4	0	0	0	0.925926	0	0	0	0	0	0	0	0	0	0	0
	Cluster5	0	0	0	0	0.635731	0	0	0	0	0	0	0	0	0	0
	Cluster6	0	0	0	0	0	0.469298	0	0	0	0	0	0	0	0	0
	Cluster7	0	0	0	0	0	0	0.877193	0	0	0	0	0	0	0	0
	Cluster8	0	0	0	0	0	0	0	0.924119	0	0	0	0	0	0	0
	Cluster9	0	0	0	0	0	0	0	0	0.5	0	0	0	0	0	0
	Cluster10	0	0	0	0	0	0	0	0	0	0.803922	0	0	0	0	0
	Cluster11	0	0	0	0	0	0	0	0	0	0	0.563348	0	0	0	0
	Cluster12	0	0	0	0	0	0	0	0	0	0	0	0.638655	0	0	0
	Cluster13	0	0	0	0	0	0	0	0	0	0	0	0	0.747283	0	0
	Cluster14	0	0	0	0	0	0	0	0	0	0	0	0	0	0.329268	0
	Cluster15	0	0	0	0	0	0	0	0	0	0	0	0	0	0	0.621005
		Run 8
		Cluster1	Cluster2	Cluster3	Cluster4	Cluster5	Cluster6	Cluster7	Cluster8	Cluster9	Cluster10	Cluster11	Cluster12	Cluster13	Cluster14	Cluster15
Run 1	Cluster1	0.394444	0	0	0	0	0	0	0	0	0	0	0	0	0	0
	Cluster2	0	0.563536	0	0	0	0	0	0	0	0	0	0	0	0	0
	Cluster3	0	0	0	0	0	0	0	0	0	0	0	0	0	0	0
	Cluster4	0	0	0	0.441176	0	0	0	0	0	0	0	0	0	0	0
	Cluster5	0	0	0.0237288	0	0	0	0	0	0	0	0	0	0	0	0
	Cluster6	0	0	0	0	0	0	0	0	0	0	0	0	0	0	0
	Cluster7	0	0	0	0	0	0	0.31405	0	0	0	0	0	0	0	0
	Cluster8	0	0	0	0	0	0	0	0.164495	0	0	0	0	0	0	0
	Cluster9	0	0	0	0	0	0	0	0	0.313253	0	0	0	0	0	0
	Cluster10	0	0	0	0	0	0	0	0	0	0.267206	0	0	0	0	0
	Cluster11	0	0	0	0	0	0	0	0	0	0	0.488706	0	0	0	0
	Cluster12	0	0	0	0	0	0	0	0	0	0	0	0.419118	0	0	0
	Cluster13	0	0	0	0	0	0	0	0	0	0	0	0	0.676354	0	0
	Cluster14	0	0	0	0	0	0	0	0	0	0	0	0	0	0.035503	0
	Cluster15	0	0	0	0	0	0	0	0	0	0	0	0	0	0	0.286275
		Run 9
		Cluster1	Cluster2	Cluster3	Cluster4	Cluster5	Cluster6	Cluster7	Cluster8	Cluster9	Cluster10	Cluster11	Cluster12	Cluster13	Cluster14	Cluster15
Run 1	Cluster1	0.372222	0	0	0	0	0	0	0	0	0	0	0	0	0	0
	Cluster2	0	0.548387	0	0	0	0	0	0	0	0	0	0	0	0	0
	Cluster3	0	0	0	0	0	0	0	0	0	0	0	0	0	0	0
	Cluster4	0	0	0	0.5	0	0	0	0	0	0	0	0	0	0	0
	Cluster5	0	0	0	0	0.00515464	0	0	0.0178571	0	0	0	0	0	0	0
	Cluster6	0	0	0	0	0	0.0126183	0	0	0	0	0	0	0	0	0
	Cluster7	0	0	0	0	0	0	0.260163	0	0	0	0	0	0	0	0
	Cluster8	0	0	0.197987	0	0	0	0	0	0	0	0	0	0	0	0
	Cluster9	0	0	0	0	0	0	0	0	0.272727	0	0	0	0	0	0
	Cluster10	0	0	0	0	0	0	0	0	0	0.317181	0	0	0	0	0
	Cluster11	0	0	0	0	0	0	0	0	0	0	0.481707	0	0	0	0
	Cluster12	0	0	0	0	0	0	0	0	0	0	0	0.382353	0	0	0
	Cluster13	0	0	0	0	0	0	0	0	0	0	0	0	0.663185	0	0
	Cluster14	0	0	0	0	0	0	0	0	0	0	0	0	0	0.0368098	0
	Cluster15	0	0	0	0	0	0	0	0	0	0	0	0	0	0	0.280156
		Run 10
		Cluster1	Cluster2	Cluster3	Cluster4	Cluster5	Cluster6	Cluster7	Cluster8	Cluster9	Cluster10	Cluster11	Cluster12	Cluster13	Cluster14	Cluster15
Run 1	Cluster1	0.490566	0	0	0	0	0	0	0	0	0	0	0	0	0	0
	Cluster2	0	0.618497	0	0	0	0	0	0	0	0	0	0	0	0	0
	Cluster3	0	0	0.00185529	0	0	0	0	0	0	0	0	0	0	0	0
	Cluster4	0	0	0	0.52381	0	0	0	0	0	0	0	0	0	0	0
	Cluster5	0	0	0	0	0.192225	0	0	0	0	0	0	0	0	0	0
	Cluster6	0	0	0	0	0	0.772487	0	0	0	0	0	0	0	0	0
	Cluster7	0	0	0	0	0	0	0.805085	0	0	0	0	0	0	0	0
	Cluster8	0	0	0.00148368	0	0	0	0	0.0632689	0	0	0	0	0	0	0
	Cluster9	0	0	0	0	0	0	0	0	0.48	0	0	0	0	0	0
	Cluster10	0	0	0	0	0	0	0	0	0	0.607595	0	0	0	0	0
	Cluster11	0	0	0	0	0	0	0	0	0	0	0.576037	0	0	0	0
	Cluster12	0	0	0	0	0	0	0	0	0	0	0	0	0	0	0.669492
	Cluster13	0	0	0	0	0	0	0	0	0	0	0	0	0.754076	0	0
	Cluster14	0	0	0	0	0	0	0	0	0	0	0	0	0	0.0921986	0
	Cluster15	0	0	0	0	0	0	0	0	0	0	0	0.684932	0	0	0
